# Supplementary material for: A de novo transcriptome of the Malpighian tubules in non-blood-fed and blood-fed Asian tiger mosquitoes Aedes albopictus: insights into diuresis, detoxification, and blood meal processing
Source: PeerJ. 2016 Mar 10;4:e1784. doi: 10.7717/peerj.1784 (PMC4793337; doi:10.7717/peerj.1784)
Supplement: Table S2 — Each general functional category is a separate sheet. [file peerj-04-1784-s003.xls]

## Sheet: Transcription and translation
Functional cluster	Enrichment value	An. gambiae ortholog	Ae. albopictus ID	Function
Ribosome	4.32	AGAP009998-RA	Locus25v1rpkm4233.27	40S ribosomal protein S11|protein_coding|supercont1.55:861608-869443:1|gene:AAEL002372
		AGAP011077-RA	Locus32v1rpkm3719.98	40S ribosomal protein S12|protein_coding|supercont1.470:507191-509732:-1|gene:AAEL010299
		AGAP012100-RA	Locus100v1rpkm1523.73	40S ribosomal protein S26|protein_coding|supercont1.69:178465-180889:-1|gene:AAEL002832
		AGAP010592-RA	Locus29v1rpkm3812.35	40S ribosomal protein S7|protein_coding|supercont1.401:451138-457168:-1|gene:AAEL009496
		AGAP011777-RA	Locus93v1rpkm1673.32	40S ribosomal protein SA |protein_coding|supercont1.300:434743-437418:-1|gene:AAEL008083
		AGAP011635-RA	Locus1638v1rpkm77.14	39S ribosomal protein L35, mitochondrial precursor|protein_coding|supercont3.1517:33035-33779:1|gene:CPIJ019136
		AGAP011687-RA	Locus27v1rpkm3837.73	60S ribosomal protein L27e|protein_coding|supercont1.1288:1948-8148:-1|gene:AAEL014838
		AGAP010163-RA	Locus19v1rpkm4766.94	60S ribosomal protein L38 |protein_coding|supercont1.157:1727499-1728058:1|gene:AAEL005451
		AGAP009031-RA	Locus70v1rpkm2181.91	60S ribosomal protein L5 |protein_coding|supercont1.114:1986883-1991252:1|gene:AAEL004325
		AGAP008895-RA	Locus914v1rpkm150.94	arp2/3 complex 16 kd subunit (P16-arc)|protein_coding|supercont1.366:148352-151082:-1|gene:AAEL009059
		AGAP006388-RA	Locus13356v2rpkm5.65	structural maintenance of chromosomes smc3|protein_coding|supercont1.229:536438-586285:-1|gene:AAEL006937
		AGAP006479-RA	Locus7393v1rpkm12.78	myosin v|protein_coding|supercont1.391:820567-900708:1|gene:AAEL009357
		AGAP006511-RA	Locus2035v1rpkm60.53	histone deacetylase|protein_coding|supercont1.124:983391-1014154:-1|gene:AAEL004586
		AGAP006612-RA	Locus42v1rpkm3377.35	conserved hypothetical protein|protein_coding|supercont1.109:1272961-1273750:1|gene:AAEL004151
		AGAP006624-RA	Locus13136v1rpkm6.21	valyl-tRNA synthetase|protein_coding|supercont1.1004:47412-50720:-1|gene:AAEL014099
		AGAP006625-RA	Locus1328v1rpkm98.65	coatomer subunit epsilon|protein_coding|supercont3.743:103133-104171:1|gene:CPIJ015616
		AGAP006804-RA	Locus2819v1rpkm41.37	mitochondrial ribosome recycling factor|protein_coding|supercont1.381:960705-961481:1|gene:AAEL009225
		AGAP006871-RA	Locus7v1rpkm6989.55	40S ribosomal protein S4|protein_coding|supercont3.45:1056396-1058585:-1|gene:CPIJ003013
		AGAP006885-RA	Locus2945v1rpkm38.81	pre-mRNA splicing factor prp8|protein_coding|supercont1.442:603899-644055:-1|gene:AAEL009959
		AGAP006895-RA	Locus1358v1rpkm96.28	conserved hypothetical protein|protein_coding|supercont1.134:1740314-1741849:1|gene:AAEL004914
		AGAP006901-RC	Locus1015v1rpkm133.22	LIM domain-binding protein, putative|protein_coding|supercont1.169:1436230-1500215:1|gene:AAEL005667
		AGAP007087-RA	Locus31v2rpkm2132.71	hypothetical protein|protein_coding|supercont1.132:21391-21630:1|gene:AAEL004851
		AGAP007130-RA	Locus4111v1rpkm25.36	protein-tyrosine phosphatase, non-receptor type nt5|protein_coding|supercont1.77:2643664-2651321:1|gene:AAEL003108
		AGAP007172-RB	Locus621v1rpkm223.29	eukaryotic translation initiation factor 4e|protein_coding|supercont1.46:3089588-3105556:-1|gene:AAEL001916
		AGAP007218-RA	Locus593v1rpkm232.77	eukaryotic translation initiation factor|protein_coding|supercont1.588:164700-174867:1|gene:AAEL011527
		AGAP007339-RA	Locus14527v1rpkm5.04	troponin C|protein_coding|supercont1.15:747970-775051:-1|gene:AAEL000744
		AGAP007474-RA	Locus3226v1rpkm34.22	talin|protein_coding|supercont1.195:80950-107772:-1|gene:AAEL006222
		AGAP007477-RA	Locus7312v1rpkm12.95	replication factor C, 37kD-subunit, putative|protein_coding|supercont1.195:522788-523789:-1|gene:AAEL006223
		AGAP007492-RA	Locus1683v1rpkm74.56	signal recognition particle, 9kD-subunit, putative|protein_coding|supercont1.1635:35495-35929:1|gene:AAEL015236
		AGAP007503-RA	Locus6051v1rpkm16.10	hypothetical protein|protein_coding|supercont1.387:932384-992915:-1|gene:AAEL018175
		AGAP007523-RB	Locus788v1rpkm174.17	myosin heavy chain, nonmuscle or smooth muscle|protein_coding|supercont1.32:2747553-2803083:-1|gene:AAEL001411
		AGAP007532-RA	Locus1243v1rpkm106.24	vinculin|protein_coding|supercont1.178:989816-1016755:1|gene:AAEL005879
		AGAP007592-RA	Locus75v20rpkm1.57_PRE	kinesin|protein_coding|supercont1.36:2803565-2859408:1|gene:AAEL001582
		AGAP007596-RA	Locus2978v1rpkm38.10	septin|protein_coding|supercont1.36:2511000-2550782:1|gene:AAEL001574
		AGAP007635-RA	Locus1468v1rpkm86.96	conserved hypothetical protein|protein_coding|supercont1.166:1709967-1710938:1|gene:AAEL005638
		AGAP007644-RA	Locus3061v1rpkm36.68	mRNA turnover protein 4 mrt4|protein_coding|supercont1.225:288584-289693:1|gene:AAEL006887
		AGAP007689-RA	Locus4836v1rpkm20.93	conserved hypothetical protein|protein_coding|supercont1.453:304600-306512:1|gene:AAEL010101
		AGAP007740-RA	Locus37v1rpkm3503.16	acidic ribosomal protein P1, putative|protein_coding|supercont1.89:2593397-2594788:-1|gene:AAEL003530
		AGAP007826-RA	Locus10750v1rpkm8.39	structural maintenance of chromosomes smc4|protein_coding|supercont1.38:1385452-1432324:1|gene:AAEL001655
		AGAP007844-RA	Locus9775v1rpkm9.42	aspartyl-tRNA synthetase|protein_coding|supercont1.25:1766982-1769619:1|gene:AAEL001200
		AGAP007891-RA	Locus6982v1rpkm13.60	methionine-tRNA synthetase|protein_coding|supercont1.1232:78129-91535:-1|gene:AAEL014709
		AGAP007894-RA	Locus3608v1rpkm29.74	translation elongation factor g|protein_coding|supercont1.888:324436-339724:1|gene:AAEL013636
		AGAP007927-RA	Locus15v1rpkm5385.03	ubiquitin|protein_coding|supercont1.209:1409933-1410803:1|gene:AAEL006511
		AGAP007937-RA	Locus1920v1rpkm64.61	60S ribosomal protein L4|protein_coding|supercont1.14:1320720-1321559:-1|gene:AAEL000701
		AGAP007999-RA	Locus9851v1rpkm9.34	nuclear pore complex protein nup154|protein_coding|supercont1.44:2902934-2946025:-1|gene:AAEL001861
		AGAP008084-RA	Locus4885v1rpkm20.65	TATA binding protein, putative|protein_coding|supercont1.48:330464-331511:1|gene:AAEL002079
		AGAP008163-RA	Locus1360v1rpkm96.23	ribosomal protein l7ae|protein_coding|supercont1.84:7553-8347:-1|gene:AAEL003352
		AGAP008164-RA	Locus7832v1rpkm12.01	lupus la protein (Sjogren syndrome type B antigen) (La/SS-B), putative|protein_coding|supercont1.286:1250624-1261967:1|gene:AAEL007853
		AGAP008265-RA	Locus1321v1rpkm99.29	seryl-tRNA synthetase|protein_coding|supercont1.139:454153-463010:1|gene:AAEL005037
		AGAP008269-RA	Locus2178v1rpkm56.27	pelota|protein_coding|supercont1.286:999829-1111076:-1|gene:AAEL007854
		AGAP008297-RA	Locus1721v1rpkm72.77	leucyl-tRNA synthetase|protein_coding|supercont1.204:1075213-1085427:-1|gene:AAEL006415
		AGAP008298-RA	Locus3438v1rpkm31.51	mitosis protein dim1|protein_coding|supercont1.204:1092803-1093600:1|gene:AAEL006401
		AGAP008339-RA	Locus1768v1rpkm71.10	signal recognition particle, 14kD, putative|protein_coding|supercont1.24:609432-619149:1|gene:AAEL001177
		AGAP008354-RA	Locus3508v1rpkm30.82	JAKSTAT pathway signalling Janus Kinase Hopscotch.|protein_coding|supercont1.711:178088-227012:1|gene:AAEL012553
		AGAP008405-RA	Locus1120v1rpkm118.38	mitochondrial ribosomal protein L24|protein_coding|supercont1.673:367214-368903:-1|gene:AAEL012264
		AGAP008425-RA	Locus5525v1rpkm17.87	hypothetical protein|protein_coding|supercont1.472:510200-511705:1|gene:AAEL010339
		AGAP008541-RA	Locus1130v1rpkm117.54	cdk9|protein_coding|supercont1.774:346601-367673:-1|gene:AAEL013002
		AGAP008698-RA	Locus1505v1rpkm84.12	chromodomain helicase DNA binding protein|protein_coding|supercont1.128:1374063-1395951:1|gene:AAEL004716
		AGAP008773-RA	Locus2674v1rpkm44.07	mitochondrial ribosomal protein, S18C, putative|protein_coding|supercont1.37:2255816-2257227:-1|gene:AAEL001615
		AGAP008847-RA	Locus9223v1rpkm10.10	gamma-tubulin complex component 4 (gcp-4)|protein_coding|supercont1.89:2534324-2545713:-1|gene:AAEL003546
		AGAP008882-RA	Locus2567v1rpkm46.53	U3 small nucleolar ribonucleoprotein protein mpp10|protein_coding|supercont1.34:2356840-2361922:1|gene:AAEL001506
		AGAP008908-RA	Locus688v1rpkm201.59	actin-related protein 2/3 complex subunit 1A|protein_coding|supercont1.262:1520546-1526025:1|gene:AAEL007546
		AGAP008916-RA	Locus76v3rpkm18.69_PRE	60S ribosomal protein L7|protein_coding|supercont1.714:501941-513114:1|gene:AAEL012585
		AGAP009077-RA	Locus1470v1rpkm86.86	mitochondrial 28S ribosomal protein S14 (s14mt)|protein_coding|supercont1.106:412117-412711:-1|gene:AAEL004069
		AGAP009152-RA	Locus1166v1rpkm114.87	mitochondrial ribosomal protein, S21, putative|protein_coding|supercont1.45:902308-903015:-1|gene:AAEL001909
		AGAP009180-RA	Locus4486v3rpkm7.59	ras GTP exchange factor, son of sevenless|protein_coding|supercont1.24:1009597-1070578:1|gene:AAEL001165
		AGAP009200-RA	Locus4358v1rpkm23.53	hypothetical protein|protein_coding|supercont1.142:2330434-2331155:-1|gene:AAEL005117
		AGAP009291-RA	Locus1332v1rpkm98.37	coatomer subunit gamma|protein_coding|supercont3.419:137415-146432:-1|gene:CPIJ012523
		AGAP009310-RA	Locus2415v1rpkm49.85	hypothetical protein|protein_coding|supercont1.472:522324-583892:1|gene:AAEL017368
		AGAP009324-RA	Locus150v2rpkm36.46_PRE	ribosomal protein L34, putative|protein_coding|supercont1.390:359529-362427:-1|gene:AAEL009341
		AGAP009444-RA	Locus1060v1rpkm125.94	predicted protein|protein_coding|supercont1.121:1990312-2000234:-1|gene:AAEL004484
		AGAP009508-RA	Locus13v1rpkm5453.45	60S ribosomal protein L9|protein_coding|supercont1.275:868951-879990:1|gene:AAEL007699
		AGAP009558-RA	Locus7320v1rpkm12.94	hypothetical protein|protein_coding|supercont1.152:657266-676500:1|gene:AAEL005368
		AGAP009613-RA	Locus1227v1rpkm107.97	mitochondrial ribosomal protein S7|protein_coding|supercont1.122:1764249-1765134:1|gene:AAEL004527
		AGAP009615-RA	Locus8247v1rpkm11.33	conserved hypothetical protein|protein_coding|supercont1.122:1733287-1749174:-1|gene:AAEL004526
		AGAP009701-RA	Locus1370v2rpkm93.34	alanyl-tRNA synthetase|protein_coding|supercont1.25:1721704-1732766:1|gene:AAEL001218
		AGAP009737-RA	Locus981v1rpkm139.03	Elongation factor G, mitochondrial Precursor (EF-Gmt)(Elongation factor G 1, mitochondrial)(mEF-G 1)(Elongation factor G1)|protein_coding|supercont1.504:319994-325757:1|gene:AAEL010742
		AGAP009746-RA	Locus2713v1rpkm43.42	RuvB-like helicase 1 (EC 3.6.4.12)(Pontin)|protein_coding|supercont1.127:1352975-1354957:-1|gene:AAEL004686
		AGAP009875-RA	Locus14720v1rpkm4.87	pupal cuticle protein 78E, putative|protein_coding|supercont1.82:172138-172642:1|gene:AAEL003226
		AGAP009904-RA	Locus6251v1rpkm15.49	conserved hypothetical protein|protein_coding|supercont1.94:1800138-1807443:-1|gene:AAEL003654
		AGAP009908-RA	Locus1869v1rpkm66.71	39S ribosomal protein L13, mitochondrial|protein_coding|supercont1.94:1928550-1940634:-1|gene:AAEL003704
		AGAP009920-RA	Locus57v1rpkm2642.20	60S ribosomal protein L37a|protein_coding|supercont1.816:198400-199381:1|gene:AAEL013272
		AGAP009975-RA	Locus6057v1rpkm16.08	protein tyrosine phosphatase, non-receptor type nt6|protein_coding|supercont1.464:110725-146905:1|gene:AAEL010234
		AGAP009988-RA	Locus2774v1rpkm42.36	mitochondrial ribosomal protein, L10, putative|protein_coding|supercont1.395:1057594-1058542:1|gene:AAEL009431
		AGAP010065-RA	Locus41v1rpkm3386.48	60S ribosomal protein L12|protein_coding|supercont1.1168:175933-183158:1|gene:AAEL014562
		AGAP010086-RA	Locus10797v1rpkm8.36	arginyl-tRNA synthetase|protein_coding|supercont1.945:39744-71263:-1|gene:AAEL013862
		AGAP010160-RA	Locus2128v1rpkm57.67	myosin i|protein_coding|supercont1.719:222942-249998:-1|gene:AAEL012631
		AGAP010183-RA	Locus8101v1rpkm11.57	formin 1,2/cappuccino|protein_coding|supercont1.80:2667606-2686898:1|gene:AAEL003162
		AGAP010216-RA	Locus140v1rpkm1129.86	60S ribosomal protein L24|protein_coding|supercont1.314:1255872-1268451:1|gene:AAEL008329
		AGAP010251-RA	Locus1759v1rpkm71.36	coatomer|protein_coding|supercont1.789:383262-398653:1|gene:AAEL013098
		AGAP010252-RA	Locus26v1rpkm4203.25	60S ribosomal protein L23 (L17A)(AeRpL17A)|protein_coding|supercont1.1393:71514-72499:1|gene:AAEL015006
		AGAP010257-RA	Locus200v3rpkm9.18_PRE	60S ribosomal protein L13a|protein_coding|supercont1.430:65276-66458:-1|gene:AAEL009825
		AGAP010258-RA	Locus3441v1rpkm31.47	kinesin light chain 1 and|protein_coding|supercont1.701:363520-404104:1|gene:AAEL012472
		AGAP010267-RA	Locus1341v1rpkm97.51	glutaminyl-tRNA synthetase|protein_coding|supercont1.575:313564-322738:1|gene:AAEL011395
		AGAP010268-RA	Locus1856v1rpkm67.07	mitochondrial ribosomal protein, S9, putative|protein_coding|supercont1.575:334398-423448:1|gene:AAEL011391
		AGAP010310-RA	Locus88v31rpkm17.09_PRE	eukaryotic peptide chain release factor subunit|protein_coding|supercont1.607:429047-491790:-1|gene:AAEL011742
		AGAP010346-RA	Locus8140v1rpkm11.51	merlin/moesin/ezrin/radixin|protein_coding|supercont1.186:299312-316393:1|gene:AAEL006018
		AGAP010375-RA	Locus14v1rpkm5385.51	40S ribosomal protein S18|protein_coding|supercont1.424:279516-295427:-1|gene:AAEL009747
		AGAP010450-RA	Locus1498v1rpkm84.49	mitochondrial ribosomal protein L2|protein_coding|supercont1.3:5101985-5108578:-1|gene:AAEL000210
		AGAP010459-RA	Locus5599v3rpkm3.96	conserved hypothetical protein|protein_coding|supercont1.126:427985-442769:1|gene:AAEL004675
		AGAP010510-RA	Locus2278v1rpkm53.12	tubulin beta chain|protein_coding|supercont1.69:2137920-2144560:1|gene:AAEL002848
		AGAP010544-RA	Locus3303v1rpkm33.07	mitotic checkpoint protein bub3|protein_coding|supercont1.257:432121-447950:-1|gene:AAEL007469
		AGAP010590-RA	Locus1503v1rpkm84.14	mitochondrial ribosomal protein, L30, putative|protein_coding|supercont1.119:165404-196178:-1|gene:AAEL004430
		AGAP010591-RA	Locus94v1rpkm1659.75	40S ribosomal protein S20|protein_coding|supercont1.401:439485-442001:1|gene:AAEL009506
		AGAP010594-RA	Locus5607v1rpkm17.58	conserved hypothetical protein|protein_coding|supercont1.1060:246770-248201:-1|gene:AAEL014295
		AGAP010608-RA	Locus745v1rpkm185.09	clathrin light chain|protein_coding|supercont1.19:3789870-3807109:-1|gene:AAEL000934
		AGAP010613-RA	Locus149v1rpkm1043.64	elongation factor 1-beta2|protein_coding|supercont1.19:3898446-3899968:1|gene:AAEL000951
		AGAP010871-RA	Locus2783v1rpkm42.15	conserved hypothetical protein|protein_coding|supercont1.1020:280939-281337:1|gene:AAEL014153
		AGAP010887-RA	Locus4585v1rpkm22.23	conserved hypothetical protein|protein_coding|supercont1.136:1319704-1334165:-1|gene:AAEL004951
		AGAP010895-RA	Locus4716v5rpkm3.32	beta chain spectrin|protein_coding|supercont1.177:1666604-1694081:-1|gene:AAEL005845
		AGAP010929-RA	Locus451v1rpkm319.13	tubulin beta chain|protein_coding|supercont1.69:1899006-1916972:1|gene:AAEL002851
		AGAP010933-RA	Locus62v1rpkm2468.43	40S ribosomal protein S19|protein_coding|supercont1.506:144613-146113:-1|gene:AAEL010756
		AGAP010956-RA	Locus14297v1rpkm5.25	conserved hypothetical protein|protein_coding|supercont1.53:1692208-1716019:-1|gene:AAEL002312
		AGAP010978-RA	Locus4465v1rpkm22.94	conserved hypothetical protein|protein_coding|supercont1.16:1512954-1514098:1|gene:AAEL000782
		AGAP011099-RA	Locus4032v1rpkm25.99	myosin iii|protein_coding|supercont1.445:591426-681366:-1|gene:AAEL009991
		AGAP011118-RA	Locus4889v1rpkm20.63	focal adhesion kinase|protein_coding|supercont1.126:305144-353290:1|gene:AAEL004666
		AGAP011132-RA	Locus6605v1rpkm14.54	conserved hypothetical protein|protein_coding|supercont1.119:402050-445295:1|gene:AAEL004439
		AGAP011148-RA	Locus1353v1rpkm96.86	mitochondrial ribosomal protein, L14, putative|protein_coding|supercont1.119:1141376-1142028:-1|gene:AAEL004433
		AGAP011173-RA	Locus64v1rpkm2377.13	60S ribosomal protein L11|protein_coding|supercont1.766:387868-405676:1|gene:AAEL012944
		AGAP011190-RA	Locus659v1rpkm210.06	eukaryotic translation initiation factor|protein_coding|supercont1.893:158663-166754:1|gene:AAEL013675
		AGAP011192-RA	Locus5256v1rpkm18.87	mixed-lineage leukemia protein, mll|protein_coding|supercont1.154:1887889-1912668:-1|gene:AAEL005380
		AGAP011203-RA	Locus273v1rpkm528.24	eukaryotic translation initiation factor|protein_coding|supercont1.3:4872924-4909278:-1|gene:AAEL000185
		AGAP011424-RA	Locus73v3rpkm6.50_PRE	40S ribosomal protein S16 |protein_coding|supercont1.86:2306021-2309960:-1|gene:AAEL003427
		AGAP011425-RA	Locus13050v1rpkm6.27	structural maintenance of chromosomes smc2|protein_coding|supercont1.86:847309-874941:-1|gene:AAEL003449
		AGAP011472-RA	Locus6147v2rpkm9.58	conserved hypothetical protein|protein_coding|supercont1.186:340923-350886:-1|gene:AAEL006041
		AGAP011516-RA	Locus1129v1rpkm117.59	actin|protein_coding|supercont1.125:2451419-2452676:-1|gene:AAEL004616
		AGAP011532-RA	Locus1212v1rpkm109.80	septin|protein_coding|supercont1.126:401200-423934:1|gene:AAEL004668
		AGAP011581-RA	Locus891v1rpkm155.39	mitochondrial 60S ribosomal protein L7/L12|protein_coding|supercont1.190:40428-41222:-1|gene:AAEL006117
		AGAP011637-RA	Locus3348v1rpkm32.49	U1 small nuclear ribonucleoprotein A|protein_coding|supercont1.73:1012194-1012926:1|gene:AAEL002980
		AGAP011706-RA	Locus151v1rpkm1036.86	hypothetical protein|protein_coding|supercont1.150:16037-16584:1|gene:AAEL005298
		AGAP011725-RA	Locus1422v1rpkm90.56	myosin i|protein_coding|supercont1.629:70804-104939:1|gene:AAEL011905
		AGAP011744-RA	Locus4615v1rpkm22.04	tryptophanyl-tRNA synthetase|protein_coding|supercont1.220:631843-642007:-1|gene:AAEL006769
		AGAP011802-RA	Locus114v1rpkm1313.74	hypothetical protein|protein_coding|supercont1.394:791333-801633:-1|gene:AAEL009403
		AGAP011804-RA	Locus4461v1rpkm22.97	ligatin|protein_coding|supercont1.394:880624-890743:-1|gene:AAEL009412
		AGAP011821-RA	Locus5764v1rpkm17.01	cysteinyl-tRNA synthetase|protein_coding|supercont1.678:338489-342143:1|gene:AAEL012329
		AGAP011886-RA	Locus5657v2rpkm17.19	40S ribosomal protein S2 (prokaryotic and organellar)|protein_coding|supercont1.333:933600-934678:-1|gene:AAEL008582
		AGAP011896-RA	Locus17v1rpkm5078.51	60S ribosomal protein L31 |protein_coding|supercont1.217:412280-419056:1|gene:AAEL006698
		AGAP011946-RA	Locus2387v1rpkm50.35	60S ribosomal protein L10, mitochondrial|protein_coding|supercont1.86:2001306-2002501:-1|gene:AAEL003409
		AGAP012009-RA	Locus2073v1rpkm59.25	chromodomain helicase DNA binding protein|protein_coding|supercont1.795:217349-249160:1|gene:AAEL013136
		AGAP012030-RC	Locus2092v1rpkm58.60	conserved hypothetical protein|protein_coding|supercont1.79:2765992-2766897:1|gene:AAEL003142
		AGAP012082-RA	Locus3576v1rpkm30.11	mitochondrial peptide chain release factor|protein_coding|supercont1.784:433257-442597:1|gene:AAEL013058
		AGAP012078-RA	Locus133v1rpkm1162.04	ATP synthase beta subunit|protein_coding|supercont1.69:132740-149924:-1|gene:AAEL002827
		AGAP012096-RA	Locus3240v1rpkm34.12	phenylalanyl-tRNA synthetase mitochondrial|protein_coding|supercont1.104:188406-192592:1|gene:AAEL003994
		AGAP012138-RA	Locus96v2rpkm1376.61	60S ribosomal protein L21|protein_coding|supercont1.276:817885-820905:1|gene:AAEL007715
		AGAP012195-RA	Locus2239v1rpkm54.47	conserved hypothetical protein|protein_coding|supercont1.901:30559-30987:1|gene:AAEL013711
		AGAP012204-RA	Locus2867v1rpkm40.30	NHP2 protein, putative|protein_coding|supercont1.87:915821-916953:1|gene:AAEL003469
		AGAP012229-RA	Locus5050v1rpkm19.82	myst histone acetyltransferase|protein_coding|supercont1.273:1471327-1473032:1|gene:AAEL007672
		AGAP012283-RA	Locus2789v1rpkm41.98	cysteinyl-tRNA synthetase|protein_coding|supercont1.115:2435780-2455887:1|gene:AAEL004345
		AGAP012284-RA	Locus46v3rpkm224.87_PRE	60S ribosomal protein L18a|protein_coding|supercont1.221:70679-79736:-1|gene:AAEL006785
		AGAP012309-RA	Locus2375v1rpkm50.51	translation initiation factor-3 (IF3), putative|protein_coding|supercont1.287:68976-72246:1|gene:AAEL007885
		AGAP008917-RA	Locus4502v1rpkm22.66	hypothetical protein|protein_coding|supercont1.714:521346-538974:-1|gene:AAEL018244
		AGAP007406-RA	Locus268v4rpkm20.00_PRE	hypothetical protein|protein_coding|supercont1.32:3146741-3148132:1|gene:AAEL017096
		AGAP009234-RA	Locus1649v1rpkm76.52	elongation factor ts|protein_coding|supercont1.6:1374159-1375082:1|gene:AAEL000331
		AGAP006996-RA	Locus749v1rpkm184.38	elongation factor tu (ef-tu)|protein_coding|supercont1.330:143075-151965:1|gene:AAEL008517
		AGAP012140-RA	Locus310v1rpkm447.17	Eukaryotic translation initiation factor 3 subunit B (eIF3b)(Eukaryotic translation initiation factor 3 subunit 9)|protein_coding|supercont1.276:865914-870833:1|gene:AAEL007718
		AGAP006944-RA	Locus1174v2rpkm86.79	Eukaryotic translation initiation factor 3 subunit E (eIF3e)(Eukaryotic translation initiation factor 3 subunit 6)|protein_coding|supercont1.54:2085672-2094902:1|gene:AAEL002334
		AGAP007668-RA	Locus244v1rpkm569.46	Eukaryotic translation initiation factor 3 subunit G (eIF3g)(Eukaryotic translation initiation factor 3 subunit 4)(Eukaryotic translation initiation factor 3 RNA-binding subunit)(eIF-3 RNA-binding subunit)|protein_coding|supercont1.223:1706362-1708115:-1|gene:AAEL006851
		AGAP009204-RA	Locus676v1rpkm204.49	Eukaryotic translation initiation factor 3 subunit H (eIF3h)|protein_coding|supercont1.291:1356068-1367504:-1|gene:AAEL007945
		AGAP006607-RA	Locus279v1rpkm517.14	Eukaryotic translation initiation factor 3 subunit I (eIF3i)|protein_coding|supercont1.796:143067-173456:-1|gene:AAEL013144
		AGAP006613-RB	Locus1282v1rpkm102.19	Eukaryotic translation initiation factor 3 subunit J (eIF3j)|protein_coding|supercont1.674:348067-353006:-1|gene:AAEL012279
		AGAP011580-RA	Locus411v1rpkm341.79	Eukaryotic translation initiation factor 3 subunit K (eIF3k)(eIF-3 p25)|protein_coding|supercont1.190:25875-27111:1|gene:AAEL006115
		AGAP012281-RA	Locus847v1rpkm163.50	Eukaryotic translation initiation factor 3 subunit M (eIF3m)|protein_coding|supercont1.115:2415092-2425165:-1|gene:AAEL004347
		AGAP012711-RA	Locus7709v1rpkm12.22	histone H2A|protein_coding|supercont1.94:2285777-2286151:1|gene:AAEL003706
		AGAP012196-RA	Locus306v30rpkm10.98_PRE	hypothetical protein|protein_coding|supercont1.579:404271-405143:1|gene:AAEL017269
		AGAP012885-RA	Locus2219v1rpkm55.03	histone H4|protein_coding|supercont1.901:22119-22430:1|gene:AAEL013709
		AGAP007112-RA	Locus944v1rpkm145.99	Pescadillo homolog |protein_coding|supercont1.770:140651-142840:1|gene:AAEL012980
		AGAP010338-RA	Locus2150v1rpkm56.97	mitochondrial ribosomal protein, L23, putative|protein_coding|supercont1.143:1479343-1482618:1|gene:AAEL005150
		AGAP009154-RA	Locus2371v1rpkm50.64	arp2/3|protein_coding|supercont1.45:852718-894620:-1|gene:AAEL001904
		AGAP011690-RA	Locus1870v1rpkm66.68	Probable dynactin subunit 2 |protein_coding|supercont1.186:844380-852187:1|gene:AAEL006029
		AGAP009861-RA	Locus797v1rpkm172.33	profilin|protein_coding|supercont1.827:267360-305125:-1|gene:AAEL013353
		AGAP006459-RA	Locus277v1rpkm518.83	conserved hypothetical protein|protein_coding|supercont1.511:447491-466195:1|gene:AAEL010843
		AGAP011298-RA	Locus82v5rpkm5.42_PRE	60S ribosomal protein L10a|protein_coding|supercont1.808:243149-244562:-1|gene:AAEL013221
		AGAP007157-RA	Locus23v1rpkm4345.92	40S ribosomal protein S27 |protein_coding|supercont3.99:303987-305373:1|gene:CPIJ005652
		AGAP007128-RA	Locus3185v1rpkm34.77	Ribosome biogenesis protein BOP1 homolog |protein_coding|supercont1.24:3518962-3533924:1|gene:AAEL001169
		AGAP007244-RA	Locus5794v1rpkm16.92	Ribosome biogenesis protein WDR12 homolog |protein_coding|supercont1.139:509949-532148:1|gene:AAEL005041
Translation initiation factor	4.21	AGAP010592-RA	Locus29v1rpkm3812.35	40S ribosomal protein S7|protein_coding|supercont1.401:451138-457168:-1|gene:AAEL009496
		AGAP006624-RA	Locus13136v1rpkm6.21	valyl-tRNA synthetase|protein_coding|supercont1.1004:47412-50720:-1|gene:AAEL014099
		AGAP007172-RB	Locus621v1rpkm223.29	eukaryotic translation initiation factor 4e|protein_coding|supercont1.46:3089588-3105556:-1|gene:AAEL001916
		AGAP007218-RA	Locus593v1rpkm232.77	eukaryotic translation initiation factor|protein_coding|supercont1.588:164700-174867:1|gene:AAEL011527
		AGAP007894-RA	Locus3608v1rpkm29.74	translation elongation factor g|protein_coding|supercont1.888:324436-339724:1|gene:AAEL013636
		AGAP008297-RA	Locus1721v1rpkm72.77	leucyl-tRNA synthetase|protein_coding|supercont1.204:1075213-1085427:-1|gene:AAEL006415
		AGAP008425-RA	Locus5525v1rpkm17.87	hypothetical protein|protein_coding|supercont1.472:510200-511705:1|gene:AAEL010339
		AGAP009035-RA	Locus2285v1rpkm52.95	transcription elongation factor s-ii|protein_coding|supercont1.34:18927-25313:-1|gene:AAEL001496
		AGAP009310-RA	Locus2415v1rpkm49.85	hypothetical protein|protein_coding|supercont1.472:522324-583892:1|gene:AAEL017368
		AGAP009558-RA	Locus7320v1rpkm12.94	hypothetical protein|protein_coding|supercont1.152:657266-676500:1|gene:AAEL005368
		AGAP009737-RA	Locus981v1rpkm139.03	Elongation factor G, mitochondrial Precursor (EF-Gmt)(Elongation factor G 1, mitochondrial)(mEF-G 1)(Elongation factor G1)|protein_coding|supercont1.504:319994-325757:1|gene:AAEL010742
		AGAP009904-RA	Locus6251v1rpkm15.49	conserved hypothetical protein|protein_coding|supercont1.94:1800138-1807443:-1|gene:AAEL003654
		AGAP010086-RA	Locus10797v1rpkm8.36	arginyl-tRNA synthetase|protein_coding|supercont1.945:39744-71263:-1|gene:AAEL013862
		AGAP010267-RA	Locus1341v1rpkm97.51	glutaminyl-tRNA synthetase|protein_coding|supercont1.575:313564-322738:1|gene:AAEL011395
		AGAP010310-RA	Locus88v31rpkm17.09_PRE	eukaryotic peptide chain release factor subunit|protein_coding|supercont1.607:429047-491790:-1|gene:AAEL011742
		AGAP010613-RA	Locus149v1rpkm1043.64	elongation factor 1-beta2|protein_coding|supercont1.19:3898446-3899968:1|gene:AAEL000951
		AGAP011190-RA	Locus659v1rpkm210.06	eukaryotic translation initiation factor|protein_coding|supercont1.893:158663-166754:1|gene:AAEL013675
		AGAP011203-RA	Locus273v1rpkm528.24	eukaryotic translation initiation factor|protein_coding|supercont1.3:4872924-4909278:-1|gene:AAEL000185
		AGAP011284-RA	Locus261v3rpkm31.31_PRE	initiation factor 5a|protein_coding|supercont1.98:1734690-1762131:-1|gene:AAEL003835
		AGAP011804-RA	Locus4461v1rpkm22.97	ligatin|protein_coding|supercont1.394:880624-890743:-1|gene:AAEL009412
		AGAP012082-RA	Locus3576v1rpkm30.11	mitochondrial peptide chain release factor|protein_coding|supercont1.784:433257-442597:1|gene:AAEL013058
		AGAP012078-RA	Locus133v1rpkm1162.04	ATP synthase beta subunit|protein_coding|supercont1.69:132740-149924:-1|gene:AAEL002827
		AGAP012195-RA	Locus2239v1rpkm54.47	conserved hypothetical protein|protein_coding|supercont1.901:30559-30987:1|gene:AAEL013711
		AGAP012309-RA	Locus2375v1rpkm50.51	translation initiation factor-3 (IF3), putative|protein_coding|supercont1.287:68976-72246:1|gene:AAEL007885
		AGAP007406-RA	Locus268v4rpkm20.00_PRE	hypothetical protein|protein_coding|supercont1.32:3146741-3148132:1|gene:AAEL017096
		AGAP009234-RA	Locus1649v1rpkm76.52	elongation factor ts|protein_coding|supercont1.6:1374159-1375082:1|gene:AAEL000331
		AGAP006996-RA	Locus749v1rpkm184.38	elongation factor tu (ef-tu)|protein_coding|supercont1.330:143075-151965:1|gene:AAEL008517
		AGAP012140-RA	Locus310v1rpkm447.17	Eukaryotic translation initiation factor 3 subunit B (eIF3b)(Eukaryotic translation initiation factor 3 subunit 9)|protein_coding|supercont1.276:865914-870833:1|gene:AAEL007718
		AGAP006944-RA	Locus1174v2rpkm86.79	Eukaryotic translation initiation factor 3 subunit E (eIF3e)(Eukaryotic translation initiation factor 3 subunit 6)|protein_coding|supercont1.54:2085672-2094902:1|gene:AAEL002334
		AGAP007668-RA	Locus244v1rpkm569.46	Eukaryotic translation initiation factor 3 subunit G (eIF3g)(Eukaryotic translation initiation factor 3 subunit 4)(Eukaryotic translation initiation factor 3 RNA-binding subunit)(eIF-3 RNA-binding subunit)|protein_coding|supercont1.223:1706362-1708115:-1|gene:AAEL006851
		AGAP009204-RA	Locus676v1rpkm204.49	Eukaryotic translation initiation factor 3 subunit H (eIF3h)|protein_coding|supercont1.291:1356068-1367504:-1|gene:AAEL007945
		AGAP006607-RA	Locus279v1rpkm517.14	Eukaryotic translation initiation factor 3 subunit I (eIF3i)|protein_coding|supercont1.796:143067-173456:-1|gene:AAEL013144
		AGAP006613-RB	Locus1282v1rpkm102.19	Eukaryotic translation initiation factor 3 subunit J (eIF3j)|protein_coding|supercont1.674:348067-353006:-1|gene:AAEL012279
		AGAP011580-RA	Locus411v1rpkm341.79	Eukaryotic translation initiation factor 3 subunit K (eIF3k)(eIF-3 p25)|protein_coding|supercont1.190:25875-27111:1|gene:AAEL006115
		AGAP012281-RA	Locus847v1rpkm163.50	Eukaryotic translation initiation factor 3 subunit M (eIF3m)|protein_coding|supercont1.115:2415092-2425165:-1|gene:AAEL004347
		AGAP006459-RA	Locus277v1rpkm518.83	conserved hypothetical protein|protein_coding|supercont1.511:447491-466195:1|gene:AAEL010843
Regulation of mRNA processing	3.78	AGAP001298-RA	Locus1988v8rpkm1.70_PRE	scaffold attachment factor b|protein_coding|supercont1.30:403451-429279:1|gene:AAEL001352
		AGAP001484-RA	Locus2107v1rpkm58.17	clathrin coat adaptor ap3 medium chain|protein_coding|supercont1.579:398976-401582:-1|gene:AAEL011429
		AGAP001519-RA	Locus8005v1rpkm11.72	U520|protein_coding|supercont1.550:717741-749432:1|gene:AAEL011187
		AGAP001584-RA	Locus2863v8rpkm2.79_PRE	conserved hypothetical protein|protein_coding|supercont1.863:359491-360301:-1|gene:AAEL013527
		AGAP001879-RA	Locus8400v1rpkm11.13	crooked neck protein|protein_coding|supercont1.393:934498-936885:-1|gene:AAEL009383
		AGAP002956-RA	Locus2113v1rpkm58.02	U2 snrnp auxiliary factor, small subunit|protein_coding|supercont1.218:487508-501345:-1|gene:AAEL006713
		AGAP003182-RA	Locus8093v1rpkm11.59	helicase|protein_coding|supercont1.932:18878-38924:1|gene:AAEL013825
		AGAP003576-RA	Locus2541v1rpkm47.35	transportin|protein_coding|supercont1.91:478647-505702:1|gene:AAEL003573
		AGAP003595-RA	Locus4871v1rpkm20.76	programmed cell death protein 11 (pre-rRNA processing protein rrp5)|protein_coding|supercont1.510:308889-345023:-1|gene:AAEL010827
		AGAP005062-RA	Locus3716v1rpkm28.76	hypothetical protein|protein_coding|supercont1.42:2167826-2188306:-1|gene:AAEL017164
		AGAP005130-RA	Locus3116v1rpkm35.93	DEAD box ATP-dependent RNA helicase|protein_coding|supercont1.1332:89122-91670:1|gene:AAEL014904
		AGAP005136-RA	Locus3472v1rpkm31.19	small nuclear ribonucleoprotein Sm D1, putative|protein_coding|supercont1.31:2010497-2011292:-1|gene:AAEL001363
		AGAP005640-RA	Locus6107v1rpkm15.94	pre-mRNA splicing factor|protein_coding|supercont1.474:197749-201120:-1|gene:AAEL010387
		AGAP005920-RA	Locus3882v1rpkm27.25	anti-silencing protein|protein_coding|supercont1.747:799671-809126:1|gene:AAEL012830
Basal transcription factors	2.29	AGAP007722-RA	Locus5020v1rpkm19.93	Adenylate kinase 2, mitochondrial (AK 2)(EC 2.7.4.3)(ATP-AMP transphosphorylase 2)|protein_coding|supercont1.732:398221-413423:-1|gene:AAEL012731
		AGAP010559-RA	Locus6789v1rpkm14.03	btf|protein_coding|supercont1.233:58428-59854:-1|gene:AAEL007056
		AGAP008541-RA	Locus1130v1rpkm117.54	cdk9|protein_coding|supercont1.774:346601-367673:-1|gene:AAEL013002
		AGAP012057-RA	Locus2126v1rpkm57.71	conserved hypothetical protein|protein_coding|supercont1.102:838307-853366:-1|gene:AAEL003976
		AGAP011150-RA	Locus1278v1rpkm102.59	conserved hypothetical protein|protein_coding|supercont1.119:1166368-1178260:-1|gene:AAEL004438
		AGAP011961-RA	Locus11197v1rpkm7.97	conserved hypothetical protein|protein_coding|supercont1.1463:52625-64478:-1|gene:AAEL015080
		AGAP012105-RA	Locus17219v1rpkm2.35	conserved hypothetical protein|protein_coding|supercont1.224:1027728-1029413:-1|gene:AAEL006856
		AGAP010034-RA	Locus17753v2rpkm0.00_PRE	conserved hypothetical protein|protein_coding|supercont1.284:276783-282452:1|gene:AAEL007825
		AGAP008045-RA	Locus3366v1rpkm32.27	conserved hypothetical protein|protein_coding|supercont1.47:2725862-2731417:1|gene:AAEL002006
		AGAP006237-RA	Locus6536v2rpkm6.43	conserved hypothetical protein|protein_coding|supercont1.76:1109236-1128074:1|gene:AAEL003077
		AGAP007002-RA	Locus2986v1rpkm37.93	conserved hypothetical protein|protein_coding|supercont1.977:85425-86458:1|gene:AAEL013998
		AGAP010756-RA	Locus4372v1rpkm23.44	cxyorf1|protein_coding|supercont1.589:16430-18252:-1|gene:AAEL011545
		AGAP012516-RA	Locus7800v1rpkm12.07	enhancer of zeste, ezh|protein_coding|supercont1.772:374902-383807:-1|gene:AAEL012995
		AGAP012208-RA	Locus3480v1rpkm31.11	Glycosyltransferase 25 family member Precursor (EC 2.-.-.-)|protein_coding|supercont1.87:949695-975103:1|gene:AAEL003481
		AGAP006511-RA	Locus2035v1rpkm60.53	histone deacetylase|protein_coding|supercont1.124:983391-1014154:-1|gene:AAEL004586
		AGAP011826-RA	Locus730v1rpkm189.24	hypothetical protein|protein_coding|supercont1.109:2112209-2112999:-1|gene:AAEL017081
		AGAP009558-RA	Locus7320v1rpkm12.94	hypothetical protein|protein_coding|supercont1.152:657266-676500:1|gene:AAEL005368
		AGAP007810-RA	Locus2394v1rpkm50.22	hypothetical protein|protein_coding|supercont1.38:417874-438364:1|gene:AAEL017363
		AGAP012099-RA	Locus4374v1rpkm23.44	inositol triphosphate 3-kinase c|protein_coding|supercont1.69:215693-222271:1|gene:AAEL002846
		AGAP012219-RA	Locus4993v1rpkm20.05	Mediator of RNA polymerase II transcription subunit 1 (Mediator complex subunit 1)|protein_coding|supercont1.253:200454-222307:1|gene:AAEL007402
		AGAP006248-RA	Locus2502v1rpkm48.30	Mediator of RNA polymerase II transcription subunit 10 (Mediator complex subunit 10)|protein_coding|supercont1.1138:107484-109385:1|gene:AAEL014501
		AGAP009141-RA	Locus4607v1rpkm22.07	Mediator of RNA polymerase II transcription subunit 17 (Mediator complex subunit 17)|protein_coding|supercont1.45:2105161-2107616:-1|gene:AAEL001883
		AGAP010936-RA	Locus7076v1rpkm13.40	Mediator of RNA polymerase II transcription subunit 18 (Mediator complex subunit 18)|protein_coding|supercont1.53:458090-473080:1|gene:AAEL002284
		AGAP011626-RA	Locus4412v1rpkm23.19	Mediator of RNA polymerase II transcription subunit 19 (Mediator complex subunit 19)|protein_coding|supercont1.228:1441348-1452239:-1|gene:AAEL006934
		AGAP010679-RA	Locus2499v2rpkm47.75	mitochondrial import inner membrane translocase subunit TIM10|protein_coding|supercont1.478:261254-261601:-1|gene:AAEL010450
		AGAP010606-RA	Locus632v1rpkm218.56	mitochondrial inner membrane protein translocase, 8kD-subunit, putative|protein_coding|supercont1.19:3770067-3771012:-1|gene:AAEL000941
		AGAP010544-RA	Locus3303v1rpkm33.07	mitotic checkpoint protein bub3|protein_coding|supercont1.257:432121-447950:-1|gene:AAEL007469
		AGAP012361-RA	Locus12273v1rpkm6.95	mrg-binding protein|protein_coding|supercont1.772:265236-266119:1|gene:AAEL012990
		AGAP012089-RA	Locus4865v1rpkm20.78	nuclear inhibitor of protein phosphatase-1|protein_coding|supercont1.89:924302-950593:-1|gene:AAEL003537
		AGAP008234-RA	Locus3659v1rpkm29.17	p15-2a protein, putative|protein_coding|supercont1.40:1787299-1788067:-1|gene:AAEL001706
		AGAP007112-RA	Locus944v1rpkm145.99	Pescadillo homolog |protein_coding|supercont1.770:140651-142840:1|gene:AAEL012980
		AGAP007128-RA	Locus3185v1rpkm34.77	Ribosome biogenesis protein BOP1 homolog |protein_coding|supercont1.24:3518962-3533924:1|gene:AAEL001169
		AGAP007244-RA	Locus5794v1rpkm16.92	Ribosome biogenesis protein WDR12 homolog |protein_coding|supercont1.139:509949-532148:1|gene:AAEL005041
		AGAP010382-RA	Locus3515v2rpkm22.94	Serrate RNA effector molecule homolog (Arsenite-resistance protein 2 homolog)|protein_coding|supercont1.83:2627765-2644281:-1|gene:AAEL003287
		AGAP009777-RA	Locus3919v1rpkm27.03	smad|protein_coding|supercont1.342:1159377-1172840:-1|gene:AAEL008696
		AGAP008084-RA	Locus4885v1rpkm20.65	TATA binding protein, putative|protein_coding|supercont1.48:330464-331511:1|gene:AAEL002079
		AGAP010322-RA	Locus2028v1rpkm60.85	tata-binding protein-associated phosphoprotein (dr1)|protein_coding|supercont1.347:1067493-1068279:-1|gene:AAEL008763
		AGAP010958-RA	Locus5311v1rpkm18.67	tata-box binding protein|protein_coding|supercont1.678:577619-579879:1|gene:AAEL012330
		AGAP010493-RA	Locus344v3rpkm14.52_PRE	TFIID subunit TAFII55, putative|protein_coding|supercont1.206:220613-228069:-1|gene:AAEL006462
		AGAP010984-RA	Locus6717v1rpkm14.21	TFIIH basal transcription factor complex p52 subunit|protein_coding|supercont1.201:1277431-1280500:1|gene:AAEL006356
		AGAP009035-RA	Locus2285v1rpkm52.95	transcription elongation factor s-ii|protein_coding|supercont1.34:18927-25313:-1|gene:AAEL001496
		AGAP012461-RA	Locus5056v1rpkm19.79	transcription factor dp|protein_coding|supercont1.29:1399777-1441574:1|gene:AAEL001321
		AGAP008522-RA	Locus4083v1rpkm25.56	transcription factor TFIIH-subunit, putative|protein_coding|supercont1.705:252952-254369:1|gene:AAEL012523
		AGAP011110-RA	Locus3175v1rpkm34.91	transcription factor TFIIH-subunit, putative|protein_coding|supercont1.734:76409-103116:1|gene:AAEL012750
		AGAP006355-RA	Locus10614v1rpkm8.51	transcription initiation factor IIE, alpha subunit|protein_coding|supercont1.665:274836-276214:1|gene:AAEL012202
		AGAP008612-RA	Locus2267v1rpkm53.40	transcription initiation factor TFIID subunit 10, putative|protein_coding|supercont1.172:1553275-1561774:-1|gene:AAEL005742
		AGAP007376-RA	Locus8824v1rpkm10.58	transcriptional activator HAP2|protein_coding|supercont3.929:125-982:-1|gene:CPIJ017497
		AGAP011678-RA	Locus5578v1rpkm17.66	WD-repeat protein|protein_coding|supercont1.233:288662-306648:1|gene:AAEL007067
Translation termination	2.07	AGAP007894-RA	Locus3608v1rpkm29.74	translation elongation factor g|protein_coding|supercont1.888:324436-339724:1|gene:AAEL013636
		AGAP008269-RA	Locus2178v1rpkm56.27	pelota|protein_coding|supercont1.286:999829-1111076:-1|gene:AAEL007854
		AGAP008425-RA	Locus5525v1rpkm17.87	hypothetical protein|protein_coding|supercont1.472:510200-511705:1|gene:AAEL010339
		AGAP009310-RA	Locus2415v1rpkm49.85	hypothetical protein|protein_coding|supercont1.472:522324-583892:1|gene:AAEL017368
		AGAP010310-RA	Locus88v31rpkm17.09_PRE	eukaryotic peptide chain release factor subunit|protein_coding|supercont1.607:429047-491790:-1|gene:AAEL011742
		AGAP012082-RA	Locus3576v1rpkm30.11	mitochondrial peptide chain release factor|protein_coding|supercont1.784:433257-442597:1|gene:AAEL013058
		AGAP012078-RA	Locus133v1rpkm1162.04	ATP synthase beta subunit|protein_coding|supercont1.69:132740-149924:-1|gene:AAEL002827
		AGAP012195-RA	Locus2239v1rpkm54.47	conserved hypothetical protein|protein_coding|supercont1.901:30559-30987:1|gene:AAEL013711
Bromodomain	1.76	AGAP000029-RA	Locus3111v1rpkm36.06	hypothetical protein|protein_coding|supercont1.516:167821-229966:-1|gene:AAEL010899
		AGAP000668-RA	Locus10379v1rpkm8.76	zinc finger protein|protein_coding|supercont1.991:154006-198368:-1|gene:AAEL014034
		AGAP001099-RA	Locus539v3rpkm130.88	polybromo-1|protein_coding|supercont1.3:733247-784385:1|gene:AAEL000181
		AGAP001328-RA	Locus1145v1rpkm116.39	hypothetical protein|protein_coding|supercont1.715:38531-42393:1|gene:AAEL012602
		AGAP002030-RA	Locus6480v1rpkm14.87	WD-repeat protein|protein_coding|supercont1.186:1755584-1844676:-1|gene:AAEL006038
		AGAP003845-RA	Locus6692v1rpkm14.28	polypeptide of 976 aa, putative|protein_coding|supercont1.91:419829-437228:-1|gene:AAEL003562
		AGAP004434-RA	Locus4803v1rpkm21.05	histone acetyltransferase gcn5|protein_coding|supercont1.8:1089745-1130002:1|gene:AAEL000452
		AGAP005187-RA	Locus13141v1rpkm6.21	hypothetical protein|protein_coding|supercont1.582:423882-456394:1|gene:AAEL017575
		AGAP006133-RA	Locus4220v1rpkm24.52	fetal alzheimer antigen, falz|protein_coding|supercont1.716:227928-295507:-1|gene:AAEL012607
Transcription factor complex	1.74	AGAP001910-RA	Locus132v2rpkm1039.45	40S ribosomal protein S3|protein_coding|supercont1.305:1304567-1322431:-1|gene:AAEL008192
		AGAP001363-RA	Locus6958v1rpkm13.65	Cohesin loading complex subunit SCC4 homolog |protein_coding|supercont1.616:376000-403365:1|gene:AAEL011819
		AGAP003987-RA	Locus952v1rpkm144.47	complement component|protein_coding|supercont1.541:185378-197476:1|gene:AAEL011090
		AGAP002193-RA	Locus3783v1rpkm28.13	conserved hypothetical protein|protein_coding|supercont1.20:2451190-2500518:-1|gene:AAEL001007
		AGAP004480-RA	Locus5828v1rpkm16.81	conserved hypothetical protein|protein_coding|supercont1.349:667782-683311:1|gene:AAEL008794
		AGAP005081-RA	Locus1635v16rpkm2.75_PRE	conserved hypothetical protein|protein_coding|supercont1.482:259921-260977:1|gene:AAEL010504
		AGAP000391-RA	Locus6342v1rpkm15.25	conserved hypothetical protein|protein_coding|supercont1.57:202652-221317:1|gene:AAEL002450
		AGAP005382-RA	Locus2266v1rpkm53.42	conserved hypothetical protein|protein_coding|supercont1.581:183491-184776:1|gene:AAEL011462
		AGAP002218-RA	Locus1674v1rpkm74.90	conserved hypothetical protein|protein_coding|supercont1.652:11794-12282:1|gene:AAEL012074
		AGAP001958-RA	Locus2794v1rpkm41.90	cryptochrome 1|protein_coding|supercont1.108:1657213-1672577:1|gene:AAEL004146
		AGAP000395-RA	Locus3179v1rpkm34.83	endoplasmic reticulum protein erp29|protein_coding|supercont1.996:9512-10640:1|gene:AAEL014052
		AGAP004434-RA	Locus4803v1rpkm21.05	histone acetyltransferase gcn5|protein_coding|supercont1.8:1089745-1130002:1|gene:AAEL000452
		AGAP000029-RA	Locus3111v1rpkm36.06	hypothetical protein|protein_coding|supercont1.516:167821-229966:-1|gene:AAEL010899
		AGAP004696-RA	Locus3183v3rpkm32.51	hypothetical protein|protein_coding|supercont1.753:117133-151058:1|gene:AAEL012879
		AGAP005604-RA	Locus5464v1rpkm18.09	Mediator of RNA polymerase II transcription subunit 20 (Mediator complex subunit 20)|protein_coding|supercont1.28:2495956-2496683:-1|gene:AAEL001260
		AGAP004191-RA	Locus4115v1rpkm25.34	Mediator of RNA polymerase II transcription subunit 22 (Mediator complex subunit 22)|protein_coding|supercont1.180:812768-823548:-1|gene:AAEL005934
		AGAP004063-RA	Locus4612v1rpkm22.05	Mediator of RNA polymerase II transcription subunit 4 (Mediator complex subunit 4)|protein_coding|supercont1.194:440006-441041:1|gene:AAEL006193
		AGAP002823-RA	Locus713v106rpkm6.78_PRE	Mediator of RNA polymerase II transcription subunit 7 (Mediator complex subunit 7)|protein_coding|supercont1.20:3700944-3714352:-1|gene:AAEL000982
		AGAP005909-RA	Locus6178v1rpkm15.70	Mediator of RNA polymerase II transcription subunit 8 (Mediator complex subunit 8)|protein_coding|supercont1.512:892491-893462:1|gene:AAEL010861
		AGAP001565-RA	Locus10348v1rpkm8.81	microfibrillar-associated protein, putative|protein_coding|supercont1.666:283506-288814:-1|gene:AAEL012211
		AGAP002277-RA	Locus898v1rpkm153.39	mitochondrial inner membrane protein translocase, 13kD-subunit, putative|protein_coding|supercont1.302:33721-34476:1|gene:AAEL008128
		AGAP000781-RA	Locus2250v1rpkm54.05	mitochondrial inner membrane protein translocase, 9kD-subunit, putative|protein_coding|supercont1.59:2301084-2301702:-1|gene:AAEL002523
		AGAP000890-RA	Locus2325v1rpkm51.92	mitochondrial ribosomal protein, S29, putative|protein_coding|supercont1.272:1160533-1161958:1|gene:AAEL007668
		AGAP003923-RA	Locus8058v1rpkm11.63	protein arginine n-methyltransferase|protein_coding|supercont1.221:1501857-1509632:1|gene:AAEL006782
		AGAP004366-RA	Locus306v3rpkm320.95	pyrroline-5-carboxylate dehydrogenase|protein_coding|supercont1.155:1662252-1728445:-1|gene:AAEL005422
		AGAP003228-RA	Locus3239v1rpkm34.12	retinoblastoma-binding protein 4 (rbbp4)|protein_coding|supercont1.436:578297-580273:-1|gene:AAEL009882
		AGAP002902-RA	Locus6786v1rpkm14.04	smad4|protein_coding|supercont1.956:182234-196998:-1|gene:AAEL013896
		AGAP003094-RA	Locus3856v1rpkm27.51	tbp-associated factor|protein_coding|supercont1.221:1725471-1726549:1|gene:AAEL006789
		AGAP001978-RA	Locus5492v1rpkm18.01	transcription factor E2f, putative (dE2F)|protein_coding|supercont1.744:313478-334306:1|gene:AAEL012817
		AGAP004233-RA	Locus5681v1rpkm17.34	transcription factor IIIB 90 kDa subunit (TFIIIB90)|protein_coding|supercont1.56:2251412-2334009:-1|gene:AAEL002427
		AGAP004370-RA	Locus1624v1rpkm77.80	transcription initiation factor IIA (TFIIA), gamma chain|protein_coding|supercont1.50:2297217-2297937:1|gene:AAEL002140
		AGAP005533-RA	Locus5821v1rpkm16.82	transformation/transcription domain-associated protein|protein_coding|supercont1.766:454047-497311:1|gene:AAEL012951
		AGAP002088-RA	Locus5489v1rpkm18.01	U3 small nucleolar RNA-associated protein homolog, putative|protein_coding|supercont1.8:2460670-2466261:-1|gene:AAEL000422
RNA polymerase	1.66	AGAP007722-RA	Locus5020v1rpkm19.93	Adenylate kinase 2, mitochondrial (AK 2)(EC 2.7.4.3)(ATP-AMP transphosphorylase 2)|protein_coding|supercont1.732:398221-413423:-1|gene:AAEL012731
		AGAP007918-RA	Locus1776v2rpkm50.42	aldehyde oxidase|protein_coding|supercont1.64:2715031-2736168:-1|gene:AAEL002683
		AGAP010457-RA	Locus3797v3rpkm8.65	bifunctional dihydrofolate reductase-thymidylate synthase|protein_coding|supercont1.820:407295-422960:-1|gene:AAEL013305
		AGAP008304-RA	Locus4817v1rpkm20.99	cgmp-dependent 3,5-cyclic phosphodiesterase|protein_coding|supercont1.34:1819451-1922698:1|gene:AAEL001492
		AGAP009209-RA	Locus2994v1rpkm37.81	condensin, SMC5-subunit, putative|protein_coding|supercont1.898:253117-258336:-1|gene:AAEL013697
		AGAP012084-RA	Locus6131v1rpkm15.86	conserved hypothetical protein|protein_coding|supercont1.344:812313-826057:1|gene:AAEL008716
		AGAP012416-RA	Locus3312v1rpkm32.96	conserved hypothetical protein|protein_coding|supercont1.378:975673-977588:1|gene:AAEL009202
		AGAP007778-RA	Locus1971v1rpkm62.97	conserved hypothetical protein|protein_coding|supercont1.44:738670-763750:-1|gene:AAEL001847
		AGAP009624-RA	Locus3120v2rpkm23.15	CTP synthase|protein_coding|supercont1.157:364919-381211:1|gene:AAEL005455
		AGAP009489-RA	Locus2237v4rpkm6.20	cytidine deaminase, putative|protein_coding|supercont1.209:732635-733922:1|gene:AAEL006518
		AGAP008910-RA	Locus5810v1rpkm16.85	DNA polymerase delta small subunit|protein_coding|supercont1.262:1539405-1542697:-1|gene:AAEL007541
		AGAP009644-RA	Locus3465v1rpkm31.27	DNA-directed RNA polymerase I 16 kDa polypeptide|protein_coding|supercont1.1314:32879-33876:1|gene:AAEL014869
		AGAP010321-RA	Locus4701v1rpkm21.57	DNA-directed RNA polymerase II subunit|protein_coding|supercont1.347:1066138-1067446:1|gene:AAEL008755
		AGAP008393-RA	Locus2261v1rpkm53.57	DNA-directed RNA polymerase II|protein_coding|supercont1.43:1266270-1267263:-1|gene:AAEL001831
		AGAP010064-RA	Locus2434v1rpkm49.52	DNA-directed RNA polymerase II|protein_coding|supercont1.540:774588-778098:1|gene:AAEL011087
		AGAP012122-RA	Locus10952v1rpkm8.22	DNA-directed RNA polymerase III 25 kDa polypeptide|protein_coding|supercont1.624:265104-266218:-1|gene:AAEL011866
		AGAP011973-RA	Locus9724v2rpkm9.06	DNA-directed RNA polymerase III, 34kD-subunit, putative|protein_coding|supercont1.97:1071425-1077182:-1|gene:AAEL003786
		AGAP012397-RA	Locus2550v1rpkm47.09	DNA-directed RNA polymerase subunit rpb8|protein_coding|supercont1.13:1138460-1139517:1|gene:AAEL000677
		AGAP012796-RA	Locus5318v1rpkm18.64	DNA-directed RNA polymerase|protein_coding|supercont1.263:415666-416800:1|gene:AAEL007568
		AGAP009264-RA	Locus1951v2rpkm47.30	ethanolamine-phosphate cytidylyltransferase|protein_coding|supercont1.168:895336-918937:1|gene:AAEL005651
		AGAP009539-RA	Locus9330v1rpkm9.97	hypothetical protein|protein_coding|supercont1.120:1842285-1861135:1|gene:AAEL017010
		AGAP009544-RA	Locus7779v2rpkm9.07	hypothetical protein|protein_coding|supercont1.288:1075309-1079641:-1|gene:AAEL018148
		AGAP007810-RA	Locus2394v1rpkm50.22	hypothetical protein|protein_coding|supercont1.38:417874-438364:1|gene:AAEL017363
		AGAP009317-RA	Locus3423v1rpkm31.70	hypothetical protein|protein_coding|supercont1.390:141618-157328:-1|gene:AAEL009337
		AGAP008151-RA	Locus7268v1rpkm13.06	hypothetical protein|protein_coding|supercont1.84:2256659-2268798:-1|gene:AAEL017156
		AGAP008374-RA	Locus5190v1rpkm19.14	inosine triphosphate pyrophosphatase (itpase) (inosine triphosphatase)|protein_coding|supercont1.334:700463-701185:-1|gene:AAEL008605
		AGAP011133-RA	Locus5762v1rpkm17.02	inosine-5-monophosphate dehydrogenase|protein_coding|supercont1.386:886269-921416:-1|gene:AAEL009273
		AGAP011729-RA	Locus993v2rpkm85.20	inosine-uridine preferring nucleoside hydrolase|protein_coding|supercont1.50:278945-280729:-1|gene:AAEL002176
		AGAP011723-RA	Locus1730v1rpkm72.45	mannose-1-phosphate guanyltransferase|protein_coding|supercont1.629:215948-219551:1|gene:AAEL011912
		AGAP007120-RA	Locus90v1rpkm1700.85	nucleoside-diphosphate kinase NBR-A, putative|protein_coding|supercont1.684:87333-88186:1|gene:AAEL012359
		AGAP007175-RA	Locus5653v1rpkm17.45	phosphatidate cytidylyltransferase|protein_coding|supercont1.46:2870986-2934742:-1|gene:AAEL001940
		AGAP010791-RA	Locus8373v1rpkm11.16	polyribonucleotide nucleotidyltransferase|protein_coding|supercont1.18:484708-498843:1|gene:AAEL000922
		AGAP010198-RA	Locus8443v1rpkm11.07	ribonucleoside-diphosphate reductase large chain|protein_coding|supercont1.492:343225-360127:1|gene:AAEL010644
		AGAP006818-RA	Locus2500v1rpkm48.33	ribonucleoside-diphosphate reductase small chain|protein_coding|supercont1.497:72185-86305:1|gene:AAEL010691
		AGAP011761-RA	Locus1748v1rpkm71.94	RNA polymerase II subunit Rpb10, putative|protein_coding|supercont1.1282:155010-155549:1|gene:AAEL014831
		AGAP007889-RA	Locus8456v2rpkm9.10	udp-n-acteylglucosamine pyrophosphorylase|protein_coding|supercont1.37:2304417-2306977:-1|gene:AAEL001627
		AGAP007111-RA	Locus4379v1rpkm23.37	uracil phosphoribosyltransferase|protein_coding|supercont1.770:87728-113767:-1|gene:AAEL012973
		AGAP008440-RA	Locus1965v1rpkm63.25	uricase|protein_coding|supercont1.51:707262-708889:1|gene:AAEL002194
tRNA processing	1.46	AGAP001737-RA	Locus2692v1rpkm43.75	Adenylyltransferase and sulfurtransferase MOCS3 (Molybdenum cofactor synthesis protein 3) [Includes Adenylyltransferase MOCS3(EC 2.7.7.-)(Sulfur carrier protein MOCS2A adenylyltransferase)(EC 2.7.7.n4);Sulfurtransferase MOCS3(EC 2.8.1.-)(Sulfur carr /.../otein MOCS2A sulfurtransferase)(EC 2.8.1.n1)]|protein_coding|supercont1.125:1366129-1370406:1|gene:AAEL004607
		AGAP000012-RA	Locus4924v1rpkm20.43	tyrosyl-tRNA synthetase|protein_coding|supercont1.487:445033-447867:1|gene:AAEL010563
		AGAP000639-RA	Locus14079v1rpkm5.45	tRNA delta(2)-isopentenylpyrophosphate transferase|protein_coding|supercont1.374:1180044-1194115:1|gene:AAEL009164
		AGAP000681-RA	Locus4420v1rpkm23.18	conserved hypothetical protein|protein_coding|supercont1.551:544736-546074:-1|gene:AAEL011199
		AGAP000856-RA	Locus5567v1rpkm17.69	tRNA-dihydrouridine synthase|protein_coding|supercont1.659:409770-420510:-1|gene:AAEL012140
		AGAP001146-RA	Locus7247v1rpkm13.10	conserved hypothetical protein|protein_coding|supercont1.116:981915-985089:-1|gene:AAEL004364
		AGAP001276-RA	Locus5052v1rpkm19.80	aspartyl-tRNA synthetase|protein_coding|supercont1.599:190215-191866:1|gene:AAEL011655
		AGAP002077-RA	Locus3923v1rpkm26.96	conserved hypothetical protein|protein_coding|supercont1.116:1053919-1056870:-1|gene:AAEL004376
		AGAP002088-RA	Locus5489v1rpkm18.01	U3 small nucleolar RNA-associated protein homolog, putative|protein_coding|supercont1.8:2460670-2466261:-1|gene:AAEL000422
		AGAP002101-RA	Locus1226v1rpkm108.10	isoleucyl tRNA synthetase|protein_coding|supercont1.7:4386853-4416525:-1|gene:AAEL000388
		AGAP002383-RA	Locus7374v1rpkm12.83	methionine-tRNA synthetase|protein_coding|supercont1.100:606151-610676:-1|gene:AAEL003913
		AGAP002570-RA	Locus106v1rpkm1448.23	glutamyl-tRNA synthetase|protein_coding|supercont1.170:1936265-1941896:-1|gene:AAEL005688
		AGAP002653-RA	Locus1513v1rpkm83.76	phenylalanyl-tRNA synthetase alpha chain|protein_coding|supercont1.70:690355-692083:1|gene:AAEL002867
		AGAP002945-RA	Locus2522v1rpkm47.71	bifunctional aminoacyl-tRNA synthetase|protein_coding|supercont1.175:1441603-1470184:1|gene:AAEL005801
		AGAP002969-RA	Locus1616v1rpkm78.32	aspartyl-tRNA synthetase|protein_coding|supercont1.211:1853590-1873370:-1|gene:AAEL006577
		AGAP003002-RA	Locus2501v1rpkm48.32	ribosomal RNA methyltransferase|protein_coding|supercont1.21:2678634-2681448:1|gene:AAEL001037
		AGAP003003-RA	Locus2650v1rpkm44.60	tyrosyl-tRNA synthetase|protein_coding|supercont1.21:2611829-2620258:-1|gene:AAEL001044
		AGAP003024-RD	Locus4819v1rpkm20.97	conserved hypothetical protein|protein_coding|supercont1.886:227680-228834:1|gene:AAEL013615
		AGAP003315-RA	Locus3622v1rpkm29.58	tryptophanyl-tRNA synthetase|protein_coding|supercont1.863:320439-328932:-1|gene:AAEL013521
		AGAP003413-RA	Locus1480v1rpkm86.01	chaperone atp11p|protein_coding|supercont1.444:113091-115916:-1|gene:AAEL009981
		AGAP003589-RA	Locus9745v1rpkm9.45	prolyl-tRNA synthetase|protein_coding|supercont1.510:107471-109032:-1|gene:AAEL010816
		AGAP004336-RA	Locus5147v1rpkm19.33	NBP2b protein, putative|protein_coding|supercont1.409:320473-322099:1|gene:AAEL009579
		AGAP004401-RA	Locus11427v1rpkm7.77	conserved hypothetical protein|protein_coding|supercont1.258:905099-931624:1|gene:AAEL007487
		AGAP004465-RA	Locus3609v1rpkm29.72	dimethyladenosine transferase|protein_coding|supercont1.488:775745-776806:-1|gene:AAEL010575
		AGAP004557-RA	Locus6955v1rpkm13.66	WD-repeat protein|protein_coding|supercont1.388:737753-764806:-1|gene:AAEL009308
		AGAP004708-RA	Locus2464v1rpkm49.06	arginyl-tRNA synthetase|protein_coding|supercont1.3:2022352-2035355:-1|gene:AAEL000199
		AGAP004739-RA	Locus2547v1rpkm47.15	centromere/microtubule binding protein cbf5|protein_coding|supercont1.89:900214-913372:-1|gene:AAEL003514
		AGAP005542-RA	Locus7577v1rpkm12.43	Queuine tRNA-ribosyltransferase subunit QTRTD1 homolog (EC 2.4.2.29)(Queuine tRNA-ribosyltransferase domain-containing protein 1)|protein_coding|supercont1.527:531360-535352:-1|gene:AAEL010968
		AGAP005576-RA	Locus1172v1rpkm114.50	aspartyl-tRNA synthetase|protein_coding|supercont1.66:2861535-2865585:1|gene:AAEL002748
		AGAP005743-RA	Locus4184v2rpkm21.53	tRNA pseudouridine synthase D|protein_coding|supercont1.76:707416-725468:1|gene:AAEL003071
		AGAP005957-RA	Locus6633v1rpkm14.44	Pop5 protein, putative|protein_coding|supercont1.511:869379-885525:1|gene:AAEL010832
		AGAP005220-RA	Locus2893v1rpkm39.94	Cytoplasmic tRNA 2-thiolation protein 1 (EC 2.7.7.-)(Cytoplasmic tRNA adenylyltransferase 1)|protein_coding|supercont1.562:604908-608420:1|gene:AAEL011283
		AGAP000325-RA	Locus1173v1rpkm114.45	lysyl-tRNA synthetase|protein_coding|supercont1.1226:77993-92982:-1|gene:AAEL014702
		AGAP002409-RA	Locus3385v1rpkm32.11	pseudouridylate synthase|protein_coding|supercont1.250:511162-512529:-1|gene:AAEL007354
		AGAP003622-RA	Locus4386v1rpkm23.32	queuine tRNA-ribosyltransferase|protein_coding|supercont1.531:680357-691255:1|gene:AAEL010993
		AGAP005823-RA	Locus5516v1rpkm17.90	Ubiquitin-related modifier 1 homolog |protein_coding|supercont1.341:1029864-1061587:1|gene:AAEL008680
		AGAP004752-RA	Locus3085v1rpkm36.44	tRNA (guanine-N(7)-)-methyltransferase (EC 2.1.1.33)(tRNA(m7G46)-methyltransferase)|protein_coding|supercont1.373:822082-823864:1|gene:AAEL009156
Aminoacyl-tRNA biosynthesis	1.45	AGAP001737-RA	Locus2692v1rpkm43.75	Adenylyltransferase and sulfurtransferase MOCS3 (Molybdenum cofactor synthesis protein 3) [Includes Adenylyltransferase MOCS3(EC 2.7.7.-)(Sulfur carrier protein MOCS2A adenylyltransferase)(EC 2.7.7.n4);Sulfurtransferase MOCS3(EC 2.8.1.-)(Sulfur carr /.../otein MOCS2A sulfurtransferase)(EC 2.8.1.n1)]|protein_coding|supercont1.125:1366129-1370406:1|gene:AAEL004607
		AGAP000012-RA	Locus4924v1rpkm20.43	tyrosyl-tRNA synthetase|protein_coding|supercont1.487:445033-447867:1|gene:AAEL010563
		AGAP000639-RA	Locus14079v1rpkm5.45	tRNA delta(2)-isopentenylpyrophosphate transferase|protein_coding|supercont1.374:1180044-1194115:1|gene:AAEL009164
		AGAP000681-RA	Locus4420v1rpkm23.18	conserved hypothetical protein|protein_coding|supercont1.551:544736-546074:-1|gene:AAEL011199
		AGAP000856-RA	Locus5567v1rpkm17.69	tRNA-dihydrouridine synthase|protein_coding|supercont1.659:409770-420510:-1|gene:AAEL012140
		AGAP001146-RA	Locus7247v1rpkm13.10	conserved hypothetical protein|protein_coding|supercont1.116:981915-985089:-1|gene:AAEL004364
		AGAP001276-RA	Locus5052v1rpkm19.80	aspartyl-tRNA synthetase|protein_coding|supercont1.599:190215-191866:1|gene:AAEL011655
		AGAP002088-RA	Locus5489v1rpkm18.01	U3 small nucleolar RNA-associated protein homolog, putative|protein_coding|supercont1.8:2460670-2466261:-1|gene:AAEL000422
		AGAP002101-RA	Locus1226v1rpkm108.10	isoleucyl tRNA synthetase|protein_coding|supercont1.7:4386853-4416525:-1|gene:AAEL000388
		AGAP002383-RA	Locus7374v1rpkm12.83	methionine-tRNA synthetase|protein_coding|supercont1.100:606151-610676:-1|gene:AAEL003913
		AGAP002570-RA	Locus106v1rpkm1448.23	glutamyl-tRNA synthetase|protein_coding|supercont1.170:1936265-1941896:-1|gene:AAEL005688
		AGAP002653-RA	Locus1513v1rpkm83.76	phenylalanyl-tRNA synthetase alpha chain|protein_coding|supercont1.70:690355-692083:1|gene:AAEL002867
		AGAP002945-RA	Locus2522v1rpkm47.71	bifunctional aminoacyl-tRNA synthetase|protein_coding|supercont1.175:1441603-1470184:1|gene:AAEL005801
		AGAP002969-RA	Locus1616v1rpkm78.32	aspartyl-tRNA synthetase|protein_coding|supercont1.211:1853590-1873370:-1|gene:AAEL006577
		AGAP003002-RA	Locus2501v1rpkm48.32	ribosomal RNA methyltransferase|protein_coding|supercont1.21:2678634-2681448:1|gene:AAEL001037
		AGAP003003-RA	Locus2650v1rpkm44.60	tyrosyl-tRNA synthetase|protein_coding|supercont1.21:2611829-2620258:-1|gene:AAEL001044
		AGAP003024-RD	Locus4819v1rpkm20.97	conserved hypothetical protein|protein_coding|supercont1.886:227680-228834:1|gene:AAEL013615
		AGAP003315-RA	Locus3622v1rpkm29.58	tryptophanyl-tRNA synthetase|protein_coding|supercont1.863:320439-328932:-1|gene:AAEL013521
		AGAP003413-RA	Locus1480v1rpkm86.01	chaperone atp11p|protein_coding|supercont1.444:113091-115916:-1|gene:AAEL009981
		AGAP003589-RA	Locus9745v1rpkm9.45	prolyl-tRNA synthetase|protein_coding|supercont1.510:107471-109032:-1|gene:AAEL010816
		AGAP004336-RA	Locus5147v1rpkm19.33	NBP2b protein, putative|protein_coding|supercont1.409:320473-322099:1|gene:AAEL009579
		AGAP004465-RA	Locus3609v1rpkm29.72	dimethyladenosine transferase|protein_coding|supercont1.488:775745-776806:-1|gene:AAEL010575
		AGAP004557-RA	Locus6955v1rpkm13.66	WD-repeat protein|protein_coding|supercont1.388:737753-764806:-1|gene:AAEL009308
		AGAP004708-RA	Locus2464v1rpkm49.06	arginyl-tRNA synthetase|protein_coding|supercont1.3:2022352-2035355:-1|gene:AAEL000199
		AGAP005542-RA	Locus7577v1rpkm12.43	Queuine tRNA-ribosyltransferase subunit QTRTD1 homolog (EC 2.4.2.29)(Queuine tRNA-ribosyltransferase domain-containing protein 1)|protein_coding|supercont1.527:531360-535352:-1|gene:AAEL010968
		AGAP005576-RA	Locus1172v1rpkm114.50	aspartyl-tRNA synthetase|protein_coding|supercont1.66:2861535-2865585:1|gene:AAEL002748
		AGAP005957-RA	Locus6633v1rpkm14.44	Pop5 protein, putative|protein_coding|supercont1.511:869379-885525:1|gene:AAEL010832
		AGAP005220-RA	Locus2893v1rpkm39.94	Cytoplasmic tRNA 2-thiolation protein 1 (EC 2.7.7.-)(Cytoplasmic tRNA adenylyltransferase 1)|protein_coding|supercont1.562:604908-608420:1|gene:AAEL011283
		AGAP000325-RA	Locus1173v1rpkm114.45	lysyl-tRNA synthetase|protein_coding|supercont1.1226:77993-92982:-1|gene:AAEL014702
		AGAP002409-RA	Locus3385v1rpkm32.11	pseudouridylate synthase|protein_coding|supercont1.250:511162-512529:-1|gene:AAEL007354
		AGAP003622-RA	Locus4386v1rpkm23.32	queuine tRNA-ribosyltransferase|protein_coding|supercont1.531:680357-691255:1|gene:AAEL010993
		AGAP005823-RA	Locus5516v1rpkm17.90	Ubiquitin-related modifier 1 homolog |protein_coding|supercont1.341:1029864-1061587:1|gene:AAEL008680
		AGAP004752-RA	Locus3085v1rpkm36.44	tRNA (guanine-N(7)-)-methyltransferase (EC 2.1.1.33)(tRNA(m7G46)-methyltransferase)|protein_coding|supercont1.373:822082-823864:1|gene:AAEL009156
Chaperone/heat shock protein DnaJ	1.44	AGAP007565-RB	Locus2246v2rpkm42.06	chaperone protein DNAj|protein_coding|supercont1.537:439403-449877:-1|gene:AAEL011055
		AGAP009694-RA	Locus1097v1rpkm120.89	chaperonin|protein_coding|supercont1.271:677583-708411:1|gene:AAEL007650
		AGAP009505-RA	Locus561v1rpkm247.62	chaperonin|protein_coding|supercont1.275:781124-809571:-1|gene:AAEL007702
		AGAP008249-RA	Locus681v1rpkm202.06	chaperonin|protein_coding|supercont1.40:3072867-3076312:1|gene:AAEL001715
		AGAP010588-RA	Locus1048v1rpkm127.76	chaperonin|protein_coding|supercont1.734:13741-15944:1|gene:AAEL012746
		AGAP011150-RA	Locus1278v1rpkm102.59	conserved hypothetical protein|protein_coding|supercont1.119:1166368-1178260:-1|gene:AAEL004438
		AGAP007620-RA	Locus2036v1rpkm60.53	conserved hypothetical protein|protein_coding|supercont1.36:960457-962431:1|gene:AAEL001576
		AGAP010212-RA	Locus1538v1rpkm82.78	conserved hypothetical protein|protein_coding|supercont1.44:558253-565050:1|gene:AAEL001871
		AGAP007473-RA	Locus2021v1rpkm60.91	conserved hypothetical protein|protein_coding|supercont1.83:236178-240629:-1|gene:AAEL003303
		AGAP009996-RA	Locus4352v1rpkm23.57	cyclophilin-10|protein_coding|supercont1.129:502120-503039:-1|gene:AAEL004779
		AGAP008136-RA	Locus4195v1rpkm24.76	cyclophilin-6|protein_coding|supercont1.170:78901-80895:1|gene:AAEL005690
		AGAP008660-RA	Locus4484v1rpkm22.82	cyclophilin|protein_coding|supercont1.231:427583-439649:1|gene:AAEL007008
		AGAP012376-RA	Locus5083v1rpkm19.65	cyclophilin|protein_coding|supercont1.233:1401069-1401821:1|gene:AAEL007061
		AGAP007107-RA	Locus872v1rpkm159.88	DNA-J/hsp40|protein_coding|supercont1.92:442055-444278:1|gene:AAEL003588
		AGAP007566-RA	Locus9182v1rpkm10.16	DNA-repair protein complementing XP-A cells homolog|protein_coding|supercont1.537:437529-439375:1|gene:AAEL011057
		AGAP008327-RA	Locus1697v1rpkm73.98	DnaJ homolog subfamily B member 11 precursor|protein_coding|supercont1.439:825251-835679:-1|gene:AAEL009946
		AGAP011458-RA	Locus4222v1rpkm24.50	fk506 binding protein|protein_coding|supercont1.596:678739-680242:1|gene:AAEL011632
		AGAP006615-RA	Locus1281v1rpkm102.38	fk506 binding protein|protein_coding|supercont1.674:305699-313724:1|gene:AAEL012272
		AGAP008822-RA	Locus2288v1rpkm52.79	fk506-binding protein|protein_coding|supercont1.114:994800-1099513:-1|gene:AAEL004313
		AGAP012184-RA	Locus521v1rpkm269.46	fk506-binding protein|protein_coding|supercont1.287:1158295-1164041:1|gene:AAEL007883
		AGAP006958-RA	Locus706v1rpkm196.28	heat shock protein|protein_coding|supercont1.1292:84736-88331:1|gene:AAEL014843
		AGAP010691-RA	Locus1206v1rpkm110.73	heat shock protein|protein_coding|supercont1.5:186418-189115:-1|gene:AAEL000301
		AGAP007088-RA	Locus254v1rpkm558.05	peptidyl-prolyl cis-trans isomerase (cyclophilin)|protein_coding|supercont1.817:161728-173771:-1|gene:AAEL013279
		AGAP009810-RA	Locus5090v1rpkm19.62	peptidyl-prolyl cis-trans isomerase e, ppie|protein_coding|supercont1.965:21634-35288:-1|gene:AAEL013948
		AGAP007392-RA	Locus3983v1rpkm26.49	peptidyl-prolyl cis-trans isomerase h, ppih|protein_coding|supercont1.87:2119717-2135336:-1|gene:AAEL003477
		AGAP011165-RA	Locus1087v1rpkm122.45	prefoldin subunit|protein_coding|supercont1.119:225807-226690:1|gene:AAEL004427
		AGAP012235-RA	Locus1220v1rpkm108.87	prefoldin, subunit, putative|protein_coding|supercont1.23:3674101-3675160:-1|gene:AAEL001103
		AGAP006946-RA	Locus674v1rpkm205.32	prefoldin, subunit, putative|protein_coding|supercont1.54:2014227-2014915:1|gene:AAEL002337
		AGAP007361-RA	Locus3232v1rpkm34.17	SEC63 protein, putative|protein_coding|supercont1.293:1063023-1083770:-1|gene:AAEL007987
		AGAP009547-RA	Locus1895v1rpkm65.48	torsin a|protein_coding|supercont1.119:264511-287692:1|gene:AAEL004448
Negative regulation of gene expression	1.42	AGAP009632-RA	Locus9227v1rpkm10.10	ataxia telangiectasia mutated (atm)|protein_coding|supercont1.1330:7440-27117:1|gene:AAEL014900
		AGAP012109-RA	Locus9750v1rpkm9.45	conserved hypothetical protein|protein_coding|supercont1.1251:44337-46178:1|gene:AAEL014752
		AGAP008411-RA	Locus3770v4rpkm15.85	conserved hypothetical protein|protein_coding|supercont1.230:6761-14335:-1|gene:AAEL006976
		AGAP012645-RA	Locus3668v1rpkm29.10	conserved hypothetical protein|protein_coding|supercont1.24:1093455-1107094:-1|gene:AAEL001187
		AGAP011114-RA	Locus5894v1rpkm16.59	conserved hypothetical protein|protein_coding|supercont1.3724:1245-2935:-1|gene:AAEL015607
		AGAP007387-RA	Locus5096v1rpkm19.59	conserved hypothetical protein|protein_coding|supercont1.453:287821-289387:-1|gene:AAEL010107
		AGAP006237-RA	Locus6536v2rpkm6.43	conserved hypothetical protein|protein_coding|supercont1.76:1109236-1128074:1|gene:AAEL003077
		AGAP012289-RA	Locus5581v2rpkm15.32	dicer-1|protein_coding|supercont1.221:206925-249357:1|gene:AAEL006794
		AGAP007781-RA	Locus1908v1rpkm64.95	eukaryotic translation initiation factor 4E binding protein (4EBP)|protein_coding|supercont1.44:1469322-1481691:-1|gene:AAEL001864
		AGAP011686-RA	Locus3413v1rpkm31.80	germ cell-less protein|protein_coding|supercont1.18:83254-87334:1|gene:AAEL000856
		AGAP006511-RA	Locus2035v1rpkm60.53	histone deacetylase|protein_coding|supercont1.124:983391-1014154:-1|gene:AAEL004586
		AGAP007978-RA	Locus6893v1rpkm13.79	histone-lysine n-methyltransferase|protein_coding|supercont1.113:1353350-1367784:-1|gene:AAEL004290
		AGAP010954-RA	Locus111v22rpkm52.96_PRE	hypothetical protein|protein_coding|supercont1.53:1492787-1495096:1|gene:AAEL017008
		AGAP008917-RA	Locus4502v1rpkm22.66	hypothetical protein|protein_coding|supercont1.714:521346-538974:-1|gene:AAEL018244
		AGAP008898-RA	Locus1106v1rpkm119.88	mitochondrial ATPase inhibitor, putative|protein_coding|supercont1.113:1975229-1985070:1|gene:AAEL004284
		AGAP011945-RA	Locus767v1rpkm178.89	mitochondrial ATPase inhibitor, putative|protein_coding|supercont1.86:2024549-2025849:-1|gene:AAEL003417
		AGAP012089-RA	Locus4865v1rpkm20.78	nuclear inhibitor of protein phosphatase-1|protein_coding|supercont1.89:924302-950593:-1|gene:AAEL003537
		AGAP008087-RA	Locus6840v1rpkm13.90	ribonuclease iii|protein_coding|supercont1.334:779512-785399:1|gene:AAEL008592
		AGAP009746-RA	Locus2713v1rpkm43.42	RuvB-like helicase 1 (EC 3.6.4.12)(Pontin)|protein_coding|supercont1.127:1352975-1354957:-1|gene:AAEL004686
		AGAP010382-RA	Locus3515v2rpkm22.94	Serrate RNA effector molecule homolog (Arsenite-resistance protein 2 homolog)|protein_coding|supercont1.83:2627765-2644281:-1|gene:AAEL003287
		AGAP008339-RA	Locus1768v1rpkm71.10	signal recognition particle, 14kD, putative|protein_coding|supercont1.24:609432-619149:1|gene:AAEL001177
		AGAP007492-RA	Locus1683v1rpkm74.56	signal recognition particle, 9kD-subunit, putative|protein_coding|supercont1.1635:35495-35929:1|gene:AAEL015236
		AGAP010322-RA	Locus2028v1rpkm60.85	tata-binding protein-associated phosphoprotein (dr1)|protein_coding|supercont1.347:1067493-1068279:-1|gene:AAEL008763
		AGAP006755-RA	Locus3742v2rpkm19.42	U1 small nuclear ribonucleoprotein 70 kd|protein_coding|supercont1.570:389130-390489:1|gene:AAEL011340
Histone acetyltransferase activity	1.38	AGAP000029-RA	Locus3111v1rpkm36.06	hypothetical protein|protein_coding|supercont1.516:167821-229966:-1|gene:AAEL010899
		AGAP001565-RA	Locus10348v1rpkm8.81	microfibrillar-associated protein, putative|protein_coding|supercont1.666:283506-288814:-1|gene:AAEL012211
		AGAP003094-RA	Locus3856v1rpkm27.51	tbp-associated factor|protein_coding|supercont1.221:1725471-1726549:1|gene:AAEL006789
		AGAP003264-RA	Locus4756v1rpkm21.30	histone acetyltransferase type b catalytic subunit|protein_coding|supercont1.193:108456-123547:1|gene:AAEL006177
		AGAP004434-RA	Locus4803v1rpkm21.05	histone acetyltransferase gcn5|protein_coding|supercont1.8:1089745-1130002:1|gene:AAEL000452
		AGAP005533-RA	Locus5821v1rpkm16.82	transformation/transcription domain-associated protein|protein_coding|supercont1.766:454047-497311:1|gene:AAEL012951
Translation initiation factor activity	1.36	AGAP000012-RA	Locus4924v1rpkm20.43	tyrosyl-tRNA synthetase|protein_coding|supercont1.487:445033-447867:1|gene:AAEL010563
		AGAP000883-RA	Locus415v4rpkm284.99	elongation factor 1 gamma|protein_coding|supercont1.563:142002-152546:1|gene:AAEL011288
		AGAP001276-RA	Locus5052v1rpkm19.80	aspartyl-tRNA synthetase|protein_coding|supercont1.599:190215-191866:1|gene:AAEL011655
		AGAP002101-RA	Locus1226v1rpkm108.10	isoleucyl tRNA synthetase|protein_coding|supercont1.7:4386853-4416525:-1|gene:AAEL000388
		AGAP002570-RA	Locus106v1rpkm1448.23	glutamyl-tRNA synthetase|protein_coding|supercont1.170:1936265-1941896:-1|gene:AAEL005688
		AGAP002948-RA	Locus2323v1rpkm51.94	eukaryotic translation initiation factor 4e type|protein_coding|supercont1.175:1491147-1527362:1|gene:AAEL005796
		AGAP003119-RA	Locus498v3rpkm25.03_PRE	eukaryotic translation initiation factor 1A (eIF-1A)|protein_coding|supercont1.116:1688593-1700751:-1|gene:AAEL004378
		AGAP003315-RA	Locus3622v1rpkm29.58	tryptophanyl-tRNA synthetase|protein_coding|supercont1.863:320439-328932:-1|gene:AAEL013521
		AGAP004233-RA	Locus5681v1rpkm17.34	transcription factor IIIB 90 kDa subunit (TFIIIB90)|protein_coding|supercont1.56:2251412-2334009:-1|gene:AAEL002427
		AGAP004235-RA	Locus375v2rpkm358.80	elongation factor -1 beta,delta|protein_coding|supercont1.388:773710-791371:1|gene:AAEL009313
		AGAP004708-RA	Locus2464v1rpkm49.06	arginyl-tRNA synthetase|protein_coding|supercont1.3:2022352-2035355:-1|gene:AAEL000199
		AGAP005576-RA	Locus1172v1rpkm114.50	aspartyl-tRNA synthetase|protein_coding|supercont1.66:2861535-2865585:1|gene:AAEL002748
		AGAP006125-RA	Locus1807v1rpkm69.41	density-regulated protein|protein_coding|supercont3.265:458603-459217:1|gene:CPIJ009942
		AGAP005128-RA	Locus3804v1rpkm27.97	elongation factor tu (ef-tu)|protein_coding|supercont1.662:231687-233182:-1|gene:AAEL012167
		AGAP002340-RA	Locus1682v1rpkm74.63	Eukaryotic translation initiation factor 3 subunit A (eIF3a)(Eukaryotic translation initiation factor 3 subunit 10)|protein_coding|supercont1.234:1487526-1535849:1|gene:AAEL007078
		AGAP004725-RA	Locus1025v2rpkm124.84	Eukaryotic translation initiation factor 3 subunit C (eIF3c)(Eukaryotic translation initiation factor 3 subunit 8)|protein_coding|supercont1.3:1358383-1369397:1|gene:AAEL000175
		AGAP002337-RA	Locus1222v1rpkm108.49	Eukaryotic translation initiation factor 3 subunit D (eIF3d)(Eukaryotic translation initiation factor 3 subunit 7)|protein_coding|supercont1.437:916794-931730:-1|gene:AAEL009902
		AGAP002935-RA	Locus201v1rpkm710.66	Eukaryotic translation initiation factor 3 subunit F (eIF3f)(Eukaryotic translation initiation factor 3 subunit 5)|protein_coding|supercont1.369:464968-467060:1|gene:AAEL009101
		AGAP006130-RA	Locus533v1rpkm260.38	Eukaryotic translation initiation factor 3 subunit L (eIF3l)|protein_coding|supercont1.412:216642-218640:1|gene:AAEL009617
		AGAP001670-RA	Locus11344v1rpkm7.84	mitochondrial translational initiation factor|protein_coding|supercont1.80:162613-165613:-1|gene:AAEL003170
Chromatin modification	1.36	AGAP005920-RA	Locus3882v1rpkm27.25	anti-silencing protein|protein_coding|supercont1.747:799671-809126:1|gene:AAEL012830
		AGAP004467-RA	Locus3909v1rpkm27.08	centromere/kinetochore protein zw10|protein_coding|supercont1.541:449085-452791:1|gene:AAEL011103
		AGAP001795-RA	Locus4142v1rpkm25.10	chromo domain protein|protein_coding|supercont1.67:2801004-2802533:1|gene:AAEL002772
		AGAP001363-RA	Locus6958v1rpkm13.65	Cohesin loading complex subunit SCC4 homolog |protein_coding|supercont1.616:376000-403365:1|gene:AAEL011819
		AGAP003213-RA	Locus5571v1rpkm17.68	conserved hypothetical protein|protein_coding|supercont1.1094:224722-229489:1|gene:AAEL014377
		AGAP002955-RA	Locus2210v1rpkm55.36	conserved hypothetical protein|protein_coding|supercont1.218:668146-693605:1|gene:AAEL006707
		AGAP001503-RA	Locus9282v1rpkm10.02	conserved hypothetical protein|protein_coding|supercont1.301:592285-602682:1|gene:AAEL008116
		AGAP001994-RA	Locus4085v1rpkm25.56	conserved hypothetical protein|protein_coding|supercont1.517:672057-691467:-1|gene:AAEL010903
		AGAP003676-RA	Locus11005v1rpkm8.17	DNA repair protein rad50|protein_coding|supercont1.1248:101280-115288:-1|gene:AAEL014748
		AGAP006133-RA	Locus4220v1rpkm24.52	fetal alzheimer antigen, falz|protein_coding|supercont1.716:227928-295507:-1|gene:AAEL012607
		AGAP004057-RA	Locus13155v1rpkm6.19	glutamyl-tRNA(Gln) amidotransferase subunit A|protein_coding|supercont1.67:147394-149898:1|gene:AAEL002766
		AGAP003264-RA	Locus4756v1rpkm21.30	histone acetyltransferase type b catalytic subunit|protein_coding|supercont1.193:108456-123547:1|gene:AAEL006177
		AGAP001143-RA	Locus5974v1rpkm16.29	histone deacetylase|protein_coding|supercont1.542:277483-287534:1|gene:AAEL011117
		AGAP000306-RA	Locus818v1rpkm168.75	histone H2A|protein_coding|supercont1.267:1511219-1529816:-1|gene:AAEL007609
		AGAP003597-RA	Locus385v2rpkm27.35_PRE	histone-lysine n-methyltransferase|protein_coding|supercont1.510:180416-190805:1|gene:AAEL010826
		AGAP000029-RA	Locus3111v1rpkm36.06	hypothetical protein|protein_coding|supercont1.516:167821-229966:-1|gene:AAEL010899
		AGAP001565-RA	Locus10348v1rpkm8.81	microfibrillar-associated protein, putative|protein_coding|supercont1.666:283506-288814:-1|gene:AAEL012211
		AGAP002568-RA	Locus1113v1rpkm119.16	n-acetyltransferase separation anxiety|protein_coding|supercont1.170:1895221-1909653:-1|gene:AAEL005709
		AGAP001928-RA	Locus610v1rpkm226.77	nucleosome assembly protein|protein_coding|supercont1.163:31291-33878:1|gene:AAEL005567
		AGAP004723-RA	Locus1656v1rpkm76.04	predicted protein|protein_coding|supercont1.120:1170388-1180369:-1|gene:AAEL004467
		AGAP002829-RA	Locus3373v1rpkm32.21	Probable ATP-dependent RNA helicase spindle-E (EC 3.6.4.13)|protein_coding|supercont1.809:84614-128939:1|gene:AAEL013235
		AGAP003462-RA	Locus360v6rpkm24.46_PRE	protein arginine n-methyltransferase 1,|protein_coding|supercont1.80:1450703-1513860:-1|gene:AAEL003179
		AGAP003923-RA	Locus8058v1rpkm11.63	protein arginine n-methyltransferase|protein_coding|supercont1.221:1501857-1509632:1|gene:AAEL006782
		AGAP003228-RA	Locus3239v1rpkm34.12	retinoblastoma-binding protein 4 (rbbp4)|protein_coding|supercont1.436:578297-580273:-1|gene:AAEL009882
		AGAP002073-RA	Locus6472v1rpkm14.89	ring finger protein|protein_coding|supercont1.666:377061-391748:1|gene:AAEL012209
		AGAP001393-RA	Locus4356v1rpkm23.56	SAGA-associated factor 11 homolog |protein_coding|supercont1.123:1387639-1390329:-1|gene:AAEL004574
		AGAP003598-RA	Locus1712v1rpkm73.09	set|protein_coding|supercont1.510:162126-163952:-1|gene:AAEL010809
		AGAP002947-RA	Locus3790v1rpkm28.07	structural maintenance of chromosomes smc1|protein_coding|supercont1.175:1418946-1437740:-1|gene:AAEL005802
		AGAP001154-RA	Locus8841v1rpkm10.55	SWI/SNF related matrix associated actin dependent regulator of chromatin subfamily B member 1|protein_coding|supercont1.116:965408-966840:-1|gene:AAEL004371
mRNA catabolic process	1.31	AGAP000337-RA	Locus6849v1rpkm13.88	conserved hypothetical protein|protein_coding|supercont1.489:515689-529504:1|gene:AAEL010598
		AGAP001133-RA	Locus2842v1rpkm40.89	nonsense-mediated mRNA decay protein 1 (rent1)|protein_coding|supercont1.616:428989-444113:-1|gene:AAEL011817
		AGAP004405-RA	Locus3147v1rpkm35.36	carbon catabolite repressor protein|protein_coding|supercont1.762:466970-474951:1|gene:AAEL012925
		AGAP004430-RA	Locus8227v1rpkm11.35	hypothetical protein|protein_coding|supercont1.349:119334-140799:1|gene:AAEL008814
		AGAP005936-RA	Locus4008v1rpkm26.26	Partner of Y14 and mago (Protein wibg homolog)|protein_coding|supercont1.704:74861-86519:1|gene:AAEL012503
Negative regulation of protein process	1.3	AGAP007740-RA	Locus37v1rpkm3503.16	acidic ribosomal protein P1, putative|protein_coding|supercont1.89:2593397-2594788:-1|gene:AAEL003530
		AGAP009035-RA	Locus2285v1rpkm52.95	transcription elongation factor s-ii|protein_coding|supercont1.34:18927-25313:-1|gene:AAEL001496
		AGAP009737-RA	Locus981v1rpkm139.03	Elongation factor G, mitochondrial Precursor (EF-Gmt)(Elongation factor G 1, mitochondrial)(mEF-G 1)(Elongation factor G1)|protein_coding|supercont1.504:319994-325757:1|gene:AAEL010742
		AGAP010613-RA	Locus149v1rpkm1043.64	elongation factor 1-beta2|protein_coding|supercont1.19:3898446-3899968:1|gene:AAEL000951
		AGAP011284-RA	Locus261v3rpkm31.31_PRE	initiation factor 5a|protein_coding|supercont1.98:1734690-1762131:-1|gene:AAEL003835
		AGAP007406-RA	Locus268v4rpkm20.00_PRE	hypothetical protein|protein_coding|supercont1.32:3146741-3148132:1|gene:AAEL017096
		AGAP009234-RA	Locus1649v1rpkm76.52	elongation factor ts|protein_coding|supercont1.6:1374159-1375082:1|gene:AAEL000331
		AGAP006996-RA	Locus749v1rpkm184.38	elongation factor tu (ef-tu)|protein_coding|supercont1.330:143075-151965:1|gene:AAEL008517

## Sheet: Protein sorting and trafficking
Functional cluster	Enrichment value	An. gambiae ortholog	Ae. albopictus ID	Function
Nuclear transport	24.04	AGAP009538-RA	Locus2561v1rpkm46.78	adaptin, alpha/gamma/epsilon|protein_coding|supercont1.120:1866650-1905683:-1|gene:AAEL004469
		AGAP000161-RA	Locus2897v1rpkm39.72	apl5 protein (spac144.06 protein)|protein_coding|supercont1.327:98840-140217:1|gene:AAEL008462
		AGAP000291-RA	Locus1304v1rpkm100.22	mitochondrial import inner membrane translocase subunit tim44|protein_coding|supercont1.748:384171-386213:-1|gene:AAEL012845
		AGAP000395-RA	Locus3179v1rpkm34.83	endoplasmic reticulum protein erp29|protein_coding|supercont1.996:9512-10640:1|gene:AAEL014052
		AGAP000781-RA	Locus2250v1rpkm54.05	mitochondrial inner membrane protein translocase, 9kD-subunit, putative|protein_coding|supercont1.59:2301084-2301702:-1|gene:AAEL002523
		AGAP000983-RA	Locus4214v1rpkm24.61	vacuolar protein sorting 18 (deep orange protein)|protein_coding|supercont1.111:2344563-2357800:1|gene:AAEL004237
		AGAP001273-RA	Locus1444v1rpkm89.41	importin alpha|protein_coding|supercont1.599:224876-245535:-1|gene:AAEL011657
		AGAP001399-RA	Locus1263v1rpkm104.22	coatomer beta subunit|protein_coding|supercont1.123:1753113-1779818:-1|gene:AAEL004546
		AGAP001426-RA	Locus2275v1rpkm53.20	conserved hypothetical protein|protein_coding|supercont1.745:408255-419481:-1|gene:AAEL012820
		AGAP001685-RA	Locus14299v1rpkm5.25	nuclear pore complex protein nup107|protein_coding|supercont1.100:755739-770847:1|gene:AAEL003908
		AGAP001703-RA	Locus2589v1rpkm46.09	clathrin coat assembly protein ap17|protein_coding|supercont1.1094:143695-146165:-1|gene:AAEL014375
		AGAP001754-RA	Locus5990v1rpkm16.26	conserved hypothetical protein|protein_coding|supercont1.99:703312-741656:1|gene:AAEL003882
		AGAP001759-RA	Locus1247v1rpkm106.11	protein transport protein sec23|protein_coding|supercont1.258:475316-488169:-1|gene:AAEL007484
		AGAP001939-RA	Locus3492v1rpkm30.98	signal recognition particle|protein_coding|supercont1.85:1178556-1184589:-1|gene:AAEL003377
		AGAP002193-RA	Locus3783v1rpkm28.13	conserved hypothetical protein|protein_coding|supercont1.20:2451190-2500518:-1|gene:AAEL001007
		AGAP002219-RA	Locus713v62rpkm12.90_PRE	ras|protein_coding|supercont1.652:238649-248105:1|gene:AAEL012071
		AGAP002277-RA	Locus898v1rpkm153.39	mitochondrial inner membrane protein translocase, 13kD-subunit, putative|protein_coding|supercont1.302:33721-34476:1|gene:AAEL008128
		AGAP002351-RA	Locus5443v1rpkm18.14	hypothetical protein|protein_coding|supercont1.818:16736-23980:1|gene:AAEL013293
		AGAP002412-RA	Locus2397v1rpkm50.18	mitochondrial ribosomal protein, L45, putative|protein_coding|supercont1.646:100230-101474:1|gene:AAEL012025
		AGAP002970-RA	Locus3728v1rpkm28.65	importin 11 (imp11) (ran-binding protein 11)|protein_coding|supercont1.105:1261987-1282880:-1|gene:AAEL004035
		AGAP003199-RA	Locus2099v1rpkm58.40	mitochondrial inner membrane protein translocase, 22kD-subunit, putative|protein_coding|supercont1.3:1217709-1218978:-1|gene:AAEL000163
		AGAP003459-RA	Locus6405v1rpkm15.08	nuclear pore complex protein nup93 (nucleoporin nup93) (dead eye protein)|protein_coding|supercont1.603:740484-796027:1|gene:AAEL011682
		AGAP003503-RA	Locus10190v1rpkm8.97	conserved hypothetical protein|protein_coding|supercont1.702:247444-264191:1|gene:AAEL012489
		AGAP003560-RA	Locus2420v1rpkm49.79	udp-glucose glycoprotein:glucosyltransferase|protein_coding|supercont1.8:250256-288387:-1|gene:AAEL000444
		AGAP003576-RA	Locus2541v1rpkm47.35	transportin|protein_coding|supercont1.91:478647-505702:1|gene:AAEL003573
		AGAP003981-RA	Locus4403v1rpkm23.22	metaxin|protein_coding|supercont1.21:2266072-2268944:-1|gene:AAEL001039
		AGAP004610-RA	Locus3448v2rpkm30.50	signal recognition particle 54 kda protein|protein_coding|supercont1.787:261465-326878:-1|gene:AAEL013076
		AGAP005081-RA	Locus1635v16rpkm2.75_PRE	conserved hypothetical protein|protein_coding|supercont1.482:259921-260977:1|gene:AAEL010504
		AGAP005263-RA	Locus3857v2rpkm25.12	Sec24B protein, putative|protein_coding|supercont1.28:3522298-3575029:-1|gene:AAEL001273
		AGAP005401-RA	Locus1070v1rpkm124.84	importin alpha|protein_coding|supercont1.517:647153-658463:1|gene:AAEL010900
		AGAP005421-RA	Locus1999v1rpkm61.74	cytochrome oxidase biogenesis protein (oxa1 mitochondrial)|protein_coding|supercont1.219:1583819-1592011:1|gene:AAEL006734
		AGAP005892-RA	Locus6132v2rpkm1.24_PRE	importin beta-2|protein_coding|supercont1.261:376618-413375:-1|gene:AAEL007521
		AGAP006895-RA	Locus1358v1rpkm96.28	conserved hypothetical protein|protein_coding|supercont1.134:1740314-1741849:1|gene:AAEL004914
		AGAP006942-RA	Locus1842v1rpkm67.83	importin beta-4|protein_coding|supercont1.497:10023-16475:1|gene:AAEL010698
		AGAP007299-RA	Locus1237v1rpkm107.14	importin 7,|protein_coding|supercont1.368:844636-856664:-1|gene:AAEL009080
		AGAP007422-RB	Locus4985v1rpkm20.09	conserved hypothetical protein|protein_coding|supercont1.32:857808-882655:1|gene:AAEL001416
		AGAP007492-RA	Locus1683v1rpkm74.56	signal recognition particle, 9kD-subunit, putative|protein_coding|supercont1.1635:35495-35929:1|gene:AAEL015236
		AGAP007522-RA	Locus2453v1rpkm49.22	clathrin coat assembly protein|protein_coding|supercont1.32:2930727-2933619:-1|gene:AAEL001405
		AGAP007699-RC	Locus434v1rpkm330.17	ran|protein_coding|supercont1.387:294349-312812:1|gene:AAEL009287
		AGAP007999-RA	Locus9851v1rpkm9.34	nuclear pore complex protein nup154|protein_coding|supercont1.44:2902934-2946025:-1|gene:AAEL001861
		AGAP008150-RA	Locus1837v1rpkm68.06	metaxin|protein_coding|supercont1.84:2245733-2246960:1|gene:AAEL003344
		AGAP008234-RA	Locus3659v1rpkm29.17	p15-2a protein, putative|protein_coding|supercont1.40:1787299-1788067:-1|gene:AAEL001706
		AGAP008251-RA	Locus5246v1rpkm18.92	hypothetical protein|protein_coding|supercont1.40:3159103-3201132:1|gene:AAEL001709
		AGAP008339-RA	Locus1768v1rpkm71.10	signal recognition particle, 14kD, putative|protein_coding|supercont1.24:609432-619149:1|gene:AAEL001177
		AGAP008761-RA	Locus459v1rpkm308.24	translocon-associated protein, gamma subunit|protein_coding|supercont1.256:414821-415972:-1|gene:AAEL007441
		AGAP008774-RA	Locus4957v1rpkm20.26	protein SCO1, mitochondrial precursor|protein_coding|supercont3.39:181642-182501:-1|gene:CPIJ003089
		AGAP009182-RA	Locus662v1rpkm209.97	preprotein translocase secy subunit (sec61)|protein_coding|supercont1.122:1517247-1520237:1|gene:AAEL004523
		AGAP009571-RA	Locus4623v1rpkm21.99	importin|protein_coding|supercont1.154:57773-82276:1|gene:AAEL005390
		AGAP009788-RA	Locus1009v1rpkm135.13	conserved hypothetical protein|protein_coding|supercont1.485:70869-96589:-1|gene:AAEL010538
		AGAP009840-RA	Locus3252v1rpkm33.97	vesicle docking protein P115|protein_coding|supercont1.129:958202-966533:1|gene:AAEL004756
		AGAP009921-RA	Locus12151v1rpkm7.08	importin beta-1|protein_coding|supercont1.816:109048-146611:-1|gene:AAEL013275
		AGAP009929-RA	Locus2306v1rpkm52.43	chromosome region maintenance protein 1/exportin|protein_coding|supercont1.34:2261616-2300252:1|gene:AAEL001484
		AGAP010210-RA	Locus1127v1rpkm117.95	conserved hypothetical protein|protein_coding|supercont1.44:571716-573422:1|gene:AAEL001852
		AGAP010606-RA	Locus632v1rpkm218.56	mitochondrial inner membrane protein translocase, 8kD-subunit, putative|protein_coding|supercont1.19:3770067-3771012:-1|gene:AAEL000941
		AGAP010679-RA	Locus2499v2rpkm47.75	mitochondrial import inner membrane translocase subunit TIM10|protein_coding|supercont1.478:261254-261601:-1|gene:AAEL010450
		AGAP010711-RA	Locus3829v1rpkm27.74	importin (ran-binding protein)|protein_coding|supercont1.345:203315-216344:-1|gene:AAEL008741
		AGAP010894-RA	Locus2283v1rpkm52.97	signal recognition particle receptor alpha subunit (sr-alpha)|protein_coding|supercont1.177:1753544-1769237:1|gene:AAEL005856
		AGAP010978-RA	Locus4465v1rpkm22.94	conserved hypothetical protein|protein_coding|supercont1.16:1512954-1514098:1|gene:AAEL000782
		AGAP011156-RA	Locus2717v1rpkm43.31	importin 9 (imp9) (ran-binding protein 9)|protein_coding|supercont1.119:1938562-1958830:1|gene:AAEL004441
		AGAP011399-RA	Locus5536v1rpkm17.83	conserved hypothetical protein|protein_coding|supercont1.69:595959-611430:1|gene:AAEL002823
		AGAP011686-RA	Locus3413v1rpkm31.80	germ cell-less protein|protein_coding|supercont1.18:83254-87334:1|gene:AAEL000856
		AGAP011888-RA	Locus6009v1rpkm16.23	chromosome region maintenance protein 5/exportin|protein_coding|supercont1.394:726878-782171:1|gene:AAEL009392
		AGAP012339-RA	Locus1677v3rpkm35.78	mitochondrial import receptor subunit tom20|protein_coding|supercont1.253:915907-928905:-1|gene:AAEL007392
		AGAP001958-RA	Locus2794v1rpkm41.90	cryptochrome 1|protein_coding|supercont1.108:1657213-1672577:1|gene:AAEL004146
		AGAP004696-RA	Locus3183v3rpkm32.51	hypothetical protein|protein_coding|supercont1.753:117133-151058:1|gene:AAEL012879
Protein transport 1	3.49	AGAP005110-RA	Locus2992v1rpkm37.83	actin|protein_coding|supercont1.677:203313-223527:-1|gene:AAEL012310
		AGAP000161-RA	Locus2897v1rpkm39.72	apl5 protein (spac144.06 protein)|protein_coding|supercont1.327:98840-140217:1|gene:AAEL008462
		AGAP004023-RA	Locus5139v1rpkm19.35	autophagy related gene|protein_coding|supercont1.483:1093-49123:1|gene:AAEL010516
		AGAP003824-RA	Locus6173v1rpkm15.72	brefeldin A-sensitive peripheral Golgi protein, putative|protein_coding|supercont1.1:5339302-5361039:1|gene:AAEL000088
		AGAP005100-RA	Locus567v1rpkm245.46	BRI1-KD interacting protein, putative|protein_coding|supercont1.175:82682-83821:-1|gene:AAEL005797
		AGAP005076-RC	Locus1379v1rpkm94.25	bridging integrator|protein_coding|supercont1.482:108992-132366:1|gene:AAEL010509
		AGAP001285-RA	Locus1352v2rpkm29.64	charged multivesicular body protein 2a|protein_coding|supercont1.30:1539631-1541254:1|gene:AAEL001336
		AGAP005316-RA	Locus2106v1rpkm58.20	charged multivesicular body protein 4b|protein_coding|supercont1.39:1365183-1384655:-1|gene:AAEL001698
		AGAP001484-RA	Locus2107v1rpkm58.17	clathrin coat adaptor ap3 medium chain|protein_coding|supercont1.579:398976-401582:-1|gene:AAEL011429
		AGAP001703-RA	Locus2589v1rpkm46.09	clathrin coat assembly protein ap17|protein_coding|supercont1.1094:143695-146165:-1|gene:AAEL014375
		AGAP001399-RA	Locus1263v1rpkm104.22	coatomer beta subunit|protein_coding|supercont1.123:1753113-1779818:-1|gene:AAEL004546
		AGAP001267-RA	Locus1518v1rpkm83.57	coatomer, gamma-subunit, putative|protein_coding|supercont1.599:367235-407994:-1|gene:AAEL011650
		AGAP004798-RA	Locus2450v1rpkm49.23	coatomer|protein_coding|supercont1.186:1348655-1405850:-1|gene:AAEL006040
		AGAP004520-RA	Locus3518v2rpkm21.84	conserved hypothetical protein|protein_coding|supercont1.1152:184911-200067:1|gene:AAEL014529
		AGAP000116-RA	Locus4027v1rpkm26.02	conserved hypothetical protein|protein_coding|supercont1.148:2052399-2087428:1|gene:AAEL005271
		AGAP002193-RA	Locus3783v1rpkm28.13	conserved hypothetical protein|protein_coding|supercont1.20:2451190-2500518:-1|gene:AAEL001007
		AGAP001733-RA	Locus4557v1rpkm22.36	conserved hypothetical protein|protein_coding|supercont1.438:369125-396186:1|gene:AAEL009926
		AGAP005081-RA	Locus1635v16rpkm2.75_PRE	conserved hypothetical protein|protein_coding|supercont1.482:259921-260977:1|gene:AAEL010504
		AGAP003503-RA	Locus10190v1rpkm8.97	conserved hypothetical protein|protein_coding|supercont1.702:247444-264191:1|gene:AAEL012489
		AGAP001426-RA	Locus2275v1rpkm53.20	conserved hypothetical protein|protein_coding|supercont1.745:408255-419481:-1|gene:AAEL012820
		AGAP000995-RA	Locus1816v1rpkm69.02	conserved hypothetical protein|protein_coding|supercont1.829:572937-573620:1|gene:AAEL013369
		AGAP001754-RA	Locus5990v1rpkm16.26	conserved hypothetical protein|protein_coding|supercont1.99:703312-741656:1|gene:AAEL003882
		AGAP003970-RA	Locus5868v1rpkm16.68	Conserved oligomeric Golgi complex subunit 3 (COG complex subunit 3)(Component of oligomeric Golgi complex 3)|protein_coding|supercont1.302:663097-670426:-1|gene:AAEL008135
		AGAP001958-RA	Locus2794v1rpkm41.90	cryptochrome 1|protein_coding|supercont1.108:1657213-1672577:1|gene:AAEL004146
		AGAP005421-RA	Locus1999v1rpkm61.74	cytochrome oxidase biogenesis protein (oxa1 mitochondrial)|protein_coding|supercont1.219:1583819-1592011:1|gene:AAEL006734
		AGAP004337-RA	Locus5339v1rpkm18.54	elg, drosophila|protein_coding|supercont1.409:321893-330613:-1|gene:AAEL009584
		AGAP000395-RA	Locus3179v1rpkm34.83	endoplasmic reticulum protein erp29|protein_coding|supercont1.996:9512-10640:1|gene:AAEL014052
		AGAP001694-RA	Locus4793v1rpkm21.10	exocyst componenet sec8|protein_coding|supercont1.193:587486-619074:1|gene:AAEL006185
		AGAP005632-RA	Locus2130v1rpkm57.61	gamma-soluble nsf attachment protein (snap)|protein_coding|supercont1.488:654056-668052:1|gene:AAEL010589
		AGAP002454-RA	Locus2376v1rpkm50.50	golgi SNAP receptor complex member, putative|protein_coding|supercont1.229:193893-195292:1|gene:AAEL006945
		AGAP005904-RA	Locus7318v1rpkm12.94	GTP-binding protein (i) alpha subunit, gnai|protein_coding|supercont1.363:144499-214041:-1|gene:AAEL009037
		AGAP000998-RA	Locus5822v1rpkm16.82	hypothetical protein|protein_coding|supercont1.267:1445496-1496443:-1|gene:AAEL007610
		AGAP004696-RA	Locus3183v3rpkm32.51	hypothetical protein|protein_coding|supercont1.753:117133-151058:1|gene:AAEL012879
		AGAP002970-RA	Locus3728v1rpkm28.65	importin 11 (imp11) (ran-binding protein 11)|protein_coding|supercont1.105:1261987-1282880:-1|gene:AAEL004035
		AGAP005401-RA	Locus1070v1rpkm124.84	importin alpha|protein_coding|supercont1.517:647153-658463:1|gene:AAEL010900
		AGAP001273-RA	Locus1444v1rpkm89.41	importin alpha|protein_coding|supercont1.599:224876-245535:-1|gene:AAEL011657
		AGAP005892-RA	Locus6132v2rpkm1.24_PRE	importin beta-2|protein_coding|supercont1.261:376618-413375:-1|gene:AAEL007521
		AGAP005042-RA	Locus4929v1rpkm20.40	jnk/sapk-associated protein|protein_coding|supercont1.701:521233-540487:1|gene:AAEL012475
		AGAP000561-RA	Locus2248v2rpkm39.95	kinesin heavy chain subunit|protein_coding|supercont1.331:145034-182326:-1|gene:AAEL008542
		AGAP006159-RA	Locus3999v1rpkm26.35	low-Mr GTP-binding protein Rab31, putative|protein_coding|supercont1.547:13667-54126:1|gene:AAEL011171
		AGAP002528-RA	Locus3103v1rpkm36.26	mbp-1 interacting protein-2a|protein_coding|supercont1.309:278422-283154:1|gene:AAEL008255
		AGAP003800-RA	Locus4451v1rpkm23.00	membrin|protein_coding|supercont1.146:1067612-1069394:1|gene:AAEL005217
		AGAP003981-RA	Locus4403v1rpkm23.22	metaxin|protein_coding|supercont1.21:2266072-2268944:-1|gene:AAEL001039
		AGAP000291-RA	Locus1304v1rpkm100.22	mitochondrial import inner membrane translocase subunit tim44|protein_coding|supercont1.748:384171-386213:-1|gene:AAEL012845
		AGAP002277-RA	Locus898v1rpkm153.39	mitochondrial inner membrane protein translocase, 13kD-subunit, putative|protein_coding|supercont1.302:33721-34476:1|gene:AAEL008128
		AGAP003199-RA	Locus2099v1rpkm58.40	mitochondrial inner membrane protein translocase, 22kD-subunit, putative|protein_coding|supercont1.3:1217709-1218978:-1|gene:AAEL000163
		AGAP000781-RA	Locus2250v1rpkm54.05	mitochondrial inner membrane protein translocase, 9kD-subunit, putative|protein_coding|supercont1.59:2301084-2301702:-1|gene:AAEL002523
		AGAP002412-RA	Locus2397v1rpkm50.18	mitochondrial ribosomal protein, L45, putative|protein_coding|supercont1.646:100230-101474:1|gene:AAEL012025
		AGAP003507-RA	Locus3107v2rpkm25.37	neuroendocrine differentiation factor|protein_coding|supercont1.260:633635-635125:-1|gene:AAEL007509
		AGAP002829-RA	Locus3373v1rpkm32.21	Probable ATP-dependent RNA helicase spindle-E (EC 3.6.4.13)|protein_coding|supercont1.809:84614-128939:1|gene:AAEL013235
		AGAP001759-RA	Locus1247v1rpkm106.11	protein transport protein sec23|protein_coding|supercont1.258:475316-488169:-1|gene:AAEL007484
		AGAP002982-RA	Locus4718v1rpkm21.47	ran-binding protein|protein_coding|supercont1.436:237645-291519:-1|gene:AAEL009884
		AGAP004146-RA	Locus734v2rpkm30.93	ras-related protein Rab-1A, putative|protein_coding|supercont1.140:1254787-1287095:1|gene:AAEL005069
		AGAP005393-RA	Locus920v1rpkm149.05	ras-related protein Rab-2A, putative|protein_coding|supercont1.134:755967-773027:-1|gene:AAEL004902
		AGAP001617-RB	Locus1023v4rpkm10.59_PRE	ras-related protein Rab-7|protein_coding|supercont1.88:2376006-2408014:1|gene:AAEL003503
		AGAP003028-RA	Locus1165v1rpkm114.89	ras-related protein Rab, putative|protein_coding|supercont1.886:325255-332861:-1|gene:AAEL013620
		AGAP004204-RA	Locus1485v1rpkm85.40	ras-related protein, putative|protein_coding|supercont1.477:363480-387232:1|gene:AAEL010430
		AGAP002219-RA	Locus713v62rpkm12.90_PRE	ras|protein_coding|supercont1.652:238649-248105:1|gene:AAEL012071
		AGAP005263-RA	Locus3857v2rpkm25.12	Sec24B protein, putative|protein_coding|supercont1.28:3522298-3575029:-1|gene:AAEL001273
		AGAP002922-RA	Locus1688v1rpkm74.39	secretory carrier-associated membrane protein (scamp)|protein_coding|supercont1.1:4262499-4284409:1|gene:AAEL000090
		AGAP004610-RA	Locus3448v2rpkm30.50	signal recognition particle 54 kda protein|protein_coding|supercont1.787:261465-326878:-1|gene:AAEL013076
		AGAP001939-RA	Locus3492v1rpkm30.98	signal recognition particle|protein_coding|supercont1.85:1178556-1184589:-1|gene:AAEL003377
		AGAP003192-RA	Locus432v11rpkm9.28_PRE	soluble nsf attachment protein (snap)|protein_coding|supercont1.612:322449-352865:-1|gene:AAEL011776
		AGAP006097-RB	Locus1384v1rpkm93.91	target of myb1 (tom1)|protein_coding|supercont1.148:1852354-1883301:1|gene:AAEL005276
		AGAP003112-RA	Locus964v1rpkm143.35	transcriptional adaptor 2 (ada2)|protein_coding|supercont1.50:2187086-2196716:1|gene:AAEL002137
		AGAP003576-RA	Locus2541v1rpkm47.35	transportin|protein_coding|supercont1.91:478647-505702:1|gene:AAEL003573
		AGAP005934-RA	Locus2136v1rpkm57.44	tumor suppressor protein, putative|protein_coding|supercont1.704:121790-129939:1|gene:AAEL012515
		AGAP000983-RA	Locus4214v1rpkm24.61	vacuolar protein sorting 18 (deep orange protein)|protein_coding|supercont1.111:2344563-2357800:1|gene:AAEL004237
		AGAP006139-RB	Locus4875v3rpkm9.97	vacuolar protein sorting 26, vps26|protein_coding|supercont1.768:215195-267134:-1|gene:AAEL012961
		AGAP000529-RA	Locus6275v1rpkm15.43	vacuolar protein sorting vps16|protein_coding|supercont1.487:315033-332769:-1|gene:AAEL010559
		AGAP005082-RA	Locus3132v1rpkm35.71	vacuolar protein sorting-associated protein (vps13)|protein_coding|supercont1.482:268825-343805:1|gene:AAEL010508
Protein transport 2	3.36	AGAP009538-RA	Locus2561v1rpkm46.78	adaptin, alpha/gamma/epsilon|protein_coding|supercont1.120:1866650-1905683:-1|gene:AAEL004469
		AGAP011582-RA	Locus2191v1rpkm55.90	autophagy related gene|protein_coding|supercont1.19:632971-650694:1|gene:AAEL000955
		AGAP008497-RA	Locus3501v1rpkm30.93	autophagy related gene|protein_coding|supercont1.244:1434788-1441752:-1|gene:AAEL007228
		AGAP006229-RA	Locus3040v1rpkm37.04	autotransporter adhesin precursor, putative|protein_coding|supercont1.474:628425-629721:1|gene:AAEL010371
		AGAP010557-RA	Locus642v1rpkm215.33	bcr-associated protein, bap|protein_coding|supercont1.79:1360711-1372035:-1|gene:AAEL003130
		AGAP006518-RA	Locus751v1rpkm184.20	charged multivesicular body protein|protein_coding|supercont1.793:108052-111963:1|gene:AAEL013119
		AGAP009929-RA	Locus2306v1rpkm52.43	chromosome region maintenance protein 1/exportin|protein_coding|supercont1.34:2261616-2300252:1|gene:AAEL001484
		AGAP011888-RA	Locus6009v1rpkm16.23	chromosome region maintenance protein 5/exportin|protein_coding|supercont1.394:726878-782171:1|gene:AAEL009392
		AGAP011374-RA	Locus2199v1rpkm55.71	clathrin coat assembly protein ap-1|protein_coding|supercont1.498:486177-500511:1|gene:AAEL010704
		AGAP007522-RA	Locus2453v1rpkm49.22	clathrin coat assembly protein|protein_coding|supercont1.32:2930727-2933619:-1|gene:AAEL001405
		AGAP007131-RA	Locus1132v1rpkm117.22	clathrin coat associated protein ap-50|protein_coding|supercont1.77:2593149-2605670:-1|gene:AAEL003106
		AGAP010608-RA	Locus745v1rpkm185.09	clathrin light chain|protein_coding|supercont1.19:3789870-3807109:-1|gene:AAEL000934
		AGAP010719-RA	Locus3706v1rpkm28.85	coatomer delta subunit|protein_coding|supercont1.809:152890-162649:1|gene:AAEL013230
		AGAP006625-RA	Locus1328v1rpkm98.65	coatomer subunit epsilon|protein_coding|supercont3.743:103133-104171:1|gene:CPIJ015616
		AGAP009291-RA	Locus1332v1rpkm98.37	coatomer subunit gamma|protein_coding|supercont3.419:137415-146432:-1|gene:CPIJ012523
		AGAP010251-RA	Locus1759v1rpkm71.36	coatomer|protein_coding|supercont1.789:383262-398653:1|gene:AAEL013098
		AGAP006895-RA	Locus1358v1rpkm96.28	conserved hypothetical protein|protein_coding|supercont1.134:1740314-1741849:1|gene:AAEL004914
		AGAP011568-RA	Locus3089v1rpkm36.40	conserved hypothetical protein|protein_coding|supercont1.35:1230355-1252426:-1|gene:AAEL001525
		AGAP011135-RA	Locus2757v1rpkm42.72	conserved hypothetical protein|protein_coding|supercont1.386:344144-346291:-1|gene:AAEL009280
		AGAP010210-RA	Locus1127v1rpkm117.95	conserved hypothetical protein|protein_coding|supercont1.44:571716-573422:1|gene:AAEL001852
		AGAP009788-RA	Locus1009v1rpkm135.13	conserved hypothetical protein|protein_coding|supercont1.485:70869-96589:-1|gene:AAEL010538
		AGAP011399-RA	Locus5536v1rpkm17.83	conserved hypothetical protein|protein_coding|supercont1.69:595959-611430:1|gene:AAEL002823
		AGAP011057-RA	Locus3845v1rpkm27.57	down syndrome critical region protein|protein_coding|supercont1.68:1723214-1732412:1|gene:AAEL002809
		AGAP012756-RA	Locus4189v2rpkm19.19	ER lumen protein retaining receptor|protein_coding|supercont1.48:588303-588941:-1|gene:AAEL002086
		AGAP007653-RA	Locus2516v1rpkm47.93	folate carrier protein|protein_coding|supercont1.225:1305995-1338109:1|gene:AAEL006879
		AGAP008887-RA	Locus1139v7rpkm24.70	hepatocyte growth factor-regulated tyrosine kinase substrate (hgs)|protein_coding|supercont1.151:87815-111849:-1|gene:AAEL005339
		AGAP008106-RA	Locus2901v1rpkm39.69	hypothetical protein|protein_coding|supercont1.241:714471-714976:-1|gene:AAEL007185
		AGAP009322-RA	Locus3154v1rpkm35.23	hypothetical protein|protein_coding|supercont1.390:314682-315674:1|gene:AAEL017371
		AGAP008251-RA	Locus5246v1rpkm18.92	hypothetical protein|protein_coding|supercont1.40:3159103-3201132:1|gene:AAEL001709
		AGAP010711-RA	Locus3829v1rpkm27.74	importin (ran-binding protein)|protein_coding|supercont1.345:203315-216344:-1|gene:AAEL008741
		AGAP007299-RA	Locus1237v1rpkm107.14	importin 7,|protein_coding|supercont1.368:844636-856664:-1|gene:AAEL009080
		AGAP011156-RA	Locus2717v1rpkm43.31	importin 9 (imp9) (ran-binding protein 9)|protein_coding|supercont1.119:1938562-1958830:1|gene:AAEL004441
		AGAP009921-RA	Locus12151v1rpkm7.08	importin beta-1|protein_coding|supercont1.816:109048-146611:-1|gene:AAEL013275
		AGAP006942-RA	Locus1842v1rpkm67.83	importin beta-4|protein_coding|supercont1.497:10023-16475:1|gene:AAEL010698
		AGAP009571-RA	Locus4623v1rpkm21.99	importin|protein_coding|supercont1.154:57773-82276:1|gene:AAEL005390
		AGAP009174-RA	Locus5301v1rpkm18.72	light protein|protein_coding|supercont1.24:741126-748750:-1|gene:AAEL001157
		AGAP010755-RA	Locus2456v1rpkm49.19	mago nashi, putative|protein_coding|supercont1.478:62504-80960:-1|gene:AAEL010453
		AGAP010346-RA	Locus8140v1rpkm11.51	merlin/moesin/ezrin/radixin|protein_coding|supercont1.186:299312-316393:1|gene:AAEL006018
		AGAP008150-RA	Locus1837v1rpkm68.06	metaxin|protein_coding|supercont1.84:2245733-2246960:1|gene:AAEL003344
		AGAP011162-RA	Locus6023v1rpkm16.18	microtubule associated protein xmap215|protein_coding|supercont1.171:1619364-1695584:-1|gene:AAEL005712
		AGAP011932-RA	Locus3648v1rpkm29.25	mind bomb|protein_coding|supercont1.631:44714-67936:-1|gene:AAEL011927
		AGAP009333-RA	Locus1844v1rpkm67.77	mitochondrial carrier protein|protein_coding|supercont1.657:455444-464121:-1|gene:AAEL012117
		AGAP010679-RA	Locus2499v2rpkm47.75	mitochondrial import inner membrane translocase subunit TIM10|protein_coding|supercont1.478:261254-261601:-1|gene:AAEL010450
		AGAP012339-RA	Locus1677v3rpkm35.78	mitochondrial import receptor subunit tom20|protein_coding|supercont1.253:915907-928905:-1|gene:AAEL007392
		AGAP010606-RA	Locus632v1rpkm218.56	mitochondrial inner membrane protein translocase, 8kD-subunit, putative|protein_coding|supercont1.19:3770067-3771012:-1|gene:AAEL000941
		AGAP009603-RA	Locus3776v1rpkm28.24	mitochondrial uncoupling protein|protein_coding|supercont1.244:1508163-1525448:-1|gene:AAEL007235
		AGAP007999-RA	Locus9851v1rpkm9.34	nuclear pore complex protein nup154|protein_coding|supercont1.44:2902934-2946025:-1|gene:AAEL001861
		AGAP008234-RA	Locus3659v1rpkm29.17	p15-2a protein, putative|protein_coding|supercont1.40:1787299-1788067:-1|gene:AAEL001706
		AGAP009182-RA	Locus662v1rpkm209.97	preprotein translocase secy subunit (sec61)|protein_coding|supercont1.122:1517247-1520237:1|gene:AAEL004523
		AGAP007096-RA	Locus5841v1rpkm16.77	rab 19, 41 and|protein_coding|supercont1.261:355830-365014:-1|gene:AAEL007525
		AGAP010025-RA	Locus802v1rpkm171.80	rab gdp-dissociation inhibitor|protein_coding|supercont1.757:272108-294077:-1|gene:AAEL012904
		AGAP007654-RA	Locus1264v1rpkm103.89	rab32|protein_coding|supercont1.225:1427738-1456659:1|gene:AAEL006880
		AGAP011363-RA	Locus1149v1rpkm116.06	rab6|protein_coding|supercont1.189:76705-146447:-1|gene:AAEL006091
		AGAP007699-RC	Locus434v1rpkm330.17	ran|protein_coding|supercont1.387:294349-312812:1|gene:AAEL009287
		AGAP009846-RA	Locus5759v1rpkm17.03	ras-related protein Rab-9, putative|protein_coding|supercont1.340:1199720-1216626:-1|gene:AAEL008673
		AGAP010875-RA	Locus1246v1rpkm106.13	ras-related protein, putative|protein_coding|supercont1.296:562249-563213:1|gene:AAEL008029
		AGAP006529-RA	Locus2579v1rpkm46.31	short-chain dehydrogenase|protein_coding|supercont1.559:498997-524149:1|gene:AAEL011239
		AGAP010894-RA	Locus2283v1rpkm52.97	signal recognition particle receptor alpha subunit (sr-alpha)|protein_coding|supercont1.177:1753544-1769237:1|gene:AAEL005856
		AGAP008339-RA	Locus1768v1rpkm71.10	signal recognition particle, 14kD, putative|protein_coding|supercont1.24:609432-619149:1|gene:AAEL001177
		AGAP007492-RA	Locus1683v1rpkm74.56	signal recognition particle, 9kD-subunit, putative|protein_coding|supercont1.1635:35495-35929:1|gene:AAEL015236
		AGAP010793-RA	Locus12517v1rpkm6.73	synembryn|protein_coding|supercont1.394:106215-113482:1|gene:AAEL009415
		AGAP007698-RC	Locus2253v1rpkm53.83	syntaxin,|protein_coding|supercont1.387:77920-104276:-1|gene:AAEL009304
		AGAP006251-RA	Locus3400v1rpkm31.95	syntaxin|protein_coding|supercont1.109:1251813-1263596:1|gene:AAEL004168
		AGAP007474-RA	Locus3226v1rpkm34.22	talin|protein_coding|supercont1.195:80950-107772:-1|gene:AAEL006222
		AGAP008761-RA	Locus459v1rpkm308.24	translocon-associated protein, gamma subunit|protein_coding|supercont1.256:414821-415972:-1|gene:AAEL007441
		AGAP008353-RA	Locus6074v1rpkm16.04	vacuolar protein sorting|protein_coding|supercont1.34:1633653-1661777:-1|gene:AAEL001497
		AGAP009840-RA	Locus3252v1rpkm33.97	vesicle docking protein P115|protein_coding|supercont1.129:958202-966533:1|gene:AAEL004756
		AGAP006522-RA	Locus2265v1rpkm53.44	zeta-coat protein|protein_coding|supercont1.793:263795-267352:-1|gene:AAEL013121
Vesicle-mediated transport 1	2.88	AGAP005110-RA	Locus2992v1rpkm37.83	actin|protein_coding|supercont1.677:203313-223527:-1|gene:AAEL012310
		AGAP000161-RA	Locus2897v1rpkm39.72	apl5 protein (spac144.06 protein)|protein_coding|supercont1.327:98840-140217:1|gene:AAEL008462
		AGAP001306-RA	Locus1881v1rpkm66.14	arp2/3 complex 20 kd subunit|protein_coding|supercont1.364:927179-928224:-1|gene:AAEL009041
		AGAP005134-RA	Locus49v1rpkm2922.85	ATP synthase alpha subunit mitochondrial|protein_coding|supercont1.662:86795-99335:-1|gene:AAEL012175
		AGAP001484-RA	Locus2107v1rpkm58.17	clathrin coat adaptor ap3 medium chain|protein_coding|supercont1.579:398976-401582:-1|gene:AAEL011429
		AGAP001703-RA	Locus2589v1rpkm46.09	clathrin coat assembly protein ap17|protein_coding|supercont1.1094:143695-146165:-1|gene:AAEL014375
		AGAP003057-RA	Locus12664v1rpkm6.60	Clip-Domain Serine Protease family B.|protein_coding|supercont1.93:1834746-1858336:-1|gene:AAEL003625
		AGAP001399-RA	Locus1263v1rpkm104.22	coatomer beta subunit|protein_coding|supercont1.123:1753113-1779818:-1|gene:AAEL004546
		AGAP001267-RA	Locus1518v1rpkm83.57	coatomer, gamma-subunit, putative|protein_coding|supercont1.599:367235-407994:-1|gene:AAEL011650
		AGAP004798-RA	Locus2450v1rpkm49.23	coatomer|protein_coding|supercont1.186:1348655-1405850:-1|gene:AAEL006040
		AGAP001503-RA	Locus9282v1rpkm10.02	conserved hypothetical protein|protein_coding|supercont1.301:592285-602682:1|gene:AAEL008116
		AGAP005771-RA	Locus4868v2rpkm19.98	conserved hypothetical protein|protein_coding|supercont1.338:104998-164277:-1|gene:AAEL008642
		AGAP001733-RA	Locus4557v1rpkm22.36	conserved hypothetical protein|protein_coding|supercont1.438:369125-396186:1|gene:AAEL009926
		AGAP005081-RA	Locus1635v16rpkm2.75_PRE	conserved hypothetical protein|protein_coding|supercont1.482:259921-260977:1|gene:AAEL010504
		AGAP003146-RA	Locus4138v2rpkm22.85	conserved hypothetical protein|protein_coding|supercont1.49:1226483-1246489:1|gene:AAEL002089
		AGAP002357-RA	Locus7388v2rpkm10.79	conserved hypothetical protein|protein_coding|supercont1.516:615533-617725:-1|gene:AAEL010895
		AGAP004265-RA	Locus10277v1rpkm8.88	conserved hypothetical protein|protein_coding|supercont1.542:614567-631474:-1|gene:AAEL011111
		AGAP004522-RA	Locus3379v1rpkm32.17	conserved hypothetical protein|protein_coding|supercont1.567:531684-563664:1|gene:AAEL011326
		AGAP003402-RA	Locus2401v1rpkm50.06	conserved hypothetical protein|protein_coding|supercont1.825:331394-375641:-1|gene:AAEL013334
		AGAP000995-RA	Locus1816v1rpkm69.02	conserved hypothetical protein|protein_coding|supercont1.829:572937-573620:1|gene:AAEL013369
		AGAP002626-RA	Locus4635v2rpkm8.67	conserved hypothetical protein|protein_coding|supercont1.910:50338-65446:-1|gene:AAEL013749
		AGAP005421-RA	Locus1999v1rpkm61.74	cytochrome oxidase biogenesis protein (oxa1 mitochondrial)|protein_coding|supercont1.219:1583819-1592011:1|gene:AAEL006734
		AGAP000395-RA	Locus3179v1rpkm34.83	endoplasmic reticulum protein erp29|protein_coding|supercont1.996:9512-10640:1|gene:AAEL014052
		AGAP001450-RA	Locus3925v1rpkm26.96	engulfment and cell motility protein|protein_coding|supercont1.339:720803-739710:-1|gene:AAEL008653
		AGAP001694-RA	Locus4793v1rpkm21.10	exocyst componenet sec8|protein_coding|supercont1.193:587486-619074:1|gene:AAEL006185
		AGAP001527-RA	Locus5345v1rpkm18.53	golgi-specific brefeldin a-resistance factor|protein_coding|supercont1.417:760210-809299:1|gene:AAEL009678
		AGAP000998-RA	Locus5822v1rpkm16.82	hypothetical protein|protein_coding|supercont1.267:1445496-1496443:-1|gene:AAEL007610
		AGAP000392-RA	Locus3361v1rpkm32.33	hypothetical protein|protein_coding|supercont1.57:272190-286389:1|gene:AAEL017562
		AGAP005712-RA	Locus11106v1rpkm8.06	hypothetical protein|protein_coding|supercont1.712:449625-467121:-1|gene:AAEL017029
		AGAP002351-RA	Locus5443v1rpkm18.14	hypothetical protein|protein_coding|supercont1.818:16736-23980:1|gene:AAEL013293
		AGAP005275-RA	Locus1188v1rpkm112.87	hypothetical protein|protein_coding|supercont1.82:2259860-2360500:-1|gene:AAEL003267
		AGAP000322-RA	Locus88v25rpkm20.41_PRE	hypothetical protein|protein_coding|supercont1.84:371240-372155:1|gene:AAEL017506
		AGAP000549-RA	Locus2478v1rpkm48.71	lipoamide acyltransferase component of branched-chain alpha-keto acid dehydrogenase|protein_coding|supercont1.427:852365-854955:1|gene:AAEL009766
		AGAP002528-RA	Locus3103v1rpkm36.26	mbp-1 interacting protein-2a|protein_coding|supercont1.309:278422-283154:1|gene:AAEL008255
		AGAP004946-RA	Locus5186v1rpkm19.16	membrane-associated protein gex-3|protein_coding|supercont1.417:917157-934348:-1|gene:AAEL009677
		AGAP003800-RA	Locus4451v1rpkm23.00	membrin|protein_coding|supercont1.146:1067612-1069394:1|gene:AAEL005217
		AGAP001138-RA	Locus152v1rpkm1029.59	mitochondrial ATP synthase b chain|protein_coding|supercont1.164:50374-59459:-1|gene:AAEL005610
		AGAP002277-RA	Locus898v1rpkm153.39	mitochondrial inner membrane protein translocase, 13kD-subunit, putative|protein_coding|supercont1.302:33721-34476:1|gene:AAEL008128
		AGAP000781-RA	Locus2250v1rpkm54.05	mitochondrial inner membrane protein translocase, 9kD-subunit, putative|protein_coding|supercont1.59:2301084-2301702:-1|gene:AAEL002523
		AGAP003507-RA	Locus3107v2rpkm25.37	neuroendocrine differentiation factor|protein_coding|supercont1.260:633635-635125:-1|gene:AAEL007509
		AGAP005543-RA	Locus986v1rpkm137.95	Pep12p, putative|protein_coding|supercont1.277:589272-616911:1|gene:AAEL007731
		AGAP005923-RA	Locus6448v1rpkm14.95	phosphatidylinositol glycan, class c|protein_coding|supercont1.604:125322-126182:1|gene:AAEL011700
		AGAP006070-RA	Locus1452v1rpkm88.67	prefoldin, subunit, putative|protein_coding|supercont1.805:353488-369122:-1|gene:AAEL013212
		AGAP001759-RA	Locus1247v1rpkm106.11	protein transport protein sec23|protein_coding|supercont1.258:475316-488169:-1|gene:AAEL007484
		AGAP003028-RA	Locus1165v1rpkm114.89	ras-related protein Rab, putative|protein_coding|supercont1.886:325255-332861:-1|gene:AAEL013620
		AGAP004147-RA	Locus10898v1rpkm8.27	sec10|protein_coding|supercont1.140:1238556-1240932:-1|gene:AAEL005061
		AGAP005263-RA	Locus3857v2rpkm25.12	Sec24B protein, putative|protein_coding|supercont1.28:3522298-3575029:-1|gene:AAEL001273
		AGAP000625-RA	Locus2890v1rpkm39.97	skd/vacuolar sorting|protein_coding|supercont1.72:2564981-2580605:-1|gene:AAEL002938
		AGAP003192-RA	Locus432v11rpkm9.28_PRE	soluble nsf attachment protein (snap)|protein_coding|supercont1.612:322449-352865:-1|gene:AAEL011776
		AGAP003437-RA	Locus3142v2rpkm28.75	sorting nexin|protein_coding|supercont1.125:1276022-1295253:1|gene:AAEL004620
		AGAP000195-RA	Locus7970v1rpkm11.77	specifically Rac-associated protein, putative|protein_coding|supercont1.295:32002-62608:1|gene:AAEL008021
		AGAP001030-RA	Locus4236v1rpkm24.38	syntaxin 4,|protein_coding|supercont1.398:1037923-1051526:-1|gene:AAEL009458
		AGAP003023-RA	Locus831v1rpkm166.57	syntaxin binding protein-1,2,3|protein_coding|supercont1.247:1170083-1195121:1|gene:AAEL007282
		AGAP005684-RA	Locus6286v1rpkm15.39	syntaxin, putative|protein_coding|supercont1.5:3677125-3681214:-1|gene:AAEL000282
		AGAP000396-RA	Locus1187v1rpkm112.90	Thioredoxin Peroxidase.|protein_coding|supercont1.863:362457-363733:1|gene:AAEL013528
		AGAP005533-RA	Locus5821v1rpkm16.82	transformation/transcription domain-associated protein|protein_coding|supercont1.766:454047-497311:1|gene:AAEL012951
		AGAP003203-RA	Locus5549v1rpkm17.76	vacuolar protein sorting (vps33)|protein_coding|supercont1.3:1223434-1228162:1|gene:AAEL000214
		AGAP003980-RA	Locus4061v1rpkm25.73	vacuolar protein sorting-associated|protein_coding|supercont1.21:2242266-2244902:1|gene:AAEL001014
		AGAP002030-RA	Locus6480v1rpkm14.87	WD-repeat protein|protein_coding|supercont1.186:1755584-1844676:-1|gene:AAEL006038
Vesicle-mediated transport 2	2.45	AGAP009463-RA	Locus11149v1rpkm8.02	ABC transporter|protein_coding|supercont1.337:470559-520918:-1|gene:AAEL008635
		AGAP009538-RA	Locus2561v1rpkm46.78	adaptin, alpha/gamma/epsilon|protein_coding|supercont1.120:1866650-1905683:-1|gene:AAEL004469
		AGAP008895-RA	Locus914v1rpkm150.94	arp2/3 complex 16 kd subunit (P16-arc)|protein_coding|supercont1.366:148352-151082:-1|gene:AAEL009059
		AGAP011494-RA	Locus3330v1rpkm32.74	aspartyl beta-hydroxylase, putative|protein_coding|supercont1.614:23537-24667:1|gene:AAEL011793
		AGAP006990-RB	Locus6749v1rpkm14.13	brahma associated protein 170kD, putative|protein_coding|supercont1.31:786740-833104:-1|gene:AAEL001361
		AGAP009880-RA	Locus6897v1rpkm13.77	cell division cycle|protein_coding|supercont1.82:922801-927081:1|gene:AAEL003273
		AGAP011374-RA	Locus2199v1rpkm55.71	clathrin coat assembly protein ap-1|protein_coding|supercont1.498:486177-500511:1|gene:AAEL010704
		AGAP007522-RA	Locus2453v1rpkm49.22	clathrin coat assembly protein|protein_coding|supercont1.32:2930727-2933619:-1|gene:AAEL001405
		AGAP007131-RA	Locus1132v1rpkm117.22	clathrin coat associated protein ap-50|protein_coding|supercont1.77:2593149-2605670:-1|gene:AAEL003106
		AGAP010608-RA	Locus745v1rpkm185.09	clathrin light chain|protein_coding|supercont1.19:3789870-3807109:-1|gene:AAEL000934
		AGAP010719-RA	Locus3706v1rpkm28.85	coatomer delta subunit|protein_coding|supercont1.809:152890-162649:1|gene:AAEL013230
		AGAP006625-RA	Locus1328v1rpkm98.65	coatomer subunit epsilon|protein_coding|supercont3.743:103133-104171:1|gene:CPIJ015616
		AGAP009291-RA	Locus1332v1rpkm98.37	coatomer subunit gamma|protein_coding|supercont3.419:137415-146432:-1|gene:CPIJ012523
		AGAP010251-RA	Locus1759v1rpkm71.36	coatomer|protein_coding|supercont1.789:383262-398653:1|gene:AAEL013098
		AGAP007749-RA	Locus2335v2rpkm17.27	conserved hypothetical protein|protein_coding|supercont1.1266:131058-133979:-1|gene:AAEL014771
		AGAP010978-RA	Locus4465v1rpkm22.94	conserved hypothetical protein|protein_coding|supercont1.16:1512954-1514098:1|gene:AAEL000782
		AGAP010843-RA	Locus509v1rpkm280.03	conserved hypothetical protein|protein_coding|supercont1.177:152862-171843:1|gene:AAEL005863
		AGAP011568-RA	Locus3089v1rpkm36.40	conserved hypothetical protein|protein_coding|supercont1.35:1230355-1252426:-1|gene:AAEL001525
		AGAP009321-RA	Locus6017v1rpkm16.21	conserved hypothetical protein|protein_coding|supercont1.390:257242-259027:1|gene:AAEL009331
		AGAP008325-RA	Locus7181v1rpkm13.23	conserved hypothetical protein|protein_coding|supercont1.439:701022-702086:1|gene:AAEL009944
		AGAP007387-RA	Locus5096v1rpkm19.59	conserved hypothetical protein|protein_coding|supercont1.453:287821-289387:-1|gene:AAEL010107
		AGAP006947-RA	Locus7223v1rpkm13.14	conserved hypothetical protein|protein_coding|supercont1.747:662479-665121:-1|gene:AAEL012838
		AGAP006944-RA	Locus1174v2rpkm86.79	Eukaryotic translation initiation factor 3 subunit E (eIF3e)(Eukaryotic translation initiation factor 3 subunit 6)|protein_coding|supercont1.54:2085672-2094902:1|gene:AAEL002334
		AGAP009058-RA	Locus4406v1rpkm23.22	exocyst complex component sec6|protein_coding|supercont1.916:244269-252934:-1|gene:AAEL013769
		AGAP006682-RA	Locus3444v1rpkm31.44	exocyst complex protein exo70|protein_coding|supercont1.431:998111-1005904:-1|gene:AAEL009832
		AGAP011309-RA	Locus2617v1rpkm45.55	GTP-binding protein|protein_coding|supercont1.83:921662-923743:1|gene:AAEL003293
		AGAP007333-RA	Locus8v80rpkm23.01_PRE	hypothetical protein|protein_coding|supercont1.15:246572-383393:1|gene:AAEL018120
		AGAP008757-RA	Locus1372v1rpkm95.39	hypothetical protein|protein_coding|supercont1.1577:13114-35347:1|gene:AAEL015201
		AGAP008106-RA	Locus2901v1rpkm39.69	hypothetical protein|protein_coding|supercont1.241:714471-714976:-1|gene:AAEL007185
		AGAP008251-RA	Locus5246v1rpkm18.92	hypothetical protein|protein_coding|supercont1.40:3159103-3201132:1|gene:AAEL001709
		AGAP010711-RA	Locus3829v1rpkm27.74	importin (ran-binding protein)|protein_coding|supercont1.345:203315-216344:-1|gene:AAEL008741
		AGAP009174-RA	Locus5301v1rpkm18.72	light protein|protein_coding|supercont1.24:741126-748750:-1|gene:AAEL001157
		AGAP008407-RA	Locus13560v1rpkm5.83	macroglobulin/complement|protein_coding|supercont1.673:354255-364319:1|gene:AAEL012267
		AGAP011932-RA	Locus3648v1rpkm29.25	mind bomb|protein_coding|supercont1.631:44714-67936:-1|gene:AAEL011927
		AGAP010679-RA	Locus2499v2rpkm47.75	mitochondrial import inner membrane translocase subunit TIM10|protein_coding|supercont1.478:261254-261601:-1|gene:AAEL010450
		AGAP010606-RA	Locus632v1rpkm218.56	mitochondrial inner membrane protein translocase, 8kD-subunit, putative|protein_coding|supercont1.19:3770067-3771012:-1|gene:AAEL000941
		AGAP008269-RA	Locus2178v1rpkm56.27	pelota|protein_coding|supercont1.286:999829-1111076:-1|gene:AAEL007854
		AGAP011727-RA	Locus2469v1rpkm48.95	Pep12p, putative|protein_coding|supercont1.394:79711-88186:1|gene:AAEL009398
		AGAP009810-RA	Locus5090v1rpkm19.62	peptidyl-prolyl cis-trans isomerase e, ppie|protein_coding|supercont1.965:21634-35288:-1|gene:AAEL013948
		AGAP008631-RA	Locus1896v3rpkm37.54	phosphatidyltransferase|protein_coding|supercont1.216:77333-150183:1|gene:AAEL006667
		AGAP010134-RA	Locus8387v1rpkm11.15	phosrestin ii (arrestin a) (arrestin 1)|protein_coding|supercont1.864:397813-406985:-1|gene:AAEL013535
		AGAP006648-RA	Locus6163v1rpkm15.78	sec15|protein_coding|supercont1.95:1417547-1425521:1|gene:AAEL003736
		AGAP006529-RA	Locus2579v1rpkm46.31	short-chain dehydrogenase|protein_coding|supercont1.559:498997-524149:1|gene:AAEL011239
		AGAP012717-RA	Locus840v12rpkm8.10_PRE	snare protein sec22|protein_coding|supercont1.753:386929-390350:-1|gene:AAEL012875
		AGAP007721-RB	Locus758v1rpkm182.19	synaptobrevin|protein_coding|supercont1.872:149330-204693:1|gene:AAEL013571
		AGAP007698-RC	Locus2253v1rpkm53.83	syntaxin,|protein_coding|supercont1.387:77920-104276:-1|gene:AAEL009304
		AGAP006251-RA	Locus3400v1rpkm31.95	syntaxin|protein_coding|supercont1.109:1251813-1263596:1|gene:AAEL004168
		AGAP007474-RA	Locus3226v1rpkm34.22	talin|protein_coding|supercont1.195:80950-107772:-1|gene:AAEL006222
		AGAP010017-RA	Locus1889v1rpkm65.71	tnf receptor associated factor|protein_coding|supercont1.215:1669957-1698259:-1|gene:AAEL006649
		AGAP010029-RA	Locus2672v7rpkm20.30	transmembrane 9 superfamily protein member 4|protein_coding|supercont1.274:1415848-1435048:1|gene:AAEL007687
		AGAP011123-RA	Locus5444v1rpkm18.14	tuberous sclerosis complex 2 (TSC2)|protein_coding|supercont1.276:931294-976496:-1|gene:AAEL007712
		AGAP010305-RA	Locus4421v1rpkm23.17	U3 small nucleolar RNA (U3 snoRNA) associated protein|protein_coding|supercont1.1226:107383-113084:1|gene:AAEL014704
		AGAP008353-RA	Locus6074v1rpkm16.04	vacuolar protein sorting|protein_coding|supercont1.34:1633653-1661777:-1|gene:AAEL001497
		AGAP009840-RA	Locus3252v1rpkm33.97	vesicle docking protein P115|protein_coding|supercont1.129:958202-966533:1|gene:AAEL004756
		AGAP011358-RA	Locus4697v4rpkm7.76	vesicle protein sorting-associated|protein_coding|supercont1.44:1545306-1552653:1|gene:AAEL001859
		AGAP007532-RA	Locus1243v1rpkm106.24	vinculin|protein_coding|supercont1.178:989816-1016755:1|gene:AAEL005879
		AGAP006522-RA	Locus2265v1rpkm53.44	zeta-coat protein|protein_coding|supercont1.793:263795-267352:-1|gene:AAEL013121
Endoplasmic reticulum	2.31	AGAP009538-RA	Locus2561v1rpkm46.78	adaptin, alpha/gamma/epsilon|protein_coding|supercont1.120:1866650-1905683:-1|gene:AAEL004469
		AGAP008729-RA	Locus2668v2rpkm42.76	alkaline ceramidase|protein_coding|supercont1.38:337341-366437:-1|gene:AAEL001645
		AGAP010557-RA	Locus642v1rpkm215.33	bcr-associated protein, bap|protein_coding|supercont1.79:1360711-1372035:-1|gene:AAEL003130
		AGAP012412-RA	Locus6363v1rpkm15.19	ceramide glucosyltransferase|protein_coding|supercont1.13:982739-983941:-1|gene:AAEL000634
		AGAP009929-RA	Locus2306v1rpkm52.43	chromosome region maintenance protein 1/exportin|protein_coding|supercont1.34:2261616-2300252:1|gene:AAEL001484
		AGAP011888-RA	Locus6009v1rpkm16.23	chromosome region maintenance protein 5/exportin|protein_coding|supercont1.394:726878-782171:1|gene:AAEL009392
		AGAP007131-RA	Locus1132v1rpkm117.22	clathrin coat associated protein ap-50|protein_coding|supercont1.77:2593149-2605670:-1|gene:AAEL003106
		AGAP010608-RA	Locus745v1rpkm185.09	clathrin light chain|protein_coding|supercont1.19:3789870-3807109:-1|gene:AAEL000934
		AGAP008621-RA	Locus5034v1rpkm19.86	cmp-sialic acid transporter|protein_coding|supercont1.216:387803-389382:1|gene:AAEL006666
		AGAP006625-RA	Locus1328v1rpkm98.65	coatomer subunit epsilon|protein_coding|supercont3.743:103133-104171:1|gene:CPIJ015616
		AGAP009291-RA	Locus1332v1rpkm98.37	coatomer subunit gamma|protein_coding|supercont3.419:137415-146432:-1|gene:CPIJ012523
		AGAP010251-RA	Locus1759v1rpkm71.36	coatomer|protein_coding|supercont1.789:383262-398653:1|gene:AAEL013098
		AGAP012934-RA	Locus6284v1rpkm15.40	conserved hypothetical protein|protein_coding|supercont1.1483:18475-19694:-1|gene:AAEL015107
		AGAP010978-RA	Locus4465v1rpkm22.94	conserved hypothetical protein|protein_coding|supercont1.16:1512954-1514098:1|gene:AAEL000782
		AGAP011337-RA	Locus6708v1rpkm14.24	conserved hypothetical protein|protein_coding|supercont1.17:2495875-2507432:-1|gene:AAEL000802
		AGAP009280-RA	Locus13635v1rpkm5.78	conserved hypothetical protein|protein_coding|supercont1.205:444906-446312:-1|gene:AAEL006445
		AGAP008930-RA	Locus5923v1rpkm16.50	conserved hypothetical protein|protein_coding|supercont1.25:3643034-3652819:1|gene:AAEL001202
		AGAP007422-RB	Locus4985v1rpkm20.09	conserved hypothetical protein|protein_coding|supercont1.32:857808-882655:1|gene:AAEL001416
		AGAP008540-RA	Locus1936v1rpkm64.01	conserved hypothetical protein|protein_coding|supercont1.571:456663-462486:1|gene:AAEL011353
		AGAP007168-RA	Locus5509v1rpkm17.92	conserved hypothetical protein|protein_coding|supercont1.58:327620-337719:1|gene:AAEL002483
		AGAP011399-RA	Locus5536v1rpkm17.83	conserved hypothetical protein|protein_coding|supercont1.69:595959-611430:1|gene:AAEL002823
		AGAP008946-RA	Locus4229v1rpkm24.43	dolichyl glycosyltransferase|protein_coding|supercont1.205:1244109-1260635:1|gene:AAEL006438
		AGAP006383-RA	Locus1308v1rpkm99.89	dolichyl-diphosphooligosaccharide protein glycosyltransferase|protein_coding|supercont1.50:896181-898847:-1|gene:AAEL002174
		AGAP011057-RA	Locus3845v1rpkm27.57	down syndrome critical region protein|protein_coding|supercont1.68:1723214-1732412:1|gene:AAEL002809
		AGAP012756-RA	Locus4189v2rpkm19.19	ER lumen protein retaining receptor|protein_coding|supercont1.48:588303-588941:-1|gene:AAEL002086
		AGAP011686-RA	Locus3413v1rpkm31.80	germ cell-less protein|protein_coding|supercont1.18:83254-87334:1|gene:AAEL000856
		AGAP010738-RA	Locus4426v1rpkm23.13	glycosylphosphatidylinositol anchor attachment protein, putative|protein_coding|supercont1.401:468121-477488:1|gene:AAEL009512
		AGAP012208-RA	Locus3480v1rpkm31.11	Glycosyltransferase 25 family member Precursor (EC 2.-.-.-)|protein_coding|supercont1.87:949695-975103:1|gene:AAEL003481
		AGAP010910-RA	Locus4499v1rpkm22.71	glycosyltransferase|protein_coding|supercont1.18:3098422-3100538:1|gene:AAEL000899
		AGAP008074-RA	Locus3341v1rpkm32.54	hypothetical protein|protein_coding|supercont1.1028:128375-132297:1|gene:AAEL014183
		AGAP010711-RA	Locus3829v1rpkm27.74	importin (ran-binding protein)|protein_coding|supercont1.345:203315-216344:-1|gene:AAEL008741
		AGAP011156-RA	Locus2717v1rpkm43.31	importin 9 (imp9) (ran-binding protein 9)|protein_coding|supercont1.119:1938562-1958830:1|gene:AAEL004441
		AGAP009921-RA	Locus12151v1rpkm7.08	importin beta-1|protein_coding|supercont1.816:109048-146611:-1|gene:AAEL013275
		AGAP006942-RA	Locus1842v1rpkm67.83	importin beta-4|protein_coding|supercont1.497:10023-16475:1|gene:AAEL010698
		AGAP009571-RA	Locus4623v1rpkm21.99	importin|protein_coding|supercont1.154:57773-82276:1|gene:AAEL005390
		AGAP006475-RA	Locus5795v1rpkm16.91	inositol 1,4,5-trisphosphate receptor|protein_coding|supercont1.92:272244-331499:-1|gene:AAEL003608
		AGAP011842-RA	Locus652v1rpkm212.56	microsomal signal peptidase 25 kda subunit|protein_coding|supercont1.86:1413376-1414324:1|gene:AAEL003418
		AGAP007999-RA	Locus9851v1rpkm9.34	nuclear pore complex protein nup154|protein_coding|supercont1.44:2902934-2946025:-1|gene:AAEL001861
		AGAP008234-RA	Locus3659v1rpkm29.17	p15-2a protein, putative|protein_coding|supercont1.40:1787299-1788067:-1|gene:AAEL001706
		AGAP012407-RA	Locus685v2rpkm181.17	protein disulfide isomerase|protein_coding|supercont1.13:666927-684293:-1|gene:AAEL000641
		AGAP007393-RC	Locus446v1rpkm323.14	protein disulfide isomerase|protein_coding|supercont1.32:3017928-3028913:-1|gene:AAEL001432
		AGAP007638-RA	Locus1631v2rpkm70.57	ribophorin ii|protein_coding|supercont1.484:60581-78857:-1|gene:AAEL010521
		AGAP010174-RA	Locus1193v1rpkm112.41	ribophorin|protein_coding|supercont1.786:405521-418451:1|gene:AAEL013071
		AGAP008838-RA	Locus6014v1rpkm16.21	signal peptide peptidase|protein_coding|supercont1.640:283385-306848:-1|gene:AAEL011989
		AGAP010894-RA	Locus2283v1rpkm52.97	signal recognition particle receptor alpha subunit (sr-alpha)|protein_coding|supercont1.177:1753544-1769237:1|gene:AAEL005856
		AGAP009547-RA	Locus1895v1rpkm65.48	torsin a|protein_coding|supercont1.119:264511-287692:1|gene:AAEL004448
		AGAP008761-RA	Locus459v1rpkm308.24	translocon-associated protein, gamma subunit|protein_coding|supercont1.256:414821-415972:-1|gene:AAEL007441
		AGAP009840-RA	Locus3252v1rpkm33.97	vesicle docking protein P115|protein_coding|supercont1.129:958202-966533:1|gene:AAEL004756
Calcium/phospholipid-binding	1.38	AGAP000912-RA	Locus723v1rpkm191.01	sorting nexin|protein_coding|supercont1.295:1283449-1295420:1|gene:AAEL008020
		AGAP003437-RA	Locus3142v2rpkm28.75	sorting nexin|protein_coding|supercont1.125:1276022-1295253:1|gene:AAEL004620
		AGAP003721-RA	Locus1055v1rpkm126.39	annexin x|protein_coding|supercont1.155:606327-607958:1|gene:AAEL005408
		AGAP003790-RA	Locus1913v2rpkm61.05	annexin|protein_coding|supercont1.565:596724-625918:1|gene:AAEL011302
		AGAP003925-RA	Locus5439v1rpkm18.15	kinesin heavy chain|protein_coding|supercont1.74:2179335-2212138:1|gene:AAEL002987
		AGAP004487-RA	Locus1258v1rpkm105.16	sorting nexin|protein_coding|supercont1.96:140356-173623:1|gene:AAEL003758
		AGAP004801-RC	Locus6886v3rpkm6.76	huntingtin interacting protein|protein_coding|supercont1.1186:101568-130909:-1|gene:AAEL014598
		AGAP003722-RA	Locus5666v3rpkm13.40	annexin x|protein_coding|supercont1.155:618496-628865:1|gene:AAEL005407
		AGAP003720-RA	Locus3125v1rpkm35.81	annexin x|protein_coding|supercont1.155:580673-594108:1|gene:AAEL005426
		AGAP002081-RA	Locus7349v1rpkm12.88	sorting nexin|protein_coding|supercont1.130:29150-54564:1|gene:AAEL004791

## Sheet: Proteolysis
Functional cluster	Enrichment value	An. gambiae ortholog	Ae. albopictus ID	Function
Ubiquitin-dependent protein catabolic	3.2	AGAP007399-RA	Locus10449v1rpkm8.69	|pseudogene|supercont1.174:1093318-1094056:1|gene:AAEL018027
		AGAP007243-RA	Locus1011v2rpkm109.85	26S protease regulatory subunit|protein_coding|supercont1.1235:159581-162179:-1|gene:AAEL014723
		AGAP011174-RA	Locus3118v2rpkm30.64	26S protease regulatory subunit|protein_coding|supercont1.766:426545-434018:1|gene:AAEL012943
		AGAP012135-RA	Locus1086v1rpkm122.48	26S proteasome regulatory subunit 7, psd7|protein_coding|supercont1.5:1757258-1761282:1|gene:AAEL000270
		AGAP009082-RA	Locus976v1rpkm140.23	26S proteasome regulatory subunit S3|protein_coding|supercont1.657:563655-565342:-1|gene:AAEL012122
		AGAP006964-RA	Locus5765v2rpkm13.49	5-oxoprolyl-peptidase, putative|protein_coding|supercont1.51:2974034-2980908:-1|gene:AAEL002225
		AGAP012757-RA	Locus5935v1rpkm16.46	alanyl aminopeptidase|protein_coding|supercont1.175:1829248-1835576:-1|gene:AAEL005808
		AGAP010451-RA	Locus2942v1rpkm38.90	ATP-dependent Lon protease, putative|protein_coding|supercont1.206:7321-35806:1|gene:AAEL006474
		AGAP011582-RA	Locus2191v1rpkm55.90	autophagy related gene|protein_coding|supercont1.19:632971-650694:1|gene:AAEL000955
		AGAP008497-RA	Locus3501v1rpkm30.93	autophagy related gene|protein_coding|supercont1.244:1434788-1441752:-1|gene:AAEL007228
		AGAP009022-RA	Locus13406v1rpkm5.96	brain chitinase and chia|protein_coding|supercont1.673:377206-384914:-1|gene:AAEL012268
		AGAP006414-RA	Locus1687v1rpkm74.40	brain chitinase and chia|protein_coding|supercont1.76:1946585-2003028:-1|gene:AAEL003066
		AGAP012068-RA	Locus3825v1rpkm27.76	calpain 4, 6, 7, invertebrate|protein_coding|supercont1.102:1461967-1473458:-1|gene:AAEL003963
		AGAP010395-RA	Locus10743v1rpkm8.40	calpain-c|protein_coding|supercont1.87:989190-1009103:-1|gene:AAEL003476
		AGAP010834-RA	Locus4109v1rpkm25.37	calpain|protein_coding|supercont1.158:597840-615251:-1|gene:AAEL005472
		AGAP009593-RA	Locus9323v1rpkm9.98	carboxypeptidase|protein_coding|supercont1.507:541458-543672:1|gene:AAEL010782
		AGAP009832-RA	Locus2961v3rpkm17.92	Caspase (Short).|protein_coding|supercont1.1085:89022-89923:1|gene:AAEL014348
		AGAP011951-RA	Locus3139v1rpkm35.55	caspase (Short)|protein_coding|supercont1.86:1881267-1882206:-1|gene:AAEL003444
		AGAP012577-RA	Locus6908v1rpkm13.75	cathepsin l|protein_coding|supercont1.203:1441348-1448869:1|gene:AAEL006389
		AGAP008805-RA	Locus5321v3rpkm5.18	conserved hypothetical protein|protein_coding|supercont1.137:1586063-1630844:1|gene:AAEL004980
		AGAP011316-RA	Locus5881v1rpkm16.62	conserved hypothetical protein|protein_coding|supercont1.158:1493690-1494685:-1|gene:AAEL005475
		AGAP012248-RA	Locus595v17rpkm10.33_PRE	conserved hypothetical protein|protein_coding|supercont1.23:2973002-2999155:1|gene:AAEL001112
		AGAP007530-RA	Locus5665v1rpkm17.40	conserved hypothetical protein|protein_coding|supercont1.32:2464574-2500977:1|gene:AAEL001406
		AGAP009348-RA	Locus1940v1rpkm63.93	conserved hypothetical protein|protein_coding|supercont1.481:668904-715047:-1|gene:AAEL010496
		AGAP007521-RB	Locus3751v1rpkm28.43	conserved hypothetical protein|protein_coding|supercont1.65:479400-514248:1|gene:AAEL002698
		AGAP007677-RA	Locus4231v1rpkm24.41	conserved hypothetical protein|protein_coding|supercont1.661:147256-150174:1|gene:AAEL012153
		AGAP007106-RA	Locus1778v1rpkm70.59	conserved hypothetical protein|protein_coding|supercont1.805:266361-349990:-1|gene:AAEL013203
		AGAP012119-RA	Locus9638v1rpkm9.58	conserved hypothetical protein|protein_coding|supercont1.89:489465-503990:1|gene:AAEL003517
		AGAP008007-RA	Locus1942v1rpkm63.90	cullin|protein_coding|supercont1.864:27317-61200:-1|gene:AAEL013530
		AGAP007727-RA	Locus2682v1rpkm43.93	cullin|protein_coding|supercont1.87:2410398-2447271:1|gene:AAEL003466
		AGAP008176-RA	Locus3323v1rpkm32.84	dipeptidyl-peptidase|protein_coding|supercont1.1995:7938-12480:-1|gene:AAEL015386
		AGAP011584-RA	Locus1477v1rpkm86.29	dipeptidyl-peptidase|protein_coding|supercont1.519:212381-219072:1|gene:AAEL010912
		AGAP011242-RA	Locus3822v1rpkm27.78	E3 ubiquitin ligase|protein_coding|supercont1.465:756276-777330:1|gene:AAEL010256
		AGAP011535-RA	Locus1877v1rpkm66.31	elongation factor SIII p15 subunit, putative|protein_coding|supercont1.126:377584-394729:-1|gene:AAEL004653
		AGAP009019-RA	Locus2393v1rpkm50.22	endopeptidase clp, putative|protein_coding|supercont1.43:522562-523540:-1|gene:AAEL001797
		AGAP007796-RA	Locus980v1rpkm139.27	endothelin-converting enzyme|protein_coding|supercont1.573:488004-500673:1|gene:AAEL011369
		AGAP007619-RA	Locus569v2rpkm130.88	glutamate carboxypeptidase|protein_coding|supercont1.36:969623-982159:1|gene:AAEL001588
		AGAP009673-RA	Locus4720v1rpkm21.46	glutaminyl-peptide cyclotransferase|protein_coding|supercont1.503:599010-600761:1|gene:AAEL010727
		AGAP006610-RA	Locus3972v1rpkm26.56	glutaminyl-peptide cyclotransferase|protein_coding|supercont1.663:85573-108021:1|gene:AAEL012184
		AGAP006994-RA	Locus1654v1rpkm76.25	hect E3 ubiquitin ligase|protein_coding|supercont1.175:181751-207273:-1|gene:AAEL005820
		AGAP009511-RA	Locus2060v1rpkm59.74	hect E3 ubiquitin ligase|protein_coding|supercont1.275:963756-1043378:-1|gene:AAEL007705
		AGAP008530-RA	Locus5614v3rpkm10.47	hypothetical protein|protein_coding|supercont1.1248:970-2688:-1|gene:AAEL017159
		AGAP006900-RA	Locus5164v1rpkm19.23	hypothetical protein|protein_coding|supercont1.148:31853-265497:-1|gene:AAEL018335
		AGAP008105-RA	Locus2083v1rpkm59.01	hypothetical protein|protein_coding|supercont1.241:673645-705265:-1|gene:AAEL007187
		AGAP012139-RA	Locus4792v1rpkm21.10	hypothetical protein|protein_coding|supercont1.276:834180-850013:-1|gene:AAEL017004
		AGAP010712-RA	Locus4555v1rpkm22.36	hypothetical protein|protein_coding|supercont1.345:248479-250489:1|gene:AAEL008744
		AGAP009973-RA	Locus1401v1rpkm92.38	hypothetical protein|protein_coding|supercont1.464:177007-207652:-1|gene:AAEL018190
		AGAP009755-RA	Locus6327v1rpkm15.29	hypothetical protein|protein_coding|supercont1.63:174268-204276:-1|gene:AAEL017460
		AGAP009751-RA	Locus7139v1rpkm13.30	hypothetical protein|protein_coding|supercont1.63:218328-221531:-1|gene:AAEL017451
		AGAP012203-RA	Locus2536v1rpkm47.44	hypothetical protein|protein_coding|supercont1.87:876304-904428:-1|gene:AAEL018096
		AGAP006652-RA	Locus4402v1rpkm23.23	hypothetical protein|protein_coding|supercont1.95:1345950-1410138:-1|gene:AAEL003733
		AGAP008061-RA	Locus3985v1rpkm26.48	imaginal disc growth factor|protein_coding|supercont1.47:1655242-1676475:-1|gene:AAEL001965
		AGAP008060-RA	Locus1673v1rpkm74.99	imaginal disc growth factor|protein_coding|supercont1.47:1697347-1721789:-1|gene:AAEL002023
		AGAP009166-RA	Locus2402v1rpkm50.04	IMD pathway signalling I-Kappa-B Kinase 1 (IKK1 IKK-beta). (ird5 orthologue immune response deficient 5)|protein_coding|supercont1.82:868012-885074:-1|gene:AAEL003245
		AGAP008617-RA	Locus2530v1rpkm47.65	jun activation domain binding protein|protein_coding|supercont1.128:159075-163326:-1|gene:AAEL004733
		AGAP011587-RA	Locus2146v1rpkm57.02	Kelch-like protein diablo |protein_coding|supercont1.519:53634-72372:-1|gene:AAEL010911
		AGAP007809-RA	Locus2233v1rpkm54.71	leucine aminopeptidase|protein_coding|supercont1.38:460878-464194:-1|gene:AAEL001649
		AGAP009907-RA	Locus1184v1rpkm113.06	leukotriene a-4 hydrolase|protein_coding|supercont1.94:1863443-1888488:-1|gene:AAEL003666
		AGAP011910-RA	Locus12529v1rpkm6.71	lumbrokinase-3(1) precursor, putative|protein_coding|supercont1.217:977494-985421:1|gene:AAEL006689
		AGAP011912-RA	Locus3086v1rpkm36.44	lumbrokinase-3T2, putative|protein_coding|supercont1.217:1000130-1001526:-1|gene:AAEL006696
		AGAP006904-RC	Locus1587v4rpkm24.48	matrix metalloproteinase|protein_coding|supercont1.169:749785-878785:-1|gene:AAEL005666
		AGAP010315-RA	Locus3573v1rpkm30.13	metalloendopeptidase|protein_coding|supercont1.451:570208-594434:1|gene:AAEL010073
		AGAP006949-RA	Locus1362v1rpkm96.01	metalloprotease m41 ftsh|protein_coding|supercont1.332:1025885-1048267:1|gene:AAEL008565
		AGAP010351-RA	Locus4254v1rpkm24.26	metalloprotease|protein_coding|supercont1.607:285635-340756:-1|gene:AAEL011731
		AGAP006616-RA	Locus2822v1rpkm41.31	metalloprotease|protein_coding|supercont1.674:324884-332493:1|gene:AAEL012278
		AGAP008345-RA	Locus1156v1rpkm115.65	methionine aminopeptidase|protein_coding|supercont1.129:487561-491166:-1|gene:AAEL004738
		AGAP009013-RA	Locus6463v1rpkm14.91	methionine aminopeptidase|protein_coding|supercont1.797:151508-153511:1|gene:AAEL013150
		AGAP011654-RA	Locus5934v2rpkm1.01_PRE	microsomal dipeptidase|protein_coding|supercont1.17:2707062-2731697:-1|gene:AAEL000800
		AGAP011653-RA	Locus4995v1rpkm20.04	microsomal dipeptidase|protein_coding|supercont1.17:2732065-2734116:-1|gene:AAEL000842
		AGAP011842-RA	Locus652v1rpkm212.56	microsomal signal peptidase 25 kda subunit|protein_coding|supercont1.86:1413376-1414324:1|gene:AAEL003418
		AGAP007398-RA	Locus5287v1rpkm18.76	mitochondrial inner membrane protease subunit|protein_coding|supercont1.32:3042638-3044103:-1|gene:AAEL001424
		AGAP007728-RA	Locus2991v1rpkm37.84	mitochondrial intermediate peptidase|protein_coding|supercont1.87:2375970-2378293:-1|gene:AAEL003461
		AGAP008086-RA	Locus1261v1rpkm104.47	mitochondrial processing peptidase alpha subunit|protein_coding|supercont1.48:339873-354363:-1|gene:AAEL002068
		AGAP012193-RA	Locus3890v1rpkm27.21	nedd8-conjugating enzyme nce2|protein_coding|supercont1.643:570258-591482:1|gene:AAEL012011
		AGAP006952-RA	Locus3049v1rpkm36.87	o-sialoglycoprotein endopeptidase|protein_coding|supercont1.46:2106408-2107575:1|gene:AAEL001931
		AGAP009695-RA	Locus10825v1rpkm8.33	palmitoyl-protein thioesterase|protein_coding|supercont1.27:1993011-2002475:-1|gene:AAEL001235
		AGAP010791-RA	Locus8373v1rpkm11.16	polyribonucleotide nucleotidyltransferase|protein_coding|supercont1.18:484708-498843:1|gene:AAEL000922
		AGAP009172-RA	Locus552v1rpkm251.38	prolyl endopeptidase (prolyl oligopeptidase)|protein_coding|supercont1.372:743204-767572:1|gene:AAEL009142
		AGAP008816-RA	Locus832v1rpkm166.33	proteasome subunit alpha type|protein_coding|supercont1.114:1978650-1979996:-1|gene:AAEL004308
		AGAP010253-RA	Locus1303v1rpkm100.43	proteasome subunit alpha type|protein_coding|supercont1.1393:15205-17097:-1|gene:AAEL015007
		AGAP010718-RA	Locus830v1rpkm166.69	proteasome subunit beta type 5,8|protein_coding|supercont1.809:140210-141921:-1|gene:AAEL013236
		AGAP009271-RA	Locus1598v1rpkm79.09	proteasome subunit beta type 6,9|protein_coding|supercont1.205:1230008-1231041:-1|gene:AAEL006441
		AGAP011423-RA	Locus791v1rpkm173.87	proteasome subunit beta type 7,10|protein_coding|supercont1.86:2296302-2297433:1|gene:AAEL003431
		AGAP012608-RA	Locus799v1rpkm171.88	proteasome subunit beta type|protein_coding|supercont1.233:1449051-1462376:-1|gene:AAEL007049
		AGAP008837-RA	Locus670v1rpkm208.11	proteasome subunit beta type|protein_coding|supercont1.55:852485-854655:1|gene:AAEL002401
		AGAP007795-RA	Locus3419v1rpkm31.74	serine protease, putative|protein_coding|supercont1.594:256849-263910:1|gene:AAEL011622
		AGAP011787-RA	Locus4879v1rpkm20.68	serine protease|protein_coding|supercont1.61:1096997-1122648:1|gene:AAEL002595
		AGAP011792-RA	Locus5558v1rpkm17.71	serine protease|protein_coding|supercont1.61:922348-931962:1|gene:AAEL002600
		AGAP006709-RA	Locus17046v1rpkm2.58	serine-type enodpeptidase,|protein_coding|supercont1.212:1452666-1453725:-1|gene:AAEL006594
		AGAP006416-RA	Locus2101v4rpkm23.85	serine-type enodpeptidase,|protein_coding|supercont1.383:120308-129486:1|gene:AAEL009244
		AGAP006385-RA	Locus5968v1rpkm16.31	serine-type enodpeptidase,|protein_coding|supercont1.817:66364-68057:1|gene:AAEL013284
		AGAP008719-RA	Locus506v1rpkm281.32	skp1|protein_coding|supercont1.373:452283-453424:-1|gene:AAEL009160
		AGAP008861-RA	Locus405v1rpkm344.04	Trypsin 3A1 Precursor (EC 3.4.21.4)|protein_coding|supercont1.284:1063738-1064684:1|gene:AAEL007818
		AGAP011909-RA	Locus2097v1rpkm58.45	trypsin, putative|protein_coding|supercont1.217:937921-965574:-1|gene:AAEL006700
		AGAP008296-RA	Locus488v1rpkm292.12	trypsin|protein_coding|supercont1.204:1007301-1008385:1|gene:AAEL006425
		AGAP010798-RA	Locus1552v1rpkm82.04	trypsin|protein_coding|supercont1.226:1561923-1562752:1|gene:AAEL006903
		AGAP011477-RA	Locus1376v1rpkm94.45	trypsin|protein_coding|supercont1.589:272770-274476:-1|gene:AAEL011553
		AGAP007684-RB	Locus2672v2rpkm32.95	tubulointerstitial nephritis antigen|protein_coding|supercont1.27:3371517-3427144:1|gene:AAEL001232
		AGAP012113-RA	Locus1374v1rpkm94.90	ubiquitin carboxyl-terminal hydrolase isozyme L3|protein_coding|supercont1.784:551630-563969:-1|gene:AAEL013052
		AGAP009074-RA	Locus4608v1rpkm22.07	ubiquitin protein ligase|protein_coding|supercont1.25:3580764-3594291:1|gene:AAEL001205
		AGAP011474-RA	Locus4788v1rpkm21.11	ubiquitin protein ligase|protein_coding|supercont1.847:185833-238136:-1|gene:AAEL013454
		AGAP008381-RA	Locus4825v1rpkm20.96	ubiquitin specific protease 39 and snrnp assembly factor|protein_coding|supercont1.43:1857832-1860176:1|gene:AAEL001827
		AGAP010626-RA	Locus5548v1rpkm17.77	ubiquitin specific protease 52 / poly(A) ribonuclease subunit pan2|protein_coding|supercont1.163:758170-774811:-1|gene:AAEL005564
		AGAP010088-RA	Locus2300v1rpkm52.50	ubiquitin specific protease 9/faf|protein_coding|supercont1.430:670253-711337:-1|gene:AAEL009824
		AGAP007600-RA	Locus7395v1rpkm12.78	ubiquitin specific protease|protein_coding|supercont1.36:2231557-2262868:1|gene:AAEL001540
		AGAP010080-RA	Locus2937v1rpkm38.98	ubiquitin specific protease|protein_coding|supercont1.660:544439-582996:1|gene:AAEL012146
		AGAP006238-RA	Locus4056v1rpkm25.77	ubiquitin-conjugating enzyme E2 c|protein_coding|supercont1.219:422937-434265:1|gene:AAEL006728
		AGAP011076-RA	Locus554v1rpkm250.79	ubiquitin-conjugating enzyme E2 i|protein_coding|supercont1.428:58920-73167:-1|gene:AAEL009770
		AGAP009516-RA	Locus3683v2rpkm22.59	ubiquitin-protein ligase|protein_coding|supercont1.185:8244-114561:-1|gene:AAEL006008
		AGAP012366-RA	Locus3542v1rpkm30.46	ubiquitin-protein ligase|protein_coding|supercont1.703:204564-269166:1|gene:AAEL012500
		AGAP007870-RA	Locus2856v1rpkm40.49	ubiquitination factor E4|protein_coding|supercont1.227:700484-735907:-1|gene:AAEL006910
		AGAP009647-RA	Locus850v1rpkm162.98	Ump1p protein, putative|protein_coding|supercont1.1165:48752-49496:1|gene:AAEL014555
		AGAP007505-RA	Locus1555v1rpkm81.92	Vitellogenic carboxypeptidase Precursor (EC 3.4.16.-)|protein_coding|supercont1.210:1324313-1325830:-1|gene:AAEL006563
		AGAP010693-RA	Locus12186v1rpkm7.04	WD-repeat protein|protein_coding|supercont1.102:2650511-2652558:1|gene:AAEL003975
		AGAP012350-RA	Locus5343v1rpkm18.54	WD-repeat protein|protein_coding|supercont1.107:491919-494399:1|gene:AAEL004083
Ubiquitin mediated proteolysis	2.88	AGAP003405-RA	Locus580v1rpkm238.54	adenylosuccinate synthetase|protein_coding|supercont1.80:1494277-1562843:1|gene:AAEL003161
		AGAP000012-RA	Locus4924v1rpkm20.43	tyrosyl-tRNA synthetase|protein_coding|supercont1.487:445033-447867:1|gene:AAEL010563
		AGAP000112-RA	Locus5640v1rpkm17.47	glutamine-dependent NAD(+) synthetase|protein_coding|supercont1.2104:38746-41914:-1|gene:AAEL015411
		AGAP000171-RA	Locus1524v1rpkm83.53	ubiquitin ligase E3 alpha|protein_coding|supercont1.375:409045-483938:-1|gene:AAEL009172
		AGAP000180-RA	Locus2297v1rpkm52.59	purine biosynthesis protein 6, pur6|protein_coding|supercont1.92:1664169-1671360:-1|gene:AAEL003606
		AGAP000300-RA	Locus8489v1rpkm11.00	carbamoyl-phosphate synthase large chain|protein_coding|supercont1.399:863623-866852:1|gene:AAEL009475
		AGAP000534-RA	Locus10770v1rpkm8.38	glutathione synthetase|protein_coding|supercont1.373:673932-688285:-1|gene:AAEL009154
		AGAP000787-RA	Locus713v36rpkm22.20	E3 ubiquitin-protein ligase nedd-4|protein_coding|supercont1.59:2950416-2969907:-1|gene:AAEL002536
		AGAP001157-RA	Locus1729v1rpkm72.45	f14p3.9 protein (auxin transport protein)|protein_coding|supercont1.301:505663-548913:1|gene:AAEL008107
		AGAP001276-RA	Locus5052v1rpkm19.80	aspartyl-tRNA synthetase|protein_coding|supercont1.599:190215-191866:1|gene:AAEL011655
		AGAP001312-RA	Locus927v1rpkm147.74	succinyl-CoA synthetase small subunit, putative|protein_coding|supercont1.223:1400994-1424735:-1|gene:AAEL006833
		AGAP001452-RA	Locus3283v1rpkm33.40	ubiquitin-conjugating enzyme E2 q|protein_coding|supercont1.108:1549035-1621438:-1|gene:AAEL004121
		AGAP001512-RA	Locus916v1rpkm150.15	glutamate cysteine ligase|protein_coding|supercont1.301:827027-848254:1|gene:AAEL008105
		AGAP001681-RA	Locus3391v1rpkm32.05	ubiquitination factor E4a|protein_coding|supercont1.100:2617536-2632961:1|gene:AAEL003907
		AGAP001780-RA	Locus2899v2rpkm31.56	ubiquitin-protein ligase|protein_coding|supercont1.180:452881-517126:-1|gene:AAEL005930
		AGAP001882-RA	Locus4916v1rpkm20.47	conserved hypothetical protein|protein_coding|supercont1.304:163254-183008:-1|gene:AAEL008184
		AGAP001944-RA	Locus12359v1rpkm6.87	F-box and WD-40 domain protein|protein_coding|supercont1.85:970060-1058186:-1|gene:AAEL003371
		AGAP002091-RA	Locus7483v1rpkm12.60	phosphoribosylformylglycinamidine synthase, putative|protein_coding|supercont1.154:1819041-1836666:1|gene:AAEL005384
		AGAP002101-RA	Locus1226v1rpkm108.10	isoleucyl tRNA synthetase|protein_coding|supercont1.7:4386853-4416525:-1|gene:AAEL000388
		AGAP002114-RA	Locus1852v1rpkm67.35	cell division cycle 20-like protein 1, cofactor of APC complex |protein_coding|2R:15759226-15779255:-1|gene:AGAP002114
		AGAP002377-RA	Locus5563v1rpkm17.70	amidase|protein_coding|supercont1.1088:107504-172929:1|gene:AAEL014361
		AGAP002472-RA	Locus2511v1rpkm48.08	DNA repair protein xp-e|protein_coding|supercont1.56:3060863-3122952:-1|gene:AAEL002407
		AGAP002496-RA	Locus6561v1rpkm14.65	von Hippel-Lindau disease tumor suppressor, putative|protein_coding|supercont1.23:669146-670569:-1|gene:AAEL001105
		AGAP002570-RA	Locus106v1rpkm1448.23	glutamyl-tRNA synthetase|protein_coding|supercont1.170:1936265-1941896:-1|gene:AAEL005688
		AGAP002651-RA	Locus6324v1rpkm15.29	Inhibitor of Apoptosis (IAP) containing Baculoviral IAP Repeat(s) (BIR domains).|protein_coding|supercont1.697:75294-166782:1|gene:AAEL012446
		AGAP002830-RA	Locus9656v1rpkm9.57	methylenetetrahydrofolate dehydrogenase|protein_coding|supercont1.188:172111-258926:-1|gene:AAEL006085
		AGAP003063-RA	Locus2108v1rpkm58.16	conserved hypothetical protein|protein_coding|supercont1.270:184049-214748:1|gene:AAEL007647
		AGAP003179-RA	Locus1160v1rpkm115.44	synoviolin|protein_coding|supercont1.127:1411097-1435765:1|gene:AAEL004697
		AGAP003315-RA	Locus3622v1rpkm29.58	tryptophanyl-tRNA synthetase|protein_coding|supercont1.863:320439-328932:-1|gene:AAEL013521
		AGAP003454-RA	Locus4553v1rpkm22.37	glutamyl-tRNA(Gln) amidotransferase, subunit-B, putative|protein_coding|supercont1.437:847761-854337:1|gene:AAEL009908
		AGAP003605-RA	Locus2183v1rpkm56.10	cullin|protein_coding|supercont1.228:548710-562116:1|gene:AAEL006929
		AGAP003833-RA	Locus4227v1rpkm24.44	asparagine synthetase|protein_coding|supercont1.3912:657-2348:-1|gene:AAEL015631
		AGAP003902-RA	Locus5926v1rpkm16.49	Anaphase Promoting Complex, putative|protein_coding|supercont1.544:546770-553595:1|gene:AAEL011162
		AGAP004057-RA	Locus13155v1rpkm6.19	glutamyl-tRNA(Gln) amidotransferase subunit A|protein_coding|supercont1.67:147394-149898:1|gene:AAEL002766
		AGAP004284-RA	Locus5099v1rpkm19.57	conserved hypothetical protein|protein_coding|supercont1.20:3006551-3016091:-1|gene:AAEL000988
		AGAP004413-RA	Locus12339v1rpkm6.89	conserved hypothetical protein|protein_coding|supercont1.68:1754282-1781752:-1|gene:AAEL002775
		AGAP004459-RA	Locus3067v1rpkm36.63	sumo-1-activating enzyme E1a|protein_coding|supercont1.1:2722209-2724385:-1|gene:AAEL000091
		AGAP004623-RA	Locus9142v1rpkm10.20	conserved hypothetical protein|protein_coding|supercont1.96:128776-130492:-1|gene:AAEL003744
		AGAP004679-RB	Locus7212v1rpkm13.18	folylpolyglutamate synthase|protein_coding|supercont1.753:324411-327021:-1|gene:AAEL012882
		AGAP004708-RA	Locus2464v1rpkm49.06	arginyl-tRNA synthetase|protein_coding|supercont1.3:2022352-2035355:-1|gene:AAEL000199
		AGAP004744-RA	Locus525v2rpkm191.02	succinyl-coa synthetase beta chain|protein_coding|supercont1.607:45410-82957:-1|gene:AAEL011746
		AGAP005031-RB	Locus12472v2rpkm0.00_PRE	sumo ligase|protein_coding|supercont1.1475:18084-40532:-1|gene:AAEL015099
		AGAP005048-RA	Locus8146v1rpkm11.50	conserved hypothetical protein|protein_coding|supercont1.42:1158652-1160840:-1|gene:AAEL001775
		AGAP005102-RA	Locus5100v1rpkm19.56	autophagy related gene|protein_coding|supercont1.677:272676-274969:1|gene:AAEL012306
		AGAP005202-RB	Locus845v1rpkm163.79	ring finger|protein_coding|supercont1.127:319754-333631:1|gene:AAEL004691
		AGAP005297-RA	Locus11221v1rpkm7.96	S-phase kinase-associated protein 2 (skp2), putative|protein_coding|supercont1.140:1986400-1999011:-1|gene:AAEL005068
		AGAP005324-RA	Locus3337v4rpkm17.02	ubiquitin conjugating enzyme E2, putative|protein_coding|supercont1.330:722433-742231:1|gene:AAEL008514
		AGAP005359-RA	Locus5714v1rpkm17.22	F-box and WD40 domain protein 7 (fbw7)|protein_coding|supercont1.553:552024-589147:1|gene:AAEL011215
		AGAP005449-RB	Locus9350v1rpkm9.95	cbl-d|protein_coding|supercont1.422:466538-511557:-1|gene:AAEL009739
		AGAP005576-RA	Locus1172v1rpkm114.50	aspartyl-tRNA synthetase|protein_coding|supercont1.66:2861535-2865585:1|gene:AAEL002748
		AGAP005578-RA	Locus6987v1rpkm13.60	anaphase-promoting complex, subunit-5, putative|protein_coding|supercont1.66:2989517-2992559:-1|gene:AAEL002752
		AGAP005831-RA	Locus4276v1rpkm24.14	conserved hypothetical protein|protein_coding|supercont1.341:53911-90265:1|gene:AAEL008683
		AGAP005897-RA	Locus4353v1rpkm23.57	ubiquitin-protein ligase|protein_coding|supercont1.130:1329938-1347500:-1|gene:AAEL004790
		AGAP005934-RA	Locus2136v1rpkm57.44	tumor suppressor protein, putative|protein_coding|supercont1.704:121790-129939:1|gene:AAEL012515
		AGAP005954-RA	Locus4340v2rpkm22.12	ubiquitin-conjugating enzyme E2 j2|protein_coding|supercont1.511:843906-848446:-1|gene:AAEL010844
		AGAP003645-RA	Locus2809v1rpkm41.58	actin binding protein, putative|protein_coding|supercont1.155:1359942-1386581:1|gene:AAEL005424
		AGAP003821-RA	Locus5328v1rpkm18.60	conserved hypothetical protein|protein_coding|supercont1.420:250423-278370:1|gene:AAEL009702
		AGAP002251-RA	Locus2242v1rpkm54.32	ubiquitin-conjugating enzyme E2 g|protein_coding|supercont1.509:792125-813589:-1|gene:AAEL010798
		AGAP005197-RA	Locus1627v1rpkm77.70	ubiquitin conjugating enzyme, putative|protein_coding|supercont1.1200:74505-74963:-1|gene:AAEL014642
		AGAP002169-RA	Locus1375v1rpkm94.59	ubiquitin-conjugating enzyme E2 g|protein_coding|supercont1.284:334281-358946:-1|gene:AAEL007822
		AGAP005916-RA	Locus1095v1rpkm121.01	ubiquitin-conjugating enzyme m|protein_coding|supercont1.363:46427-62535:-1|gene:AAEL009026
		AGAP000145-RA	Locus1369v2rpkm94.25	ubiquitin-conjugating enzyme E2|protein_coding|supercont1.77:59874-128958:-1|gene:AAEL003103
		AGAP001068-RA	Locus6656v1rpkm14.39	hypothetical protein|protein_coding|supercont1.300:1045694-1050889:-1|gene:AAEL017518
		AGAP004889-RA	Locus1915v1rpkm64.71	ubiquitin-conjugating enzyme E2-25kD|protein_coding|supercont1.109:368336-369842:-1|gene:AAEL004152
		AGAP003857-RA	Locus2055v1rpkm59.91	ubiquitin-conjugating enzyme rad6|protein_coding|supercont1.49:1066628-1103153:1|gene:AAEL002118
		AGAP001056-RA	Locus828v1rpkm167.11	ubiquitin-conjugating enzyme E2 l|protein_coding|supercont1.3:1848931-1858506:1|gene:AAEL000179
		AGAP005823-RA	Locus5516v1rpkm17.90	Ubiquitin-related modifier 1 homolog |protein_coding|supercont1.341:1029864-1061587:1|gene:AAEL008680
Ubl conjugation pathway	1.87	AGAP011582-RA	Locus2191v1rpkm55.90	autophagy related gene|protein_coding|supercont1.19:632971-650694:1|gene:AAEL000955
		AGAP008805-RA	Locus5321v3rpkm5.18	conserved hypothetical protein|protein_coding|supercont1.137:1586063-1630844:1|gene:AAEL004980
		AGAP012248-RA	Locus595v17rpkm10.33_PRE	conserved hypothetical protein|protein_coding|supercont1.23:2973002-2999155:1|gene:AAEL001112
		AGAP009512-RA	Locus3428v1rpkm31.67	conserved hypothetical protein|protein_coding|supercont1.275:1098442-1108355:1|gene:AAEL007701
		AGAP009150-RA	Locus4013v1rpkm26.15	conserved hypothetical protein|protein_coding|supercont1.45:904455-953127:-1|gene:AAEL001898
		AGAP009348-RA	Locus1940v1rpkm63.93	conserved hypothetical protein|protein_coding|supercont1.481:668904-715047:-1|gene:AAEL010496
		AGAP007521-RB	Locus3751v1rpkm28.43	conserved hypothetical protein|protein_coding|supercont1.65:479400-514248:1|gene:AAEL002698
		AGAP007106-RA	Locus1778v1rpkm70.59	conserved hypothetical protein|protein_coding|supercont1.805:266361-349990:-1|gene:AAEL013203
		AGAP012119-RA	Locus9638v1rpkm9.58	conserved hypothetical protein|protein_coding|supercont1.89:489465-503990:1|gene:AAEL003517
		AGAP011242-RA	Locus3822v1rpkm27.78	E3 ubiquitin ligase|protein_coding|supercont1.465:756276-777330:1|gene:AAEL010256
		AGAP012038-RA	Locus857v1rpkm162.41	gamma-glutamylcysteine synthetase, putative|protein_coding|supercont1.16:957169-981702:-1|gene:AAEL000759
		AGAP006994-RA	Locus1654v1rpkm76.25	hect E3 ubiquitin ligase|protein_coding|supercont1.175:181751-207273:-1|gene:AAEL005820
		AGAP009511-RA	Locus2060v1rpkm59.74	hect E3 ubiquitin ligase|protein_coding|supercont1.275:963756-1043378:-1|gene:AAEL007705
		AGAP008918-RA	Locus1882v1rpkm66.05	Hsp70-interacting protein, putative|protein_coding|supercont1.714:570447-601391:-1|gene:AAEL012588
		AGAP006580-RA	Locus3227v1rpkm34.21	hypothetical protein|protein_coding|supercont1.112:939199-959028:-1|gene:AAEL018318
		AGAP008530-RA	Locus5614v3rpkm10.47	hypothetical protein|protein_coding|supercont1.1248:970-2688:-1|gene:AAEL017159
		AGAP011587-RA	Locus2146v1rpkm57.02	Kelch-like protein diablo |protein_coding|supercont1.519:53634-72372:-1|gene:AAEL010911
		AGAP011932-RA	Locus3648v1rpkm29.25	mind bomb|protein_coding|supercont1.631:44714-67936:-1|gene:AAEL011927
		AGAP012193-RA	Locus3890v1rpkm27.21	nedd8-conjugating enzyme nce2|protein_coding|supercont1.643:570258-591482:1|gene:AAEL012011
		AGAP008851-RA	Locus6070v1rpkm16.04	skeletrophin|protein_coding|supercont1.151:225281-250099:-1|gene:AAEL005320
		AGAP009074-RA	Locus4608v1rpkm22.07	ubiquitin protein ligase|protein_coding|supercont1.25:3580764-3594291:1|gene:AAEL001205
		AGAP011474-RA	Locus4788v1rpkm21.11	ubiquitin protein ligase|protein_coding|supercont1.847:185833-238136:-1|gene:AAEL013454
		AGAP010088-RA	Locus2300v1rpkm52.50	ubiquitin specific protease 9/faf|protein_coding|supercont1.430:670253-711337:-1|gene:AAEL009824
		AGAP007600-RA	Locus7395v1rpkm12.78	ubiquitin specific protease|protein_coding|supercont1.36:2231557-2262868:1|gene:AAEL001540
		AGAP006238-RA	Locus4056v1rpkm25.77	ubiquitin-conjugating enzyme E2 c|protein_coding|supercont1.219:422937-434265:1|gene:AAEL006728
		AGAP011076-RA	Locus554v1rpkm250.79	ubiquitin-conjugating enzyme E2 i|protein_coding|supercont1.428:58920-73167:-1|gene:AAEL009770
		AGAP008941-RA	Locus7798v1rpkm12.07	ubiquitin-conjugating enzyme morgue|protein_coding|supercont1.204:1499073-1512684:1|gene:AAEL006413
		AGAP006937-RC	Locus3340v3rpkm7.32	ubiquitin-conjugating enzyme|protein_coding|supercont1.4212:1930-4060:1|gene:AAEL015648
		AGAP009516-RA	Locus3683v2rpkm22.59	ubiquitin-protein ligase|protein_coding|supercont1.185:8244-114561:-1|gene:AAEL006008
		AGAP012366-RA	Locus3542v1rpkm30.46	ubiquitin-protein ligase|protein_coding|supercont1.703:204564-269166:1|gene:AAEL012500
		AGAP007870-RA	Locus2856v1rpkm40.49	ubiquitination factor E4|protein_coding|supercont1.227:700484-735907:-1|gene:AAEL006910
		AGAP007217-RA	Locus4155v1rpkm25.01	WD-repeat protein|protein_coding|supercont1.588:140975-143589:-1|gene:AAEL011535
Proteasome	1.58	AGAP000308-RA	Locus957v1rpkm143.92	proteasome subunit|protein_coding|supercont1.37:2842490-2854749:1|gene:AAEL001623
		AGAP000616-RA	Locus1125v1rpkm118.14	26S protease regulatory subunit 6a|protein_coding|supercont1.59:1067031-1074156:1|gene:AAEL002508
		AGAP001407-RA	Locus2134v2rpkm24.29	26S protease regulatory subunit S10b|protein_coding|supercont1.123:1841147-1853090:-1|gene:AAEL004563
		AGAP001651-RA	Locus3785v1rpkm28.09	26S proteasome subunit|protein_coding|supercont1.1335:11486-41647:-1|gene:AAEL014915
		AGAP001745-RA	Locus1785v1rpkm70.38	26S proteasome regulatory subunit rpn2|protein_coding|supercont1.71:1283336-1293544:1|gene:AAEL002906
		AGAP002061-RA	Locus945v1rpkm145.95	26S proteasome non-ATPase regulatory subunit|protein_coding|supercont1.449:110750-112186:-1|gene:AAEL010048
		AGAP002481-RA	Locus1292v1rpkm101.34	26S proteasome regulatory subunit rpn1|protein_coding|supercont1.200:1399129-1442507:-1|gene:AAEL006315
		AGAP002597-RA	Locus2829v1rpkm41.07	conserved hypothetical protein|protein_coding|supercont1.17:1421063-1435237:1|gene:AAEL000815
		AGAP002606-RA	Locus853v1rpkm162.85	26S proteasome non-ATPase regulatory subunit|protein_coding|supercont1.68:802969-819808:-1|gene:AAEL002789
		AGAP003216-RA	Locus878v1rpkm157.84	26S protease regulatory subunit|protein_coding|supercont1.656:389571-391272:1|gene:AAEL012095
		AGAP003851-RA	Locus12256v1rpkm6.96	conserved hypothetical protein|protein_coding|supercont1.49:544929-545606:1|gene:AAEL002121
		AGAP004991-RA	Locus1105v1rpkm119.96	proteasome subunit beta type|protein_coding|supercont1.348:777766-778786:-1|gene:AAEL008770
		AGAP005535-RA	Locus1018v1rpkm132.69	proteasome regulatory subunits|protein_coding|supercont1.1071:199305-218800:1|gene:AAEL014325
		AGAP005559-RA	Locus992v1rpkm137.15	26S proteasome non-ATPase regulatory subunit|protein_coding|supercont1.11:794877-797112:-1|gene:AAEL000568
		AGAP001973-RA	Locus1361v1rpkm96.18	proteasome subunit alpha type|protein_coding|supercont1.99:626032-627836:-1|gene:AAEL003871
		AGAP005423-RA	Locus825v1rpkm167.51	proteasome subunit alpha type|protein_coding|supercont1.176:868930-870229:-1|gene:AAEL005830
		AGAP001995-RA	Locus937v1rpkm146.66	proteasome subunit alpha type|protein_coding|supercont1.187:472503-473562:1|gene:AAEL006061
		AGAP003935-RA	Locus836v1rpkm165.52	proteasome subunit alpha type|protein_coding|supercont1.437:308643-322971:-1|gene:AAEL009898
			#N/A	#N/A
			#N/A	#N/A
Ommochrome biosynthetic process	1.9	AGAP004197-RA	Locus757v1rpkm182.56	6-phosphogluconate dehydrogenase|protein_coding|supercont1.180:866603-879733:-1|gene:AAEL005931
		AGAP005581-RA	Locus628v1rpkm220.00	3-hydroxyisobutyrate dehydrogenase|protein_coding|supercont1.957:58120-73356:-1|gene:AAEL013904
		AGAP003184-RA	Locus1615v1rpkm78.35	5-aminolevulinic acid synthase|protein_coding|supercont1.280:160518-189293:-1|gene:AAEL007787
		AGAP005723-RA	Locus5562v1rpkm17.71	adenine phosphoribosyltransferase, putative|protein_coding|supercont1.183:860223-861764:-1|gene:AAEL005976
		AGAP001737-RA	Locus2692v1rpkm43.75	Adenylyltransferase and sulfurtransferase MOCS3 (Molybdenum cofactor synthesis protein 3) [Includes Adenylyltransferase MOCS3(EC 2.7.7.-)(Sulfur carrier protein MOCS2A adenylyltransferase)(EC 2.7.7.n4);Sulfurtransferase MOCS3(EC 2.8.1.-)(Sulfur carr /.../otein MOCS2A sulfurtransferase)(EC 2.8.1.n1)]|protein_coding|supercont1.125:1366129-1370406:1|gene:AAEL004607
		AGAP000161-RA	Locus2897v1rpkm39.72	apl5 protein (spac144.06 protein)|protein_coding|supercont1.327:98840-140217:1|gene:AAEL008462
		AGAP001484-RA	Locus2107v1rpkm58.17	clathrin coat adaptor ap3 medium chain|protein_coding|supercont1.579:398976-401582:-1|gene:AAEL011429
		AGAP004229-RA	Locus6950v1rpkm13.67	conserved hypothetical protein|protein_coding|supercont1.190:1382500-1420720:1|gene:AAEL006116
		AGAP002968-RA	Locus6220v1rpkm15.59	conserved hypothetical protein|protein_coding|supercont1.211:1845919-1848578:1|gene:AAEL006587
		AGAP002065-RA	Locus3163v1rpkm35.06	conserved hypothetical protein|protein_coding|supercont1.449:150475-177926:1|gene:AAEL010053
		AGAP000023-RA	Locus410v1rpkm341.97	conserved hypothetical protein|protein_coding|supercont1.57:134365-195317:1|gene:AAEL002457
		AGAP004314-RA	Locus4485v1rpkm22.81	conserved hypothetical protein|protein_coding|supercont1.593:631501-635543:-1|gene:AAEL011602
		AGAP000439-RA	Locus5118v1rpkm19.48	conserved hypothetical protein|protein_coding|supercont1.71:1597423-1611308:1|gene:AAEL002898
		AGAP004749-RB	Locus2701v1rpkm43.67	coproporphyrinogen iii oxidase|protein_coding|supercont1.835:100028-112785:1|gene:AAEL013389
		AGAP003719-RA	Locus2591v1rpkm46.05	ferrochelatase|protein_coding|supercont1.155:501080-513391:1|gene:AAEL005415
		AGAP001546-RA	Locus11596v1rpkm7.61	glucose-methanol-choline (gmc) oxidoreductase|protein_coding|supercont1.725:174052-183548:1|gene:AAEL012689
		AGAP002518-RA	Locus7358v1rpkm12.87	glutamate semialdehyde dehydrogenase|protein_coding|supercont1.223:368745-411835:1|gene:AAEL006834
		AGAP000112-RA	Locus5640v1rpkm17.47	glutamine-dependent NAD(+) synthetase|protein_coding|supercont1.2104:38746-41914:-1|gene:AAEL015411
		AGAP005948-RA	Locus1403v1rpkm92.17	Kynurenine 3-monooxygenase (EC 1.14.13.9)(Kynurenine 3-hydroxylase)|protein_coding|supercont1.354:1087110-1109778:-1|gene:AAEL008879
		AGAP000555-RA	Locus3992v2rpkm17.04	Molybdenum cofactor sulfurase 3 (MoCo sulfurase 3)(MOS 3)(EC 4.4.-.-)(Protein maroon-like 3)(Ma-l 3)|protein_coding|supercont1.606:543283-545781:1|gene:AAEL011729
		AGAP002800-RA	Locus4682v1rpkm21.67	molybdopterin biosynthesis protein|protein_coding|supercont1.376:473949-510745:1|gene:AAEL009179
		AGAP006072-RA	Locus3835v1rpkm27.67	molybdopterin cofactor synthesis protein a|protein_coding|supercont1.2:234647-315189:-1|gene:AAEL000126
		AGAP003704-RA	Locus4094v1rpkm25.49	Protoporphyrinogen IX oxidase, putative|protein_coding|supercont1.96:2030885-2032330:1|gene:AAEL003762
		AGAP004366-RA	Locus306v3rpkm320.95	pyrroline-5-carboxylate dehydrogenase|protein_coding|supercont1.155:1662252-1728445:-1|gene:AAEL005422
		AGAP002721-RA	Locus1037v1rpkm130.08	Tryptophan 2,3-dioxygenase (TDO)(EC 1.13.11.11)(Tryptophan pyrrolase)(Tryptophanase)(Tryptophan oxygenase)(TRPO)(TO)(Tryptamin 2,3-dioxygenase)|protein_coding|supercont1.8:3404783-3430186:1|gene:AAEL000428
		AGAP000983-RA	Locus4214v1rpkm24.61	vacuolar protein sorting 18 (deep orange protein)|protein_coding|supercont1.111:2344563-2357800:1|gene:AAEL004237
			#N/A	#N/A
Mitochondrial membrane	1.88	AGAP002288-RA	Locus6569v1rpkm14.63	3-hydroxy-3-methylglutaryl-coenzyme A reductase|protein_coding|supercont1.388:832804-920798:-1|gene:AAEL009311
		AGAP005347-RA	Locus4778v1rpkm21.12	alpha-1,3-mannosyl-glycoprotein beta-1, 2-n-acetylglucosaminyltransferase|protein_coding|supercont1.54:2463768-2478013:-1|gene:AAEL002329
		AGAP001050-RA	Locus3038v1rpkm37.07	chondroitin synthase|protein_coding|supercont1.487:413918-441314:-1|gene:AAEL010569
		AGAP001399-RA	Locus1263v1rpkm104.22	coatomer beta subunit|protein_coding|supercont1.123:1753113-1779818:-1|gene:AAEL004546
		AGAP003987-RA	Locus952v1rpkm144.47	complement component|protein_coding|supercont1.541:185378-197476:1|gene:AAEL011090
		AGAP002981-RA	Locus2274v2rpkm20.65	conserved hypothetical protein|protein_coding|supercont1.191:796119-797320:1|gene:AAEL006153
		AGAP002193-RA	Locus3783v1rpkm28.13	conserved hypothetical protein|protein_coding|supercont1.20:2451190-2500518:-1|gene:AAEL001007
		AGAP002364-RA	Locus815v1rpkm169.27	conserved hypothetical protein|protein_coding|supercont1.446:573760-611655:-1|gene:AAEL010004
		AGAP005113-RA	Locus14624v1rpkm4.96	conserved hypothetical protein|protein_coding|supercont1.447:923633-944244:-1|gene:AAEL010023
		AGAP002816-RA	Locus3281v1rpkm33.46	conserved hypothetical protein|protein_coding|supercont1.49:2407778-2426969:-1|gene:AAEL002102
		AGAP003081-RA	Locus2532v1rpkm47.62	conserved hypothetical protein|protein_coding|supercont1.56:2785384-2805024:1|gene:AAEL002433
		AGAP002218-RA	Locus1674v1rpkm74.90	conserved hypothetical protein|protein_coding|supercont1.652:11794-12282:1|gene:AAEL012074
		AGAP003503-RA	Locus10190v1rpkm8.97	conserved hypothetical protein|protein_coding|supercont1.702:247444-264191:1|gene:AAEL012489
		AGAP001975-RA	Locus3073v1rpkm36.55	conserved hypothetical protein|protein_coding|supercont1.744:251684-253184:-1|gene:AAEL012818
		AGAP001426-RA	Locus2275v1rpkm53.20	conserved hypothetical protein|protein_coding|supercont1.745:408255-419481:-1|gene:AAEL012820
		AGAP001754-RA	Locus5990v1rpkm16.26	conserved hypothetical protein|protein_coding|supercont1.99:703312-741656:1|gene:AAEL003882
		AGAP004616-RA	Locus143v1rpkm1103.39	coupling factor, putative|protein_coding|supercont1.68:1541561-1563085:1|gene:AAEL002813
		AGAP001958-RA	Locus2794v1rpkm41.90	cryptochrome 1|protein_coding|supercont1.108:1657213-1672577:1|gene:AAEL004146
		AGAP000851-RA	Locus111v1rpkm1346.94	cytochrome c oxidase, subunit VIA, putative|protein_coding|supercont1.82:1176518-1177108:-1|gene:AAEL003234
		AGAP000109-RA	Locus120v1rpkm1278.10	cytochrome c oxidase, subunit VIIA, putative|protein_coding|supercont1.278:1400634-1401827:-1|gene:AAEL007752
		AGAP003843-RA	Locus1845v1rpkm67.75	cytochrome C1 heme lyase|protein_coding|supercont1.1194:140785-152153:-1|gene:AAEL014630
		AGAP003928-RA	Locus8285v1rpkm11.27	dolichyl glycosyltransferase|protein_coding|supercont1.74:2301865-2303684:-1|gene:AAEL002996
		AGAP000081-RA	Locus2642v1rpkm44.96	exostosin-2|protein_coding|supercont1.166:1393327-1407198:-1|gene:AAEL005626
		AGAP001688-RA	Locus9967v1rpkm9.21	exostosin-2|protein_coding|supercont1.9:2019819-2033894:1|gene:AAEL000483
		AGAP005419-RA	Locus4323v1rpkm23.77	FAD NADPH dehydrogenase|protein_coding|supercont1.219:1520432-1538836:1|gene:AAEL006733
		AGAP000813-RA	Locus5738v1rpkm17.13	frataxin, putative|protein_coding|supercont1.72:2685602-2686409:-1|gene:AAEL002948
		AGAP005239-RA	Locus4423v1rpkm23.16	glucose transporter (sugar transporter|protein_coding|supercont1.198:965420-980370:1|gene:AAEL006274
		AGAP004057-RA	Locus13155v1rpkm6.19	glutamyl-tRNA(Gln) amidotransferase subunit A|protein_coding|supercont1.67:147394-149898:1|gene:AAEL002766
		AGAP003792-RA	Locus7128v1rpkm13.32	glycosyltransferase|protein_coding|supercont1.1:2714033-2718806:-1|gene:AAEL000004
		AGAP003601-RA	Locus3164v1rpkm35.06	glycosyltransferase|protein_coding|supercont1.247:1269427-1309147:-1|gene:AAEL007308
		AGAP000102-RA	Locus4217v1rpkm24.57	glycosyltransferase|protein_coding|supercont1.787:448483-452207:-1|gene:AAEL013078
		AGAP006104-RA	Locus1661v1rpkm75.81	hypothetical protein|protein_coding|supercont1.31:1344253-1345589:1|gene:AAEL001388
		AGAP002351-RA	Locus5443v1rpkm18.14	hypothetical protein|protein_coding|supercont1.818:16736-23980:1|gene:AAEL013293
		AGAP002970-RA	Locus3728v1rpkm28.65	importin 11 (imp11) (ran-binding protein 11)|protein_coding|supercont1.105:1261987-1282880:-1|gene:AAEL004035
		AGAP005401-RA	Locus1070v1rpkm124.84	importin alpha|protein_coding|supercont1.517:647153-658463:1|gene:AAEL010900
		AGAP001273-RA	Locus1444v1rpkm89.41	importin alpha|protein_coding|supercont1.599:224876-245535:-1|gene:AAEL011657
		AGAP005892-RA	Locus6132v2rpkm1.24_PRE	importin beta-2|protein_coding|supercont1.261:376618-413375:-1|gene:AAEL007521
		AGAP002192-RA	Locus1192v1rpkm112.43	isocitrate dehydrogenase|protein_coding|supercont1.510:563636-639137:1|gene:AAEL010814
		AGAP002728-RA	Locus471v1rpkm298.66	isocitrate dehydrogenase|protein_coding|supercont1.8:2788715-2803612:-1|gene:AAEL000454
		AGAP005948-RA	Locus1403v1rpkm92.17	Kynurenine 3-monooxygenase (EC 1.14.13.9)(Kynurenine 3-hydroxylase)|protein_coding|supercont1.354:1087110-1109778:-1|gene:AAEL008879
		AGAP003981-RA	Locus4403v1rpkm23.22	metaxin|protein_coding|supercont1.21:2266072-2268944:-1|gene:AAEL001039
		AGAP001320-RA	Locus9870v2rpkm6.97	MG-160, putative|protein_coding|supercont1.227:4386-32918:1|gene:AAEL006917
		AGAP001138-RA	Locus152v1rpkm1029.59	mitochondrial ATP synthase b chain|protein_coding|supercont1.164:50374-59459:-1|gene:AAEL005610
		AGAP003536-RA	Locus6243v1rpkm15.52	mitochondrial carrier protein|protein_coding|supercont1.179:1412874-1417766:-1|gene:AAEL005911
		AGAP003208-RA	Locus2105v1rpkm58.21	mitochondrial glutamate carrier, putative|protein_coding|supercont1.108:2185668-2201238:-1|gene:AAEL004124
		AGAP000291-RA	Locus1304v1rpkm100.22	mitochondrial import inner membrane translocase subunit tim44|protein_coding|supercont1.748:384171-386213:-1|gene:AAEL012845
		AGAP002277-RA	Locus898v1rpkm153.39	mitochondrial inner membrane protein translocase, 13kD-subunit, putative|protein_coding|supercont1.302:33721-34476:1|gene:AAEL008128
		AGAP003199-RA	Locus2099v1rpkm58.40	mitochondrial inner membrane protein translocase, 22kD-subunit, putative|protein_coding|supercont1.3:1217709-1218978:-1|gene:AAEL000163
		AGAP000781-RA	Locus2250v1rpkm54.05	mitochondrial inner membrane protein translocase, 9kD-subunit, putative|protein_coding|supercont1.59:2301084-2301702:-1|gene:AAEL002523
		AGAP001738-RA	Locus5986v1rpkm16.27	mitochondrial ribosomal protein L1|protein_coding|supercont1.125:1442159-1443554:-1|gene:AAEL004643
		AGAP001937-RA	Locus2806v2rpkm10.99	mitochondrial ribosomal protein, L33, putative|protein_coding|supercont1.393:578058-578390:-1|gene:AAEL009379
		AGAP002412-RA	Locus2397v1rpkm50.18	mitochondrial ribosomal protein, L45, putative|protein_coding|supercont1.646:100230-101474:1|gene:AAEL012025
		AGAP000890-RA	Locus2325v1rpkm51.92	mitochondrial ribosomal protein, S29, putative|protein_coding|supercont1.272:1160533-1161958:1|gene:AAEL007668
		AGAP001134-RA	Locus2326v1rpkm51.92	mitochondrial ribosomal protein, S30, putative|protein_coding|supercont1.616:424327-426966:1|gene:AAEL011814
		AGAP000097-RA	Locus3554v8rpkm1.06_PRE	mitochondrial solute carrier protein, putative|protein_coding|supercont1.1253:45564-50383:1|gene:AAEL014753
		AGAP000958-RA	Locus1577v1rpkm80.41	mitochondrial solute carrier|protein_coding|supercont1.202:1463528-1541267:-1|gene:AAEL006362
		AGAP005621-RA	Locus401v1rpkm347.12	NADH dehydrogenase, putative|protein_coding|supercont1.132:1221353-1223490:1|gene:AAEL004829
		AGAP003900-RA	Locus390v1rpkm354.30	NADH dehydrogenase, putative|protein_coding|supercont1.544:183562-207536:1|gene:AAEL011157
		AGAP000849-RA	Locus397v1rpkm350.40	NADH dehydrogenase, putative|protein_coding|supercont1.86:474683-475387:1|gene:AAEL003423
		AGAP002020-RA	Locus257v1rpkm555.80	NADH-ubiquinone oxidoreductase ashi subunit|protein_coding|supercont1.20:2776013-2787529:1|gene:AAEL000986
		AGAP000467-RA	Locus2470v1rpkm48.93	neuropathy target esterase/swiss cheese(d.melanogaster)|protein_coding|supercont1.929:41226-80114:-1|gene:AAEL013811
		AGAP001685-RA	Locus14299v1rpkm5.25	nuclear pore complex protein nup107|protein_coding|supercont1.100:755739-770847:1|gene:AAEL003908
		AGAP003459-RA	Locus6405v1rpkm15.08	nuclear pore complex protein nup93 (nucleoporin nup93) (dead eye protein)|protein_coding|supercont1.603:740484-796027:1|gene:AAEL011682
		AGAP002507-RA	Locus2862v1rpkm40.39	perixosomal biogenesis factor|protein_coding|supercont1.612:357366-358937:1|gene:AAEL011781
		AGAP003222-RA	Locus3194v1rpkm34.63	phosphatidylinositolglycan class N, putative|protein_coding|supercont1.299:43120-81888:-1|gene:AAEL008061
		AGAP002499-RA	Locus655v1rpkm211.60	Probable methylmalonate-semialdehyde dehydrogenase [acylating], mitochondrial Precursor (Malonate-semialdehyde dehydrogenase [acylating])(MMSDH)(EC 1.2.1.27)(EC 1.2.1.18)|protein_coding|supercont1.23:440020-448114:1|gene:AAEL001134
		AGAP001759-RA	Locus1247v1rpkm106.11	protein transport protein sec23|protein_coding|supercont1.258:475316-488169:-1|gene:AAEL007484
		AGAP004366-RA	Locus306v3rpkm320.95	pyrroline-5-carboxylate dehydrogenase|protein_coding|supercont1.155:1662252-1728445:-1|gene:AAEL005422
		AGAP000928-RA	Locus9959v1rpkm9.22	ring finger protein|protein_coding|supercont1.358:396467-404739:1|gene:AAEL008923
		AGAP005263-RA	Locus3857v2rpkm25.12	Sec24B protein, putative|protein_coding|supercont1.28:3522298-3575029:-1|gene:AAEL001273
		AGAP004296-RA	Locus860v1rpkm161.76	signal peptidase 12kDa subunit, putative|protein_coding|supercont1.125:2166902-2168376:-1|gene:AAEL004603
		AGAP000618-RA	Locus6558v1rpkm14.67	succinate dehydrogenase, putative|protein_coding|supercont1.484:912453-913633:-1|gene:AAEL010519
		AGAP006096-RA	Locus1639v3rpkm46.20	succinyl-coa:3-ketoacid-coenzyme a transferase|protein_coding|supercont1.543:14877-20256:1|gene:AAEL011137
		AGAP000387-RA	Locus6532v1rpkm14.73	sugar transporter|protein_coding|supercont1.885:201371-224773:1|gene:AAEL013608
		AGAP003576-RA	Locus2541v1rpkm47.35	transportin|protein_coding|supercont1.91:478647-505702:1|gene:AAEL003573
		AGAP003560-RA	Locus2420v1rpkm49.79	udp-glucose glycoprotein:glucosyltransferase|protein_coding|supercont1.8:250256-288387:-1|gene:AAEL000444
		AGAP004867-RA	Locus1392v1rpkm93.24	vacuolar ATP synthase subunit g|protein_coding|supercont1.241:1348571-1360712:1|gene:AAEL007184
		AGAP001823-RA	Locus135v1rpkm1149.21	vacuolar ATP synthase subunit g|protein_coding|supercont1.744:232980-241703:1|gene:AAEL012819
			#N/A	#N/A
			#N/A	#N/A
			#N/A	#N/A
			#N/A	#N/A
			#N/A	#N/A
			#N/A	#N/A
			#N/A	#N/A
			#N/A	#N/A
Aldehyde dehydrogenase	1.34	AGAP000029-RA	Locus3111v1rpkm36.06	hypothetical protein|protein_coding|supercont1.516:167821-229966:-1|gene:AAEL010899
		AGAP000881-RA	Locus162v1rpkm940.14	aldehyde dehydrogenase|protein_coding|supercont1.608:518341-540207:1|gene:AAEL011756
		AGAP002518-RA	Locus7358v1rpkm12.87	glutamate semialdehyde dehydrogenase|protein_coding|supercont1.223:368745-411835:1|gene:AAEL006834
		AGAP003165-RA	Locus2311v1rpkm52.30	succinate semialdehyde dehydrogenase|protein_coding|supercont1.127:2247574-2253203:-1|gene:AAEL004685
		AGAP003578-RA	Locus228v1rpkm609.92	aldehyde dehydrogenase|protein_coding|supercont1.440:61468-70016:-1|gene:AAEL009948
		AGAP004366-RA	Locus306v3rpkm320.95	pyrroline-5-carboxylate dehydrogenase|protein_coding|supercont1.155:1662252-1728445:-1|gene:AAEL005422
		AGAP005124-RB	Locus1620v1rpkm78.06	aldehyde dehydrogenase|protein_coding|supercont1.662:590574-603157:1|gene:AAEL012162
		AGAP002499-RA	Locus655v1rpkm211.60	Probable methylmalonate-semialdehyde dehydrogenase [acylating], mitochondrial Precursor (Malonate-semialdehyde dehydrogenase [acylating])(MMSDH)(EC 1.2.1.27)(EC 1.2.1.18)|protein_coding|supercont1.23:440020-448114:1|gene:AAEL001134
			#N/A	#N/A
			#N/A	#N/A
			#N/A	#N/A
			#N/A	#N/A
			#N/A	#N/A
			#N/A	#N/A
ATPase activity	2.92	AGAP006364-RC	Locus4021v4rpkm4.01	ABC transporter|protein_coding|supercont1.219:178154-203843:-1|gene:AAEL006717
		AGAP006364-RA	Locus4021v3rpkm4.93	ABC transporter|protein_coding|supercont1.219:178154-203843:-1|gene:AAEL006717
		AGAP009463-RA	Locus11149v1rpkm8.02	ABC transporter|protein_coding|supercont1.337:470559-520918:-1|gene:AAEL008635
		AGAP009850-RA	Locus1579v2rpkm75.79	ABC transporter|protein_coding|supercont1.340:378892-469513:1|gene:AAEL008672
		AGAP007841-RA	Locus453v1rpkm314.87	ATP synthase delta chain, mitochondrial|protein_coding|supercont1.59:964348-972673:1|gene:AAEL002504
		AGAP010298-RA	Locus108v1rpkm1427.70	ATP synthase subunit d|protein_coding|supercont1.430:432423-461175:1|gene:AAEL009808
		AGAP007504-RA	Locus5891v1rpkm16.59	ATP-binding cassette sub-family A member 3, putative|protein_coding|supercont1.321:644598-665708:-1|gene:AAEL008388
		AGAP010451-RA	Locus2942v1rpkm38.90	ATP-dependent Lon protease, putative|protein_coding|supercont1.206:7321-35806:1|gene:AAEL006474
		AGAP006941-RA	Locus3672v1rpkm29.08	ATP-dependent RNA helicase DDX51|protein_coding|supercont3.31:1312821-1315225:1|gene:CPIJ002335
		AGAP011149-RA	Locus1201v1rpkm111.15	ATP-dependent RNA helicase|protein_coding|supercont1.119:1145628-1166326:1|gene:AAEL004419
		AGAP006599-RA	Locus5098v1rpkm19.57	ATP-dependent RNA helicase|protein_coding|supercont1.132:965371-982112:-1|gene:AAEL004859
		AGAP008239-RA	Locus7173v1rpkm13.25	ATP-dependent RNA helicase|protein_coding|supercont1.40:1876334-1880468:-1|gene:AAEL001719
		AGAP009093-RA	Locus7793v1rpkm12.08	ATP-dependent RNA helicase|protein_coding|supercont1.504:270796-274248:1|gene:AAEL010732
		AGAP007212-RA	Locus4692v1rpkm21.61	ATP-dependent RNA helicase|protein_coding|supercont1.588:93215-114075:1|gene:AAEL011534
		AGAP012249-RA	Locus1593v1rpkm79.41	ATP-dependent transporter|protein_coding|supercont1.23:2940742-2962095:-1|gene:AAEL001101
		AGAP012005-RA	Locus1177v2rpkm70.56	ATP-dependent transporter|protein_coding|supercont1.473:244386-260577:1|gene:AAEL010359
		AGAP012115-RA	Locus7494v2rpkm9.65	calcium-transporting ATPase 2 (ATPase 2)|protein_coding|supercont1.89:713886-756258:1|gene:AAEL003518
		AGAP008085-RA	Locus2917v1rpkm39.46	cation-transporting ATPase 13a1 (g-box binding protein)|protein_coding|supercont1.48:296799-323520:-1|gene:AAEL002061
		AGAP011271-RA	Locus3855v1rpkm27.51	cation-transporting ATPase fly|protein_coding|supercont1.355:683664-729755:-1|gene:AAEL008902
		AGAP009260-RA	Locus12176v1rpkm7.06	centrin|protein_coding|supercont1.168:986864-990322:1|gene:AAEL005663
		AGAP008698-RA	Locus1505v1rpkm84.12	chromodomain helicase DNA binding protein|protein_coding|supercont1.128:1374063-1395951:1|gene:AAEL004716
		AGAP012009-RA	Locus2073v1rpkm59.25	chromodomain helicase DNA binding protein|protein_coding|supercont1.795:217349-249160:1|gene:AAEL013136
		AGAP011132-RA	Locus6605v1rpkm14.54	conserved hypothetical protein|protein_coding|supercont1.119:402050-445295:1|gene:AAEL004439
		AGAP011961-RA	Locus11197v1rpkm7.97	conserved hypothetical protein|protein_coding|supercont1.1463:52625-64478:-1|gene:AAEL015080
		AGAP008426-RA	Locus7638v1rpkm12.33	conserved hypothetical protein|protein_coding|supercont1.230:129123-137324:1|gene:AAEL006963
		AGAP010872-RA	Locus1864v1rpkm66.87	conserved hypothetical protein|protein_coding|supercont1.303:158647-159796:1|gene:AAEL008139
		AGAP006945-RA	Locus9367v1rpkm9.93	conserved hypothetical protein|protein_coding|supercont1.54:2016961-2028147:-1|gene:AAEL002341
		AGAP007002-RA	Locus2986v1rpkm37.93	conserved hypothetical protein|protein_coding|supercont1.977:85425-86458:1|gene:AAEL013998
		AGAP011754-RA	Locus2900v1rpkm39.69	copper-transporting ATPase 1, 2 (copper pump 1, 2)|protein_coding|supercont1.86:418792-473283:-1|gene:AAEL003433
		AGAP012856-RA	Locus6415v1rpkm15.05	DEAD box ATP-dependent RNA helicase|protein_coding|supercont1.120:1120518-1122147:1|gene:AAEL004456
		AGAP008578-RA	Locus3138v1rpkm35.58	DEAD box ATP-dependent RNA helicase|protein_coding|supercont1.137:1066189-1093400:-1|gene:AAEL004978
		AGAP008601-RA	Locus2042v1rpkm60.26	DEAD box ATP-dependent RNA helicase|protein_coding|supercont1.172:1916058-1924962:1|gene:AAEL005744
		AGAP009075-RA	Locus1653v1rpkm76.29	DEAD box ATP-dependent RNA helicase|protein_coding|supercont1.25:3562208-3573833:-1|gene:AAEL001216
		AGAP012523-RA	Locus4342v1rpkm23.64	DEAD box ATP-dependent RNA helicase|protein_coding|supercont1.29:1466946-1477313:1|gene:AAEL001317
		AGAP009135-RA	Locus4965v1rpkm20.22	DEAD box ATP-dependent RNA helicase|protein_coding|supercont1.329:368882-373005:1|gene:AAEL008500
		AGAP012045-RA	Locus1486v4rpkm26.53	DEAD box ATP-dependent RNA helicase|protein_coding|supercont1.345:873129-883131:-1|gene:AAEL008738
		AGAP010702-RA	Locus7078v1rpkm13.40	DEAD box ATP-dependent RNA helicase|protein_coding|supercont1.345:904455-925548:1|gene:AAEL008728
		AGAP007825-RA	Locus5807v1rpkm16.86	DEAD box ATP-dependent RNA helicase|protein_coding|supercont1.38:1377901-1380439:-1|gene:AAEL001657
		AGAP007511-RA	Locus3306v1rpkm33.05	DEAD box ATP-dependent RNA helicase|protein_coding|supercont1.387:804805-823661:1|gene:AAEL009285
		AGAP011084-RA	Locus3469v1rpkm31.21	DEAD box ATP-dependent RNA helicase|protein_coding|supercont1.470:402844-410706:-1|gene:AAEL010317
		AGAP012358-RB	Locus9093v1rpkm10.25	DEAD box ATP-dependent RNA helicase|protein_coding|supercont1.768:147796-149843:-1|gene:AAEL012962
		AGAP009808-RA	Locus2122v1rpkm57.77	DEAD box ATP-dependent RNA helicase|protein_coding|supercont1.965:35685-37323:1|gene:AAEL013950
		AGAP012289-RA	Locus5581v2rpkm15.32	dicer-1|protein_coding|supercont1.221:206925-249357:1|gene:AAEL006794
		AGAP010700-RA	Locus3534v1rpkm30.57	helicase|protein_coding|supercont1.102:2102838-2134003:-1|gene:AAEL003968
		AGAP010462-RA	Locus6847v1rpkm13.89	helicase|protein_coding|supercont1.136:775143-801849:-1|gene:AAEL004942
		AGAP009980-RA	Locus3564v1rpkm30.22	helicase|protein_coding|supercont1.263:1257295-1291367:1|gene:AAEL007558
		AGAP009600-RA	Locus4878v1rpkm20.69	helicase|protein_coding|supercont1.366:987790-1019963:-1|gene:AAEL009067
		AGAP006900-RA	Locus5164v1rpkm19.23	hypothetical protein|protein_coding|supercont1.148:31853-265497:-1|gene:AAEL018335
		AGAP006427-RA	Locus1143v1rpkm116.52	hypothetical protein|protein_coding|supercont1.941:98439-197674:-1|gene:AAEL018267
		AGAP009910-RA	Locus3731v1rpkm28.62	ku P80 DNA helicase|protein_coding|supercont1.94:1901667-1910887:1|gene:AAEL003684
		AGAP006273-RA	Locus572v9rpkm18.85_PRE	lipid a export ATP-binding/permease protein msba|protein_coding|supercont1.58:1203051-1224141:-1|gene:AAEL002468
		AGAP007917-RA	Locus2497v1rpkm48.37	multidrug resistance-associated protein|protein_coding|supercont1.213:838086-915438:1|gene:AAEL006622
		AGAP006479-RA	Locus7393v1rpkm12.78	myosin v|protein_coding|supercont1.391:820567-900708:1|gene:AAEL009357
		AGAP010026-RA	Locus4408v1rpkm23.22	phospholipid-transporting ATPase 1 (aminophospholipid flippase 1)|protein_coding|supercont1.274:1436159-1462110:-1|gene:AAEL007689
		AGAP010638-RA	Locus2581v3rpkm35.04	plasma membrane calcium-transporting ATPase 3 (pmca3)|protein_coding|supercont1.163:1216700-1221419:-1|gene:AAEL005561
		AGAP012169-RA	Locus5417v1rpkm18.22	rad25/xp-b DNA repair helicase|protein_coding|supercont1.805:581456-584287:-1|gene:AAEL013205
		AGAP007477-RA	Locus7312v1rpkm12.95	replication factor C, 37kD-subunit, putative|protein_coding|supercont1.195:522788-523789:-1|gene:AAEL006223
		AGAP009746-RA	Locus2713v1rpkm43.42	RuvB-like helicase 1 (EC 3.6.4.12)(Pontin)|protein_coding|supercont1.127:1352975-1354957:-1|gene:AAEL004686
		AGAP009595-RA	Locus8742v1rpkm10.68	sodium/potassium-dependent ATPase beta-2 subunit|protein_coding|supercont1.507:635797-692564:1|gene:AAEL010783
		AGAP008748-RA	Locus14692v1rpkm4.90	steroid receptor-interacting snf2 domain protein|protein_coding|supercont1.62:2272561-2289095:1|gene:AAEL002647
		AGAP009486-RA	Locus210v1rpkm664.44	vacuolar ATP synthase subunit h|protein_coding|supercont1.209:782350-789653:1|gene:AAEL006516
			#N/A	#N/A
			#N/A	#N/A
			#N/A	#N/A
			#N/A	#N/A
			#N/A	#N/A
			#N/A	#N/A
			#N/A	#N/A
Mitochondrial substrate carrier	1.58	AGAP007722-RA	Locus5020v1rpkm19.93	Adenylate kinase 2, mitochondrial (AK 2)(EC 2.7.4.3)(ATP-AMP transphosphorylase 2)|protein_coding|supercont1.732:398221-413423:-1|gene:AAEL012731
		AGAP006782-RA	Locus1v1rpkm15043.50	ADP,ATP carrier protein|protein_coding|supercont1.132:1668790-1683162:1|gene:AAEL004855
		AGAP008729-RA	Locus2668v2rpkm42.76	alkaline ceramidase|protein_coding|supercont1.38:337341-366437:-1|gene:AAEL001645
		AGAP010086-RA	Locus10797v1rpkm8.36	arginyl-tRNA synthetase|protein_coding|supercont1.945:39744-71263:-1|gene:AAEL013862
		AGAP011552-RA	Locus2185v1rpkm56.04	autophagy related gene DEBCL|protein_coding|supercont1.35:3542854-3544597:1|gene:AAEL001515
		AGAP012412-RA	Locus6363v1rpkm15.19	ceramide glucosyltransferase|protein_coding|supercont1.13:982739-983941:-1|gene:AAEL000634
		AGAP009929-RA	Locus2306v1rpkm52.43	chromosome region maintenance protein 1/exportin|protein_coding|supercont1.34:2261616-2300252:1|gene:AAEL001484
		AGAP011888-RA	Locus6009v1rpkm16.23	chromosome region maintenance protein 5/exportin|protein_coding|supercont1.394:726878-782171:1|gene:AAEL009392
		AGAP010608-RA	Locus745v1rpkm185.09	clathrin light chain|protein_coding|supercont1.19:3789870-3807109:-1|gene:AAEL000934
		AGAP008621-RA	Locus5034v1rpkm19.86	cmp-sialic acid transporter|protein_coding|supercont1.216:387803-389382:1|gene:AAEL006666
		AGAP006625-RA	Locus1328v1rpkm98.65	coatomer subunit epsilon|protein_coding|supercont3.743:103133-104171:1|gene:CPIJ015616
		AGAP009291-RA	Locus1332v1rpkm98.37	coatomer subunit gamma|protein_coding|supercont3.419:137415-146432:-1|gene:CPIJ012523
		AGAP010251-RA	Locus1759v1rpkm71.36	coatomer|protein_coding|supercont1.789:383262-398653:1|gene:AAEL013098
		AGAP010150-RA	Locus164v2rpkm280.81	conserved hypothetical protein|protein_coding|supercont1.113:1842220-1893564:1|gene:AAEL004278
		AGAP011150-RA	Locus1278v1rpkm102.59	conserved hypothetical protein|protein_coding|supercont1.119:1166368-1178260:-1|gene:AAEL004438
		AGAP012934-RA	Locus6284v1rpkm15.40	conserved hypothetical protein|protein_coding|supercont1.1483:18475-19694:-1|gene:AAEL015107
		AGAP010978-RA	Locus4465v1rpkm22.94	conserved hypothetical protein|protein_coding|supercont1.16:1512954-1514098:1|gene:AAEL000782
		AGAP009526-RA	Locus3233v1rpkm34.15	conserved hypothetical protein|protein_coding|supercont1.185:1428047-1429080:-1|gene:AAEL006000
		AGAP009280-RA	Locus13635v1rpkm5.78	conserved hypothetical protein|protein_coding|supercont1.205:444906-446312:-1|gene:AAEL006445
		AGAP010497-RA	Locus6143v1rpkm15.83	conserved hypothetical protein|protein_coding|supercont1.206:281001-282380:-1|gene:AAEL006463
		AGAP008930-RA	Locus5923v1rpkm16.50	conserved hypothetical protein|protein_coding|supercont1.25:3643034-3652819:1|gene:AAEL001202
		AGAP007422-RB	Locus4985v1rpkm20.09	conserved hypothetical protein|protein_coding|supercont1.32:857808-882655:1|gene:AAEL001416
		AGAP006471-RA	Locus6505v1rpkm14.80	conserved hypothetical protein|protein_coding|supercont1.354:65540-66718:1|gene:AAEL008883
		AGAP010210-RA	Locus1127v1rpkm117.95	conserved hypothetical protein|protein_coding|supercont1.44:571716-573422:1|gene:AAEL001852
		AGAP006879-RA	Locus168v1rpkm891.77	conserved hypothetical protein|protein_coding|supercont1.442:869011-870069:-1|gene:AAEL009964
		AGAP008540-RA	Locus1936v1rpkm64.01	conserved hypothetical protein|protein_coding|supercont1.571:456663-462486:1|gene:AAEL011353
		AGAP011399-RA	Locus5536v1rpkm17.83	conserved hypothetical protein|protein_coding|supercont1.69:595959-611430:1|gene:AAEL002823
		AGAP008724-RA	Locus112v1rpkm1334.86	cytochrome c oxidase, subunit VB, putative|protein_coding|supercont1.775:78487-90065:-1|gene:AAEL013007
		AGAP009537-RA	Locus136v1rpkm1143.89	cytochrome c|protein_coding|supercont1.120:1911520-1917685:-1|gene:AAEL004457
		AGAP008946-RA	Locus4229v1rpkm24.43	dolichyl glycosyltransferase|protein_coding|supercont1.205:1244109-1260635:1|gene:AAEL006438
		AGAP006383-RA	Locus1308v1rpkm99.89	dolichyl-diphosphooligosaccharide protein glycosyltransferase|protein_coding|supercont1.50:896181-898847:-1|gene:AAEL002174
		AGAP007653-RA	Locus2516v1rpkm47.93	folate carrier protein|protein_coding|supercont1.225:1305995-1338109:1|gene:AAEL006879
		AGAP011686-RA	Locus3413v1rpkm31.80	germ cell-less protein|protein_coding|supercont1.18:83254-87334:1|gene:AAEL000856
		AGAP010738-RA	Locus4426v1rpkm23.13	glycosylphosphatidylinositol anchor attachment protein, putative|protein_coding|supercont1.401:468121-477488:1|gene:AAEL009512
		AGAP010910-RA	Locus4499v1rpkm22.71	glycosyltransferase|protein_coding|supercont1.18:3098422-3100538:1|gene:AAEL000899
		AGAP008074-RA	Locus3341v1rpkm32.54	hypothetical protein|protein_coding|supercont1.1028:128375-132297:1|gene:AAEL014183
		AGAP011826-RA	Locus730v1rpkm189.24	hypothetical protein|protein_coding|supercont1.109:2112209-2112999:-1|gene:AAEL017081
		AGAP009491-RA	Locus233v1rpkm591.72	hypothetical protein|protein_coding|supercont1.209:719835-720479:-1|gene:AAEL006509
		AGAP012097-RA	Locus2982v1rpkm37.99	hypothetical protein|protein_coding|supercont1.69:227931-253518:-1|gene:AAEL017395
		AGAP010711-RA	Locus3829v1rpkm27.74	importin (ran-binding protein)|protein_coding|supercont1.345:203315-216344:-1|gene:AAEL008741
		AGAP011156-RA	Locus2717v1rpkm43.31	importin 9 (imp9) (ran-binding protein 9)|protein_coding|supercont1.119:1938562-1958830:1|gene:AAEL004441
		AGAP009921-RA	Locus12151v1rpkm7.08	importin beta-1|protein_coding|supercont1.816:109048-146611:-1|gene:AAEL013275
		AGAP006942-RA	Locus1842v1rpkm67.83	importin beta-4|protein_coding|supercont1.497:10023-16475:1|gene:AAEL010698
		AGAP009571-RA	Locus4623v1rpkm21.99	importin|protein_coding|supercont1.154:57773-82276:1|gene:AAEL005390
		AGAP007786-RA	Locus851v1rpkm162.97	isocitrate dehydrogenase|protein_coding|supercont1.456:172203-183455:-1|gene:AAEL010143
		AGAP008150-RA	Locus1837v1rpkm68.06	metaxin|protein_coding|supercont1.84:2245733-2246960:1|gene:AAEL003344
		AGAP011842-RA	Locus652v1rpkm212.56	microsomal signal peptidase 25 kda subunit|protein_coding|supercont1.86:1413376-1414324:1|gene:AAEL003418
		AGAP008898-RA	Locus1106v1rpkm119.88	mitochondrial ATPase inhibitor, putative|protein_coding|supercont1.113:1975229-1985070:1|gene:AAEL004284
		AGAP011945-RA	Locus767v1rpkm178.89	mitochondrial ATPase inhibitor, putative|protein_coding|supercont1.86:2024549-2025849:-1|gene:AAEL003417
		AGAP009128-RA	Locus12415v1rpkm6.82	mitochondrial carrier protein ymc|protein_coding|supercont1.329:239131-241174:1|gene:AAEL008494
		AGAP006806-RA	Locus7298v1rpkm12.98	mitochondrial carrier protein, putative|protein_coding|supercont1.381:915118-916387:1|gene:AAEL009218
		AGAP007255-RA	Locus660v1rpkm209.98	mitochondrial carrier protein|protein_coding|supercont1.306:1031453-1032437:-1|gene:AAEL008211
		AGAP011839-RA	Locus1901v1rpkm65.34	mitochondrial carrier protein|protein_coding|supercont1.620:537780-549757:1|gene:AAEL011842
		AGAP009333-RA	Locus1844v1rpkm67.77	mitochondrial carrier protein|protein_coding|supercont1.657:455444-464121:-1|gene:AAEL012117
		AGAP006963-RA	Locus5741v3rpkm14.66	mitochondrial carrier|protein_coding|supercont1.1414:26546-65283:-1|gene:AAEL015041
		AGAP011131-RA	Locus92v1rpkm1676.99	mitochondrial F0 ATP synthase D chain, putative|protein_coding|supercont1.119:444912-457602:-1|gene:AAEL004423
		AGAP010293-RA	Locus1318v1rpkm99.36	mitochondrial glutamate carrier protein|protein_coding|supercont1.562:104476-123769:1|gene:AAEL011276
		AGAP010679-RA	Locus2499v2rpkm47.75	mitochondrial import inner membrane translocase subunit TIM10|protein_coding|supercont1.478:261254-261601:-1|gene:AAEL010450
		AGAP012339-RA	Locus1677v3rpkm35.78	mitochondrial import receptor subunit tom20|protein_coding|supercont1.253:915907-928905:-1|gene:AAEL007392
		AGAP007871-RA	Locus1886v1rpkm65.95	mitochondrial import receptor subunit tom40|protein_coding|supercont1.231:1064378-1075865:1|gene:AAEL007001
		AGAP010606-RA	Locus632v1rpkm218.56	mitochondrial inner membrane protein translocase, 8kD-subunit, putative|protein_coding|supercont1.19:3770067-3771012:-1|gene:AAEL000941
		AGAP010338-RA	Locus2150v1rpkm56.97	mitochondrial ribosomal protein, L23, putative|protein_coding|supercont1.143:1479343-1482618:1|gene:AAEL005150
		AGAP006804-RA	Locus2819v1rpkm41.37	mitochondrial ribosome recycling factor|protein_coding|supercont1.381:960705-961481:1|gene:AAEL009225
		AGAP011308-RA	Locus5047v1rpkm19.82	mitochondrial uncoupling protein, putative|protein_coding|supercont1.83:957769-978228:1|gene:AAEL003288
		AGAP009603-RA	Locus3776v1rpkm28.24	mitochondrial uncoupling protein|protein_coding|supercont1.244:1508163-1525448:-1|gene:AAEL007235
		AGAP012374-RA	Locus345v1rpkm402.39	NADH dehydrogenase, putative|protein_coding|supercont1.233:1317151-1318690:-1|gene:AAEL007054
		AGAP007574-RA	Locus384v1rpkm363.64	NADH dehydrogenase, putative|protein_coding|supercont1.328:822888-832302:-1|gene:AAEL008490
		AGAP007082-RA	Locus636v1rpkm217.89	NADH:ubiquinone dehydrogenase, putative|protein_coding|supercont1.908:261560-263152:-1|gene:AAEL013744
		AGAP007999-RA	Locus9851v1rpkm9.34	nuclear pore complex protein nup154|protein_coding|supercont1.44:2902934-2946025:-1|gene:AAEL001861
		AGAP008234-RA	Locus3659v1rpkm29.17	p15-2a protein, putative|protein_coding|supercont1.40:1787299-1788067:-1|gene:AAEL001706
		AGAP007520-RA	Locus6972v1rpkm13.63	peroxisomal membrane protein pmp34|protein_coding|supercont1.65:532217-555459:-1|gene:AAEL002723
		AGAP010836-RA	Locus7495v1rpkm12.57	peroxisomal membrane protein, putative|protein_coding|supercont1.158:628167-629488:1|gene:AAEL005470
		AGAP006646-RA	Locus3549v1rpkm30.36	Probable hydroxyacid-oxoacid transhydrogenase, mitochondrial Precursor (HOT)(EC 1.1.99.24)|protein_coding|supercont1.95:1526257-1540951:-1|gene:AAEL003729
		AGAP009029-RA	Locus9315v1rpkm9.99	Protein real-time |protein_coding|supercont1.764:23976-61659:1|gene:AAEL012929
		AGAP008774-RA	Locus4957v1rpkm20.26	protein SCO1, mitochondrial precursor|protein_coding|supercont3.39:181642-182501:-1|gene:CPIJ003089
		AGAP008349-RA	Locus3820v1rpkm27.85	pyruvate dehydrogenase|protein_coding|supercont1.1251:28657-39930:-1|gene:AAEL014750
		AGAP007638-RA	Locus1631v2rpkm70.57	ribophorin ii|protein_coding|supercont1.484:60581-78857:-1|gene:AAEL010521
		AGAP010894-RA	Locus2283v1rpkm52.97	signal recognition particle receptor alpha subunit (sr-alpha)|protein_coding|supercont1.177:1753544-1769237:1|gene:AAEL005856
		AGAP006508-RB	Locus864v1rpkm161.01	small calcium-binding mitochondrial carrier, putative|protein_coding|supercont1.124:1338253-1452205:1|gene:AAEL004589
		AGAP008761-RA	Locus459v1rpkm308.24	translocon-associated protein, gamma subunit|protein_coding|supercont1.256:414821-415972:-1|gene:AAEL007441
		AGAP008955-RA	Locus502v1rpkm284.17	ubiquinol-cytochrome c reductase iron-sulfur subunit|protein_coding|supercont1.94:2407977-2416708:-1|gene:AAEL003675
		AGAP009486-RA	Locus210v1rpkm664.44	vacuolar ATP synthase subunit h|protein_coding|supercont1.209:782350-789653:1|gene:AAEL006516
		AGAP009840-RA	Locus3252v1rpkm33.97	vesicle docking protein P115|protein_coding|supercont1.129:958202-966533:1|gene:AAEL004756
		AGAP009833-RA	Locus139v1rpkm1134.94	voltage-dependent anion-selective channel|protein_coding|supercont1.44:689818-696221:-1|gene:AAEL001872
			#N/A	#N/A
			#N/A	#N/A
			#N/A	#N/A
Triglyceride metabolic process	1.31	AGAP007201-RA	Locus501v1rpkm285.11	thioredoxin, putative|protein_coding|supercont1.391:749218-750950:1|gene:AAEL009351
		AGAP007593-RB	Locus935v5rpkm22.47	glycerol-3-phosphate dehydrogenase|protein_coding|supercont1.36:2656953-2707057:1|gene:AAEL001593
		AGAP007781-RA	Locus1908v1rpkm64.95	eukaryotic translation initiation factor 4E binding protein (4EBP)|protein_coding|supercont1.44:1469322-1481691:-1|gene:AAEL001864
		AGAP009584-RA	Locus174v1rpkm852.59	thioredoxin (TRX), putative|protein_coding|supercont1.507:194815-217049:1|gene:AAEL010777
		AGAP011925-RA	Locus4847v1rpkm20.87	hypothetical protein|protein_coding|supercont1.631:216699-265992:1|gene:AAEL011918
			#N/A	#N/A
Thioredoxin	24.88	AGAP000044-RA	Locus420v1rpkm338.53	protein disulfide isomerase|protein_coding|supercont1.59:950519-959739:-1|gene:AAEL002501
		AGAP000396-RA	Locus1187v1rpkm112.90	Thioredoxin Peroxidase.|protein_coding|supercont1.863:362457-363733:1|gene:AAEL013528
		AGAP000556-RA	Locus8085v1rpkm11.59	conserved hypothetical protein|protein_coding|supercont1.606:544489-564646:-1|gene:AAEL011718
		AGAP000565-RA	Locus116v6rpkm112.55_PRE	thioredoxin reductase|protein_coding|supercont1.71:1067969-1080318:-1|gene:AAEL002886
		AGAP000909-RA	Locus1867v2rpkm58.63	endoplasmic reticulum resident protein (ERp44), putative|protein_coding|supercont1.940:6479-12188:1|gene:AAEL013845
		AGAP001325-RA	Locus392v1rpkm352.35	peroxiredoxin 5, prdx5|protein_coding|supercont1.238:1466206-1496193:1|gene:AAEL007135
		AGAP001613-RA	Locus3037v1rpkm37.08	conserved hypothetical protein|protein_coding|supercont1.11:3786815-3803542:1|gene:AAEL000574
		AGAP001919-RA	Locus932v1rpkm147.27	protein disulfide-isomerase A6 precursor|protein_coding|supercont1.450:177582-179259:-1|gene:AAEL010065
		AGAP002363-RA	Locus3759v1rpkm28.38	transmembrane protein, putative|protein_coding|supercont1.446:526663-546752:1|gene:AAEL009995
		AGAP002500-RA	Locus1114v1rpkm119.14	glutaredoxin|protein_coding|supercont1.23:412178-412856:1|gene:AAEL001109
		AGAP003338-RA	Locus991v1rpkm137.17	thioredoxin M, putative|protein_coding|supercont1.420:479348-486373:-1|gene:AAEL009708
		AGAP003415-RA	Locus1230v1rpkm107.86	glutaredoxin, grx|protein_coding|supercont1.81:2432345-2433517:1|gene:AAEL003206
		AGAP004992-RA	Locus2360v1rpkm51.08	conserved hypothetical protein|protein_coding|supercont1.348:787582-789520:1|gene:AAEL008783
		AGAP005462-RA	Locus768v1rpkm178.83	conserved hypothetical protein|protein_coding|supercont1.311:867350-869382:1|gene:AAEL008291
		AGAP007020-RA	Locus1958v1rpkm63.54	Thioredoxin Peroxidase.|protein_coding|supercont1.364:537823-538467:1|gene:AAEL009051
		AGAP007201-RA	Locus501v1rpkm285.11	thioredoxin, putative|protein_coding|supercont1.391:749218-750950:1|gene:AAEL009351
		AGAP007393-RC	Locus446v1rpkm323.14	protein disulfide isomerase|protein_coding|supercont1.32:3017928-3028913:-1|gene:AAEL001432
		AGAP007491-RA	Locus3685v1rpkm29.00	quiescin-sulphydryl oxidase4, putative|protein_coding|supercont1.648:195140-208200:-1|gene:AAEL012054
		AGAP007543-RA	Locus1305v1rpkm100.20	Thioredoxin Peroxidase.|protein_coding|supercont1.1159:109828-128887:1|gene:AAEL014548
		AGAP008389-RA	Locus2800v1rpkm41.80	hypothetical protein|protein_coding|supercont1.43:1220676-1256653:-1|gene:AAEL018278
		AGAP008774-RA	Locus4957v1rpkm20.26	protein SCO1, mitochondrial precursor|protein_coding|supercont3.39:181642-182501:-1|gene:CPIJ003089
		AGAP009202-RA	Locus811v1rpkm170.03	conserved hypothetical protein|protein_coding|supercont1.291:1383955-1387011:1|gene:AAEL007944
		AGAP009584-RA	Locus174v1rpkm852.59	thioredoxin (TRX), putative|protein_coding|supercont1.507:194815-217049:1|gene:AAEL010777
		AGAP009997-RA	Locus2610v1rpkm45.68	conserved hypothetical protein|protein_coding|supercont1.640:258689-264164:1|gene:AAEL011995
		AGAP010217-RA	Locus4212v1rpkm24.63	protein disulfide isomerase|protein_coding|supercont1.314:1172657-1195194:-1|gene:AAEL008319
		AGAP011054-RA	Locus424v1rpkm334.03	Thioredoxin Peroxidase.|protein_coding|supercont1.107:2094566-2095144:-1|gene:AAEL004112
		AGAP011107-RA	Locus3280v1rpkm33.47	glutaredoxin, putative|protein_coding|supercont1.976:247115-256978:1|gene:AAEL013980
		AGAP011549-RA	Locus3879v1rpkm27.27	conserved hypothetical protein|protein_coding|supercont1.245:485889-487375:-1|gene:AAEL007247
		AGAP011824-RA	Locus311v3rpkm16.09_PRE	Thioredoxin Peroxidase.|protein_coding|supercont1.53:1817925-1834415:-1|gene:AAEL002309
		AGAP012407-RA	Locus685v2rpkm181.17	protein disulfide isomerase|protein_coding|supercont1.13:666927-684293:-1|gene:AAEL000641
		AGAP011629-RA	Locus604v1rpkm228.56	dihydrolipoamide dehydrogenase|protein_coding|supercont1.228:1324778-1349427:-1|gene:AAEL006928
			#N/A	#N/A
			#N/A	#N/A
			#N/A	#N/A
ATP binding	3.46	AGAP005216-RA	Locus13152v2rpkm4.00	1-phosphatidylinositol-4-phosphate 5-kinase, putative|protein_coding|supercont1.562:570739-601503:-1|gene:AAEL011274
		AGAP000616-RA	Locus1125v1rpkm118.14	26S protease regulatory subunit 6a|protein_coding|supercont1.59:1067031-1074156:1|gene:AAEL002508
		AGAP001407-RA	Locus2134v2rpkm24.29	26S protease regulatory subunit S10b|protein_coding|supercont1.123:1841147-1853090:-1|gene:AAEL004563
		AGAP003216-RA	Locus878v1rpkm157.84	26S protease regulatory subunit|protein_coding|supercont1.656:389571-391272:1|gene:AAEL012095
		AGAP002288-RA	Locus6569v1rpkm14.63	3-hydroxy-3-methylglutaryl-coenzyme A reductase|protein_coding|supercont1.388:832804-920798:-1|gene:AAEL009311
		AGAP005581-RA	Locus628v1rpkm220.00	3-hydroxyisobutyrate dehydrogenase|protein_coding|supercont1.957:58120-73356:-1|gene:AAEL013904
		AGAP005131-RA	Locus65v1rpkm2348.65	40S ribosomal protein S24|protein_coding|supercont1.1059:149067-149948:-1|gene:AAEL014292
		AGAP002686-RA	Locus1512v1rpkm83.98	5'-AMP-activated protein kinase, catalytic alpha-1 chain|protein_coding|supercont1.240:678556-687022:1|gene:AAEL007153
		AGAP004197-RA	Locus757v1rpkm182.56	6-phosphogluconate dehydrogenase|protein_coding|supercont1.180:866603-879733:-1|gene:AAEL005931
		AGAP001523-RA	Locus4913v1rpkm20.49	ABC transporter|protein_coding|supercont1.1224:80764-141582:-1|gene:AAEL014699
		AGAP002278-RA	Locus1109v1rpkm119.76	ABC transporter|protein_coding|supercont1.302:73729-107503:1|gene:AAEL008134
		AGAP001858-RA	Locus5065v21rpkm1.99	ABC transporter|protein_coding|supercont1.303:412767-432830:1|gene:AAEL008138
		AGAP005175-RB	Locus2206v1rpkm55.43	acetyl-coa carboxylase|protein_coding|supercont1.200:126900-173112:-1|gene:AAEL006307
		AGAP005095-RA	Locus3614v1rpkm29.69	actin|protein_coding|supercont1.125:2426090-2427617:-1|gene:AAEL004631
		AGAP005110-RA	Locus2992v1rpkm37.83	actin|protein_coding|supercont1.677:203313-223527:-1|gene:AAEL012310
		AGAP001234-RA	Locus5046v1rpkm19.82	activating signal cointegrator 1 complex subunit 3, helc1|protein_coding|supercont1.998:525-1944:1|gene:AAEL014063
		AGAP000763-RA	Locus3663v2rpkm21.50	activin receptor type ii|protein_coding|supercont1.252:1557119-1578476:-1|gene:AAEL007384
		AGAP001951-RA	Locus1511v1rpkm83.99	acyl-coa dehydrogenase|protein_coding|supercont1.108:1977682-1980020:-1|gene:AAEL004137
		AGAP005662-RA	Locus334v1rpkm413.13	acyl-coa dehydrogenase|protein_coding|supercont1.1120:30603-42453:-1|gene:AAEL014452
		AGAP002262-RA	Locus6740v1rpkm14.15	adenylate cyclase|protein_coding|supercont1.1:891842-940069:1|gene:AAEL000062
		AGAP003405-RA	Locus580v1rpkm238.54	adenylosuccinate synthetase|protein_coding|supercont1.80:1494277-1562843:1|gene:AAEL003161
		AGAP001737-RA	Locus2692v1rpkm43.75	Adenylyltransferase and sulfurtransferase MOCS3 (Molybdenum cofactor synthesis protein 3) [Includes Adenylyltransferase MOCS3(EC 2.7.7.-)(Sulfur carrier protein MOCS2A adenylyltransferase)(EC 2.7.7.n4);Sulfurtransferase MOCS3(EC 2.8.1.-)(Sulfur carr /.../otein MOCS2A sulfurtransferase)(EC 2.8.1.n1)]|protein_coding|supercont1.125:1366129-1370406:1|gene:AAEL004607
		AGAP005267-RA	Locus4741v1rpkm21.37	ADP-ribosylation factor, arf|protein_coding|supercont1.82:2723199-2724387:-1|gene:AAEL003281
		AGAP004227-RA	Locus2437v4rpkm29.63	ADP-ribosylation factor, putative|protein_coding|supercont1.243:1395886-1415059:1|gene:AAEL007209
		AGAP005729-RA	Locus3744v1rpkm28.52	als2cr7|protein_coding|supercont1.759:252261-303026:1|gene:AAEL012915
		AGAP003629-RA	Locus365v1rpkm379.03	apyrase, putative|protein_coding|supercont1.531:76104-79029:1|gene:AAEL010986
		AGAP004708-RA	Locus2464v1rpkm49.06	arginyl-tRNA synthetase|protein_coding|supercont1.3:2022352-2035355:-1|gene:AAEL000199
		AGAP005782-RA	Locus1441v1rpkm89.50	arsenical pump-driving ATPase|protein_coding|supercont1.543:510996-512921:-1|gene:AAEL011136
		AGAP002969-RA	Locus1616v1rpkm78.32	aspartyl-tRNA synthetase|protein_coding|supercont1.211:1853590-1873370:-1|gene:AAEL006577
		AGAP001276-RA	Locus5052v1rpkm19.80	aspartyl-tRNA synthetase|protein_coding|supercont1.599:190215-191866:1|gene:AAEL011655
		AGAP005576-RA	Locus1172v1rpkm114.50	aspartyl-tRNA synthetase|protein_coding|supercont1.66:2861535-2865585:1|gene:AAEL002748
		AGAP002047-RA	Locus5021v5rpkm1.72_PRE	atlastin|protein_coding|supercont1.77:221949-286848:1|gene:AAEL003109
		AGAP005134-RA	Locus49v1rpkm2922.85	ATP synthase alpha subunit mitochondrial|protein_coding|supercont1.662:86795-99335:-1|gene:AAEL012175
		AGAP001777-RA	Locus2429v3rpkm26.05	ATP-binding cassette transporter|protein_coding|supercont1.180:663880-682626:-1|gene:AAEL005918
		AGAP001775-RA	Locus288v6rpkm99.07	ATP-binding cassette transporter|protein_coding|supercont1.180:711724-765986:1|gene:AAEL005937
		AGAP003221-RA	Locus2243v1rpkm54.32	ATP-binding cassette transporter|protein_coding|supercont1.180:786121-801780:1|gene:AAEL005929
		AGAP005639-RA	Locus1967v1rpkm63.05	ATP-binding cassette transporter|protein_coding|supercont1.474:313030-327570:1|gene:AAEL010379
		AGAP004603-RA	Locus3018v2rpkm25.47	ATP-binding cassette transporter|protein_coding|supercont1.688:67827-73302:-1|gene:AAEL012395
		AGAP003508-RA	Locus7905v1rpkm11.89	ATP-dependent RNA and DNA helicase|protein_coding|supercont1.260:639818-653813:1|gene:AAEL007512
		AGAP006138-RA	Locus4843v1rpkm20.89	ATP-dependent RNA helicase|protein_coding|supercont1.1050:118636-120887:-1|gene:AAEL014256
		AGAP002687-RA	Locus8453v1rpkm11.05	ATP-dependent RNA helicase|protein_coding|supercont1.240:699288-729218:-1|gene:AAEL007150
		AGAP002223-RA	Locus4506v1rpkm22.65	ATP-dependent RNA helicase|protein_coding|supercont1.802:247831-278982:1|gene:AAEL013182
		AGAP002693-RA	Locus448v1rpkm321.88	ATP-dependent transporter|protein_coding|supercont1.529:122846-144067:-1|gene:AAEL010977
		AGAP005102-RA	Locus5100v1rpkm19.56	autophagy related gene|protein_coding|supercont1.677:272676-274969:1|gene:AAEL012306
		AGAP002182-RA	Locus439v1rpkm327.97	bacterial-type ABC transport ATP-binding subunit? or RNAse l inhibitor|protein_coding|supercont1.450:713084-727146:1|gene:AAEL010059
		AGAP002945-RA	Locus2522v1rpkm47.71	bifunctional aminoacyl-tRNA synthetase|protein_coding|supercont1.175:1441603-1470184:1|gene:AAEL005801
		AGAP002646-RA	Locus4385v1rpkm23.33	cak1|protein_coding|supercont1.21:1848131-1849580:-1|gene:AAEL001038
		AGAP006186-RE	Locus1599v1rpkm79.07	calcium-transporting ATPase sarcoplasmic/endoplasmic reticulum type|protein_coding|supercont1.211:1168009-1210032:1|gene:AAEL006582
		AGAP006186-RB	Locus1599v4rpkm2.17_PRE	calcium-transporting ATPase sarcoplasmic/endoplasmic reticulum type|protein_coding|supercont1.211:1168009-1216346:1|gene:AAEL006582
		AGAP005306-RA	Locus7684v1rpkm12.25	calcium/calmodulin-dependent protein kinase type 1 (camki)|protein_coding|supercont1.580:589918-606908:-1|gene:AAEL011441
		AGAP000300-RA	Locus8489v1rpkm11.00	carbamoyl-phosphate synthase large chain|protein_coding|supercont1.399:863623-866852:1|gene:AAEL009475
		AGAP004742-RB	Locus1433v1rpkm89.78	carboxylase:pyruvate/acetyl-coa/propionyl-coa|protein_coding|supercont1.418:631923-655851:-1|gene:AAEL009691
		AGAP005569-RA	Locus726v1rpkm190.01	casein kinase ii, alpha chain (cmgc group iv)|protein_coding|supercont1.656:523128-524751:1|gene:AAEL012094
		AGAP000627-RC	Locus2080v1rpkm59.08	casein kinase|protein_coding|supercont1.51:1913794-1915800:1|gene:AAEL002226
		AGAP004780-RA	Locus4523v1rpkm22.59	cdc2l5|protein_coding|supercont1.392:256525-303582:-1|gene:AAEL009364
		AGAP005851-RA	Locus3738v1rpkm28.55	cdk10/11|protein_coding|supercont1.145:1733183-1735866:-1|gene:AAEL005191
		AGAP002067-RA	Locus2015v1rpkm61.14	cell cycle progression|protein_coding|supercont1.449:227853-250755:1|gene:AAEL010051
		AGAP003413-RA	Locus1480v1rpkm86.01	chaperone atp11p|protein_coding|supercont1.444:113091-115916:-1|gene:AAEL009981
		AGAP004002-RA	Locus908v1rpkm151.92	chaperonin-60kD, ch60|protein_coding|supercont1.591:670682-691994:1|gene:AAEL011584
		AGAP003477-RA	Locus1326v1rpkm99.07	chaperonin|protein_coding|supercont1.229:173214-184304:-1|gene:AAEL006946
		AGAP004238-RA	Locus1671v2rpkm67.93	chaperonin|protein_coding|supercont1.388:801712-812719:-1|gene:AAEL009320
		AGAP002759-RA	Locus820v1rpkm168.56	chaperonin|protein_coding|supercont1.450:160123-173758:1|gene:AAEL010063
		AGAP002762-RA	Locus631v1rpkm219.76	chaperonin|protein_coding|supercont1.9:3563427-3585798:-1|gene:AAEL000486
		AGAP002943-RA	Locus2522v2rpkm5.83	chromatin regulatory protein sir2|protein_coding|supercont1.175:1468551-1479696:-1|gene:AAEL005816
		AGAP000847-RA	Locus5643v1rpkm17.46	clk2|protein_coding|supercont1.300:787424-810086:1|gene:AAEL008078
		AGAP000106-RA	Locus3675v1rpkm29.07	conserved hypothetical protein|protein_coding|supercont1.109:1947761-2044395:-1|gene:AAEL004180
		AGAP005964-RA	Locus3102v2rpkm27.00	conserved hypothetical protein|protein_coding|supercont1.1389:7706-12098:1|gene:AAEL014999
		AGAP003715-RA	Locus3621v1rpkm29.60	conserved hypothetical protein|protein_coding|supercont1.155:405354-427973:-1|gene:AAEL005425
		AGAP000552-RA	Locus5105v1rpkm19.54	conserved hypothetical protein|protein_coding|supercont1.156:103669-120989:-1|gene:AAEL005438
		AGAP002193-RA	Locus3783v1rpkm28.13	conserved hypothetical protein|protein_coding|supercont1.20:2451190-2500518:-1|gene:AAEL001007
		AGAP002968-RA	Locus6220v1rpkm15.59	conserved hypothetical protein|protein_coding|supercont1.211:1845919-1848578:1|gene:AAEL006587
		AGAP002991-RA	Locus2074v1rpkm59.25	conserved hypothetical protein|protein_coding|supercont1.24:2890414-2911393:-1|gene:AAEL001188
		AGAP000810-RA	Locus595v7rpkm19.74_PRE	conserved hypothetical protein|protein_coding|supercont1.322:539199-568504:-1|gene:AAEL008398
		AGAP002778-RA	Locus7500v1rpkm12.56	conserved hypothetical protein|protein_coding|supercont1.360:563250-575163:1|gene:AAEL008947
		AGAP002071-RA	Locus1648v1rpkm76.52	conserved hypothetical protein|protein_coding|supercont1.449:843528-895566:1|gene:AAEL010047
		AGAP002816-RA	Locus3281v1rpkm33.46	conserved hypothetical protein|protein_coding|supercont1.49:2407778-2426969:-1|gene:AAEL002102
		AGAP005680-RA	Locus7624v1rpkm12.35	conserved hypothetical protein|protein_coding|supercont1.5:4009332-4047714:1|gene:AAEL000262
		AGAP003227-RA	Locus9207v1rpkm10.13	conserved hypothetical protein|protein_coding|supercont1.541:203548-220419:-1|gene:AAEL011098
		AGAP001152-RA	Locus5260v1rpkm18.86	conserved hypothetical protein|protein_coding|supercont1.542:516754-517938:1|gene:AAEL011135
		AGAP000545-RA	Locus3673v1rpkm29.08	conserved hypothetical protein|protein_coding|supercont1.563:169521-176462:-1|gene:AAEL011289
		AGAP003193-RA	Locus7736v1rpkm12.17	conserved hypothetical protein|protein_coding|supercont1.612:406833-407828:-1|gene:AAEL011782
		AGAP002655-RA	Locus773v21rpkm3.38_PRE	conserved hypothetical protein|protein_coding|supercont1.670:184818-212416:1|gene:AAEL012243
		AGAP002142-RA	Locus6318v1rpkm15.31	conserved hypothetical protein|protein_coding|supercont1.670:245674-254415:-1|gene:AAEL012247
		AGAP000602-RA	Locus4586v1rpkm22.23	conserved hypothetical protein|protein_coding|supercont1.71:432197-465215:1|gene:AAEL002895
		AGAP003171-RA	Locus8476v1rpkm11.02	conserved hypothetical protein|protein_coding|supercont1.717:278025-301272:1|gene:AAEL012618
		AGAP001820-RA	Locus3024v1rpkm37.34	conserved hypothetical protein|protein_coding|supercont1.804:149747-161788:1|gene:AAEL013189
		AGAP004425-RA	Locus1773v1rpkm71.00	conserved hypothetical protein|protein_coding|supercont1.835:60747-71678:-1|gene:AAEL013394
		AGAP005460-RA	Locus4477v1rpkm22.88	conserved hypothetical protein|protein_coding|supercont1.96:1994056-1995889:1|gene:AAEL003770
		AGAP001645-RA	Locus796v1rpkm172.43	conserved hypothetical protein|protein_coding|supercont3.116:547280-548531:1|gene:CPIJ006342
		AGAP001958-RA	Locus2794v1rpkm41.90	cryptochrome 1|protein_coding|supercont1.108:1657213-1672577:1|gene:AAEL004146
		AGAP003968-RA	Locus1455v1rpkm88.19	cytidylate kinase|protein_coding|supercont1.302:705125-720393:-1|gene:AAEL008131
		AGAP005220-RA	Locus2893v1rpkm39.94	Cytoplasmic tRNA 2-thiolation protein 1 (EC 2.7.7.-)(Cytoplasmic tRNA adenylyltransferase 1)|protein_coding|supercont1.562:604908-608420:1|gene:AAEL011283
		AGAP004195-RA	Locus2554v1rpkm46.93	d-lactate dehydrognease 2,|protein_coding|supercont1.180:900039-918643:-1|gene:AAEL005927
		AGAP003089-RA	Locus1437v1rpkm89.67	DEAD box ATP-dependent RNA helicase|protein_coding|supercont1.1104:29053-52617:1|gene:AAEL014414
		AGAP005130-RA	Locus3116v1rpkm35.93	DEAD box ATP-dependent RNA helicase|protein_coding|supercont1.1332:89122-91670:1|gene:AAEL014904
		AGAP005391-RA	Locus6203v1rpkm15.62	DEAD box ATP-dependent RNA helicase|protein_coding|supercont1.134:731141-746564:1|gene:AAEL004911
		AGAP001223-RA	Locus7778v1rpkm12.11	DEAD box ATP-dependent RNA helicase|protein_coding|supercont1.215:652619-654987:-1|gene:AAEL006640
		AGAP004912-RB	Locus3097v3rpkm18.96	DEAD box ATP-dependent RNA helicase|protein_coding|supercont1.42:1094538-1105281:-1|gene:AAEL001769
		AGAP003397-RA	Locus3921v2rpkm20.80	DEAD box ATP-dependent RNA helicase|protein_coding|supercont1.437:863213-880427:-1|gene:AAEL009913
		AGAP005652-RA	Locus438v1rpkm328.18	DEAD box ATP-dependent RNA helicase|protein_coding|supercont1.48:2022309-2033142:1|gene:AAEL002083
		AGAP005351-RA	Locus6124v1rpkm15.88	DEAD box ATP-dependent RNA helicase|protein_coding|supercont1.54:2059838-2072576:-1|gene:AAEL002351
		AGAP004765-RA	Locus3126v1rpkm35.80	DEAD box ATP-dependent RNA helicase|protein_coding|supercont1.58:2690118-2701975:1|gene:AAEL002488
		AGAP004711-RA	Locus5803v1rpkm16.89	DEAD box ATP-dependent RNA helicase|protein_coding|supercont1.607:591910-594032:1|gene:AAEL011744
		AGAP001057-RA	Locus11828v1rpkm7.38	DEAD box ATP-dependent RNA helicase|protein_coding|supercont1.835:111920-114929:-1|gene:AAEL013400
		AGAP002185-RA	Locus1784v1rpkm70.43	developmentally regulated GTP-binding protein 2 (drg 2)|protein_coding|supercont1.671:191488-204847:1|gene:AAEL012250
		AGAP001611-RA	Locus6518v1rpkm14.76	diphosphomevalonate decarboxylase|protein_coding|supercont1.106:2031181-2039203:-1|gene:AAEL004050
		AGAP002988-RA	Locus9348v1rpkm9.95	DNA repair helicase rad3/xp-d|protein_coding|supercont1.7:4646773-4663994:-1|gene:AAEL000404
		AGAP003676-RA	Locus11005v1rpkm8.17	DNA repair protein rad50|protein_coding|supercont1.1248:101280-115288:-1|gene:AAEL014748
		AGAP001867-RA	Locus2804v2rpkm27.80	dual specificity mitogen-activated protein kinase kinase hemipterous MAPKK|protein_coding|supercont1.85:1598230-1635936:-1|gene:AAEL003359
		AGAP000310-RA	Locus4062v3rpkm18.91	dual specificity mitogen-activated protein kinase kinase MAPKK|protein_coding|supercont1.37:3080953-3106316:1|gene:AAEL001622
		AGAP003018-RA	Locus1248v1rpkm106.09	dynamin|protein_coding|supercont1.247:1451712-1517888:1|gene:AAEL007288
		AGAP006165-RB	Locus4117v1rpkm25.33	E1a binding protein P400|protein_coding|supercont1.33:2657259-2734236:1|gene:AAEL001440
		AGAP004031-RA	Locus318v1rpkm436.48	electron transport oxidoreductase|protein_coding|supercont1.906:208954-227739:-1|gene:AAEL013739
		AGAP005128-RA	Locus3804v1rpkm27.97	elongation factor tu (ef-tu)|protein_coding|supercont1.662:231687-233182:-1|gene:AAEL012167
		AGAP002603-RA	Locus3910v1rpkm27.08	eukaryotic peptide chain release factor GTP-binding subunit (erf2) (translation release factor 3) (erf3) (erf-3)|protein_coding|supercont1.17:1212658-1229027:-1|gene:AAEL000825
		AGAP004679-RB	Locus7212v1rpkm13.18	folylpolyglutamate synthase|protein_coding|supercont1.753:324411-327021:-1|gene:AAEL012882
		AGAP004117-RA	Locus12927v1rpkm6.38	g protein-coupled receptor kinase 6 and|protein_coding|supercont1.190:1803973-1820166:1|gene:AAEL006110
		AGAP002892-RA	Locus1267v1rpkm103.64	G-rich sequence factor-1, putative|protein_coding|supercont1.181:1408838-1421611:-1|gene:AAEL005947
		AGAP005013-RA	Locus497v1rpkm287.03	galactokinase|protein_coding|supercont1.1359:76017-83843:-1|gene:AAEL014958
		AGAP004934-RA	Locus3630v1rpkm29.51	galectin|protein_coding|supercont1.109:1222526-1226797:-1|gene:AAEL004196
		AGAP005006-RA	Locus4552v1rpkm22.37	gar2, putative|protein_coding|supercont1.648:694881-710531:-1|gene:AAEL012045
		AGAP003785-RA	Locus364v1rpkm379.35	glucose dehydrogenase|protein_coding|supercont1.105:1561598-1564986:1|gene:AAEL004025
		AGAP002557-RA	Locus5537v1rpkm17.83	glucose dehydrogenase|protein_coding|supercont1.174:726444-806999:1|gene:AAEL005769
		AGAP000112-RA	Locus5640v1rpkm17.47	glutamine-dependent NAD(+) synthetase|protein_coding|supercont1.2104:38746-41914:-1|gene:AAEL015411
		AGAP002570-RA	Locus106v1rpkm1448.23	glutamyl-tRNA synthetase|protein_coding|supercont1.170:1936265-1941896:-1|gene:AAEL005688
		AGAP000534-RA	Locus10770v1rpkm8.38	glutathione synthetase|protein_coding|supercont1.373:673932-688285:-1|gene:AAEL009154
		AGAP005117-RA	Locus3178v1rpkm34.86	glycine rich RNA binding protein, putative|protein_coding|supercont1.1517:3819-24081:-1|gene:AAEL015143
		AGAP005294-RB	Locus2337v1rpkm51.65	GTP binding protein|protein_coding|supercont1.140:2124139-2153337:-1|gene:AAEL005071
		AGAP005227-RA	Locus10663v2rpkm7.92	GTP binding protein|protein_coding|supercont1.4:4528750-4556233:-1|gene:AAEL000248
		AGAP005773-RB	Locus14052v1rpkm5.46	GTP-binding protein (o) alpha subunit, gnao|protein_coding|supercont1.338:242293-442039:-1|gene:AAEL008641
		AGAP005079-RI	Locus1270v2rpkm28.16	GTP-binding protein alpha subunit, gna|protein_coding|supercont1.482:196924-246253:1|gene:AAEL010506
		AGAP005904-RA	Locus7318v1rpkm12.94	GTP-binding protein (i) alpha subunit, gnai|protein_coding|supercont1.363:144499-214041:-1|gene:AAEL009037
		AGAP003969-RA	Locus1635v4rpkm17.57	GTP-binding protein hflx|protein_coding|supercont1.302:687776-689332:1|gene:AAEL008133
		AGAP004514-RA	Locus532v1rpkm261.57	GTP-binding protein-invertebrate|protein_coding|supercont1.560:282960-284990:1|gene:AAEL011255
		AGAP005160-RB	Locus508v4rpkm14.05_PRE	GTPase_rho|protein_coding|supercont1.796:49844-101270:1|gene:AAEL013139
		AGAP005160-RC	Locus508v2rpkm18.69_PRE	GTPase_rho|protein_coding|supercont1.796:49937-101270:1|gene:AAEL013139
		AGAP005160-RE	Locus508v1rpkm280.28	GTPase_rho|protein_coding|supercont1.796:78697-101270:1|gene:AAEL013139
		AGAP001502-RA	Locus402v1rpkm345.83	heat shock protein, putative|protein_coding|supercont1.21:2602023-2603616:1|gene:AAEL001052
		AGAP005035-RA	Locus6452v1rpkm14.95	helicase|protein_coding|supercont1.682:236571-294406:-1|gene:AAEL012355
		AGAP003182-RA	Locus8093v1rpkm11.59	helicase|protein_coding|supercont1.932:18878-38924:1|gene:AAEL013825
		AGAP002374-RA	Locus1028v1rpkm131.76	heterogeneous nuclear ribonucleoprotein|protein_coding|supercont1.479:298333-315913:-1|gene:AAEL010467
		AGAP003597-RA	Locus385v2rpkm27.35_PRE	histone-lysine n-methyltransferase|protein_coding|supercont1.510:180416-190805:1|gene:AAEL010826
		AGAP005988-RA	Locus11385v1rpkm7.81	hypothetical protein|protein_coding|supercont1.126:235211-264305:-1|gene:AAEL018326
		AGAP003680-RA	Locus10028v1rpkm9.15	hypothetical protein|protein_coding|supercont1.147:946898-1186647:1|gene:AAEL018334
		AGAP000406-RA	Locus3760v6rpkm8.93	hypothetical protein|protein_coding|supercont1.161:497353-545485:-1|gene:AAEL018059
		AGAP004192-RA	Locus562v2rpkm204.46	hypothetical protein|protein_coding|supercont1.191:571364-586775:-1|gene:AAEL018061
		AGAP000623-RA	Locus4432v1rpkm23.10	hypothetical protein|protein_coding|supercont1.202:1673550-1678759:1|gene:AAEL017365
		AGAP006037-RA	Locus28v1rpkm3816.35	hypothetical protein|protein_coding|supercont1.210:622979-653136:-1|gene:AAEL017516
		AGAP003967-RA	Locus5245v1rpkm18.93	hypothetical protein|protein_coding|supercont1.302:740132-840096:1|gene:AAEL008123
		AGAP005772-RA	Locus12109v1rpkm7.12	hypothetical protein|protein_coding|supercont1.338:184654-221211:1|gene:AAEL018160
		AGAP000924-RA	Locus5338v1rpkm18.55	hypothetical protein|protein_coding|supercont1.360:751463-763679:-1|gene:AAEL008938
		AGAP005062-RA	Locus3716v1rpkm28.76	hypothetical protein|protein_coding|supercont1.42:2167826-2188306:-1|gene:AAEL017164
		AGAP001827-RA	Locus1310v1rpkm99.72	hypothetical protein|protein_coding|supercont1.451:53555-74110:-1|gene:AAEL017263
		AGAP005505-RA	Locus4173v1rpkm24.89	hypothetical protein|protein_coding|supercont1.495:644287-650179:-1|gene:AAEL010674
		AGAP002246-RA	Locus6504v1rpkm14.80	hypothetical protein|protein_coding|supercont1.509:115909-136244:-1|gene:AAEL010807
		AGAP002710-RA	Locus8876v1rpkm10.50	hypothetical protein|protein_coding|supercont1.773:360992-489092:-1|gene:AAEL018251
		AGAP003648-RA	Locus2773v1rpkm42.37	hypothetical protein|protein_coding|supercont1.80:1301251-1315128:1|gene:AAEL017213
		AGAP001997-RA	Locus1494v1rpkm84.70	interleukin enhancer binding factor|protein_coding|supercont1.187:487413-489016:-1|gene:AAEL006048
		AGAP002192-RA	Locus1192v1rpkm112.43	isocitrate dehydrogenase|protein_coding|supercont1.510:563636-639137:1|gene:AAEL010814
		AGAP002728-RA	Locus471v1rpkm298.66	isocitrate dehydrogenase|protein_coding|supercont1.8:2788715-2803612:-1|gene:AAEL000454
		AGAP002101-RA	Locus1226v1rpkm108.10	isoleucyl tRNA synthetase|protein_coding|supercont1.7:4386853-4416525:-1|gene:AAEL000388
		AGAP001482-RA	Locus6743v1rpkm14.14	kinase suppressor of ras (ksr)|protein_coding|supercont1.333:582382-627480:1|gene:AAEL008585
		AGAP000561-RA	Locus2248v2rpkm39.95	kinesin heavy chain subunit|protein_coding|supercont1.331:145034-182326:-1|gene:AAEL008542
		AGAP003925-RA	Locus5439v1rpkm18.15	kinesin heavy chain|protein_coding|supercont1.74:2179335-2212138:1|gene:AAEL002987
		AGAP003323-RA	Locus7447v1rpkm12.67	kinesin-like protein KIF17|protein_coding|supercont1.70:784790-815427:1|gene:AAEL002877
		AGAP002427-RA	Locus7901v1rpkm11.89	kinesin-like protein KIF3A|protein_coding|supercont1.524:231878-290396:-1|gene:AAEL010942
		AGAP000159-RA	Locus3681v1rpkm29.03	kinesin-like protein Klp10A|protein_coding|supercont1.111:1563827-1705490:1|gene:AAEL004235
		AGAP002717-RA	Locus7159v1rpkm13.26	lipid a export ATP-binding/permease protein msba|protein_coding|supercont1.8:3711414-3730662:1|gene:AAEL000434
		AGAP006159-RA	Locus3999v1rpkm26.35	low-Mr GTP-binding protein Rab31, putative|protein_coding|supercont1.547:13667-54126:1|gene:AAEL011171
		AGAP000325-RA	Locus1173v1rpkm114.45	lysyl-tRNA synthetase|protein_coding|supercont1.1226:77993-92982:-1|gene:AAEL014702
		AGAP005906-RA	Locus5796v1rpkm16.90	Mediator of RNA polymerase II transcription subunit 24 (Mediator complex subunit 24)|protein_coding|supercont1.363:66945-112052:1|gene:AAEL009027
		AGAP002383-RA	Locus7374v1rpkm12.83	methionine-tRNA synthetase|protein_coding|supercont1.100:606151-610676:-1|gene:AAEL003913
		AGAP002830-RA	Locus9656v1rpkm9.57	methylenetetrahydrofolate dehydrogenase|protein_coding|supercont1.188:172111-258926:-1|gene:AAEL006085
		AGAP004266-RA	Locus5423v1rpkm18.21	mitochondrial chaperone bcs1|protein_coding|supercont1.542:580623-582463:-1|gene:AAEL011123
		AGAP001670-RA	Locus11344v1rpkm7.84	mitochondrial translational initiation factor|protein_coding|supercont1.80:162613-165613:-1|gene:AAEL003170
		AGAP001103-RA	Locus1325v10rpkm15.36	mitogen activated protein kinase kinase 2, mapkk2, mek2|protein_coding|supercont1.729:23888-54107:-1|gene:AAEL012723
		AGAP002371-RA	Locus1927v1rpkm64.42	mitogen activated protein kinase kinase kinase 4, mapkkk4, mekk4|protein_coding|supercont1.479:181006-194389:-1|gene:AAEL010466
		AGAP000043-RA	Locus1912v1rpkm64.84	mixed lineage protein kinase|protein_coding|supercont1.1075:6013-36770:1|gene:AAEL014329
		AGAP004769-RA	Locus75v11rpkm20.52_PRE	MRAS2, putative|protein_coding|supercont1.83:492339-510590:1|gene:AAEL003306
		AGAP001460-RA	Locus2118v1rpkm57.89	myelinprotein expression factor|protein_coding|supercont1.94:956884-962281:-1|gene:AAEL003670
		AGAP000776-RA	Locus8v26rpkm123.57_PRE	myosin vi|protein_coding|supercont1.111:1763892-1881229:1|gene:AAEL004227
		AGAP002170-RA	Locus1314v3rpkm0.00_PRE	NADH-ubiquinone oxidoreductase 24 kda subunit|protein_coding|supercont1.160:786975-799419:1|gene:AAEL005508
		AGAP003168-RA	Locus258v1rpkm553.17	NADP-specific isocitrate dehydrogenase|protein_coding|supercont1.717:238281-251630:1|gene:AAEL012614
		AGAP003889-RA	Locus1955v1rpkm63.56	NADPH fad oxidoreductase|protein_coding|supercont1.188:1850663-1852694:-1|gene:AAEL006081
		AGAP003040-RA	Locus6419v1rpkm15.03	non-receptor serine/threonine protein kinase|protein_coding|supercont1.120:597014-613850:-1|gene:AAEL004474
		AGAP001133-RA	Locus2842v1rpkm40.89	nonsense-mediated mRNA decay protein 1 (rent1)|protein_coding|supercont1.616:428989-444113:-1|gene:AAEL011817
		AGAP002547-RA	Locus2249v1rpkm54.17	Nuclear cap-binding protein subunit 2 (20 kDa nuclear cap-binding protein)(NCBP 20 kDa subunit)(CBP20)|protein_coding|supercont1.191:703630-704725:1|gene:AAEL006135
		AGAP002335-RA	Locus11585v1rpkm7.62	nucleolysin tia-1|protein_coding|supercont1.218:353464-383827:-1|gene:AAEL006710
		AGAP000454-RA	Locus3377v1rpkm32.19	oxidoreductase|protein_coding|supercont1.890:257832-269411:1|gene:AAEL013652
		AGAP000560-RA	Locus2647v1rpkm44.64	paraplegin|protein_coding|supercont1.939:290458-320877:-1|gene:AAEL013841
		AGAP004593-RA	Locus843v1rpkm164.31	past-1|protein_coding|supercont1.476:231881-289301:1|gene:AAEL010403
		AGAP000440-RA	Locus1229v1rpkm107.88	peroxisomal membrane protein 70 abcd3|protein_coding|supercont1.71:1638885-1676168:1|gene:AAEL002913
		AGAP006205-RA	Locus2946v1rpkm38.79	peroxisome assembly factor-2 (peroxisomal-type ATPase 1)|protein_coding|supercont1.1:531068-537308:-1|gene:AAEL000081
		AGAP001612-RA	Locus6385v1rpkm15.14	peroxisome assembly factor-2 (peroxisomal-type ATPase 1)|protein_coding|supercont1.11:3824268-3836846:-1|gene:AAEL000583
		AGAP002653-RA	Locus1513v1rpkm83.76	phenylalanyl-tRNA synthetase alpha chain|protein_coding|supercont1.70:690355-692083:1|gene:AAEL002867
		AGAP000018-RA	Locus7724v3rpkm8.11	phosphatidylinositol 3-kinase catalytic subunit alpha, beta, delta|protein_coding|supercont1.71:894341-929044:-1|gene:AAEL002903
		AGAP003350-RA	Locus2137v1rpkm57.32	phosphoenolpyruvate carboxykinase|protein_coding|supercont1.1:4321517-4323668:-1|gene:AAEL000006
		AGAP002647-RA	Locus340v1rpkm404.36	phosphorylase kinase, gamma|protein_coding|supercont1.910:8305-48298:-1|gene:AAEL013755
		AGAP003230-RA	Locus12991v1rpkm6.32	poly [ADP-ribose] polymerase|protein_coding|supercont1.616:450457-459258:1|gene:AAEL011815
		AGAP002829-RA	Locus3373v1rpkm32.21	Probable ATP-dependent RNA helicase spindle-E (EC 3.6.4.13)|protein_coding|supercont1.809:84614-128939:1|gene:AAEL013235
		AGAP003589-RA	Locus9745v1rpkm9.45	prolyl-tRNA synthetase|protein_coding|supercont1.510:107471-109032:-1|gene:AAEL010816
		AGAP002915-RA	Locus7488v1rpkm12.59	proprotein convertase subtilisin/kexin type 4, furin|protein_coding|supercont1.502:19306-206954:-1|gene:AAEL010725
		AGAP000070-RA	Locus8544v1rpkm10.91	protein kinase c, mu|protein_coding|supercont1.71:1299054-1348087:-1|gene:AAEL002892
		AGAP002748-RA	Locus9653v1rpkm9.57	protein kinase c|protein_coding|supercont1.17:1114738-1180292:-1|gene:AAEL000810
		AGAP000147-RA	Locus4223v1rpkm24.50	protein serine/threonine kinase, putative|protein_coding|supercont1.92:2428516-2439004:1|gene:AAEL003595
		AGAP004833-RA	Locus3645v1rpkm29.31	prp4|protein_coding|supercont1.332:982301-1002361:1|gene:AAEL008556
		AGAP000180-RA	Locus2297v1rpkm52.59	purine biosynthesis protein 6, pur6|protein_coding|supercont1.92:1664169-1671360:-1|gene:AAEL003606
		AGAP002227-RA	Locus1890v2rpkm29.31	pyridoxamine 5'-phosphate oxidase|protein_coding|supercont1.65:2800078-2839856:-1|gene:AAEL002703
		AGAP005445-RA	Locus2947v2rpkm25.91	rac GTPase|protein_coding|supercont1.422:393139-393717:-1|gene:AAEL009732
		AGAP001902-RA	Locus827v70rpkm2.18_PRE	RAS homologue enriched in brain (RHEB)|protein_coding|supercont1.304:1101500-1123611:1|gene:AAEL008179
		AGAP004146-RA	Locus734v2rpkm30.93	ras-related protein Rab-1A, putative|protein_coding|supercont1.140:1254787-1287095:1|gene:AAEL005069
		AGAP005393-RA	Locus920v1rpkm149.05	ras-related protein Rab-2A, putative|protein_coding|supercont1.134:755967-773027:-1|gene:AAEL004902
		AGAP001617-RB	Locus1023v4rpkm10.59_PRE	ras-related protein Rab-7|protein_coding|supercont1.88:2376006-2408014:1|gene:AAEL003503
		AGAP001211-RA	Locus5416v2rpkm15.45	ras-related protein Rab-8A, putative|protein_coding|supercont1.458:332440-378470:-1|gene:AAEL010170
		AGAP003028-RA	Locus1165v1rpkm114.89	ras-related protein Rab, putative|protein_coding|supercont1.886:325255-332861:-1|gene:AAEL013620
		AGAP004204-RA	Locus1485v1rpkm85.40	ras-related protein, putative|protein_coding|supercont1.477:363480-387232:1|gene:AAEL010430
		AGAP002812-RA	Locus8217v4rpkm0.88_PRE	ras|protein_coding|supercont1.49:2715474-2732036:1|gene:AAEL002119
		AGAP002219-RA	Locus713v62rpkm12.90_PRE	ras|protein_coding|supercont1.652:238649-248105:1|gene:AAEL012071
		AGAP004546-RA	Locus5908v1rpkm16.54	rbm25 protein|protein_coding|supercont1.133:1173411-1215775:-1|gene:AAEL004886
		AGAP000634-RA	Locus7965v1rpkm11.77	Regulator of telomere elongation helicase 1 homolog (EC 3.6.4.12)|protein_coding|supercont1.360:515593-540942:-1|gene:AAEL008960
		AGAP005144-RA	Locus9235v1rpkm10.09	replication factor c / DNA polymerase iii gamma-tau subunit|protein_coding|supercont1.398:75587-76953:1|gene:AAEL009465
		AGAP001290-RA	Locus6199v1rpkm15.64	replication factor C large subunit, putative|protein_coding|supercont1.30:1273006-1288689:1|gene:AAEL001324
		AGAP003093-RA	Locus8961v1rpkm10.41	replication factor C, 37-kDa subunit, putative|protein_coding|supercont1.221:1717213-1718904:-1|gene:AAEL006788
		AGAP006094-RA	Locus5671v1rpkm17.38	ribosomal protein S6 kinase, 90kD, polypeptide|protein_coding|supercont1.543:59857-125578:-1|gene:AAEL011145
		AGAP005249-RA	Locus7146v1rpkm13.28	RNA binding motif protein|protein_coding|supercont1.106:369343-386569:-1|gene:AAEL004075
		AGAP005127-RA	Locus6483v2rpkm10.39	RNA recognition motif protein split ends|protein_coding|supercont1.662:240477-243747:1|gene:AAEL012171
		AGAP000977-RA	Locus5365v1rpkm18.41	RNA-binding protein, putative|protein_coding|supercont1.58:2704226-2712884:1|gene:AAEL002461
		AGAP001298-RA	Locus1988v8rpkm1.70_PRE	scaffold attachment factor b|protein_coding|supercont1.30:403451-429279:1|gene:AAEL001352
		AGAP002645-RA	Locus7300v1rpkm12.97	septin|protein_coding|supercont1.159:1269813-1273341:-1|gene:AAEL005493
		AGAP000768-RA	Locus3510v1rpkm30.81	septin|protein_coding|supercont1.534:437947-528335:-1|gene:AAEL011012
		AGAP004176-RA	Locus4479v2rpkm19.18	serine threonine-protein kinase|protein_coding|supercont1.565:514228-540152:-1|gene:AAEL011308
		AGAP006044-RA	Locus2488v2rpkm11.70	serine/threonine protein kinase|protein_coding|supercont1.210:200307-236406:1|gene:AAEL006539
		AGAP003201-RA	Locus6527v1rpkm14.74	serine/threonine protein kinase|protein_coding|supercont1.3:1254055-1295642:-1|gene:AAEL000217
		AGAP004112-RA	Locus5456v1rpkm18.11	serine/threonine protein kinase|protein_coding|supercont1.323:1035510-1195252:-1|gene:AAEL008413
		AGAP004315-RA	Locus3954v3rpkm6.10	serine/threonine protein kinase|protein_coding|supercont1.593:640717-661793:1|gene:AAEL011594
		AGAP003174-RA	Locus6137v1rpkm15.85	serine/threonine protein kinase|protein_coding|supercont1.717:508496-534700:1|gene:AAEL012612
		AGAP004239-RA	Locus8746v1rpkm10.67	serine/threonine protein kinase|protein_coding|supercont1.835:314699-344814:1|gene:AAEL013390
		AGAP005521-RA	Locus5268v1rpkm18.84	serine/threonine-protein kinase 38 (ndr2 protein kinase)|protein_coding|supercont1.447:66520-81710:-1|gene:AAEL010021
		AGAP001526-RA	Locus3539v2rpkm25.29	serine/threonine-protein kinase rio2 (rio kinase 2)|protein_coding|supercont1.542:261037-263467:-1|gene:AAEL011114
		AGAP001933-RA	Locus5347v1rpkm18.53	serine/threonine-protein kinase vrk|protein_coding|supercont1.1588:92422-94744:1|gene:AAEL015216
		AGAP000234-RA	Locus3189v1rpkm34.72	serine/threonine-protein kinase|protein_coding|supercont1.75:882822-918291:-1|gene:AAEL003022
		AGAP004610-RA	Locus3448v2rpkm30.50	signal recognition particle 54 kda protein|protein_coding|supercont1.787:261465-326878:-1|gene:AAEL013076
		AGAP000625-RA	Locus2890v1rpkm39.97	skd/vacuolar sorting|protein_coding|supercont1.72:2564981-2580605:-1|gene:AAEL002938
		AGAP002334-RA	Locus15012v1rpkm4.63	spastin|protein_coding|supercont1.6:3557211-3558889:-1|gene:AAEL000346
		AGAP005630-RA	Locus740v1rpkm186.80	spermatogenesis associated factor|protein_coding|supercont1.488:609042-633400:-1|gene:AAEL010585
		AGAP001538-RA	Locus4512v1rpkm22.62	spliceosome associated protein|protein_coding|supercont1.922:17883-21872:-1|gene:AAEL013795
		AGAP002780-RA	Locus1690v1rpkm74.22	splicing factor SC35, putative|protein_coding|supercont1.179:1377035-1377796:-1|gene:AAEL005909
		AGAP002908-RA	Locus2806v1rpkm41.68	splicing factor u2af large subunit|protein_coding|supercont1.68:773900-789939:-1|gene:AAEL002818
		AGAP002390-RA	Locus3426v1rpkm31.68	splicing factor, putative|protein_coding|supercont1.100:718368-734020:-1|gene:AAEL003916
		AGAP005322-RA	Locus3801v1rpkm28.00	srpk|protein_coding|supercont1.330:353649-368415:1|gene:AAEL008507
		AGAP002985-RA	Locus8052v1rpkm11.63	structural maintenance of chromosomes 6 smc6|protein_coding|supercont1.61:178098-198927:1|gene:AAEL002581
		AGAP002947-RA	Locus3790v1rpkm28.07	structural maintenance of chromosomes smc1|protein_coding|supercont1.175:1418946-1437740:-1|gene:AAEL005802
		AGAP004744-RA	Locus525v2rpkm191.02	succinyl-coa synthetase beta chain|protein_coding|supercont1.607:45410-82957:-1|gene:AAEL011746
		AGAP003497-RA	Locus1576v1rpkm80.46	TAR DNA-binding protein 43|protein_coding|supercont3.549:69214-70836:-1|gene:CPIJ014288
		AGAP000565-RA	Locus116v6rpkm112.55_PRE	thioredoxin reductase|protein_coding|supercont1.71:1067969-1080318:-1|gene:AAEL002886
		AGAP005260-RA	Locus11202v1rpkm7.97	Thymidylate kinase, putative|protein_coding|supercont1.28:3642577-3643522:-1|gene:AAEL001246
		AGAP001522-RA	Locus8213v1rpkm11.38	thyroid hormone receptor interactor|protein_coding|supercont1.599:661072-662874:-1|gene:AAEL011653
		AGAP002966-RA	Locus4381v1rpkm23.37	TOLL pathway signalling Ser/Thr Kinase.|protein_coding|supercont1.211:1806405-1836728:-1|gene:AAEL006571
		AGAP002490-RA	Locus2016v1rpkm61.13	transcriptional regulator ATRX (X-linked helicase II)|protein_coding|supercont1.23:1086273-1138836:1|gene:AAEL001141
		AGAP003001-RA	Locus7427v1rpkm12.71	translation elongation factor|protein_coding|supercont1.21:2683017-2707369:-1|gene:AAEL001019
		AGAP004824-RA	Locus2391v1rpkm50.30	translation initiation factor if-2|protein_coding|supercont1.383:1010606-1023647:1|gene:AAEL009241
		AGAP000639-RA	Locus14079v1rpkm5.45	tRNA delta(2)-isopentenylpyrophosphate transferase|protein_coding|supercont1.374:1180044-1194115:1|gene:AAEL009164
		AGAP000856-RA	Locus5567v1rpkm17.69	tRNA-dihydrouridine synthase|protein_coding|supercont1.659:409770-420510:-1|gene:AAEL012140
		AGAP003315-RA	Locus3622v1rpkm29.58	tryptophanyl-tRNA synthetase|protein_coding|supercont1.863:320439-328932:-1|gene:AAEL013521
		AGAP001219-RA	Locus266v2rpkm502.42	tubulin alpha chain|protein_coding|supercont1.215:571537-574025:1|gene:AAEL006642
		AGAP005293-RB	Locus918v1rpkm149.85	tubulin beta chain|protein_coding|supercont1.140:2231271-2283895:-1|gene:AAEL005052
		AGAP003003-RA	Locus2650v1rpkm44.60	tyrosyl-tRNA synthetase|protein_coding|supercont1.21:2611829-2620258:-1|gene:AAEL001044
		AGAP000012-RA	Locus4924v1rpkm20.43	tyrosyl-tRNA synthetase|protein_coding|supercont1.487:445033-447867:1|gene:AAEL010563
		AGAP002956-RA	Locus2113v1rpkm58.02	U2 snrnp auxiliary factor, small subunit|protein_coding|supercont1.218:487508-501345:-1|gene:AAEL006713
		AGAP001519-RA	Locus8005v1rpkm11.72	U520|protein_coding|supercont1.550:717741-749432:1|gene:AAEL011187
		AGAP005916-RA	Locus1095v1rpkm121.01	ubiquitin-conjugating enzyme m|protein_coding|supercont1.363:46427-62535:-1|gene:AAEL009026
		AGAP005209-RA	Locus2156v1rpkm56.87	uridine cytidine kinase i|protein_coding|supercont1.562:165287-186222:1|gene:AAEL011273
			#N/A	#N/A
			#N/A	#N/A

## Sheet: ATP metabolism
Functional cluster	Enrichment value	An. gambiae orthologAn. gambiae orthologAn. gambiae orthologAn. gambiae orthologAn. gambiae orthologAn. gambiae orthologAn. gambiae orthologAn. gambiae orthologAn. gambiae orthologAn. gambiae orthologAn. gambiae orthologAn. gambiae orthologAn. gambiae orthologAn. gambiae orthologAn. gambiae orthologAn. gambiae orthologAn. gambiae orthologAn. gambiae ortholog	Ae. albopictus IDAe. albopictus IDAe. albopictus IDAe. albopictus IDAe. albopictus IDAe. albopictus IDAe. albopictus IDAe. albopictus IDAe. albopictus IDAe. albopictus IDAe. albopictus IDAe. albopictus IDAe. albopictus IDAe. albopictus IDAe. albopictus IDAe. albopictus IDAe. albopictus IDAe. albopictus ID	Function
ATP binding	3.46	AGAP005216-RA	Locus13152v2rpkm4.00	1-phosphatidylinositol-4-phosphate 5-kinase, putative|protein_coding|supercont1.562:570739-601503:-1|gene:AAEL011274
		AGAP000616-RA	Locus1125v1rpkm118.14	26S protease regulatory subunit 6a|protein_coding|supercont1.59:1067031-1074156:1|gene:AAEL002508
		AGAP001407-RA	Locus2134v2rpkm24.29	26S protease regulatory subunit S10b|protein_coding|supercont1.123:1841147-1853090:-1|gene:AAEL004563
		AGAP003216-RA	Locus878v1rpkm157.84	26S protease regulatory subunit|protein_coding|supercont1.656:389571-391272:1|gene:AAEL012095
		AGAP002288-RA	Locus6569v1rpkm14.63	3-hydroxy-3-methylglutaryl-coenzyme A reductase|protein_coding|supercont1.388:832804-920798:-1|gene:AAEL009311
		AGAP005581-RA	Locus628v1rpkm220.00	3-hydroxyisobutyrate dehydrogenase|protein_coding|supercont1.957:58120-73356:-1|gene:AAEL013904
		AGAP005131-RA	Locus65v1rpkm2348.65	40S ribosomal protein S24|protein_coding|supercont1.1059:149067-149948:-1|gene:AAEL014292
		AGAP002686-RA	Locus1512v1rpkm83.98	5'-AMP-activated protein kinase, catalytic alpha-1 chain|protein_coding|supercont1.240:678556-687022:1|gene:AAEL007153
		AGAP004197-RA	Locus757v1rpkm182.56	6-phosphogluconate dehydrogenase|protein_coding|supercont1.180:866603-879733:-1|gene:AAEL005931
		AGAP001523-RA	Locus4913v1rpkm20.49	ABC transporter|protein_coding|supercont1.1224:80764-141582:-1|gene:AAEL014699
		AGAP002278-RA	Locus1109v1rpkm119.76	ABC transporter|protein_coding|supercont1.302:73729-107503:1|gene:AAEL008134
		AGAP001858-RA	Locus5065v21rpkm1.99	ABC transporter|protein_coding|supercont1.303:412767-432830:1|gene:AAEL008138
		AGAP005175-RB	Locus2206v1rpkm55.43	acetyl-coa carboxylase|protein_coding|supercont1.200:126900-173112:-1|gene:AAEL006307
		AGAP005095-RA	Locus3614v1rpkm29.69	actin|protein_coding|supercont1.125:2426090-2427617:-1|gene:AAEL004631
		AGAP005110-RA	Locus2992v1rpkm37.83	actin|protein_coding|supercont1.677:203313-223527:-1|gene:AAEL012310
		AGAP001234-RA	Locus5046v1rpkm19.82	activating signal cointegrator 1 complex subunit 3, helc1|protein_coding|supercont1.998:525-1944:1|gene:AAEL014063
		AGAP000763-RA	Locus3663v2rpkm21.50	activin receptor type ii|protein_coding|supercont1.252:1557119-1578476:-1|gene:AAEL007384
		AGAP001951-RA	Locus1511v1rpkm83.99	acyl-coa dehydrogenase|protein_coding|supercont1.108:1977682-1980020:-1|gene:AAEL004137
		AGAP005662-RA	Locus334v1rpkm413.13	acyl-coa dehydrogenase|protein_coding|supercont1.1120:30603-42453:-1|gene:AAEL014452
		AGAP002262-RA	Locus6740v1rpkm14.15	adenylate cyclase|protein_coding|supercont1.1:891842-940069:1|gene:AAEL000062
		AGAP003405-RA	Locus580v1rpkm238.54	adenylosuccinate synthetase|protein_coding|supercont1.80:1494277-1562843:1|gene:AAEL003161
		AGAP001737-RA	Locus2692v1rpkm43.75	Adenylyltransferase and sulfurtransferase MOCS3 (Molybdenum cofactor synthesis protein 3) [Includes Adenylyltransferase MOCS3(EC 2.7.7.-)(Sulfur carrier protein MOCS2A adenylyltransferase)(EC 2.7.7.n4);Sulfurtransferase MOCS3(EC 2.8.1.-)(Sulfur carr /.../otein MOCS2A sulfurtransferase)(EC 2.8.1.n1)]|protein_coding|supercont1.125:1366129-1370406:1|gene:AAEL004607
		AGAP005267-RA	Locus4741v1rpkm21.37	ADP-ribosylation factor, arf|protein_coding|supercont1.82:2723199-2724387:-1|gene:AAEL003281
		AGAP004227-RA	Locus2437v4rpkm29.63	ADP-ribosylation factor, putative|protein_coding|supercont1.243:1395886-1415059:1|gene:AAEL007209
		AGAP005729-RA	Locus3744v1rpkm28.52	als2cr7|protein_coding|supercont1.759:252261-303026:1|gene:AAEL012915
		AGAP003629-RA	Locus365v1rpkm379.03	apyrase, putative|protein_coding|supercont1.531:76104-79029:1|gene:AAEL010986
		AGAP004708-RA	Locus2464v1rpkm49.06	arginyl-tRNA synthetase|protein_coding|supercont1.3:2022352-2035355:-1|gene:AAEL000199
		AGAP005782-RA	Locus1441v1rpkm89.50	arsenical pump-driving ATPase|protein_coding|supercont1.543:510996-512921:-1|gene:AAEL011136
		AGAP002969-RA	Locus1616v1rpkm78.32	aspartyl-tRNA synthetase|protein_coding|supercont1.211:1853590-1873370:-1|gene:AAEL006577
		AGAP001276-RA	Locus5052v1rpkm19.80	aspartyl-tRNA synthetase|protein_coding|supercont1.599:190215-191866:1|gene:AAEL011655
		AGAP005576-RA	Locus1172v1rpkm114.50	aspartyl-tRNA synthetase|protein_coding|supercont1.66:2861535-2865585:1|gene:AAEL002748
		AGAP002047-RA	Locus5021v5rpkm1.72_PRE	atlastin|protein_coding|supercont1.77:221949-286848:1|gene:AAEL003109
		AGAP005134-RA	Locus49v1rpkm2922.85	ATP synthase alpha subunit mitochondrial|protein_coding|supercont1.662:86795-99335:-1|gene:AAEL012175
		AGAP001777-RA	Locus2429v3rpkm26.05	ATP-binding cassette transporter|protein_coding|supercont1.180:663880-682626:-1|gene:AAEL005918
		AGAP001775-RA	Locus288v6rpkm99.07	ATP-binding cassette transporter|protein_coding|supercont1.180:711724-765986:1|gene:AAEL005937
		AGAP003221-RA	Locus2243v1rpkm54.32	ATP-binding cassette transporter|protein_coding|supercont1.180:786121-801780:1|gene:AAEL005929
		AGAP005639-RA	Locus1967v1rpkm63.05	ATP-binding cassette transporter|protein_coding|supercont1.474:313030-327570:1|gene:AAEL010379
		AGAP004603-RA	Locus3018v2rpkm25.47	ATP-binding cassette transporter|protein_coding|supercont1.688:67827-73302:-1|gene:AAEL012395
		AGAP003508-RA	Locus7905v1rpkm11.89	ATP-dependent RNA and DNA helicase|protein_coding|supercont1.260:639818-653813:1|gene:AAEL007512
		AGAP006138-RA	Locus4843v1rpkm20.89	ATP-dependent RNA helicase|protein_coding|supercont1.1050:118636-120887:-1|gene:AAEL014256
		AGAP002687-RA	Locus8453v1rpkm11.05	ATP-dependent RNA helicase|protein_coding|supercont1.240:699288-729218:-1|gene:AAEL007150
		AGAP002223-RA	Locus4506v1rpkm22.65	ATP-dependent RNA helicase|protein_coding|supercont1.802:247831-278982:1|gene:AAEL013182
		AGAP002693-RA	Locus448v1rpkm321.88	ATP-dependent transporter|protein_coding|supercont1.529:122846-144067:-1|gene:AAEL010977
		AGAP005102-RA	Locus5100v1rpkm19.56	autophagy related gene|protein_coding|supercont1.677:272676-274969:1|gene:AAEL012306
		AGAP002182-RA	Locus439v1rpkm327.97	bacterial-type ABC transport ATP-binding subunit? or RNAse l inhibitor|protein_coding|supercont1.450:713084-727146:1|gene:AAEL010059
		AGAP002945-RA	Locus2522v1rpkm47.71	bifunctional aminoacyl-tRNA synthetase|protein_coding|supercont1.175:1441603-1470184:1|gene:AAEL005801
		AGAP002646-RA	Locus4385v1rpkm23.33	cak1|protein_coding|supercont1.21:1848131-1849580:-1|gene:AAEL001038
		AGAP006186-RE	Locus1599v1rpkm79.07	calcium-transporting ATPase sarcoplasmic/endoplasmic reticulum type|protein_coding|supercont1.211:1168009-1210032:1|gene:AAEL006582
		AGAP006186-RB	Locus1599v4rpkm2.17_PRE	calcium-transporting ATPase sarcoplasmic/endoplasmic reticulum type|protein_coding|supercont1.211:1168009-1216346:1|gene:AAEL006582
		AGAP005306-RA	Locus7684v1rpkm12.25	calcium/calmodulin-dependent protein kinase type 1 (camki)|protein_coding|supercont1.580:589918-606908:-1|gene:AAEL011441
		AGAP000300-RA	Locus8489v1rpkm11.00	carbamoyl-phosphate synthase large chain|protein_coding|supercont1.399:863623-866852:1|gene:AAEL009475
		AGAP004742-RB	Locus1433v1rpkm89.78	carboxylase:pyruvate/acetyl-coa/propionyl-coa|protein_coding|supercont1.418:631923-655851:-1|gene:AAEL009691
		AGAP005569-RA	Locus726v1rpkm190.01	casein kinase ii, alpha chain (cmgc group iv)|protein_coding|supercont1.656:523128-524751:1|gene:AAEL012094
		AGAP000627-RC	Locus2080v1rpkm59.08	casein kinase|protein_coding|supercont1.51:1913794-1915800:1|gene:AAEL002226
		AGAP004780-RA	Locus4523v1rpkm22.59	cdc2l5|protein_coding|supercont1.392:256525-303582:-1|gene:AAEL009364
		AGAP005851-RA	Locus3738v1rpkm28.55	cdk10/11|protein_coding|supercont1.145:1733183-1735866:-1|gene:AAEL005191
		AGAP002067-RA	Locus2015v1rpkm61.14	cell cycle progression|protein_coding|supercont1.449:227853-250755:1|gene:AAEL010051
		AGAP003413-RA	Locus1480v1rpkm86.01	chaperone atp11p|protein_coding|supercont1.444:113091-115916:-1|gene:AAEL009981
		AGAP004002-RA	Locus908v1rpkm151.92	chaperonin-60kD, ch60|protein_coding|supercont1.591:670682-691994:1|gene:AAEL011584
		AGAP003477-RA	Locus1326v1rpkm99.07	chaperonin|protein_coding|supercont1.229:173214-184304:-1|gene:AAEL006946
		AGAP004238-RA	Locus1671v2rpkm67.93	chaperonin|protein_coding|supercont1.388:801712-812719:-1|gene:AAEL009320
		AGAP002759-RA	Locus820v1rpkm168.56	chaperonin|protein_coding|supercont1.450:160123-173758:1|gene:AAEL010063
		AGAP002762-RA	Locus631v1rpkm219.76	chaperonin|protein_coding|supercont1.9:3563427-3585798:-1|gene:AAEL000486
		AGAP002943-RA	Locus2522v2rpkm5.83	chromatin regulatory protein sir2|protein_coding|supercont1.175:1468551-1479696:-1|gene:AAEL005816
		AGAP000847-RA	Locus5643v1rpkm17.46	clk2|protein_coding|supercont1.300:787424-810086:1|gene:AAEL008078
		AGAP000106-RA	Locus3675v1rpkm29.07	conserved hypothetical protein|protein_coding|supercont1.109:1947761-2044395:-1|gene:AAEL004180
		AGAP005964-RA	Locus3102v2rpkm27.00	conserved hypothetical protein|protein_coding|supercont1.1389:7706-12098:1|gene:AAEL014999
		AGAP003715-RA	Locus3621v1rpkm29.60	conserved hypothetical protein|protein_coding|supercont1.155:405354-427973:-1|gene:AAEL005425
		AGAP000552-RA	Locus5105v1rpkm19.54	conserved hypothetical protein|protein_coding|supercont1.156:103669-120989:-1|gene:AAEL005438
		AGAP002193-RA	Locus3783v1rpkm28.13	conserved hypothetical protein|protein_coding|supercont1.20:2451190-2500518:-1|gene:AAEL001007
		AGAP002968-RA	Locus6220v1rpkm15.59	conserved hypothetical protein|protein_coding|supercont1.211:1845919-1848578:1|gene:AAEL006587
		AGAP002991-RA	Locus2074v1rpkm59.25	conserved hypothetical protein|protein_coding|supercont1.24:2890414-2911393:-1|gene:AAEL001188
		AGAP000810-RA	Locus595v7rpkm19.74_PRE	conserved hypothetical protein|protein_coding|supercont1.322:539199-568504:-1|gene:AAEL008398
		AGAP002778-RA	Locus7500v1rpkm12.56	conserved hypothetical protein|protein_coding|supercont1.360:563250-575163:1|gene:AAEL008947
		AGAP002071-RA	Locus1648v1rpkm76.52	conserved hypothetical protein|protein_coding|supercont1.449:843528-895566:1|gene:AAEL010047
		AGAP002816-RA	Locus3281v1rpkm33.46	conserved hypothetical protein|protein_coding|supercont1.49:2407778-2426969:-1|gene:AAEL002102
		AGAP005680-RA	Locus7624v1rpkm12.35	conserved hypothetical protein|protein_coding|supercont1.5:4009332-4047714:1|gene:AAEL000262
		AGAP003227-RA	Locus9207v1rpkm10.13	conserved hypothetical protein|protein_coding|supercont1.541:203548-220419:-1|gene:AAEL011098
		AGAP001152-RA	Locus5260v1rpkm18.86	conserved hypothetical protein|protein_coding|supercont1.542:516754-517938:1|gene:AAEL011135
		AGAP000545-RA	Locus3673v1rpkm29.08	conserved hypothetical protein|protein_coding|supercont1.563:169521-176462:-1|gene:AAEL011289
		AGAP003193-RA	Locus7736v1rpkm12.17	conserved hypothetical protein|protein_coding|supercont1.612:406833-407828:-1|gene:AAEL011782
		AGAP002655-RA	Locus773v21rpkm3.38_PRE	conserved hypothetical protein|protein_coding|supercont1.670:184818-212416:1|gene:AAEL012243
		AGAP002142-RA	Locus6318v1rpkm15.31	conserved hypothetical protein|protein_coding|supercont1.670:245674-254415:-1|gene:AAEL012247
		AGAP000602-RA	Locus4586v1rpkm22.23	conserved hypothetical protein|protein_coding|supercont1.71:432197-465215:1|gene:AAEL002895
		AGAP003171-RA	Locus8476v1rpkm11.02	conserved hypothetical protein|protein_coding|supercont1.717:278025-301272:1|gene:AAEL012618
		AGAP001820-RA	Locus3024v1rpkm37.34	conserved hypothetical protein|protein_coding|supercont1.804:149747-161788:1|gene:AAEL013189
		AGAP004425-RA	Locus1773v1rpkm71.00	conserved hypothetical protein|protein_coding|supercont1.835:60747-71678:-1|gene:AAEL013394
		AGAP005460-RA	Locus4477v1rpkm22.88	conserved hypothetical protein|protein_coding|supercont1.96:1994056-1995889:1|gene:AAEL003770
		AGAP001645-RA	Locus796v1rpkm172.43	conserved hypothetical protein|protein_coding|supercont3.116:547280-548531:1|gene:CPIJ006342
		AGAP001958-RA	Locus2794v1rpkm41.90	cryptochrome 1|protein_coding|supercont1.108:1657213-1672577:1|gene:AAEL004146
		AGAP003968-RA	Locus1455v1rpkm88.19	cytidylate kinase|protein_coding|supercont1.302:705125-720393:-1|gene:AAEL008131
		AGAP005220-RA	Locus2893v1rpkm39.94	Cytoplasmic tRNA 2-thiolation protein 1 (EC 2.7.7.-)(Cytoplasmic tRNA adenylyltransferase 1)|protein_coding|supercont1.562:604908-608420:1|gene:AAEL011283
		AGAP004195-RA	Locus2554v1rpkm46.93	d-lactate dehydrognease 2,|protein_coding|supercont1.180:900039-918643:-1|gene:AAEL005927
		AGAP003089-RA	Locus1437v1rpkm89.67	DEAD box ATP-dependent RNA helicase|protein_coding|supercont1.1104:29053-52617:1|gene:AAEL014414
		AGAP005130-RA	Locus3116v1rpkm35.93	DEAD box ATP-dependent RNA helicase|protein_coding|supercont1.1332:89122-91670:1|gene:AAEL014904
		AGAP005391-RA	Locus6203v1rpkm15.62	DEAD box ATP-dependent RNA helicase|protein_coding|supercont1.134:731141-746564:1|gene:AAEL004911
		AGAP001223-RA	Locus7778v1rpkm12.11	DEAD box ATP-dependent RNA helicase|protein_coding|supercont1.215:652619-654987:-1|gene:AAEL006640
		AGAP004912-RB	Locus3097v3rpkm18.96	DEAD box ATP-dependent RNA helicase|protein_coding|supercont1.42:1094538-1105281:-1|gene:AAEL001769
		AGAP003397-RA	Locus3921v2rpkm20.80	DEAD box ATP-dependent RNA helicase|protein_coding|supercont1.437:863213-880427:-1|gene:AAEL009913
		AGAP005652-RA	Locus438v1rpkm328.18	DEAD box ATP-dependent RNA helicase|protein_coding|supercont1.48:2022309-2033142:1|gene:AAEL002083
		AGAP005351-RA	Locus6124v1rpkm15.88	DEAD box ATP-dependent RNA helicase|protein_coding|supercont1.54:2059838-2072576:-1|gene:AAEL002351
		AGAP004765-RA	Locus3126v1rpkm35.80	DEAD box ATP-dependent RNA helicase|protein_coding|supercont1.58:2690118-2701975:1|gene:AAEL002488
		AGAP004711-RA	Locus5803v1rpkm16.89	DEAD box ATP-dependent RNA helicase|protein_coding|supercont1.607:591910-594032:1|gene:AAEL011744
		AGAP001057-RA	Locus11828v1rpkm7.38	DEAD box ATP-dependent RNA helicase|protein_coding|supercont1.835:111920-114929:-1|gene:AAEL013400
		AGAP002185-RA	Locus1784v1rpkm70.43	developmentally regulated GTP-binding protein 2 (drg 2)|protein_coding|supercont1.671:191488-204847:1|gene:AAEL012250
		AGAP001611-RA	Locus6518v1rpkm14.76	diphosphomevalonate decarboxylase|protein_coding|supercont1.106:2031181-2039203:-1|gene:AAEL004050
		AGAP002988-RA	Locus9348v1rpkm9.95	DNA repair helicase rad3/xp-d|protein_coding|supercont1.7:4646773-4663994:-1|gene:AAEL000404
		AGAP003676-RA	Locus11005v1rpkm8.17	DNA repair protein rad50|protein_coding|supercont1.1248:101280-115288:-1|gene:AAEL014748
		AGAP001867-RA	Locus2804v2rpkm27.80	dual specificity mitogen-activated protein kinase kinase hemipterous MAPKK|protein_coding|supercont1.85:1598230-1635936:-1|gene:AAEL003359
		AGAP000310-RA	Locus4062v3rpkm18.91	dual specificity mitogen-activated protein kinase kinase MAPKK|protein_coding|supercont1.37:3080953-3106316:1|gene:AAEL001622
		AGAP003018-RA	Locus1248v1rpkm106.09	dynamin|protein_coding|supercont1.247:1451712-1517888:1|gene:AAEL007288
		AGAP006165-RB	Locus4117v1rpkm25.33	E1a binding protein P400|protein_coding|supercont1.33:2657259-2734236:1|gene:AAEL001440
		AGAP004031-RA	Locus318v1rpkm436.48	electron transport oxidoreductase|protein_coding|supercont1.906:208954-227739:-1|gene:AAEL013739
		AGAP005128-RA	Locus3804v1rpkm27.97	elongation factor tu (ef-tu)|protein_coding|supercont1.662:231687-233182:-1|gene:AAEL012167
		AGAP002603-RA	Locus3910v1rpkm27.08	eukaryotic peptide chain release factor GTP-binding subunit (erf2) (translation release factor 3) (erf3) (erf-3)|protein_coding|supercont1.17:1212658-1229027:-1|gene:AAEL000825
		AGAP004679-RB	Locus7212v1rpkm13.18	folylpolyglutamate synthase|protein_coding|supercont1.753:324411-327021:-1|gene:AAEL012882
		AGAP004117-RA	Locus12927v1rpkm6.38	g protein-coupled receptor kinase 6 and|protein_coding|supercont1.190:1803973-1820166:1|gene:AAEL006110
		AGAP002892-RA	Locus1267v1rpkm103.64	G-rich sequence factor-1, putative|protein_coding|supercont1.181:1408838-1421611:-1|gene:AAEL005947
		AGAP005013-RA	Locus497v1rpkm287.03	galactokinase|protein_coding|supercont1.1359:76017-83843:-1|gene:AAEL014958
		AGAP004934-RA	Locus3630v1rpkm29.51	galectin|protein_coding|supercont1.109:1222526-1226797:-1|gene:AAEL004196
		AGAP005006-RA	Locus4552v1rpkm22.37	gar2, putative|protein_coding|supercont1.648:694881-710531:-1|gene:AAEL012045
		AGAP003785-RA	Locus364v1rpkm379.35	glucose dehydrogenase|protein_coding|supercont1.105:1561598-1564986:1|gene:AAEL004025
		AGAP002557-RA	Locus5537v1rpkm17.83	glucose dehydrogenase|protein_coding|supercont1.174:726444-806999:1|gene:AAEL005769
		AGAP000112-RA	Locus5640v1rpkm17.47	glutamine-dependent NAD(+) synthetase|protein_coding|supercont1.2104:38746-41914:-1|gene:AAEL015411
		AGAP002570-RA	Locus106v1rpkm1448.23	glutamyl-tRNA synthetase|protein_coding|supercont1.170:1936265-1941896:-1|gene:AAEL005688
		AGAP000534-RA	Locus10770v1rpkm8.38	glutathione synthetase|protein_coding|supercont1.373:673932-688285:-1|gene:AAEL009154
		AGAP005117-RA	Locus3178v1rpkm34.86	glycine rich RNA binding protein, putative|protein_coding|supercont1.1517:3819-24081:-1|gene:AAEL015143
		AGAP005294-RB	Locus2337v1rpkm51.65	GTP binding protein|protein_coding|supercont1.140:2124139-2153337:-1|gene:AAEL005071
		AGAP005227-RA	Locus10663v2rpkm7.92	GTP binding protein|protein_coding|supercont1.4:4528750-4556233:-1|gene:AAEL000248
		AGAP005773-RB	Locus14052v1rpkm5.46	GTP-binding protein (o) alpha subunit, gnao|protein_coding|supercont1.338:242293-442039:-1|gene:AAEL008641
		AGAP005079-RI	Locus1270v2rpkm28.16	GTP-binding protein alpha subunit, gna|protein_coding|supercont1.482:196924-246253:1|gene:AAEL010506
		AGAP005904-RA	Locus7318v1rpkm12.94	GTP-binding protein (i) alpha subunit, gnai|protein_coding|supercont1.363:144499-214041:-1|gene:AAEL009037
		AGAP003969-RA	Locus1635v4rpkm17.57	GTP-binding protein hflx|protein_coding|supercont1.302:687776-689332:1|gene:AAEL008133
		AGAP004514-RA	Locus532v1rpkm261.57	GTP-binding protein-invertebrate|protein_coding|supercont1.560:282960-284990:1|gene:AAEL011255
		AGAP005160-RB	Locus508v4rpkm14.05_PRE	GTPase_rho|protein_coding|supercont1.796:49844-101270:1|gene:AAEL013139
		AGAP005160-RC	Locus508v2rpkm18.69_PRE	GTPase_rho|protein_coding|supercont1.796:49937-101270:1|gene:AAEL013139
		AGAP005160-RE	Locus508v1rpkm280.28	GTPase_rho|protein_coding|supercont1.796:78697-101270:1|gene:AAEL013139
		AGAP001502-RA	Locus402v1rpkm345.83	heat shock protein, putative|protein_coding|supercont1.21:2602023-2603616:1|gene:AAEL001052
		AGAP005035-RA	Locus6452v1rpkm14.95	helicase|protein_coding|supercont1.682:236571-294406:-1|gene:AAEL012355
		AGAP003182-RA	Locus8093v1rpkm11.59	helicase|protein_coding|supercont1.932:18878-38924:1|gene:AAEL013825
		AGAP002374-RA	Locus1028v1rpkm131.76	heterogeneous nuclear ribonucleoprotein|protein_coding|supercont1.479:298333-315913:-1|gene:AAEL010467
		AGAP003597-RA	Locus385v2rpkm27.35_PRE	histone-lysine n-methyltransferase|protein_coding|supercont1.510:180416-190805:1|gene:AAEL010826
		AGAP005988-RA	Locus11385v1rpkm7.81	hypothetical protein|protein_coding|supercont1.126:235211-264305:-1|gene:AAEL018326
		AGAP003680-RA	Locus10028v1rpkm9.15	hypothetical protein|protein_coding|supercont1.147:946898-1186647:1|gene:AAEL018334
		AGAP000406-RA	Locus3760v6rpkm8.93	hypothetical protein|protein_coding|supercont1.161:497353-545485:-1|gene:AAEL018059
		AGAP004192-RA	Locus562v2rpkm204.46	hypothetical protein|protein_coding|supercont1.191:571364-586775:-1|gene:AAEL018061
		AGAP000623-RA	Locus4432v1rpkm23.10	hypothetical protein|protein_coding|supercont1.202:1673550-1678759:1|gene:AAEL017365
		AGAP006037-RA	Locus28v1rpkm3816.35	hypothetical protein|protein_coding|supercont1.210:622979-653136:-1|gene:AAEL017516
		AGAP003967-RA	Locus5245v1rpkm18.93	hypothetical protein|protein_coding|supercont1.302:740132-840096:1|gene:AAEL008123
		AGAP005772-RA	Locus12109v1rpkm7.12	hypothetical protein|protein_coding|supercont1.338:184654-221211:1|gene:AAEL018160
		AGAP000924-RA	Locus5338v1rpkm18.55	hypothetical protein|protein_coding|supercont1.360:751463-763679:-1|gene:AAEL008938
		AGAP005062-RA	Locus3716v1rpkm28.76	hypothetical protein|protein_coding|supercont1.42:2167826-2188306:-1|gene:AAEL017164
		AGAP001827-RA	Locus1310v1rpkm99.72	hypothetical protein|protein_coding|supercont1.451:53555-74110:-1|gene:AAEL017263
		AGAP005505-RA	Locus4173v1rpkm24.89	hypothetical protein|protein_coding|supercont1.495:644287-650179:-1|gene:AAEL010674
		AGAP002246-RA	Locus6504v1rpkm14.80	hypothetical protein|protein_coding|supercont1.509:115909-136244:-1|gene:AAEL010807
		AGAP002710-RA	Locus8876v1rpkm10.50	hypothetical protein|protein_coding|supercont1.773:360992-489092:-1|gene:AAEL018251
		AGAP003648-RA	Locus2773v1rpkm42.37	hypothetical protein|protein_coding|supercont1.80:1301251-1315128:1|gene:AAEL017213
		AGAP001997-RA	Locus1494v1rpkm84.70	interleukin enhancer binding factor|protein_coding|supercont1.187:487413-489016:-1|gene:AAEL006048
		AGAP002192-RA	Locus1192v1rpkm112.43	isocitrate dehydrogenase|protein_coding|supercont1.510:563636-639137:1|gene:AAEL010814
		AGAP002728-RA	Locus471v1rpkm298.66	isocitrate dehydrogenase|protein_coding|supercont1.8:2788715-2803612:-1|gene:AAEL000454
		AGAP002101-RA	Locus1226v1rpkm108.10	isoleucyl tRNA synthetase|protein_coding|supercont1.7:4386853-4416525:-1|gene:AAEL000388
		AGAP001482-RA	Locus6743v1rpkm14.14	kinase suppressor of ras (ksr)|protein_coding|supercont1.333:582382-627480:1|gene:AAEL008585
		AGAP000561-RA	Locus2248v2rpkm39.95	kinesin heavy chain subunit|protein_coding|supercont1.331:145034-182326:-1|gene:AAEL008542
		AGAP003925-RA	Locus5439v1rpkm18.15	kinesin heavy chain|protein_coding|supercont1.74:2179335-2212138:1|gene:AAEL002987
		AGAP003323-RA	Locus7447v1rpkm12.67	kinesin-like protein KIF17|protein_coding|supercont1.70:784790-815427:1|gene:AAEL002877
		AGAP002427-RA	Locus7901v1rpkm11.89	kinesin-like protein KIF3A|protein_coding|supercont1.524:231878-290396:-1|gene:AAEL010942
		AGAP000159-RA	Locus3681v1rpkm29.03	kinesin-like protein Klp10A|protein_coding|supercont1.111:1563827-1705490:1|gene:AAEL004235
		AGAP002717-RA	Locus7159v1rpkm13.26	lipid a export ATP-binding/permease protein msba|protein_coding|supercont1.8:3711414-3730662:1|gene:AAEL000434
		AGAP006159-RA	Locus3999v1rpkm26.35	low-Mr GTP-binding protein Rab31, putative|protein_coding|supercont1.547:13667-54126:1|gene:AAEL011171
		AGAP000325-RA	Locus1173v1rpkm114.45	lysyl-tRNA synthetase|protein_coding|supercont1.1226:77993-92982:-1|gene:AAEL014702
		AGAP005906-RA	Locus5796v1rpkm16.90	Mediator of RNA polymerase II transcription subunit 24 (Mediator complex subunit 24)|protein_coding|supercont1.363:66945-112052:1|gene:AAEL009027
		AGAP002383-RA	Locus7374v1rpkm12.83	methionine-tRNA synthetase|protein_coding|supercont1.100:606151-610676:-1|gene:AAEL003913
		AGAP002830-RA	Locus9656v1rpkm9.57	methylenetetrahydrofolate dehydrogenase|protein_coding|supercont1.188:172111-258926:-1|gene:AAEL006085
		AGAP004266-RA	Locus5423v1rpkm18.21	mitochondrial chaperone bcs1|protein_coding|supercont1.542:580623-582463:-1|gene:AAEL011123
		AGAP001670-RA	Locus11344v1rpkm7.84	mitochondrial translational initiation factor|protein_coding|supercont1.80:162613-165613:-1|gene:AAEL003170
		AGAP001103-RA	Locus1325v10rpkm15.36	mitogen activated protein kinase kinase 2, mapkk2, mek2|protein_coding|supercont1.729:23888-54107:-1|gene:AAEL012723
		AGAP002371-RA	Locus1927v1rpkm64.42	mitogen activated protein kinase kinase kinase 4, mapkkk4, mekk4|protein_coding|supercont1.479:181006-194389:-1|gene:AAEL010466
		AGAP000043-RA	Locus1912v1rpkm64.84	mixed lineage protein kinase|protein_coding|supercont1.1075:6013-36770:1|gene:AAEL014329
		AGAP004769-RA	Locus75v11rpkm20.52_PRE	MRAS2, putative|protein_coding|supercont1.83:492339-510590:1|gene:AAEL003306
		AGAP001460-RA	Locus2118v1rpkm57.89	myelinprotein expression factor|protein_coding|supercont1.94:956884-962281:-1|gene:AAEL003670
		AGAP000776-RA	Locus8v26rpkm123.57_PRE	myosin vi|protein_coding|supercont1.111:1763892-1881229:1|gene:AAEL004227
		AGAP002170-RA	Locus1314v3rpkm0.00_PRE	NADH-ubiquinone oxidoreductase 24 kda subunit|protein_coding|supercont1.160:786975-799419:1|gene:AAEL005508
		AGAP003168-RA	Locus258v1rpkm553.17	NADP-specific isocitrate dehydrogenase|protein_coding|supercont1.717:238281-251630:1|gene:AAEL012614
		AGAP003889-RA	Locus1955v1rpkm63.56	NADPH fad oxidoreductase|protein_coding|supercont1.188:1850663-1852694:-1|gene:AAEL006081
		AGAP003040-RA	Locus6419v1rpkm15.03	non-receptor serine/threonine protein kinase|protein_coding|supercont1.120:597014-613850:-1|gene:AAEL004474
		AGAP001133-RA	Locus2842v1rpkm40.89	nonsense-mediated mRNA decay protein 1 (rent1)|protein_coding|supercont1.616:428989-444113:-1|gene:AAEL011817
		AGAP002547-RA	Locus2249v1rpkm54.17	Nuclear cap-binding protein subunit 2 (20 kDa nuclear cap-binding protein)(NCBP 20 kDa subunit)(CBP20)|protein_coding|supercont1.191:703630-704725:1|gene:AAEL006135
		AGAP002335-RA	Locus11585v1rpkm7.62	nucleolysin tia-1|protein_coding|supercont1.218:353464-383827:-1|gene:AAEL006710
		AGAP000454-RA	Locus3377v1rpkm32.19	oxidoreductase|protein_coding|supercont1.890:257832-269411:1|gene:AAEL013652
		AGAP000560-RA	Locus2647v1rpkm44.64	paraplegin|protein_coding|supercont1.939:290458-320877:-1|gene:AAEL013841
		AGAP004593-RA	Locus843v1rpkm164.31	past-1|protein_coding|supercont1.476:231881-289301:1|gene:AAEL010403
		AGAP000440-RA	Locus1229v1rpkm107.88	peroxisomal membrane protein 70 abcd3|protein_coding|supercont1.71:1638885-1676168:1|gene:AAEL002913
		AGAP006205-RA	Locus2946v1rpkm38.79	peroxisome assembly factor-2 (peroxisomal-type ATPase 1)|protein_coding|supercont1.1:531068-537308:-1|gene:AAEL000081
		AGAP001612-RA	Locus6385v1rpkm15.14	peroxisome assembly factor-2 (peroxisomal-type ATPase 1)|protein_coding|supercont1.11:3824268-3836846:-1|gene:AAEL000583
		AGAP002653-RA	Locus1513v1rpkm83.76	phenylalanyl-tRNA synthetase alpha chain|protein_coding|supercont1.70:690355-692083:1|gene:AAEL002867
		AGAP000018-RA	Locus7724v3rpkm8.11	phosphatidylinositol 3-kinase catalytic subunit alpha, beta, delta|protein_coding|supercont1.71:894341-929044:-1|gene:AAEL002903
		AGAP003350-RA	Locus2137v1rpkm57.32	phosphoenolpyruvate carboxykinase|protein_coding|supercont1.1:4321517-4323668:-1|gene:AAEL000006
		AGAP002647-RA	Locus340v1rpkm404.36	phosphorylase kinase, gamma|protein_coding|supercont1.910:8305-48298:-1|gene:AAEL013755
		AGAP003230-RA	Locus12991v1rpkm6.32	poly [ADP-ribose] polymerase|protein_coding|supercont1.616:450457-459258:1|gene:AAEL011815
		AGAP002829-RA	Locus3373v1rpkm32.21	Probable ATP-dependent RNA helicase spindle-E (EC 3.6.4.13)|protein_coding|supercont1.809:84614-128939:1|gene:AAEL013235
		AGAP003589-RA	Locus9745v1rpkm9.45	prolyl-tRNA synthetase|protein_coding|supercont1.510:107471-109032:-1|gene:AAEL010816
		AGAP002915-RA	Locus7488v1rpkm12.59	proprotein convertase subtilisin/kexin type 4, furin|protein_coding|supercont1.502:19306-206954:-1|gene:AAEL010725
		AGAP000070-RA	Locus8544v1rpkm10.91	protein kinase c, mu|protein_coding|supercont1.71:1299054-1348087:-1|gene:AAEL002892
		AGAP002748-RA	Locus9653v1rpkm9.57	protein kinase c|protein_coding|supercont1.17:1114738-1180292:-1|gene:AAEL000810
		AGAP000147-RA	Locus4223v1rpkm24.50	protein serine/threonine kinase, putative|protein_coding|supercont1.92:2428516-2439004:1|gene:AAEL003595
		AGAP004833-RA	Locus3645v1rpkm29.31	prp4|protein_coding|supercont1.332:982301-1002361:1|gene:AAEL008556
		AGAP000180-RA	Locus2297v1rpkm52.59	purine biosynthesis protein 6, pur6|protein_coding|supercont1.92:1664169-1671360:-1|gene:AAEL003606
		AGAP002227-RA	Locus1890v2rpkm29.31	pyridoxamine 5'-phosphate oxidase|protein_coding|supercont1.65:2800078-2839856:-1|gene:AAEL002703
		AGAP005445-RA	Locus2947v2rpkm25.91	rac GTPase|protein_coding|supercont1.422:393139-393717:-1|gene:AAEL009732
		AGAP001902-RA	Locus827v70rpkm2.18_PRE	RAS homologue enriched in brain (RHEB)|protein_coding|supercont1.304:1101500-1123611:1|gene:AAEL008179
		AGAP004146-RA	Locus734v2rpkm30.93	ras-related protein Rab-1A, putative|protein_coding|supercont1.140:1254787-1287095:1|gene:AAEL005069
		AGAP005393-RA	Locus920v1rpkm149.05	ras-related protein Rab-2A, putative|protein_coding|supercont1.134:755967-773027:-1|gene:AAEL004902
		AGAP001617-RB	Locus1023v4rpkm10.59_PRE	ras-related protein Rab-7|protein_coding|supercont1.88:2376006-2408014:1|gene:AAEL003503
		AGAP001211-RA	Locus5416v2rpkm15.45	ras-related protein Rab-8A, putative|protein_coding|supercont1.458:332440-378470:-1|gene:AAEL010170
		AGAP003028-RA	Locus1165v1rpkm114.89	ras-related protein Rab, putative|protein_coding|supercont1.886:325255-332861:-1|gene:AAEL013620
		AGAP004204-RA	Locus1485v1rpkm85.40	ras-related protein, putative|protein_coding|supercont1.477:363480-387232:1|gene:AAEL010430
		AGAP002812-RA	Locus8217v4rpkm0.88_PRE	ras|protein_coding|supercont1.49:2715474-2732036:1|gene:AAEL002119
		AGAP002219-RA	Locus713v62rpkm12.90_PRE	ras|protein_coding|supercont1.652:238649-248105:1|gene:AAEL012071
		AGAP004546-RA	Locus5908v1rpkm16.54	rbm25 protein|protein_coding|supercont1.133:1173411-1215775:-1|gene:AAEL004886
		AGAP000634-RA	Locus7965v1rpkm11.77	Regulator of telomere elongation helicase 1 homolog (EC 3.6.4.12)|protein_coding|supercont1.360:515593-540942:-1|gene:AAEL008960
		AGAP005144-RA	Locus9235v1rpkm10.09	replication factor c / DNA polymerase iii gamma-tau subunit|protein_coding|supercont1.398:75587-76953:1|gene:AAEL009465
		AGAP001290-RA	Locus6199v1rpkm15.64	replication factor C large subunit, putative|protein_coding|supercont1.30:1273006-1288689:1|gene:AAEL001324
		AGAP003093-RA	Locus8961v1rpkm10.41	replication factor C, 37-kDa subunit, putative|protein_coding|supercont1.221:1717213-1718904:-1|gene:AAEL006788
		AGAP006094-RA	Locus5671v1rpkm17.38	ribosomal protein S6 kinase, 90kD, polypeptide|protein_coding|supercont1.543:59857-125578:-1|gene:AAEL011145
		AGAP005249-RA	Locus7146v1rpkm13.28	RNA binding motif protein|protein_coding|supercont1.106:369343-386569:-1|gene:AAEL004075
		AGAP005127-RA	Locus6483v2rpkm10.39	RNA recognition motif protein split ends|protein_coding|supercont1.662:240477-243747:1|gene:AAEL012171
		AGAP000977-RA	Locus5365v1rpkm18.41	RNA-binding protein, putative|protein_coding|supercont1.58:2704226-2712884:1|gene:AAEL002461
		AGAP001298-RA	Locus1988v8rpkm1.70_PRE	scaffold attachment factor b|protein_coding|supercont1.30:403451-429279:1|gene:AAEL001352
		AGAP002645-RA	Locus7300v1rpkm12.97	septin|protein_coding|supercont1.159:1269813-1273341:-1|gene:AAEL005493
		AGAP000768-RA	Locus3510v1rpkm30.81	septin|protein_coding|supercont1.534:437947-528335:-1|gene:AAEL011012
		AGAP004176-RA	Locus4479v2rpkm19.18	serine threonine-protein kinase|protein_coding|supercont1.565:514228-540152:-1|gene:AAEL011308
		AGAP006044-RA	Locus2488v2rpkm11.70	serine/threonine protein kinase|protein_coding|supercont1.210:200307-236406:1|gene:AAEL006539
		AGAP003201-RA	Locus6527v1rpkm14.74	serine/threonine protein kinase|protein_coding|supercont1.3:1254055-1295642:-1|gene:AAEL000217
		AGAP004112-RA	Locus5456v1rpkm18.11	serine/threonine protein kinase|protein_coding|supercont1.323:1035510-1195252:-1|gene:AAEL008413
		AGAP004315-RA	Locus3954v3rpkm6.10	serine/threonine protein kinase|protein_coding|supercont1.593:640717-661793:1|gene:AAEL011594
		AGAP003174-RA	Locus6137v1rpkm15.85	serine/threonine protein kinase|protein_coding|supercont1.717:508496-534700:1|gene:AAEL012612
		AGAP004239-RA	Locus8746v1rpkm10.67	serine/threonine protein kinase|protein_coding|supercont1.835:314699-344814:1|gene:AAEL013390
		AGAP005521-RA	Locus5268v1rpkm18.84	serine/threonine-protein kinase 38 (ndr2 protein kinase)|protein_coding|supercont1.447:66520-81710:-1|gene:AAEL010021
		AGAP001526-RA	Locus3539v2rpkm25.29	serine/threonine-protein kinase rio2 (rio kinase 2)|protein_coding|supercont1.542:261037-263467:-1|gene:AAEL011114
		AGAP001933-RA	Locus5347v1rpkm18.53	serine/threonine-protein kinase vrk|protein_coding|supercont1.1588:92422-94744:1|gene:AAEL015216
		AGAP000234-RA	Locus3189v1rpkm34.72	serine/threonine-protein kinase|protein_coding|supercont1.75:882822-918291:-1|gene:AAEL003022
		AGAP004610-RA	Locus3448v2rpkm30.50	signal recognition particle 54 kda protein|protein_coding|supercont1.787:261465-326878:-1|gene:AAEL013076
		AGAP000625-RA	Locus2890v1rpkm39.97	skd/vacuolar sorting|protein_coding|supercont1.72:2564981-2580605:-1|gene:AAEL002938
		AGAP002334-RA	Locus15012v1rpkm4.63	spastin|protein_coding|supercont1.6:3557211-3558889:-1|gene:AAEL000346
		AGAP005630-RA	Locus740v1rpkm186.80	spermatogenesis associated factor|protein_coding|supercont1.488:609042-633400:-1|gene:AAEL010585
		AGAP001538-RA	Locus4512v1rpkm22.62	spliceosome associated protein|protein_coding|supercont1.922:17883-21872:-1|gene:AAEL013795
		AGAP002780-RA	Locus1690v1rpkm74.22	splicing factor SC35, putative|protein_coding|supercont1.179:1377035-1377796:-1|gene:AAEL005909
		AGAP002908-RA	Locus2806v1rpkm41.68	splicing factor u2af large subunit|protein_coding|supercont1.68:773900-789939:-1|gene:AAEL002818
		AGAP002390-RA	Locus3426v1rpkm31.68	splicing factor, putative|protein_coding|supercont1.100:718368-734020:-1|gene:AAEL003916
		AGAP005322-RA	Locus3801v1rpkm28.00	srpk|protein_coding|supercont1.330:353649-368415:1|gene:AAEL008507
		AGAP002985-RA	Locus8052v1rpkm11.63	structural maintenance of chromosomes 6 smc6|protein_coding|supercont1.61:178098-198927:1|gene:AAEL002581
		AGAP002947-RA	Locus3790v1rpkm28.07	structural maintenance of chromosomes smc1|protein_coding|supercont1.175:1418946-1437740:-1|gene:AAEL005802
		AGAP004744-RA	Locus525v2rpkm191.02	succinyl-coa synthetase beta chain|protein_coding|supercont1.607:45410-82957:-1|gene:AAEL011746
		AGAP003497-RA	Locus1576v1rpkm80.46	TAR DNA-binding protein 43|protein_coding|supercont3.549:69214-70836:-1|gene:CPIJ014288
		AGAP000565-RA	Locus116v6rpkm112.55_PRE	thioredoxin reductase|protein_coding|supercont1.71:1067969-1080318:-1|gene:AAEL002886
		AGAP005260-RA	Locus11202v1rpkm7.97	Thymidylate kinase, putative|protein_coding|supercont1.28:3642577-3643522:-1|gene:AAEL001246
		AGAP001522-RA	Locus8213v1rpkm11.38	thyroid hormone receptor interactor|protein_coding|supercont1.599:661072-662874:-1|gene:AAEL011653
		AGAP002966-RA	Locus4381v1rpkm23.37	TOLL pathway signalling Ser/Thr Kinase.|protein_coding|supercont1.211:1806405-1836728:-1|gene:AAEL006571
		AGAP002490-RA	Locus2016v1rpkm61.13	transcriptional regulator ATRX (X-linked helicase II)|protein_coding|supercont1.23:1086273-1138836:1|gene:AAEL001141
		AGAP003001-RA	Locus7427v1rpkm12.71	translation elongation factor|protein_coding|supercont1.21:2683017-2707369:-1|gene:AAEL001019
		AGAP004824-RA	Locus2391v1rpkm50.30	translation initiation factor if-2|protein_coding|supercont1.383:1010606-1023647:1|gene:AAEL009241
		AGAP000639-RA	Locus14079v1rpkm5.45	tRNA delta(2)-isopentenylpyrophosphate transferase|protein_coding|supercont1.374:1180044-1194115:1|gene:AAEL009164
		AGAP000856-RA	Locus5567v1rpkm17.69	tRNA-dihydrouridine synthase|protein_coding|supercont1.659:409770-420510:-1|gene:AAEL012140
		AGAP003315-RA	Locus3622v1rpkm29.58	tryptophanyl-tRNA synthetase|protein_coding|supercont1.863:320439-328932:-1|gene:AAEL013521
		AGAP001219-RA	Locus266v2rpkm502.42	tubulin alpha chain|protein_coding|supercont1.215:571537-574025:1|gene:AAEL006642
		AGAP005293-RB	Locus918v1rpkm149.85	tubulin beta chain|protein_coding|supercont1.140:2231271-2283895:-1|gene:AAEL005052
		AGAP003003-RA	Locus2650v1rpkm44.60	tyrosyl-tRNA synthetase|protein_coding|supercont1.21:2611829-2620258:-1|gene:AAEL001044
		AGAP000012-RA	Locus4924v1rpkm20.43	tyrosyl-tRNA synthetase|protein_coding|supercont1.487:445033-447867:1|gene:AAEL010563
		AGAP002956-RA	Locus2113v1rpkm58.02	U2 snrnp auxiliary factor, small subunit|protein_coding|supercont1.218:487508-501345:-1|gene:AAEL006713
		AGAP001519-RA	Locus8005v1rpkm11.72	U520|protein_coding|supercont1.550:717741-749432:1|gene:AAEL011187
		AGAP005916-RA	Locus1095v1rpkm121.01	ubiquitin-conjugating enzyme m|protein_coding|supercont1.363:46427-62535:-1|gene:AAEL009026
		AGAP005209-RA	Locus2156v1rpkm56.87	uridine cytidine kinase i|protein_coding|supercont1.562:165287-186222:1|gene:AAEL011273
ATPase activity	2.92	AGAP006364-RC	Locus4021v4rpkm4.01	ABC transporter|protein_coding|supercont1.219:178154-203843:-1|gene:AAEL006717
		AGAP006364-RA	Locus4021v3rpkm4.93	ABC transporter|protein_coding|supercont1.219:178154-203843:-1|gene:AAEL006717
		AGAP009463-RA	Locus11149v1rpkm8.02	ABC transporter|protein_coding|supercont1.337:470559-520918:-1|gene:AAEL008635
		AGAP009850-RA	Locus1579v2rpkm75.79	ABC transporter|protein_coding|supercont1.340:378892-469513:1|gene:AAEL008672
		AGAP007841-RA	Locus453v1rpkm314.87	ATP synthase delta chain, mitochondrial|protein_coding|supercont1.59:964348-972673:1|gene:AAEL002504
		AGAP010298-RA	Locus108v1rpkm1427.70	ATP synthase subunit d|protein_coding|supercont1.430:432423-461175:1|gene:AAEL009808
		AGAP007504-RA	Locus5891v1rpkm16.59	ATP-binding cassette sub-family A member 3, putative|protein_coding|supercont1.321:644598-665708:-1|gene:AAEL008388
		AGAP010451-RA	Locus2942v1rpkm38.90	ATP-dependent Lon protease, putative|protein_coding|supercont1.206:7321-35806:1|gene:AAEL006474
		AGAP006941-RA	Locus3672v1rpkm29.08	ATP-dependent RNA helicase DDX51|protein_coding|supercont3.31:1312821-1315225:1|gene:CPIJ002335
		AGAP011149-RA	Locus1201v1rpkm111.15	ATP-dependent RNA helicase|protein_coding|supercont1.119:1145628-1166326:1|gene:AAEL004419
		AGAP006599-RA	Locus5098v1rpkm19.57	ATP-dependent RNA helicase|protein_coding|supercont1.132:965371-982112:-1|gene:AAEL004859
		AGAP008239-RA	Locus7173v1rpkm13.25	ATP-dependent RNA helicase|protein_coding|supercont1.40:1876334-1880468:-1|gene:AAEL001719
		AGAP009093-RA	Locus7793v1rpkm12.08	ATP-dependent RNA helicase|protein_coding|supercont1.504:270796-274248:1|gene:AAEL010732
		AGAP007212-RA	Locus4692v1rpkm21.61	ATP-dependent RNA helicase|protein_coding|supercont1.588:93215-114075:1|gene:AAEL011534
		AGAP012249-RA	Locus1593v1rpkm79.41	ATP-dependent transporter|protein_coding|supercont1.23:2940742-2962095:-1|gene:AAEL001101
		AGAP012005-RA	Locus1177v2rpkm70.56	ATP-dependent transporter|protein_coding|supercont1.473:244386-260577:1|gene:AAEL010359
		AGAP012115-RA	Locus7494v2rpkm9.65	calcium-transporting ATPase 2 (ATPase 2)|protein_coding|supercont1.89:713886-756258:1|gene:AAEL003518
		AGAP008085-RA	Locus2917v1rpkm39.46	cation-transporting ATPase 13a1 (g-box binding protein)|protein_coding|supercont1.48:296799-323520:-1|gene:AAEL002061
		AGAP011271-RA	Locus3855v1rpkm27.51	cation-transporting ATPase fly|protein_coding|supercont1.355:683664-729755:-1|gene:AAEL008902
		AGAP009260-RA	Locus12176v1rpkm7.06	centrin|protein_coding|supercont1.168:986864-990322:1|gene:AAEL005663
		AGAP008698-RA	Locus1505v1rpkm84.12	chromodomain helicase DNA binding protein|protein_coding|supercont1.128:1374063-1395951:1|gene:AAEL004716
		AGAP012009-RA	Locus2073v1rpkm59.25	chromodomain helicase DNA binding protein|protein_coding|supercont1.795:217349-249160:1|gene:AAEL013136
		AGAP011132-RA	Locus6605v1rpkm14.54	conserved hypothetical protein|protein_coding|supercont1.119:402050-445295:1|gene:AAEL004439
		AGAP011961-RA	Locus11197v1rpkm7.97	conserved hypothetical protein|protein_coding|supercont1.1463:52625-64478:-1|gene:AAEL015080
		AGAP008426-RA	Locus7638v1rpkm12.33	conserved hypothetical protein|protein_coding|supercont1.230:129123-137324:1|gene:AAEL006963
		AGAP010872-RA	Locus1864v1rpkm66.87	conserved hypothetical protein|protein_coding|supercont1.303:158647-159796:1|gene:AAEL008139
		AGAP006945-RA	Locus9367v1rpkm9.93	conserved hypothetical protein|protein_coding|supercont1.54:2016961-2028147:-1|gene:AAEL002341
		AGAP007002-RA	Locus2986v1rpkm37.93	conserved hypothetical protein|protein_coding|supercont1.977:85425-86458:1|gene:AAEL013998
		AGAP011754-RA	Locus2900v1rpkm39.69	copper-transporting ATPase 1, 2 (copper pump 1, 2)|protein_coding|supercont1.86:418792-473283:-1|gene:AAEL003433
		AGAP012856-RA	Locus6415v1rpkm15.05	DEAD box ATP-dependent RNA helicase|protein_coding|supercont1.120:1120518-1122147:1|gene:AAEL004456
		AGAP008578-RA	Locus3138v1rpkm35.58	DEAD box ATP-dependent RNA helicase|protein_coding|supercont1.137:1066189-1093400:-1|gene:AAEL004978
		AGAP008601-RA	Locus2042v1rpkm60.26	DEAD box ATP-dependent RNA helicase|protein_coding|supercont1.172:1916058-1924962:1|gene:AAEL005744
		AGAP009075-RA	Locus1653v1rpkm76.29	DEAD box ATP-dependent RNA helicase|protein_coding|supercont1.25:3562208-3573833:-1|gene:AAEL001216
		AGAP012523-RA	Locus4342v1rpkm23.64	DEAD box ATP-dependent RNA helicase|protein_coding|supercont1.29:1466946-1477313:1|gene:AAEL001317
		AGAP009135-RA	Locus4965v1rpkm20.22	DEAD box ATP-dependent RNA helicase|protein_coding|supercont1.329:368882-373005:1|gene:AAEL008500
		AGAP012045-RA	Locus1486v4rpkm26.53	DEAD box ATP-dependent RNA helicase|protein_coding|supercont1.345:873129-883131:-1|gene:AAEL008738
		AGAP010702-RA	Locus7078v1rpkm13.40	DEAD box ATP-dependent RNA helicase|protein_coding|supercont1.345:904455-925548:1|gene:AAEL008728
		AGAP007825-RA	Locus5807v1rpkm16.86	DEAD box ATP-dependent RNA helicase|protein_coding|supercont1.38:1377901-1380439:-1|gene:AAEL001657
		AGAP007511-RA	Locus3306v1rpkm33.05	DEAD box ATP-dependent RNA helicase|protein_coding|supercont1.387:804805-823661:1|gene:AAEL009285
		AGAP011084-RA	Locus3469v1rpkm31.21	DEAD box ATP-dependent RNA helicase|protein_coding|supercont1.470:402844-410706:-1|gene:AAEL010317
		AGAP012358-RB	Locus9093v1rpkm10.25	DEAD box ATP-dependent RNA helicase|protein_coding|supercont1.768:147796-149843:-1|gene:AAEL012962
		AGAP009808-RA	Locus2122v1rpkm57.77	DEAD box ATP-dependent RNA helicase|protein_coding|supercont1.965:35685-37323:1|gene:AAEL013950
		AGAP012289-RA	Locus5581v2rpkm15.32	dicer-1|protein_coding|supercont1.221:206925-249357:1|gene:AAEL006794
		AGAP010700-RA	Locus3534v1rpkm30.57	helicase|protein_coding|supercont1.102:2102838-2134003:-1|gene:AAEL003968
		AGAP010462-RA	Locus6847v1rpkm13.89	helicase|protein_coding|supercont1.136:775143-801849:-1|gene:AAEL004942
		AGAP009980-RA	Locus3564v1rpkm30.22	helicase|protein_coding|supercont1.263:1257295-1291367:1|gene:AAEL007558
		AGAP009600-RA	Locus4878v1rpkm20.69	helicase|protein_coding|supercont1.366:987790-1019963:-1|gene:AAEL009067
		AGAP006900-RA	Locus5164v1rpkm19.23	hypothetical protein|protein_coding|supercont1.148:31853-265497:-1|gene:AAEL018335
		AGAP006427-RA	Locus1143v1rpkm116.52	hypothetical protein|protein_coding|supercont1.941:98439-197674:-1|gene:AAEL018267
		AGAP009910-RA	Locus3731v1rpkm28.62	ku P80 DNA helicase|protein_coding|supercont1.94:1901667-1910887:1|gene:AAEL003684
		AGAP006273-RA	Locus572v9rpkm18.85_PRE	lipid a export ATP-binding/permease protein msba|protein_coding|supercont1.58:1203051-1224141:-1|gene:AAEL002468
		AGAP007917-RA	Locus2497v1rpkm48.37	multidrug resistance-associated protein|protein_coding|supercont1.213:838086-915438:1|gene:AAEL006622
		AGAP006479-RA	Locus7393v1rpkm12.78	myosin v|protein_coding|supercont1.391:820567-900708:1|gene:AAEL009357
		AGAP010026-RA	Locus4408v1rpkm23.22	phospholipid-transporting ATPase 1 (aminophospholipid flippase 1)|protein_coding|supercont1.274:1436159-1462110:-1|gene:AAEL007689
		AGAP010638-RA	Locus2581v3rpkm35.04	plasma membrane calcium-transporting ATPase 3 (pmca3)|protein_coding|supercont1.163:1216700-1221419:-1|gene:AAEL005561
		AGAP012169-RA	Locus5417v1rpkm18.22	rad25/xp-b DNA repair helicase|protein_coding|supercont1.805:581456-584287:-1|gene:AAEL013205
		AGAP007477-RA	Locus7312v1rpkm12.95	replication factor C, 37kD-subunit, putative|protein_coding|supercont1.195:522788-523789:-1|gene:AAEL006223
		AGAP009746-RA	Locus2713v1rpkm43.42	RuvB-like helicase 1 (EC 3.6.4.12)(Pontin)|protein_coding|supercont1.127:1352975-1354957:-1|gene:AAEL004686
		AGAP009595-RA	Locus8742v1rpkm10.68	sodium/potassium-dependent ATPase beta-2 subunit|protein_coding|supercont1.507:635797-692564:1|gene:AAEL010783
		AGAP008748-RA	Locus14692v1rpkm4.90	steroid receptor-interacting snf2 domain protein|protein_coding|supercont1.62:2272561-2289095:1|gene:AAEL002647
		AGAP009486-RA	Locus210v1rpkm664.44	vacuolar ATP synthase subunit h|protein_coding|supercont1.209:782350-789653:1|gene:AAEL006516
Mitochondrial membrane	1.88	AGAP002288-RA	Locus6569v1rpkm14.63	3-hydroxy-3-methylglutaryl-coenzyme A reductase|protein_coding|supercont1.388:832804-920798:-1|gene:AAEL009311
		AGAP005347-RA	Locus4778v1rpkm21.12	alpha-1,3-mannosyl-glycoprotein beta-1, 2-n-acetylglucosaminyltransferase|protein_coding|supercont1.54:2463768-2478013:-1|gene:AAEL002329
		AGAP001050-RA	Locus3038v1rpkm37.07	chondroitin synthase|protein_coding|supercont1.487:413918-441314:-1|gene:AAEL010569
		AGAP001399-RA	Locus1263v1rpkm104.22	coatomer beta subunit|protein_coding|supercont1.123:1753113-1779818:-1|gene:AAEL004546
		AGAP003987-RA	Locus952v1rpkm144.47	complement component|protein_coding|supercont1.541:185378-197476:1|gene:AAEL011090
		AGAP002981-RA	Locus2274v2rpkm20.65	conserved hypothetical protein|protein_coding|supercont1.191:796119-797320:1|gene:AAEL006153
		AGAP002193-RA	Locus3783v1rpkm28.13	conserved hypothetical protein|protein_coding|supercont1.20:2451190-2500518:-1|gene:AAEL001007
		AGAP002364-RA	Locus815v1rpkm169.27	conserved hypothetical protein|protein_coding|supercont1.446:573760-611655:-1|gene:AAEL010004
		AGAP005113-RA	Locus14624v1rpkm4.96	conserved hypothetical protein|protein_coding|supercont1.447:923633-944244:-1|gene:AAEL010023
		AGAP002816-RA	Locus3281v1rpkm33.46	conserved hypothetical protein|protein_coding|supercont1.49:2407778-2426969:-1|gene:AAEL002102
		AGAP003081-RA	Locus2532v1rpkm47.62	conserved hypothetical protein|protein_coding|supercont1.56:2785384-2805024:1|gene:AAEL002433
		AGAP002218-RA	Locus1674v1rpkm74.90	conserved hypothetical protein|protein_coding|supercont1.652:11794-12282:1|gene:AAEL012074
		AGAP003503-RA	Locus10190v1rpkm8.97	conserved hypothetical protein|protein_coding|supercont1.702:247444-264191:1|gene:AAEL012489
		AGAP001975-RA	Locus3073v1rpkm36.55	conserved hypothetical protein|protein_coding|supercont1.744:251684-253184:-1|gene:AAEL012818
		AGAP001426-RA	Locus2275v1rpkm53.20	conserved hypothetical protein|protein_coding|supercont1.745:408255-419481:-1|gene:AAEL012820
		AGAP001754-RA	Locus5990v1rpkm16.26	conserved hypothetical protein|protein_coding|supercont1.99:703312-741656:1|gene:AAEL003882
		AGAP004616-RA	Locus143v1rpkm1103.39	coupling factor, putative|protein_coding|supercont1.68:1541561-1563085:1|gene:AAEL002813
		AGAP001958-RA	Locus2794v1rpkm41.90	cryptochrome 1|protein_coding|supercont1.108:1657213-1672577:1|gene:AAEL004146
		AGAP000851-RA	Locus111v1rpkm1346.94	cytochrome c oxidase, subunit VIA, putative|protein_coding|supercont1.82:1176518-1177108:-1|gene:AAEL003234
		AGAP000109-RA	Locus120v1rpkm1278.10	cytochrome c oxidase, subunit VIIA, putative|protein_coding|supercont1.278:1400634-1401827:-1|gene:AAEL007752
		AGAP003843-RA	Locus1845v1rpkm67.75	cytochrome C1 heme lyase|protein_coding|supercont1.1194:140785-152153:-1|gene:AAEL014630
		AGAP003928-RA	Locus8285v1rpkm11.27	dolichyl glycosyltransferase|protein_coding|supercont1.74:2301865-2303684:-1|gene:AAEL002996
		AGAP000081-RA	Locus2642v1rpkm44.96	exostosin-2|protein_coding|supercont1.166:1393327-1407198:-1|gene:AAEL005626
		AGAP001688-RA	Locus9967v1rpkm9.21	exostosin-2|protein_coding|supercont1.9:2019819-2033894:1|gene:AAEL000483
		AGAP005419-RA	Locus4323v1rpkm23.77	FAD NADPH dehydrogenase|protein_coding|supercont1.219:1520432-1538836:1|gene:AAEL006733
		AGAP000813-RA	Locus5738v1rpkm17.13	frataxin, putative|protein_coding|supercont1.72:2685602-2686409:-1|gene:AAEL002948
		AGAP005239-RA	Locus4423v1rpkm23.16	glucose transporter (sugar transporter|protein_coding|supercont1.198:965420-980370:1|gene:AAEL006274
		AGAP004057-RA	Locus13155v1rpkm6.19	glutamyl-tRNA(Gln) amidotransferase subunit A|protein_coding|supercont1.67:147394-149898:1|gene:AAEL002766
		AGAP003792-RA	Locus7128v1rpkm13.32	glycosyltransferase|protein_coding|supercont1.1:2714033-2718806:-1|gene:AAEL000004
		AGAP003601-RA	Locus3164v1rpkm35.06	glycosyltransferase|protein_coding|supercont1.247:1269427-1309147:-1|gene:AAEL007308
		AGAP000102-RA	Locus4217v1rpkm24.57	glycosyltransferase|protein_coding|supercont1.787:448483-452207:-1|gene:AAEL013078
		AGAP006104-RA	Locus1661v1rpkm75.81	hypothetical protein|protein_coding|supercont1.31:1344253-1345589:1|gene:AAEL001388
		AGAP002351-RA	Locus5443v1rpkm18.14	hypothetical protein|protein_coding|supercont1.818:16736-23980:1|gene:AAEL013293
		AGAP002970-RA	Locus3728v1rpkm28.65	importin 11 (imp11) (ran-binding protein 11)|protein_coding|supercont1.105:1261987-1282880:-1|gene:AAEL004035
		AGAP005401-RA	Locus1070v1rpkm124.84	importin alpha|protein_coding|supercont1.517:647153-658463:1|gene:AAEL010900
		AGAP001273-RA	Locus1444v1rpkm89.41	importin alpha|protein_coding|supercont1.599:224876-245535:-1|gene:AAEL011657
		AGAP005892-RA	Locus6132v2rpkm1.24_PRE	importin beta-2|protein_coding|supercont1.261:376618-413375:-1|gene:AAEL007521
		AGAP002192-RA	Locus1192v1rpkm112.43	isocitrate dehydrogenase|protein_coding|supercont1.510:563636-639137:1|gene:AAEL010814
		AGAP002728-RA	Locus471v1rpkm298.66	isocitrate dehydrogenase|protein_coding|supercont1.8:2788715-2803612:-1|gene:AAEL000454
		AGAP005948-RA	Locus1403v1rpkm92.17	Kynurenine 3-monooxygenase (EC 1.14.13.9)(Kynurenine 3-hydroxylase)|protein_coding|supercont1.354:1087110-1109778:-1|gene:AAEL008879
		AGAP003981-RA	Locus4403v1rpkm23.22	metaxin|protein_coding|supercont1.21:2266072-2268944:-1|gene:AAEL001039
		AGAP001320-RA	Locus9870v2rpkm6.97	MG-160, putative|protein_coding|supercont1.227:4386-32918:1|gene:AAEL006917
		AGAP001138-RA	Locus152v1rpkm1029.59	mitochondrial ATP synthase b chain|protein_coding|supercont1.164:50374-59459:-1|gene:AAEL005610
		AGAP003536-RA	Locus6243v1rpkm15.52	mitochondrial carrier protein|protein_coding|supercont1.179:1412874-1417766:-1|gene:AAEL005911
		AGAP003208-RA	Locus2105v1rpkm58.21	mitochondrial glutamate carrier, putative|protein_coding|supercont1.108:2185668-2201238:-1|gene:AAEL004124
		AGAP000291-RA	Locus1304v1rpkm100.22	mitochondrial import inner membrane translocase subunit tim44|protein_coding|supercont1.748:384171-386213:-1|gene:AAEL012845
		AGAP002277-RA	Locus898v1rpkm153.39	mitochondrial inner membrane protein translocase, 13kD-subunit, putative|protein_coding|supercont1.302:33721-34476:1|gene:AAEL008128
		AGAP003199-RA	Locus2099v1rpkm58.40	mitochondrial inner membrane protein translocase, 22kD-subunit, putative|protein_coding|supercont1.3:1217709-1218978:-1|gene:AAEL000163
		AGAP000781-RA	Locus2250v1rpkm54.05	mitochondrial inner membrane protein translocase, 9kD-subunit, putative|protein_coding|supercont1.59:2301084-2301702:-1|gene:AAEL002523
		AGAP001738-RA	Locus5986v1rpkm16.27	mitochondrial ribosomal protein L1|protein_coding|supercont1.125:1442159-1443554:-1|gene:AAEL004643
		AGAP001937-RA	Locus2806v2rpkm10.99	mitochondrial ribosomal protein, L33, putative|protein_coding|supercont1.393:578058-578390:-1|gene:AAEL009379
		AGAP002412-RA	Locus2397v1rpkm50.18	mitochondrial ribosomal protein, L45, putative|protein_coding|supercont1.646:100230-101474:1|gene:AAEL012025
		AGAP000890-RA	Locus2325v1rpkm51.92	mitochondrial ribosomal protein, S29, putative|protein_coding|supercont1.272:1160533-1161958:1|gene:AAEL007668
		AGAP001134-RA	Locus2326v1rpkm51.92	mitochondrial ribosomal protein, S30, putative|protein_coding|supercont1.616:424327-426966:1|gene:AAEL011814
		AGAP000097-RA	Locus3554v8rpkm1.06_PRE	mitochondrial solute carrier protein, putative|protein_coding|supercont1.1253:45564-50383:1|gene:AAEL014753
		AGAP000958-RA	Locus1577v1rpkm80.41	mitochondrial solute carrier|protein_coding|supercont1.202:1463528-1541267:-1|gene:AAEL006362
		AGAP005621-RA	Locus401v1rpkm347.12	NADH dehydrogenase, putative|protein_coding|supercont1.132:1221353-1223490:1|gene:AAEL004829
		AGAP003900-RA	Locus390v1rpkm354.30	NADH dehydrogenase, putative|protein_coding|supercont1.544:183562-207536:1|gene:AAEL011157
		AGAP000849-RA	Locus397v1rpkm350.40	NADH dehydrogenase, putative|protein_coding|supercont1.86:474683-475387:1|gene:AAEL003423
		AGAP002020-RA	Locus257v1rpkm555.80	NADH-ubiquinone oxidoreductase ashi subunit|protein_coding|supercont1.20:2776013-2787529:1|gene:AAEL000986
		AGAP000467-RA	Locus2470v1rpkm48.93	neuropathy target esterase/swiss cheese(d.melanogaster)|protein_coding|supercont1.929:41226-80114:-1|gene:AAEL013811
		AGAP001685-RA	Locus14299v1rpkm5.25	nuclear pore complex protein nup107|protein_coding|supercont1.100:755739-770847:1|gene:AAEL003908
		AGAP003459-RA	Locus6405v1rpkm15.08	nuclear pore complex protein nup93 (nucleoporin nup93) (dead eye protein)|protein_coding|supercont1.603:740484-796027:1|gene:AAEL011682
		AGAP002507-RA	Locus2862v1rpkm40.39	perixosomal biogenesis factor|protein_coding|supercont1.612:357366-358937:1|gene:AAEL011781
		AGAP003222-RA	Locus3194v1rpkm34.63	phosphatidylinositolglycan class N, putative|protein_coding|supercont1.299:43120-81888:-1|gene:AAEL008061
		AGAP002499-RA	Locus655v1rpkm211.60	Probable methylmalonate-semialdehyde dehydrogenase [acylating], mitochondrial Precursor (Malonate-semialdehyde dehydrogenase [acylating])(MMSDH)(EC 1.2.1.27)(EC 1.2.1.18)|protein_coding|supercont1.23:440020-448114:1|gene:AAEL001134
		AGAP001759-RA	Locus1247v1rpkm106.11	protein transport protein sec23|protein_coding|supercont1.258:475316-488169:-1|gene:AAEL007484
		AGAP004366-RA	Locus306v3rpkm320.95	pyrroline-5-carboxylate dehydrogenase|protein_coding|supercont1.155:1662252-1728445:-1|gene:AAEL005422
		AGAP000928-RA	Locus9959v1rpkm9.22	ring finger protein|protein_coding|supercont1.358:396467-404739:1|gene:AAEL008923
		AGAP005263-RA	Locus3857v2rpkm25.12	Sec24B protein, putative|protein_coding|supercont1.28:3522298-3575029:-1|gene:AAEL001273
		AGAP004296-RA	Locus860v1rpkm161.76	signal peptidase 12kDa subunit, putative|protein_coding|supercont1.125:2166902-2168376:-1|gene:AAEL004603
		AGAP000618-RA	Locus6558v1rpkm14.67	succinate dehydrogenase, putative|protein_coding|supercont1.484:912453-913633:-1|gene:AAEL010519
		AGAP006096-RA	Locus1639v3rpkm46.20	succinyl-coa:3-ketoacid-coenzyme a transferase|protein_coding|supercont1.543:14877-20256:1|gene:AAEL011137
		AGAP000387-RA	Locus6532v1rpkm14.73	sugar transporter|protein_coding|supercont1.885:201371-224773:1|gene:AAEL013608
		AGAP003576-RA	Locus2541v1rpkm47.35	transportin|protein_coding|supercont1.91:478647-505702:1|gene:AAEL003573
		AGAP003560-RA	Locus2420v1rpkm49.79	udp-glucose glycoprotein:glucosyltransferase|protein_coding|supercont1.8:250256-288387:-1|gene:AAEL000444
		AGAP004867-RA	Locus1392v1rpkm93.24	vacuolar ATP synthase subunit g|protein_coding|supercont1.241:1348571-1360712:1|gene:AAEL007184
		AGAP001823-RA	Locus135v1rpkm1149.21	vacuolar ATP synthase subunit g|protein_coding|supercont1.744:232980-241703:1|gene:AAEL012819
Mitochondrial substrate carrier	1.58	AGAP007722-RA	Locus5020v1rpkm19.93	Adenylate kinase 2, mitochondrial (AK 2)(EC 2.7.4.3)(ATP-AMP transphosphorylase 2)|protein_coding|supercont1.732:398221-413423:-1|gene:AAEL012731
		AGAP006782-RA	Locus1v1rpkm15043.50	ADP,ATP carrier protein|protein_coding|supercont1.132:1668790-1683162:1|gene:AAEL004855
		AGAP008729-RA	Locus2668v2rpkm42.76	alkaline ceramidase|protein_coding|supercont1.38:337341-366437:-1|gene:AAEL001645
		AGAP010086-RA	Locus10797v1rpkm8.36	arginyl-tRNA synthetase|protein_coding|supercont1.945:39744-71263:-1|gene:AAEL013862
		AGAP011552-RA	Locus2185v1rpkm56.04	autophagy related gene DEBCL|protein_coding|supercont1.35:3542854-3544597:1|gene:AAEL001515
		AGAP012412-RA	Locus6363v1rpkm15.19	ceramide glucosyltransferase|protein_coding|supercont1.13:982739-983941:-1|gene:AAEL000634
		AGAP009929-RA	Locus2306v1rpkm52.43	chromosome region maintenance protein 1/exportin|protein_coding|supercont1.34:2261616-2300252:1|gene:AAEL001484
		AGAP011888-RA	Locus6009v1rpkm16.23	chromosome region maintenance protein 5/exportin|protein_coding|supercont1.394:726878-782171:1|gene:AAEL009392
		AGAP010608-RA	Locus745v1rpkm185.09	clathrin light chain|protein_coding|supercont1.19:3789870-3807109:-1|gene:AAEL000934
		AGAP008621-RA	Locus5034v1rpkm19.86	cmp-sialic acid transporter|protein_coding|supercont1.216:387803-389382:1|gene:AAEL006666
		AGAP006625-RA	Locus1328v1rpkm98.65	coatomer subunit epsilon|protein_coding|supercont3.743:103133-104171:1|gene:CPIJ015616
		AGAP009291-RA	Locus1332v1rpkm98.37	coatomer subunit gamma|protein_coding|supercont3.419:137415-146432:-1|gene:CPIJ012523
		AGAP010251-RA	Locus1759v1rpkm71.36	coatomer|protein_coding|supercont1.789:383262-398653:1|gene:AAEL013098
		AGAP010150-RA	Locus164v2rpkm280.81	conserved hypothetical protein|protein_coding|supercont1.113:1842220-1893564:1|gene:AAEL004278
		AGAP011150-RA	Locus1278v1rpkm102.59	conserved hypothetical protein|protein_coding|supercont1.119:1166368-1178260:-1|gene:AAEL004438
		AGAP012934-RA	Locus6284v1rpkm15.40	conserved hypothetical protein|protein_coding|supercont1.1483:18475-19694:-1|gene:AAEL015107
		AGAP010978-RA	Locus4465v1rpkm22.94	conserved hypothetical protein|protein_coding|supercont1.16:1512954-1514098:1|gene:AAEL000782
		AGAP009526-RA	Locus3233v1rpkm34.15	conserved hypothetical protein|protein_coding|supercont1.185:1428047-1429080:-1|gene:AAEL006000
		AGAP009280-RA	Locus13635v1rpkm5.78	conserved hypothetical protein|protein_coding|supercont1.205:444906-446312:-1|gene:AAEL006445
		AGAP010497-RA	Locus6143v1rpkm15.83	conserved hypothetical protein|protein_coding|supercont1.206:281001-282380:-1|gene:AAEL006463
		AGAP008930-RA	Locus5923v1rpkm16.50	conserved hypothetical protein|protein_coding|supercont1.25:3643034-3652819:1|gene:AAEL001202
		AGAP007422-RB	Locus4985v1rpkm20.09	conserved hypothetical protein|protein_coding|supercont1.32:857808-882655:1|gene:AAEL001416
		AGAP006471-RA	Locus6505v1rpkm14.80	conserved hypothetical protein|protein_coding|supercont1.354:65540-66718:1|gene:AAEL008883
		AGAP010210-RA	Locus1127v1rpkm117.95	conserved hypothetical protein|protein_coding|supercont1.44:571716-573422:1|gene:AAEL001852
		AGAP006879-RA	Locus168v1rpkm891.77	conserved hypothetical protein|protein_coding|supercont1.442:869011-870069:-1|gene:AAEL009964
		AGAP008540-RA	Locus1936v1rpkm64.01	conserved hypothetical protein|protein_coding|supercont1.571:456663-462486:1|gene:AAEL011353
		AGAP011399-RA	Locus5536v1rpkm17.83	conserved hypothetical protein|protein_coding|supercont1.69:595959-611430:1|gene:AAEL002823
		AGAP008724-RA	Locus112v1rpkm1334.86	cytochrome c oxidase, subunit VB, putative|protein_coding|supercont1.775:78487-90065:-1|gene:AAEL013007
		AGAP009537-RA	Locus136v1rpkm1143.89	cytochrome c|protein_coding|supercont1.120:1911520-1917685:-1|gene:AAEL004457
		AGAP008946-RA	Locus4229v1rpkm24.43	dolichyl glycosyltransferase|protein_coding|supercont1.205:1244109-1260635:1|gene:AAEL006438
		AGAP006383-RA	Locus1308v1rpkm99.89	dolichyl-diphosphooligosaccharide protein glycosyltransferase|protein_coding|supercont1.50:896181-898847:-1|gene:AAEL002174
		AGAP007653-RA	Locus2516v1rpkm47.93	folate carrier protein|protein_coding|supercont1.225:1305995-1338109:1|gene:AAEL006879
		AGAP011686-RA	Locus3413v1rpkm31.80	germ cell-less protein|protein_coding|supercont1.18:83254-87334:1|gene:AAEL000856
		AGAP010738-RA	Locus4426v1rpkm23.13	glycosylphosphatidylinositol anchor attachment protein, putative|protein_coding|supercont1.401:468121-477488:1|gene:AAEL009512
		AGAP010910-RA	Locus4499v1rpkm22.71	glycosyltransferase|protein_coding|supercont1.18:3098422-3100538:1|gene:AAEL000899
		AGAP008074-RA	Locus3341v1rpkm32.54	hypothetical protein|protein_coding|supercont1.1028:128375-132297:1|gene:AAEL014183
		AGAP011826-RA	Locus730v1rpkm189.24	hypothetical protein|protein_coding|supercont1.109:2112209-2112999:-1|gene:AAEL017081
		AGAP009491-RA	Locus233v1rpkm591.72	hypothetical protein|protein_coding|supercont1.209:719835-720479:-1|gene:AAEL006509
		AGAP012097-RA	Locus2982v1rpkm37.99	hypothetical protein|protein_coding|supercont1.69:227931-253518:-1|gene:AAEL017395
		AGAP010711-RA	Locus3829v1rpkm27.74	importin (ran-binding protein)|protein_coding|supercont1.345:203315-216344:-1|gene:AAEL008741
		AGAP011156-RA	Locus2717v1rpkm43.31	importin 9 (imp9) (ran-binding protein 9)|protein_coding|supercont1.119:1938562-1958830:1|gene:AAEL004441
		AGAP009921-RA	Locus12151v1rpkm7.08	importin beta-1|protein_coding|supercont1.816:109048-146611:-1|gene:AAEL013275
		AGAP006942-RA	Locus1842v1rpkm67.83	importin beta-4|protein_coding|supercont1.497:10023-16475:1|gene:AAEL010698
		AGAP009571-RA	Locus4623v1rpkm21.99	importin|protein_coding|supercont1.154:57773-82276:1|gene:AAEL005390
		AGAP007786-RA	Locus851v1rpkm162.97	isocitrate dehydrogenase|protein_coding|supercont1.456:172203-183455:-1|gene:AAEL010143
		AGAP008150-RA	Locus1837v1rpkm68.06	metaxin|protein_coding|supercont1.84:2245733-2246960:1|gene:AAEL003344
		AGAP011842-RA	Locus652v1rpkm212.56	microsomal signal peptidase 25 kda subunit|protein_coding|supercont1.86:1413376-1414324:1|gene:AAEL003418
		AGAP008898-RA	Locus1106v1rpkm119.88	mitochondrial ATPase inhibitor, putative|protein_coding|supercont1.113:1975229-1985070:1|gene:AAEL004284
		AGAP011945-RA	Locus767v1rpkm178.89	mitochondrial ATPase inhibitor, putative|protein_coding|supercont1.86:2024549-2025849:-1|gene:AAEL003417
		AGAP009128-RA	Locus12415v1rpkm6.82	mitochondrial carrier protein ymc|protein_coding|supercont1.329:239131-241174:1|gene:AAEL008494
		AGAP006806-RA	Locus7298v1rpkm12.98	mitochondrial carrier protein, putative|protein_coding|supercont1.381:915118-916387:1|gene:AAEL009218
		AGAP007255-RA	Locus660v1rpkm209.98	mitochondrial carrier protein|protein_coding|supercont1.306:1031453-1032437:-1|gene:AAEL008211
		AGAP011839-RA	Locus1901v1rpkm65.34	mitochondrial carrier protein|protein_coding|supercont1.620:537780-549757:1|gene:AAEL011842
		AGAP009333-RA	Locus1844v1rpkm67.77	mitochondrial carrier protein|protein_coding|supercont1.657:455444-464121:-1|gene:AAEL012117
		AGAP006963-RA	Locus5741v3rpkm14.66	mitochondrial carrier|protein_coding|supercont1.1414:26546-65283:-1|gene:AAEL015041
		AGAP011131-RA	Locus92v1rpkm1676.99	mitochondrial F0 ATP synthase D chain, putative|protein_coding|supercont1.119:444912-457602:-1|gene:AAEL004423
		AGAP010293-RA	Locus1318v1rpkm99.36	mitochondrial glutamate carrier protein|protein_coding|supercont1.562:104476-123769:1|gene:AAEL011276
		AGAP010679-RA	Locus2499v2rpkm47.75	mitochondrial import inner membrane translocase subunit TIM10|protein_coding|supercont1.478:261254-261601:-1|gene:AAEL010450
		AGAP012339-RA	Locus1677v3rpkm35.78	mitochondrial import receptor subunit tom20|protein_coding|supercont1.253:915907-928905:-1|gene:AAEL007392
		AGAP007871-RA	Locus1886v1rpkm65.95	mitochondrial import receptor subunit tom40|protein_coding|supercont1.231:1064378-1075865:1|gene:AAEL007001
		AGAP010606-RA	Locus632v1rpkm218.56	mitochondrial inner membrane protein translocase, 8kD-subunit, putative|protein_coding|supercont1.19:3770067-3771012:-1|gene:AAEL000941
		AGAP010338-RA	Locus2150v1rpkm56.97	mitochondrial ribosomal protein, L23, putative|protein_coding|supercont1.143:1479343-1482618:1|gene:AAEL005150
		AGAP006804-RA	Locus2819v1rpkm41.37	mitochondrial ribosome recycling factor|protein_coding|supercont1.381:960705-961481:1|gene:AAEL009225
		AGAP011308-RA	Locus5047v1rpkm19.82	mitochondrial uncoupling protein, putative|protein_coding|supercont1.83:957769-978228:1|gene:AAEL003288
		AGAP009603-RA	Locus3776v1rpkm28.24	mitochondrial uncoupling protein|protein_coding|supercont1.244:1508163-1525448:-1|gene:AAEL007235
		AGAP012374-RA	Locus345v1rpkm402.39	NADH dehydrogenase, putative|protein_coding|supercont1.233:1317151-1318690:-1|gene:AAEL007054
		AGAP007574-RA	Locus384v1rpkm363.64	NADH dehydrogenase, putative|protein_coding|supercont1.328:822888-832302:-1|gene:AAEL008490
		AGAP007082-RA	Locus636v1rpkm217.89	NADH:ubiquinone dehydrogenase, putative|protein_coding|supercont1.908:261560-263152:-1|gene:AAEL013744
		AGAP007999-RA	Locus9851v1rpkm9.34	nuclear pore complex protein nup154|protein_coding|supercont1.44:2902934-2946025:-1|gene:AAEL001861
		AGAP008234-RA	Locus3659v1rpkm29.17	p15-2a protein, putative|protein_coding|supercont1.40:1787299-1788067:-1|gene:AAEL001706
		AGAP007520-RA	Locus6972v1rpkm13.63	peroxisomal membrane protein pmp34|protein_coding|supercont1.65:532217-555459:-1|gene:AAEL002723
		AGAP010836-RA	Locus7495v1rpkm12.57	peroxisomal membrane protein, putative|protein_coding|supercont1.158:628167-629488:1|gene:AAEL005470
		AGAP006646-RA	Locus3549v1rpkm30.36	Probable hydroxyacid-oxoacid transhydrogenase, mitochondrial Precursor (HOT)(EC 1.1.99.24)|protein_coding|supercont1.95:1526257-1540951:-1|gene:AAEL003729
		AGAP009029-RA	Locus9315v1rpkm9.99	Protein real-time |protein_coding|supercont1.764:23976-61659:1|gene:AAEL012929
		AGAP008774-RA	Locus4957v1rpkm20.26	protein SCO1, mitochondrial precursor|protein_coding|supercont3.39:181642-182501:-1|gene:CPIJ003089
		AGAP008349-RA	Locus3820v1rpkm27.85	pyruvate dehydrogenase|protein_coding|supercont1.1251:28657-39930:-1|gene:AAEL014750
		AGAP007638-RA	Locus1631v2rpkm70.57	ribophorin ii|protein_coding|supercont1.484:60581-78857:-1|gene:AAEL010521
		AGAP010894-RA	Locus2283v1rpkm52.97	signal recognition particle receptor alpha subunit (sr-alpha)|protein_coding|supercont1.177:1753544-1769237:1|gene:AAEL005856
		AGAP006508-RB	Locus864v1rpkm161.01	small calcium-binding mitochondrial carrier, putative|protein_coding|supercont1.124:1338253-1452205:1|gene:AAEL004589
		AGAP008761-RA	Locus459v1rpkm308.24	translocon-associated protein, gamma subunit|protein_coding|supercont1.256:414821-415972:-1|gene:AAEL007441
		AGAP008955-RA	Locus502v1rpkm284.17	ubiquinol-cytochrome c reductase iron-sulfur subunit|protein_coding|supercont1.94:2407977-2416708:-1|gene:AAEL003675
		AGAP009486-RA	Locus210v1rpkm664.44	vacuolar ATP synthase subunit h|protein_coding|supercont1.209:782350-789653:1|gene:AAEL006516
		AGAP009840-RA	Locus3252v1rpkm33.97	vesicle docking protein P115|protein_coding|supercont1.129:958202-966533:1|gene:AAEL004756
		AGAP009833-RA	Locus139v1rpkm1134.94	voltage-dependent anion-selective channel|protein_coding|supercont1.44:689818-696221:-1|gene:AAEL001872

## Sheet: Redox and detoxification
Functional cluster	Enrichment value	An. gambiae ortholog	Ae. albopictus ID	Function
Thioredoxin	24.88	AGAP000044-RA	Locus420v1rpkm338.53	protein disulfide isomerase|protein_coding|supercont1.59:950519-959739:-1|gene:AAEL002501
		AGAP000396-RA	Locus1187v1rpkm112.90	Thioredoxin Peroxidase.|protein_coding|supercont1.863:362457-363733:1|gene:AAEL013528
		AGAP000556-RA	Locus8085v1rpkm11.59	conserved hypothetical protein|protein_coding|supercont1.606:544489-564646:-1|gene:AAEL011718
		AGAP000565-RA	Locus116v6rpkm112.55_PRE	thioredoxin reductase|protein_coding|supercont1.71:1067969-1080318:-1|gene:AAEL002886
		AGAP000909-RA	Locus1867v2rpkm58.63	endoplasmic reticulum resident protein (ERp44), putative|protein_coding|supercont1.940:6479-12188:1|gene:AAEL013845
		AGAP001325-RA	Locus392v1rpkm352.35	peroxiredoxin 5, prdx5|protein_coding|supercont1.238:1466206-1496193:1|gene:AAEL007135
		AGAP001613-RA	Locus3037v1rpkm37.08	conserved hypothetical protein|protein_coding|supercont1.11:3786815-3803542:1|gene:AAEL000574
		AGAP001919-RA	Locus932v1rpkm147.27	protein disulfide-isomerase A6 precursor|protein_coding|supercont1.450:177582-179259:-1|gene:AAEL010065
		AGAP002363-RA	Locus3759v1rpkm28.38	transmembrane protein, putative|protein_coding|supercont1.446:526663-546752:1|gene:AAEL009995
		AGAP002500-RA	Locus1114v1rpkm119.14	glutaredoxin|protein_coding|supercont1.23:412178-412856:1|gene:AAEL001109
		AGAP003338-RA	Locus991v1rpkm137.17	thioredoxin M, putative|protein_coding|supercont1.420:479348-486373:-1|gene:AAEL009708
		AGAP003415-RA	Locus1230v1rpkm107.86	glutaredoxin, grx|protein_coding|supercont1.81:2432345-2433517:1|gene:AAEL003206
		AGAP004992-RA	Locus2360v1rpkm51.08	conserved hypothetical protein|protein_coding|supercont1.348:787582-789520:1|gene:AAEL008783
		AGAP005462-RA	Locus768v1rpkm178.83	conserved hypothetical protein|protein_coding|supercont1.311:867350-869382:1|gene:AAEL008291
		AGAP007020-RA	Locus1958v1rpkm63.54	Thioredoxin Peroxidase.|protein_coding|supercont1.364:537823-538467:1|gene:AAEL009051
		AGAP007201-RA	Locus501v1rpkm285.11	thioredoxin, putative|protein_coding|supercont1.391:749218-750950:1|gene:AAEL009351
		AGAP007393-RC	Locus446v1rpkm323.14	protein disulfide isomerase|protein_coding|supercont1.32:3017928-3028913:-1|gene:AAEL001432
		AGAP007491-RA	Locus3685v1rpkm29.00	quiescin-sulphydryl oxidase4, putative|protein_coding|supercont1.648:195140-208200:-1|gene:AAEL012054
		AGAP007543-RA	Locus1305v1rpkm100.20	Thioredoxin Peroxidase.|protein_coding|supercont1.1159:109828-128887:1|gene:AAEL014548
		AGAP008389-RA	Locus2800v1rpkm41.80	hypothetical protein|protein_coding|supercont1.43:1220676-1256653:-1|gene:AAEL018278
		AGAP008774-RA	Locus4957v1rpkm20.26	protein SCO1, mitochondrial precursor|protein_coding|supercont3.39:181642-182501:-1|gene:CPIJ003089
		AGAP009202-RA	Locus811v1rpkm170.03	conserved hypothetical protein|protein_coding|supercont1.291:1383955-1387011:1|gene:AAEL007944
		AGAP009584-RA	Locus174v1rpkm852.59	thioredoxin (TRX), putative|protein_coding|supercont1.507:194815-217049:1|gene:AAEL010777
		AGAP009997-RA	Locus2610v1rpkm45.68	conserved hypothetical protein|protein_coding|supercont1.640:258689-264164:1|gene:AAEL011995
		AGAP010217-RA	Locus4212v1rpkm24.63	protein disulfide isomerase|protein_coding|supercont1.314:1172657-1195194:-1|gene:AAEL008319
		AGAP011054-RA	Locus424v1rpkm334.03	Thioredoxin Peroxidase.|protein_coding|supercont1.107:2094566-2095144:-1|gene:AAEL004112
		AGAP011107-RA	Locus3280v1rpkm33.47	glutaredoxin, putative|protein_coding|supercont1.976:247115-256978:1|gene:AAEL013980
		AGAP011549-RA	Locus3879v1rpkm27.27	conserved hypothetical protein|protein_coding|supercont1.245:485889-487375:-1|gene:AAEL007247
		AGAP011824-RA	Locus311v3rpkm16.09_PRE	Thioredoxin Peroxidase.|protein_coding|supercont1.53:1817925-1834415:-1|gene:AAEL002309
		AGAP012407-RA	Locus685v2rpkm181.17	protein disulfide isomerase|protein_coding|supercont1.13:666927-684293:-1|gene:AAEL000641
		AGAP011629-RA	Locus604v1rpkm228.56	dihydrolipoamide dehydrogenase|protein_coding|supercont1.228:1324778-1349427:-1|gene:AAEL006928
Ommochrome biosynthetic process	1.9	AGAP004197-RA	Locus757v1rpkm182.56	6-phosphogluconate dehydrogenase|protein_coding|supercont1.180:866603-879733:-1|gene:AAEL005931
		AGAP005581-RA	Locus628v1rpkm220.00	3-hydroxyisobutyrate dehydrogenase|protein_coding|supercont1.957:58120-73356:-1|gene:AAEL013904
		AGAP003184-RA	Locus1615v1rpkm78.35	5-aminolevulinic acid synthase|protein_coding|supercont1.280:160518-189293:-1|gene:AAEL007787
		AGAP005723-RA	Locus5562v1rpkm17.71	adenine phosphoribosyltransferase, putative|protein_coding|supercont1.183:860223-861764:-1|gene:AAEL005976
		AGAP001737-RA	Locus2692v1rpkm43.75	Adenylyltransferase and sulfurtransferase MOCS3 (Molybdenum cofactor synthesis protein 3) [Includes Adenylyltransferase MOCS3(EC 2.7.7.-)(Sulfur carrier protein MOCS2A adenylyltransferase)(EC 2.7.7.n4);Sulfurtransferase MOCS3(EC 2.8.1.-)(Sulfur carr /.../otein MOCS2A sulfurtransferase)(EC 2.8.1.n1)]|protein_coding|supercont1.125:1366129-1370406:1|gene:AAEL004607
		AGAP000161-RA	Locus2897v1rpkm39.72	apl5 protein (spac144.06 protein)|protein_coding|supercont1.327:98840-140217:1|gene:AAEL008462
		AGAP001484-RA	Locus2107v1rpkm58.17	clathrin coat adaptor ap3 medium chain|protein_coding|supercont1.579:398976-401582:-1|gene:AAEL011429
		AGAP004229-RA	Locus6950v1rpkm13.67	conserved hypothetical protein|protein_coding|supercont1.190:1382500-1420720:1|gene:AAEL006116
		AGAP002968-RA	Locus6220v1rpkm15.59	conserved hypothetical protein|protein_coding|supercont1.211:1845919-1848578:1|gene:AAEL006587
		AGAP002065-RA	Locus3163v1rpkm35.06	conserved hypothetical protein|protein_coding|supercont1.449:150475-177926:1|gene:AAEL010053
		AGAP000023-RA	Locus410v1rpkm341.97	conserved hypothetical protein|protein_coding|supercont1.57:134365-195317:1|gene:AAEL002457
		AGAP004314-RA	Locus4485v1rpkm22.81	conserved hypothetical protein|protein_coding|supercont1.593:631501-635543:-1|gene:AAEL011602
		AGAP000439-RA	Locus5118v1rpkm19.48	conserved hypothetical protein|protein_coding|supercont1.71:1597423-1611308:1|gene:AAEL002898
		AGAP004749-RB	Locus2701v1rpkm43.67	coproporphyrinogen iii oxidase|protein_coding|supercont1.835:100028-112785:1|gene:AAEL013389
		AGAP003719-RA	Locus2591v1rpkm46.05	ferrochelatase|protein_coding|supercont1.155:501080-513391:1|gene:AAEL005415
		AGAP001546-RA	Locus11596v1rpkm7.61	glucose-methanol-choline (gmc) oxidoreductase|protein_coding|supercont1.725:174052-183548:1|gene:AAEL012689
		AGAP002518-RA	Locus7358v1rpkm12.87	glutamate semialdehyde dehydrogenase|protein_coding|supercont1.223:368745-411835:1|gene:AAEL006834
		AGAP000112-RA	Locus5640v1rpkm17.47	glutamine-dependent NAD(+) synthetase|protein_coding|supercont1.2104:38746-41914:-1|gene:AAEL015411
		AGAP005948-RA	Locus1403v1rpkm92.17	Kynurenine 3-monooxygenase (EC 1.14.13.9)(Kynurenine 3-hydroxylase)|protein_coding|supercont1.354:1087110-1109778:-1|gene:AAEL008879
		AGAP000555-RA	Locus3992v2rpkm17.04	Molybdenum cofactor sulfurase 3 (MoCo sulfurase 3)(MOS 3)(EC 4.4.-.-)(Protein maroon-like 3)(Ma-l 3)|protein_coding|supercont1.606:543283-545781:1|gene:AAEL011729
		AGAP002800-RA	Locus4682v1rpkm21.67	molybdopterin biosynthesis protein|protein_coding|supercont1.376:473949-510745:1|gene:AAEL009179
		AGAP006072-RA	Locus3835v1rpkm27.67	molybdopterin cofactor synthesis protein a|protein_coding|supercont1.2:234647-315189:-1|gene:AAEL000126
		AGAP003704-RA	Locus4094v1rpkm25.49	Protoporphyrinogen IX oxidase, putative|protein_coding|supercont1.96:2030885-2032330:1|gene:AAEL003762
		AGAP004366-RA	Locus306v3rpkm320.95	pyrroline-5-carboxylate dehydrogenase|protein_coding|supercont1.155:1662252-1728445:-1|gene:AAEL005422
		AGAP002721-RA	Locus1037v1rpkm130.08	Tryptophan 2,3-dioxygenase (TDO)(EC 1.13.11.11)(Tryptophan pyrrolase)(Tryptophanase)(Tryptophan oxygenase)(TRPO)(TO)(Tryptamin 2,3-dioxygenase)|protein_coding|supercont1.8:3404783-3430186:1|gene:AAEL000428
		AGAP000983-RA	Locus4214v1rpkm24.61	vacuolar protein sorting 18 (deep orange protein)|protein_coding|supercont1.111:2344563-2357800:1|gene:AAEL004237
Aldehyde dehydrogenase	1.34	AGAP000029-RA	Locus3111v1rpkm36.06	hypothetical protein|protein_coding|supercont1.516:167821-229966:-1|gene:AAEL010899
		AGAP000881-RA	Locus162v1rpkm940.14	aldehyde dehydrogenase|protein_coding|supercont1.608:518341-540207:1|gene:AAEL011756
		AGAP002518-RA	Locus7358v1rpkm12.87	glutamate semialdehyde dehydrogenase|protein_coding|supercont1.223:368745-411835:1|gene:AAEL006834
		AGAP003165-RA	Locus2311v1rpkm52.30	succinate semialdehyde dehydrogenase|protein_coding|supercont1.127:2247574-2253203:-1|gene:AAEL004685
		AGAP003578-RA	Locus228v1rpkm609.92	aldehyde dehydrogenase|protein_coding|supercont1.440:61468-70016:-1|gene:AAEL009948
		AGAP004366-RA	Locus306v3rpkm320.95	pyrroline-5-carboxylate dehydrogenase|protein_coding|supercont1.155:1662252-1728445:-1|gene:AAEL005422
		AGAP005124-RB	Locus1620v1rpkm78.06	aldehyde dehydrogenase|protein_coding|supercont1.662:590574-603157:1|gene:AAEL012162
		AGAP002499-RA	Locus655v1rpkm211.60	Probable methylmalonate-semialdehyde dehydrogenase [acylating], mitochondrial Precursor (Malonate-semialdehyde dehydrogenase [acylating])(MMSDH)(EC 1.2.1.27)(EC 1.2.1.18)|protein_coding|supercont1.23:440020-448114:1|gene:AAEL001134
			#N/A	#N/A
			#N/A	#N/A

## Sheet: Uncategorized
Functional cluster	Enrichment value	An. gambiae orthologAn. gambiae orthologAn. gambiae orthologAn. gambiae orthologAn. gambiae orthologAn. gambiae orthologAn. gambiae ortholog	Ae. albopictus IDAe. albopictus IDAe. albopictus IDAe. albopictus IDAe. albopictus IDAe. albopictus IDAe. albopictus ID	Function
WD40	150.97	AGAP000142-RA	Locus3578v1rpkm30.09	WD-repeat protein|protein_coding|supercont1.946:168071-215592:1|gene:AAEL013866
		AGAP000429-RA	Locus5346v1rpkm18.53	neutral sphingomyelinase (n-smase) activation associated factor fan|protein_coding|supercont1.176:828680-839101:-1|gene:AAEL005837
		AGAP000444-RA	Locus1383v1rpkm94.01	Probable cytosolic iron-sulfur protein assembly protein Ciao1 |protein_coding|supercont1.71:1695035-1696668:1|gene:AAEL002912
		AGAP000479-RA	Locus6683v1rpkm14.31	PAF acetylhydrolase 45 kDa subunit, putative|protein_coding|supercont1.991:101281-102723:-1|gene:AAEL014037
		AGAP000602-RA	Locus4586v1rpkm22.23	conserved hypothetical protein|protein_coding|supercont1.71:432197-465215:1|gene:AAEL002895
		AGAP000981-RA	Locus1215v1rpkm109.19	WD and tetratricopeptide repeat protein|protein_coding|supercont1.1462:49236-81560:-1|gene:AAEL015077
		AGAP001090-RA	Locus9045v1rpkm10.32	hypothetical protein|protein_coding|supercont1.373:720453-787116:-1|gene:AAEL018172
		AGAP001146-RA	Locus7247v1rpkm13.10	conserved hypothetical protein|protein_coding|supercont1.116:981915-985089:-1|gene:AAEL004364
		AGAP001159-RA	Locus10074v1rpkm9.10	peroxisomal targeting signal 2 receptor|protein_coding|supercont1.208:1778511-1784309:-1|gene:AAEL006491
		AGAP001362-RA	Locus4469v1rpkm22.92	WD-repeat protein|protein_coding|supercont1.436:484944-530487:1|gene:AAEL009887
		AGAP001414-RA	Locus5250v1rpkm18.89	WD-repeat protein|protein_coding|supercont1.516:258868-260567:1|gene:AAEL010896
		AGAP001944-RA	Locus12359v1rpkm6.87	F-box and WD-40 domain protein|protein_coding|supercont1.85:970060-1058186:-1|gene:AAEL003371
		AGAP002019-RA	Locus4950v1rpkm20.30	WD-repeat protein|protein_coding|supercont1.74:238593-257614:-1|gene:AAEL003001
		AGAP002030-RA	Locus6480v1rpkm14.87	WD-repeat protein|protein_coding|supercont1.186:1755584-1844676:-1|gene:AAEL006038
		AGAP002088-RA	Locus5489v1rpkm18.01	U3 small nucleolar RNA-associated protein homolog, putative|protein_coding|supercont1.8:2460670-2466261:-1|gene:AAEL000422
		AGAP002114-RA	Locus1852v1rpkm67.35	cell division cycle 20-like protein 1, cofactor of APC complex |protein_coding|2R:15759226-15779255:-1|gene:AGAP002114
		AGAP002144-RA	Locus6191v1rpkm15.65	WD-repeat protein|protein_coding|supercont1.446:643908-645482:1|gene:AAEL010013
		AGAP002221-RA	Locus6250v1rpkm15.50	WD-repeat protein|protein_coding|supercont1.106:436974-480435:1|gene:AAEL004063
		AGAP002509-RA	Locus4080v1rpkm25.57	WD-repeat protein|protein_coding|supercont1.612:421796-462626:1|gene:AAEL011778
		AGAP002665-RA	Locus6247v1rpkm15.51	vacuolar membrane protein pep11|protein_coding|supercont1.99:1079183-1088319:1|gene:AAEL003887
		AGAP002776-RA	Locus7174v1rpkm13.25	mRNA cleavage stimulating factor, 50kD-subunit, putative|protein_coding|supercont1.101:1691714-1693226:1|gene:AAEL003938
		AGAP003166-RA	Locus10695v1rpkm8.44	conserved hypothetical protein|protein_coding|supercont1.717:123330-151588:1|gene:AAEL012615
		AGAP003183-RA	Locus971v1rpkm141.68	protein transport protein sec13|protein_coding|supercont1.670:166857-180367:-1|gene:AAEL012240
		AGAP003228-RA	Locus3239v1rpkm34.12	retinoblastoma-binding protein 4 (rbbp4)|protein_coding|supercont1.436:578297-580273:-1|gene:AAEL009882
		AGAP003389-RA	Locus3499v1rpkm30.94	conserved hypothetical protein|protein_coding|supercont1.49:2025747-2037655:-1|gene:AAEL002114
		AGAP003891-RA	Locus6583v1rpkm14.61	WD-repeat protein|protein_coding|supercont1.188:1848384-1851891:1|gene:AAEL006075
		AGAP004087-RA	Locus2320v1rpkm52.03	conserved hypothetical protein|protein_coding|supercont1.155:1438587-1466584:-1|gene:AAEL005423
		AGAP004190-RA	Locus6543v1rpkm14.71	conserved hypothetical protein|protein_coding|supercont1.2350:2488-4487:1|gene:AAEL015455
		AGAP004280-RA	Locus5475v1rpkm18.06	groucho protein (enhancer of split)|protein_coding|supercont1.477:222155-283029:1|gene:AAEL010433
		AGAP004418-RA	Locus1947v1rpkm63.80	conserved hypothetical protein|protein_coding|supercont1.688:246314-260382:1|gene:AAEL012387
		AGAP004502-RA	Locus8v139rpkm12.59_PRE	protein phosphatase pp2a regulatory subunit b|protein_coding|supercont1.993:139279-224256:-1|gene:AAEL014042
		AGAP004557-RA	Locus6955v1rpkm13.66	WD-repeat protein|protein_coding|supercont1.388:737753-764806:-1|gene:AAEL009308
		AGAP004768-RB	Locus2523v1rpkm47.71	WD-repeat protein|protein_coding|supercont1.751:377125-398192:1|gene:AAEL012851
		AGAP004798-RA	Locus2450v1rpkm49.23	coatomer|protein_coding|supercont1.186:1348655-1405850:-1|gene:AAEL006040
		AGAP005029-RB	Locus1262v1rpkm104.25	serine-threonine kinase receptor-associated protein (strap)|protein_coding|supercont1.251:1400614-1450671:1|gene:AAEL007382
		AGAP005174-RA	Locus3830v1rpkm27.71	nucleoporin, putative|protein_coding|supercont1.200:188396-190651:1|gene:AAEL006311
		AGAP005320-RA	Locus4636v1rpkm21.86	WD-repeat protein|protein_coding|supercont1.672:528336-542250:-1|gene:AAEL012260
		AGAP005359-RA	Locus5714v1rpkm17.22	F-box and WD40 domain protein 7 (fbw7)|protein_coding|supercont1.553:552024-589147:1|gene:AAEL011215
		AGAP005429-RA	Locus14477v1rpkm5.09	THO complex, putative|protein_coding|supercont1.210:1183670-1184895:-1|gene:AAEL006547
		AGAP005524-RB	Locus5766v1rpkm17.00	conserved hypothetical protein|protein_coding|supercont1.895:298707-314016:1|gene:AAEL013688
		AGAP005631-RA	Locus5842v1rpkm16.76	striatin, putative|protein_coding|supercont1.488:644953-647025:-1|gene:AAEL010588
		AGAP005891-RB	Locus3272v1rpkm33.69	coronin|protein_coding|supercont1.31:736461-783110:1|gene:AAEL001360
		AGAP005910-RB	Locus4797v1rpkm21.08	autophagy related gene|protein_coding|supercont1.977:195776-208305:1|gene:AAEL013995
		AGAP005912-RA	Locus4920v2rpkm18.95	guanine nucleotide-binding protein beta 3 (g protein beta3)|protein_coding|supercont1.977:294546-295568:-1|gene:AAEL013997
		AGAP005913-RA	Locus949v1rpkm145.29	guanine nucleotide-binding protein beta 3 (g protein beta3)|protein_coding|supercont1.21:23463-45249:-1|gene:AAEL001041
		AGAP006042-RB	Locus1983v1rpkm62.55	WD-repeat protein|protein_coding|supercont1.210:298140-334478:1|gene:AAEL006552
		AGAP006113-RA	Locus9229v1rpkm10.09	WD-repeat protein 47|protein_coding|supercont1.1428:50002-72420:-1|gene:AAEL015054
		AGAP006239-RA	Locus3470v1rpkm31.20	conserved hypothetical protein|protein_coding|supercont1.219:492651-494146:-1|gene:AAEL006724
		AGAP006357-RA	Locus1987v1rpkm62.35	hypothetical protein|protein_coding|supercont1.396:1154781-1189652:1|gene:AAEL018179
		AGAP006359-RA	Locus7053v1rpkm13.44	conserved hypothetical protein|protein_coding|supercont1.76:18485-19831:-1|gene:AAEL003087
		AGAP006889-RA	Locus5028v1rpkm19.90	conserved hypothetical protein|protein_coding|supercont1.134:922571-939625:1|gene:AAEL004896
		AGAP007125-RA	Locus2966v1rpkm38.35	WD-repeat protein|protein_coding|supercont1.895:231397-242591:1|gene:AAEL013685
		AGAP007217-RA	Locus4155v1rpkm25.01	WD-repeat protein|protein_coding|supercont1.588:140975-143589:-1|gene:AAEL011535
		AGAP007423-RA	Locus4104v1rpkm25.43	conserved hypothetical protein|protein_coding|supercont1.32:825132-844532:-1|gene:AAEL001399
		AGAP007525-RA	Locus4614v1rpkm22.04	coronin|protein_coding|supercont1.32:2556889-2572869:-1|gene:AAEL001434
		AGAP007626-RA	Locus3552v2rpkm19.04	conserved hypothetical protein|protein_coding|supercont1.145:1916581-1925223:1|gene:AAEL005208
		AGAP007731-RA	Locus5820v1rpkm16.82	hypothetical protein|protein_coding|supercont1.38:2899748-2914507:1|gene:AAEL001647
		AGAP007739-RA	Locus4480v1rpkm22.86	WD-repeat protein|protein_coding|supercont1.89:2598726-2619195:1|gene:AAEL003539
		AGAP007948-RA	Locus6265v1rpkm15.46	conserved hypothetical protein|protein_coding|supercont1.213:311070-398864:1|gene:AAEL006610
		AGAP007970-RA	Locus6064v3rpkm9.23	autophagy related gene|protein_coding|supercont1.785:318294-395254:1|gene:AAEL013063
		AGAP007984-RA	Locus10032v1rpkm9.14	conserved hypothetical protein|protein_coding|supercont1.228:196708-223693:-1|gene:AAEL006925
		AGAP008003-RA	Locus8v175rpkm7.99_PRE	tgf-beta resistance-associated protein trag|protein_coding|supercont1.864:182395-238032:-1|gene:AAEL013534
		AGAP008129-RA	Locus15727v1rpkm3.98	WD-repeat protein|protein_coding|supercont1.170:396741-397865:1|gene:AAEL005708
		AGAP008159-RA	Locus5844v1rpkm16.75	nucleolar protein 10|protein_coding|supercont1.848:170153-172291:1|gene:AAEL013463
		AGAP008550-RA	Locus7125v1rpkm13.32	embryonic ectoderm development protein|protein_coding|supercont1.1156:123655-140095:1|gene:AAEL014536
		AGAP008620-RA	Locus8379v1rpkm11.16	phospholipase a-2-activating protein|protein_coding|supercont1.216:372931-376611:-1|gene:AAEL006677
		AGAP008660-RA	Locus4484v1rpkm22.82	cyclophilin|protein_coding|supercont1.231:427583-439649:1|gene:AAEL007008
		AGAP008755-RA	Locus2479v3rpkm6.24	striatin|protein_coding|supercont1.1796:3811-15374:1|gene:AAEL015320
		AGAP008908-RA	Locus688v1rpkm201.59	actin-related protein 2/3 complex subunit 1A|protein_coding|supercont1.262:1520546-1526025:1|gene:AAEL007546
		AGAP008925-RA	Locus6285v1rpkm15.39	pre-mRNA splicing factor prp17|protein_coding|supercont1.111:1754947-1757464:-1|gene:AAEL004232
		AGAP008932-RA	Locus1646v1rpkm76.66	phosphoinositide-binding protein, putative|protein_coding|supercont1.25:3706290-3731896:1|gene:AAEL001212
		AGAP009046-RA	Locus4242v1rpkm24.33	conserved hypothetical protein|protein_coding|supercont1.264:1130473-1132104:-1|gene:AAEL007573
		AGAP009174-RA	Locus5301v1rpkm18.72	light protein|protein_coding|supercont1.24:741126-748750:-1|gene:AAEL001157
		AGAP009285-RA	Locus8564v1rpkm10.88	WD40 protein|protein_coding|supercont1.244:843506-907576:-1|gene:AAEL007245
		AGAP009506-RA	Locus4046v1rpkm25.84	WD-repeat protein|protein_coding|supercont1.275:824082-825377:1|gene:AAEL007708
		AGAP009615-RA	Locus8247v1rpkm11.33	conserved hypothetical protein|protein_coding|supercont1.122:1733287-1749174:-1|gene:AAEL004526
		AGAP009700-RA	Locus4009v1rpkm26.23	COMPASS component SWD2, putative|protein_coding|supercont1.25:1732814-1734469:-1|gene:AAEL001211
		AGAP009862-RA	Locus16971v1rpkm2.66	hypothetical protein|protein_coding|supercont1.827:414187-436073:-1|gene:AAEL013355
		AGAP009942-RA	Locus2625v1rpkm45.35	conserved hypothetical protein|protein_coding|supercont1.748:94232-96223:1|gene:AAEL012841
		AGAP010041-RA	Locus2255v1rpkm53.74	conserved hypothetical protein|protein_coding|supercont1.274:618583-647448:-1|gene:AAEL007694
		AGAP010061-RA	Locus11453v1rpkm7.75	hypothetical protein|protein_coding|supercont1.540:636056-650902:-1|gene:AAEL011084
		AGAP010173-RA	Locus7338v1rpkm12.90	receptor for activated protein kinase c (rack1)|protein_coding|supercont1.786:363861-371225:1|gene:AAEL013069
		AGAP010251-RA	Locus1759v1rpkm71.36	coatomer|protein_coding|supercont1.789:383262-398653:1|gene:AAEL013098
		AGAP010305-RA	Locus4421v1rpkm23.17	U3 small nucleolar RNA (U3 snoRNA) associated protein|protein_coding|supercont1.1226:107383-113084:1|gene:AAEL014704
		AGAP010318-RA	Locus6669v1rpkm14.36	guanine nucleotide-binding protein beta 5 (g protein beta5)|protein_coding|supercont1.451:705610-722117:1|gene:AAEL010070
		AGAP010418-RA	Locus15202v1rpkm4.46	conserved hypothetical protein|protein_coding|supercont1.115:147838-167471:1|gene:AAEL004332
		AGAP010453-RA	Locus5627v1rpkm17.51	conserved hypothetical protein|protein_coding|supercont1.603:172374-174824:1|gene:AAEL011696
		AGAP010544-RA	Locus3303v1rpkm33.07	mitotic checkpoint protein bub3|protein_coding|supercont1.257:432121-447950:-1|gene:AAEL007469
		AGAP010575-RA	Locus5208v1rpkm19.09	retinoblastoma binding protein|protein_coding|supercont1.79:1424117-1427299:-1|gene:AAEL003140
		AGAP010693-RA	Locus12186v1rpkm7.04	WD-repeat protein|protein_coding|supercont1.102:2650511-2652558:1|gene:AAEL003975
		AGAP011336-RA	Locus4935v1rpkm20.38	sterol regulatory element binding protein cleavage-activating protein (srebp cleavage-activating protein) (scap)|protein_coding|supercont1.17:2527107-2551274:1|gene:AAEL000798
		AGAP011387-RA	Locus3422v1rpkm31.71	PAF acetylhydrolase 45 kDa subunit, putative|protein_coding|supercont1.1020:129954-150698:-1|gene:AAEL014159
		AGAP011551-RA	Locus1589v1rpkm79.60	vesicle associated protein, putative|protein_coding|supercont1.35:3556290-3596494:-1|gene:AAEL001516
		AGAP011678-RA	Locus5578v1rpkm17.66	WD-repeat protein|protein_coding|supercont1.233:288662-306648:1|gene:AAEL007067
		AGAP011814-RA	Locus1922v1rpkm64.59	receptor for activated C kinase, putative|protein_coding|supercont1.627:701855-704278:1|gene:AAEL011892
		AGAP011849-RA	Locus3162v1rpkm35.12	platelet-activating factor acetylhydrolase isoform 1b alpha subunit|protein_coding|supercont1.16:3833932-3855084:-1|gene:AAEL000770
		AGAP011887-RA	Locus7430v1rpkm12.70	conserved hypothetical protein|protein_coding|supercont1.394:711192-712336:1|gene:AAEL009399
		AGAP012134-RA	Locus7123v1rpkm13.32	conserved hypothetical protein|protein_coding|supercont1.5:1782767-1854937:1|gene:AAEL000276
		AGAP012350-RA	Locus5343v1rpkm18.54	WD-repeat protein|protein_coding|supercont1.107:491919-494399:1|gene:AAEL004083
		AGAP012373-RA	Locus1571v1rpkm81.06	mitotic checkpoint protein and poly(a)+ RNA export protein|protein_coding|supercont1.233:1308126-1318239:1|gene:AAEL007066
		AGAP012792-RA	Locus2198v1rpkm55.72	Autophagy-specific protein, putative|protein_coding|supercont1.508:197598-203437:1|gene:AAEL010791
		AGAP003346-RA	Locus5751v1rpkm17.07	WD and tetratricopeptide repeat protein|protein_coding|supercont1.1:5292699-5321896:-1|gene:AAEL000008
		AGAP012140-RA	Locus310v1rpkm447.17	Eukaryotic translation initiation factor 3 subunit B (eIF3b)(Eukaryotic translation initiation factor 3 subunit 9)|protein_coding|supercont1.276:865914-870833:1|gene:AAEL007718
		AGAP006607-RA	Locus279v1rpkm517.14	Eukaryotic translation initiation factor 3 subunit I (eIF3i)|protein_coding|supercont1.796:143067-173456:-1|gene:AAEL013144
		AGAP007128-RA	Locus3185v1rpkm34.77	Ribosome biogenesis protein BOP1 homolog |protein_coding|supercont1.24:3518962-3533924:1|gene:AAEL001169
		AGAP007244-RA	Locus5794v1rpkm16.92	Ribosome biogenesis protein WDR12 homolog |protein_coding|supercont1.139:509949-532148:1|gene:AAEL005041
Nucleotide binding	4.33	AGAP010885-RA	Locus1250v2rpkm98.83	(s)-2-hydroxy-acid oxidase|protein_coding|supercont1.126:2126504-2127906:1|gene:AAEL004676
		AGAP007399-RA	Locus10449v1rpkm8.69	|pseudogene|supercont1.174:1093318-1094056:1|gene:AAEL018027
		AGAP007243-RA	Locus1011v2rpkm109.85	26S protease regulatory subunit|protein_coding|supercont1.1235:159581-162179:-1|gene:AAEL014723
		AGAP011174-RA	Locus3118v2rpkm30.64	26S protease regulatory subunit|protein_coding|supercont1.766:426545-434018:1|gene:AAEL012943
		AGAP008337-RA	Locus8230v1rpkm11.35	35 kDa GTP-binding protein, putative|protein_coding|supercont1.129:900948-909168:1|gene:AAEL004740
		AGAP006824-RA	Locus1568v1rpkm81.25	5-formyltetrahydrofolate cyclo-ligase|protein_coding|supercont1.497:577692-611980:-1|gene:AAEL010694
		AGAP012010-RA	Locus4062v9rpkm0.00_PRE	6-phosphofructo-2-kinase/fructose-2,6-bisphosphatase short form|protein_coding|supercont1.795:278177-387063:1|gene:AAEL013132
		AGAP009622-RA	Locus1745v1rpkm71.99	6-phosphofructo-2-kinase/fructose-2,6-bisphosphatase|protein_coding|supercont1.157:440870-487472:-1|gene:AAEL005446
		AGAP009625-RA	Locus2312v15rpkm9.12	AAA ATPase|protein_coding|supercont1.157:348010-364965:-1|gene:AAEL005454
		AGAP006364-RC	Locus4021v4rpkm4.01	ABC transporter|protein_coding|supercont1.219:178154-203843:-1|gene:AAEL006717
		AGAP006364-RA	Locus4021v3rpkm4.93	ABC transporter|protein_coding|supercont1.219:178154-203843:-1|gene:AAEL006717
		AGAP009463-RA	Locus11149v1rpkm8.02	ABC transporter|protein_coding|supercont1.337:470559-520918:-1|gene:AAEL008635
		AGAP009850-RA	Locus1579v2rpkm75.79	ABC transporter|protein_coding|supercont1.340:378892-469513:1|gene:AAEL008672
		AGAP006569-RA	Locus3682v1rpkm29.02	acetyl-coa synthetase|protein_coding|supercont1.1396:79760-114743:-1|gene:AAEL015010
		AGAP011516-RA	Locus1129v1rpkm117.59	actin|protein_coding|supercont1.125:2451419-2452676:-1|gene:AAEL004616
		AGAP009329-RA	Locus876v11rpkm9.60_PRE	activin receptor type I, putative|protein_coding|supercont1.390:952509-958078:1|gene:AAEL009339
		AGAP007729-RA	Locus2681v1rpkm43.94	activin receptor type I, putative|protein_coding|supercont1.661:320620-358856:-1|gene:AAEL012152
		AGAP008501-RA	Locus704v1rpkm196.93	acyl-coa dehydrogenase|protein_coding|supercont1.1276:26433-28595:1|gene:AAEL014797
		AGAP008769-RA	Locus12702v1rpkm6.57	acyl-coa dehydrogenase|protein_coding|supercont1.129:2197850-2200653:1|gene:AAEL004778
		AGAP008602-RA	Locus2634v1rpkm45.25	acyl-coa dehydrogenase|protein_coding|supercont1.172:1906687-1908670:-1|gene:AAEL005732
		AGAP009783-RA	Locus775v1rpkm177.36	acyl-coa dehydrogenase|protein_coding|supercont1.262:1240417-1242331:-1|gene:AAEL007555
		AGAP006780-RA	Locus2123v1rpkm57.77	acyl-coa dehydrogenase|protein_coding|supercont1.78:2067470-2075611:-1|gene:AAEL003125
		AGAP011798-RA	Locus344v1rpkm402.56	acyl-CoA oxidase|protein_coding|supercont1.333:940173-954412:1|gene:AAEL008574
		AGAP007958-RA	Locus2489v2rpkm42.89	acyl-CoA oxidase|protein_coding|supercont1.352:207624-218158:1|gene:AAEL008841
		AGAP008016-RA	Locus2544v1rpkm47.24	acyl-CoA oxidase|protein_coding|supercont1.6:3222909-3272844:-1|gene:AAEL000370
		AGAP007722-RA	Locus5020v1rpkm19.93	Adenylate kinase 2, mitochondrial (AK 2)(EC 2.7.4.3)(ATP-AMP transphosphorylase 2)|protein_coding|supercont1.732:398221-413423:-1|gene:AAEL012731
		AGAP009660-RA	Locus3284v1rpkm33.39	adenylate kinase 3,|protein_coding|supercont1.12:157196-158246:-1|gene:AAEL000629
		AGAP011730-RA	Locus2815v1rpkm41.39	ADP-ribosylation factor, arf|protein_coding|supercont1.1027:16890-39027:1|gene:AAEL014177
		AGAP006890-RB	Locus2221v1rpkm54.98	ADP-ribosylation factor, arf|protein_coding|supercont1.134:1024373-1037993:1|gene:AAEL004913
		AGAP009701-RA	Locus1370v2rpkm93.34	alanyl-tRNA synthetase|protein_coding|supercont1.25:1721704-1732766:1|gene:AAEL001218
		AGAP006225-RA	Locus246v1rpkm567.93	aldehyde oxidase|protein_coding|supercont1.474:711241-736467:-1|gene:AAEL010382
		AGAP007918-RA	Locus1776v2rpkm50.42	aldehyde oxidase|protein_coding|supercont1.64:2715031-2736168:-1|gene:AAEL002683
		AGAP011026-RA	Locus4933v1rpkm20.39	Apyrase Precursor (EC 3.6.1.5)(Adenosine diphosphatase)(ATP-diphosphohydrolase)(ATP-diphosphatase)(ADPase)(Allergen Aed a 1)|protein_coding|supercont1.201:1129060-1131274:-1|gene:AAEL006347
		AGAP007140-RA	Locus1252v1rpkm105.84	apyrase, putative|protein_coding|supercont1.570:743955-758727:1|gene:AAEL011341
		AGAP010086-RA	Locus10797v1rpkm8.36	arginyl-tRNA synthetase|protein_coding|supercont1.945:39744-71263:-1|gene:AAEL013862
		AGAP007844-RA	Locus9775v1rpkm9.42	aspartyl-tRNA synthetase|protein_coding|supercont1.25:1766982-1769619:1|gene:AAEL001200
		AGAP007504-RA	Locus5891v1rpkm16.59	ATP-binding cassette sub-family A member 3, putative|protein_coding|supercont1.321:644598-665708:-1|gene:AAEL008388
		AGAP010156-RA	Locus8v107rpkm16.41_PRE	ATP-citrate synthase|protein_coding|supercont1.113:1685629-1711345:-1|gene:AAEL004297
		AGAP010451-RA	Locus2942v1rpkm38.90	ATP-dependent Lon protease, putative|protein_coding|supercont1.206:7321-35806:1|gene:AAEL006474
		AGAP006941-RA	Locus3672v1rpkm29.08	ATP-dependent RNA helicase DDX51|protein_coding|supercont3.31:1312821-1315225:1|gene:CPIJ002335
		AGAP011149-RA	Locus1201v1rpkm111.15	ATP-dependent RNA helicase|protein_coding|supercont1.119:1145628-1166326:1|gene:AAEL004419
		AGAP006599-RA	Locus5098v1rpkm19.57	ATP-dependent RNA helicase|protein_coding|supercont1.132:965371-982112:-1|gene:AAEL004859
		AGAP008239-RA	Locus7173v1rpkm13.25	ATP-dependent RNA helicase|protein_coding|supercont1.40:1876334-1880468:-1|gene:AAEL001719
		AGAP009093-RA	Locus7793v1rpkm12.08	ATP-dependent RNA helicase|protein_coding|supercont1.504:270796-274248:1|gene:AAEL010732
		AGAP007212-RA	Locus4692v1rpkm21.61	ATP-dependent RNA helicase|protein_coding|supercont1.588:93215-114075:1|gene:AAEL011534
		AGAP012249-RA	Locus1593v1rpkm79.41	ATP-dependent transporter|protein_coding|supercont1.23:2940742-2962095:-1|gene:AAEL001101
		AGAP012005-RA	Locus1177v2rpkm70.56	ATP-dependent transporter|protein_coding|supercont1.473:244386-260577:1|gene:AAEL010359
		AGAP009867-RA	Locus2381v1rpkm50.42	ATPase n2b|protein_coding|supercont1.82:462344-481237:1|gene:AAEL003254
		AGAP008637-RA	Locus3012v1rpkm37.52	autophagy related gene|protein_coding|supercont1.492:196577-209255:-1|gene:AAEL010641
		AGAP011297-RA	Locus14325v1rpkm5.22	autophagy related gene|protein_coding|supercont1.98:1211380-1318594:1|gene:AAEL016987
		AGAP012115-RA	Locus7494v2rpkm9.65	calcium-transporting ATPase 2 (ATPase 2)|protein_coding|supercont1.89:713886-756258:1|gene:AAEL003518
		AGAP009034-RA	Locus3543v1rpkm30.45	calcium/calmodulin-dependent protein kinase type 1 (camki)|protein_coding|supercont1.801:122546-139487:-1|gene:AAEL013173
		AGAP011840-RA	Locus2466v1rpkm49.02	cAMP-dependent protein kinase catalytic subunit|protein_coding|supercont1.620:488494-498387:1|gene:AAEL011837
		AGAP010228-RA	Locus4462v1rpkm22.96	carboxylase:pyruvate/acetyl-coa/propionyl-coa|protein_coding|supercont1.468:361827-371702:1|gene:AAEL010288
		AGAP008085-RA	Locus2917v1rpkm39.46	cation-transporting ATPase 13a1 (g-box binding protein)|protein_coding|supercont1.48:296799-323520:-1|gene:AAEL002061
		AGAP011271-RA	Locus3855v1rpkm27.51	cation-transporting ATPase fly|protein_coding|supercont1.355:683664-729755:-1|gene:AAEL008902
		AGAP006279-RA	Locus1966v1rpkm63.18	Cdc42 protein, putative|protein_coding|supercont1.585:691891-712822:-1|gene:AAEL011500
		AGAP011055-RA	Locus5706v2rpkm16.12	cdk10/11|protein_coding|supercont1.107:2072301-2081713:1|gene:AAEL004110
		AGAP008541-RA	Locus1130v1rpkm117.54	cdk9|protein_coding|supercont1.774:346601-367673:-1|gene:AAEL013002
		AGAP009936-RA	Locus6682v1rpkm14.31	Cell division protein kinase 8 (EC 2.7.11.22)(EC 2.7.11.23)(Cyclin-dependent kinase 8)(Mediator of RNA polymerase II transcription subunit Cdk8)(Mediator complex subunit Cdk8)|protein_coding|supercont1.55:779732-793546:1|gene:AAEL002395
		AGAP009160-RA	Locus4955v1rpkm20.28	centaurin gamma|protein_coding|supercont1.63:853113-880233:1|gene:AAEL002660
		AGAP009260-RA	Locus12176v1rpkm7.06	centrin|protein_coding|supercont1.168:986864-990322:1|gene:AAEL005663
		AGAP008585-RA	Locus5937v1rpkm16.45	cgmp-dependent protein kinase|protein_coding|supercont1.173:813201-887974:1|gene:AAEL005754
		AGAP009798-RA	Locus2691v1rpkm43.76	cgmp-dependent protein kinase|protein_coding|supercont1.806:136028-145659:-1|gene:AAEL013214
		AGAP007565-RB	Locus2246v2rpkm42.06	chaperone protein DNAj|protein_coding|supercont1.537:439403-449877:-1|gene:AAEL011055
		AGAP009694-RA	Locus1097v1rpkm120.89	chaperonin|protein_coding|supercont1.271:677583-708411:1|gene:AAEL007650
		AGAP009505-RA	Locus561v1rpkm247.62	chaperonin|protein_coding|supercont1.275:781124-809571:-1|gene:AAEL007702
		AGAP008249-RA	Locus681v1rpkm202.06	chaperonin|protein_coding|supercont1.40:3072867-3076312:1|gene:AAEL001715
		AGAP010588-RA	Locus1048v1rpkm127.76	chaperonin|protein_coding|supercont1.734:13741-15944:1|gene:AAEL012746
		AGAP008698-RA	Locus1505v1rpkm84.12	chromodomain helicase DNA binding protein|protein_coding|supercont1.128:1374063-1395951:1|gene:AAEL004716
		AGAP012009-RA	Locus2073v1rpkm59.25	chromodomain helicase DNA binding protein|protein_coding|supercont1.795:217349-249160:1|gene:AAEL013136
		AGAP012046-RA	Locus4665v1rpkm21.73	conserved hypothetical protein|protein_coding|supercont1.102:1941047-1978522:-1|gene:AAEL003964
		AGAP011150-RA	Locus1278v1rpkm102.59	conserved hypothetical protein|protein_coding|supercont1.119:1166368-1178260:-1|gene:AAEL004438
		AGAP008700-RA	Locus5441v1rpkm18.14	conserved hypothetical protein|protein_coding|supercont1.128:1708787-1754688:1|gene:AAEL004727
		AGAP009477-RA	Locus4498v1rpkm22.71	conserved hypothetical protein|protein_coding|supercont1.14:2884772-2960084:-1|gene:AAEL000695
		AGAP007634-RA	Locus2197v1rpkm55.77	conserved hypothetical protein|protein_coding|supercont1.145:1778684-1780266:1|gene:AAEL005197
		AGAP011471-RA	Locus2444v1rpkm49.38	conserved hypothetical protein|protein_coding|supercont1.186:357558-368348:1|gene:AAEL006031
		AGAP012287-RA	Locus8v167rpkm8.48_PRE	conserved hypothetical protein|protein_coding|supercont1.221:143704-154581:-1|gene:AAEL006808
		AGAP008426-RA	Locus7638v1rpkm12.33	conserved hypothetical protein|protein_coding|supercont1.230:129123-137324:1|gene:AAEL006963
		AGAP009296-RA	Locus2950v1rpkm38.74	conserved hypothetical protein|protein_coding|supercont1.244:340057-342172:-1|gene:AAEL007239
		AGAP010278-RA	Locus677v1rpkm204.36	conserved hypothetical protein|protein_coding|supercont1.251:1346867-1347973:-1|gene:AAEL007370
		AGAP007325-RA	Locus111v51rpkm20.11_PRE	conserved hypothetical protein|protein_coding|supercont1.30:2993668-3001532:1|gene:AAEL001341
		AGAP010271-RA	Locus9450v1rpkm9.83	conserved hypothetical protein|protein_coding|supercont1.300:1266194-1294904:-1|gene:AAEL008095
		AGAP010872-RA	Locus1864v1rpkm66.87	conserved hypothetical protein|protein_coding|supercont1.303:158647-159796:1|gene:AAEL008139
		AGAP007422-RB	Locus4985v1rpkm20.09	conserved hypothetical protein|protein_coding|supercont1.32:857808-882655:1|gene:AAEL001416
		AGAP007689-RA	Locus4836v1rpkm20.93	conserved hypothetical protein|protein_coding|supercont1.453:304600-306512:1|gene:AAEL010101
		AGAP011541-RA	Locus5132v1rpkm19.40	conserved hypothetical protein|protein_coding|supercont1.460:778311-854030:-1|gene:AAEL010200
		AGAP008042-RA	Locus1466v1rpkm87.08	conserved hypothetical protein|protein_coding|supercont1.47:2716572-2722141:-1|gene:AAEL002014
		AGAP009179-RA	Locus2907v1rpkm39.60	conserved hypothetical protein|protein_coding|supercont1.47:856545-857518:-1|gene:AAEL001997
		AGAP012137-RA	Locus7013v1rpkm13.53	conserved hypothetical protein|protein_coding|supercont1.5:1766777-1768078:1|gene:AAEL000272
		AGAP006945-RA	Locus9367v1rpkm9.93	conserved hypothetical protein|protein_coding|supercont1.54:2016961-2028147:-1|gene:AAEL002341
		AGAP006266-RA	Locus2570v1rpkm46.48	conserved hypothetical protein|protein_coding|supercont1.623:625375-638662:-1|gene:AAEL011851
		AGAP006237-RA	Locus6536v2rpkm6.43	conserved hypothetical protein|protein_coding|supercont1.76:1109236-1128074:1|gene:AAEL003077
		AGAP007002-RA	Locus2986v1rpkm37.93	conserved hypothetical protein|protein_coding|supercont1.977:85425-86458:1|gene:AAEL013998
		AGAP009424-RA	Locus5883v1rpkm16.62	conserved hypothetical protein|protein_coding|supercont3.13:37055-57631:1|gene:CPIJ001097
		AGAP009570-RA	Locus1758v1rpkm71.41	conserved hypothetical protein|protein_coding|supercont3.22:342425-345303:1|gene:CPIJ001780
		AGAP007220-RA	Locus7918v1rpkm11.87	conserved hypothetical protein|protein_coding|supercont3.265:459336-471929:-1|gene:CPIJ009943
		AGAP011754-RA	Locus2900v1rpkm39.69	copper-transporting ATPase 1, 2 (copper pump 1, 2)|protein_coding|supercont1.86:418792-473283:-1|gene:AAEL003433
		AGAP008136-RA	Locus4195v1rpkm24.76	cyclophilin-6|protein_coding|supercont1.170:78901-80895:1|gene:AAEL005690
		AGAP012283-RA	Locus2789v1rpkm41.98	cysteinyl-tRNA synthetase|protein_coding|supercont1.115:2435780-2455887:1|gene:AAEL004345
		AGAP011821-RA	Locus5764v1rpkm17.01	cysteinyl-tRNA synthetase|protein_coding|supercont1.678:338489-342143:1|gene:AAEL012329
		AGAP011997-RA	Locus2675v1rpkm44.04	Cytosolic Fe-S cluster assembly factor NUBP1 homolog |protein_coding|supercont1.473:507721-509168:-1|gene:AAEL010360
		AGAP010873-RA	Locus380v3rpkm58.68	Cytosolic Fe-S cluster assembly factor NUBP2 homolog |protein_coding|supercont1.303:176722-177717:-1|gene:AAEL008143
		AGAP008849-RA	Locus1679v1rpkm74.74	d-3-phosphoglycerate dehydrogenase|protein_coding|supercont1.151:192428-210391:-1|gene:AAEL005336
		AGAP012856-RA	Locus6415v1rpkm15.05	DEAD box ATP-dependent RNA helicase|protein_coding|supercont1.120:1120518-1122147:1|gene:AAEL004456
		AGAP008578-RA	Locus3138v1rpkm35.58	DEAD box ATP-dependent RNA helicase|protein_coding|supercont1.137:1066189-1093400:-1|gene:AAEL004978
		AGAP008601-RA	Locus2042v1rpkm60.26	DEAD box ATP-dependent RNA helicase|protein_coding|supercont1.172:1916058-1924962:1|gene:AAEL005744
		AGAP009075-RA	Locus1653v1rpkm76.29	DEAD box ATP-dependent RNA helicase|protein_coding|supercont1.25:3562208-3573833:-1|gene:AAEL001216
		AGAP012523-RA	Locus4342v1rpkm23.64	DEAD box ATP-dependent RNA helicase|protein_coding|supercont1.29:1466946-1477313:1|gene:AAEL001317
		AGAP009135-RA	Locus4965v1rpkm20.22	DEAD box ATP-dependent RNA helicase|protein_coding|supercont1.329:368882-373005:1|gene:AAEL008500
		AGAP012045-RA	Locus1486v4rpkm26.53	DEAD box ATP-dependent RNA helicase|protein_coding|supercont1.345:873129-883131:-1|gene:AAEL008738
		AGAP010702-RA	Locus7078v1rpkm13.40	DEAD box ATP-dependent RNA helicase|protein_coding|supercont1.345:904455-925548:1|gene:AAEL008728
		AGAP007825-RA	Locus5807v1rpkm16.86	DEAD box ATP-dependent RNA helicase|protein_coding|supercont1.38:1377901-1380439:-1|gene:AAEL001657
		AGAP007511-RA	Locus3306v1rpkm33.05	DEAD box ATP-dependent RNA helicase|protein_coding|supercont1.387:804805-823661:1|gene:AAEL009285
		AGAP011084-RA	Locus3469v1rpkm31.21	DEAD box ATP-dependent RNA helicase|protein_coding|supercont1.470:402844-410706:-1|gene:AAEL010317
		AGAP012358-RB	Locus9093v1rpkm10.25	DEAD box ATP-dependent RNA helicase|protein_coding|supercont1.768:147796-149843:-1|gene:AAEL012962
		AGAP009808-RA	Locus2122v1rpkm57.77	DEAD box ATP-dependent RNA helicase|protein_coding|supercont1.965:35685-37323:1|gene:AAEL013950
		AGAP010192-RA	Locus8565v1rpkm10.88	dedicator of cytokinesis protein 2|protein_coding|supercont1.539:748881-761545:1|gene:AAEL011074
		AGAP010624-RA	Locus1344v1rpkm97.40	developmentally regulated GTP-binding protein 1 (drg 1)|protein_coding|supercont1.163:672404-690354:-1|gene:AAEL005579
		AGAP012503-RA	Locus8754v1rpkm10.67	developmentally regulated RNA-binding protein|protein_coding|supercont1.7:2664557-2666748:1|gene:AAEL000385
		AGAP012289-RA	Locus5581v2rpkm15.32	dicer-1|protein_coding|supercont1.221:206925-249357:1|gene:AAEL006794
		AGAP011629-RA	Locus604v1rpkm228.56	dihydrolipoamide dehydrogenase|protein_coding|supercont1.228:1324778-1349427:-1|gene:AAEL006928
		AGAP010398-RA	Locus785v2rpkm94.81	dimethylaniline monooxygenase|protein_coding|supercont1.17:2416164-2417465:1|gene:AAEL000820
		AGAP010399-RA	Locus2447v2rpkm40.68	dimethylaniline monooxygenase|protein_coding|supercont1.17:2432356-2433882:1|gene:AAEL000797
		AGAP008044-RA	Locus3799v2rpkm24.95	disulfide oxidoreductase|protein_coding|supercont1.47:2703455-2713452:1|gene:AAEL002016
		AGAP007126-RA	Locus13985v1rpkm5.52	DNA mismatch repair protein pms2|protein_coding|supercont1.447:826218-855101:-1|gene:AAEL010033
		AGAP006235-RA	Locus6935v1rpkm13.69	DNA-binding protein smubp-2|protein_coding|supercont1.148:1722929-1737472:1|gene:AAEL005272
		AGAP007566-RA	Locus9182v1rpkm10.16	DNA-repair protein complementing XP-A cells homolog|protein_coding|supercont1.537:437529-439375:1|gene:AAEL011057
		AGAP008896-RA	Locus8v141rpkm12.09_PRE	dynamin|protein_coding|supercont1.366:118895-141643:1|gene:AAEL009068
		AGAP011286-RA	Locus4337v1rpkm23.68	dynamin|protein_coding|supercont1.98:1706149-1719999:-1|gene:AAEL003829
		AGAP009737-RA	Locus981v1rpkm139.03	Elongation factor G, mitochondrial Precursor (EF-Gmt)(Elongation factor G 1, mitochondrial)(mEF-G 1)(Elongation factor G1)|protein_coding|supercont1.504:319994-325757:1|gene:AAEL010742
		AGAP006996-RA	Locus749v1rpkm184.38	elongation factor tu (ef-tu)|protein_coding|supercont1.330:143075-151965:1|gene:AAEL008517
		AGAP008819-RA	Locus2563v1rpkm46.68	epidermal growth factor receptor|protein_coding|supercont1.114:1661495-1665997:1|gene:AAEL004319
		AGAP010925-RA	Locus6067v1rpkm16.05	eukaryotic translation initiation factor 2 alpha kinase 1 (heme-regulated eukaryotic initiation factor eif-2-alpha kinase)|protein_coding|supercont1.18:1882981-1888977:1|gene:AAEL000884
		AGAP012368-RA	Locus7266v1rpkm13.06	eukaryotic translation initiation factor 2-alpha kinase|protein_coding|supercont1.18:441816-461802:1|gene:AAEL000924
		AGAP012140-RA	Locus310v1rpkm447.17	Eukaryotic translation initiation factor 3 subunit B (eIF3b)(Eukaryotic translation initiation factor 3 subunit 9)|protein_coding|supercont1.276:865914-870833:1|gene:AAEL007718
		AGAP007668-RA	Locus244v1rpkm569.46	Eukaryotic translation initiation factor 3 subunit G (eIF3g)(Eukaryotic translation initiation factor 3 subunit 4)(Eukaryotic translation initiation factor 3 RNA-binding subunit)(eIF-3 RNA-binding subunit)|protein_coding|supercont1.223:1706362-1708115:-1|gene:AAEL006851
		AGAP011118-RA	Locus4889v1rpkm20.63	focal adhesion kinase|protein_coding|supercont1.126:305144-353290:1|gene:AAEL004666
		AGAP010553-RA	Locus4656v1rpkm21.77	fuse-binding protein-interacting repressor siahbp1|protein_coding|supercont1.118:2356099-2392509:-1|gene:AAEL004415
		AGAP007661-RA	Locus8325v1rpkm11.22	glucose inhibited division protein a|protein_coding|supercont1.855:349808-352934:1|gene:AAEL013488
		AGAP006360-RA	Locus609v1rpkm227.14	glutamate synthase|protein_coding|supercont1.1265:71204-103305:1|gene:AAEL014768
		AGAP010267-RA	Locus1341v1rpkm97.51	glutaminyl-tRNA synthetase|protein_coding|supercont1.575:313564-322738:1|gene:AAEL011395
		AGAP007593-RB	Locus935v5rpkm22.47	glycerol-3-phosphate dehydrogenase|protein_coding|supercont1.36:2656953-2707057:1|gene:AAEL001593
		AGAP009612-RA	Locus4324v1rpkm23.77	glyoxylate/hydroxypyruvate reductase|protein_coding|supercont1.122:1774986-1776509:-1|gene:AAEL004529
		AGAP009610-RA	Locus1406v3rpkm52.00	glyoxylate/hydroxypyruvate reductase|protein_coding|supercont1.122:1784324-1785904:-1|gene:AAEL004532
		AGAP012095-RA	Locus2796v1rpkm41.84	GTP-binding protein alpha subunit, gna|protein_coding|supercont1.104:118988-137324:1|gene:AAEL003989
		AGAP006521-RA	Locus4584v1rpkm22.24	GTP-binding protein alpha subunit, gna|protein_coding|supercont1.793:236595-245161:-1|gene:AAEL013123
		AGAP010622-RA	Locus6592v1rpkm14.58	GTP-binding protein era|protein_coding|supercont1.163:634313-635709:-1|gene:AAEL005573
		AGAP009971-RA	Locus5637v1rpkm17.48	GTP-binding protein lepa|protein_coding|supercont1.101:534002-539686:-1|gene:AAEL003926
		AGAP011309-RA	Locus2617v1rpkm45.55	GTP-binding protein|protein_coding|supercont1.83:921662-923743:1|gene:AAEL003293
		AGAP012163-RA	Locus6650v1rpkm14.40	guanylate cyclase|protein_coding|supercont1.321:15266-56524:-1|gene:AAEL008390
		AGAP006958-RA	Locus706v1rpkm196.28	heat shock protein|protein_coding|supercont1.1292:84736-88331:1|gene:AAEL014843
		AGAP010691-RA	Locus1206v1rpkm110.73	heat shock protein|protein_coding|supercont1.5:186418-189115:-1|gene:AAEL000301
		AGAP010700-RA	Locus3534v1rpkm30.57	helicase|protein_coding|supercont1.102:2102838-2134003:-1|gene:AAEL003968
		AGAP010462-RA	Locus6847v1rpkm13.89	helicase|protein_coding|supercont1.136:775143-801849:-1|gene:AAEL004942
		AGAP009980-RA	Locus3564v1rpkm30.22	helicase|protein_coding|supercont1.263:1257295-1291367:1|gene:AAEL007558
		AGAP009600-RA	Locus4878v1rpkm20.69	helicase|protein_coding|supercont1.366:987790-1019963:-1|gene:AAEL009067
		AGAP011208-RA	Locus449v1rpkm320.99	hexokinase|protein_coding|supercont1.394:988991-1087067:1|gene:AAEL009387
		AGAP012348-RA	Locus2001v2rpkm56.05	hypothetical protein|protein_coding|supercont1.107:533230-556096:1|gene:AAEL018310
		AGAP012422-RA	Locus1563v1rpkm81.52	hypothetical protein|protein_coding|supercont1.119:2262290-2316157:-1|gene:AAEL017546
		AGAP010331-RA	Locus1071v2rpkm101.16	hypothetical protein|protein_coding|supercont1.143:1494411-1529341:1|gene:AAEL017315
		AGAP007333-RA	Locus8v80rpkm23.01_PRE	hypothetical protein|protein_coding|supercont1.15:246572-383393:1|gene:AAEL018120
		AGAP010162-RA	Locus6359v3rpkm13.97	hypothetical protein|protein_coding|supercont1.157:1779946-1971220:-1|gene:AAEL018341
		AGAP009623-RA	Locus198v1rpkm726.85	hypothetical protein|protein_coding|supercont1.157:404876-413442:-1|gene:AAEL016984
		AGAP008899-RA	Locus736v26rpkm7.11_PRE	hypothetical protein|protein_coding|supercont1.237:6094-61921:-1|gene:AAEL007123
		AGAP007803-RA	Locus4235v1rpkm24.38	hypothetical protein|protein_coding|supercont1.256:682973-707282:1|gene:AAEL007449
		AGAP010036-RA	Locus2088v1rpkm58.77	hypothetical protein|protein_coding|supercont1.274:750917-939330:1|gene:AAEL018144
		AGAP007406-RA	Locus268v4rpkm20.00_PRE	hypothetical protein|protein_coding|supercont1.32:3146741-3148132:1|gene:AAEL017096
		AGAP009317-RA	Locus3423v1rpkm31.70	hypothetical protein|protein_coding|supercont1.390:141618-157328:-1|gene:AAEL009337
		AGAP009142-RA	Locus713v115rpkm5.67_PRE	hypothetical protein|protein_coding|supercont1.45:2076042-2079268:-1|gene:AAEL017030
		AGAP009973-RA	Locus1401v1rpkm92.38	hypothetical protein|protein_coding|supercont1.464:177007-207652:-1|gene:AAEL018190
		AGAP009310-RA	Locus2415v1rpkm49.85	hypothetical protein|protein_coding|supercont1.472:522324-583892:1|gene:AAEL017368
		AGAP009222-RA	Locus6764v1rpkm14.10	hypothetical protein|protein_coding|supercont1.534:391640-395292:-1|gene:AAEL017566
		AGAP007221-RB	Locus3220v1rpkm34.29	hypothetical protein|protein_coding|supercont1.588:178218-207198:1|gene:AAEL011533
		AGAP008917-RA	Locus4502v1rpkm22.66	hypothetical protein|protein_coding|supercont1.714:521346-538974:-1|gene:AAEL018244
		AGAP006411-RB	Locus7567v1rpkm12.44	hypothetical protein|protein_coding|supercont1.76:1746651-1790702:1|gene:AAEL018290
		AGAP008118-RA	Locus5976v1rpkm16.29	hypothetical protein|protein_coding|supercont1.785:120938-225263:1|gene:AAEL018254
		AGAP008151-RA	Locus7268v1rpkm13.06	hypothetical protein|protein_coding|supercont1.84:2256659-2268798:-1|gene:AAEL017156
		AGAP006427-RA	Locus1143v1rpkm116.52	hypothetical protein|protein_coding|supercont1.941:98439-197674:-1|gene:AAEL018267
		AGAP009166-RA	Locus2402v1rpkm50.04	IMD pathway signalling I-Kappa-B Kinase 1 (IKK1 IKK-beta). (ird5 orthologue immune response deficient 5)|protein_coding|supercont1.82:868012-885074:-1|gene:AAEL003245
		AGAP009565-RA	Locus2868v1rpkm40.30	inhibitor of kappab kinase epsilon|protein_coding|supercont1.152:1364833-1378192:-1|gene:AAEL005359
		AGAP006573-RA	Locus5879v2rpkm11.23	integrin-linked protein kinase 2 (ilk-2)|protein_coding|supercont1.6:825774-840929:1|gene:AAEL000378
		AGAP007786-RA	Locus851v1rpkm162.97	succinyl-CoA synthetase small subunit, putative|protein_coding|supercont1.223:1400994-1424735:-1|gene:AAEL006833
		AGAP008354-RA	Locus3508v1rpkm30.82	JAKSTAT pathway signalling Janus Kinase Hopscotch.|protein_coding|supercont1.711:178088-227012:1|gene:AAEL012553
		AGAP009460-RA	Locus9366v1rpkm9.93	jnk|protein_coding|supercont1.337:832048-854759:1|gene:AAEL008622
		AGAP011283-RA	Locus6367v1rpkm15.19	kappa b-ras|protein_coding|supercont1.98:1777391-1781642:1|gene:AAEL003817
		AGAP007592-RA	Locus75v20rpkm1.57_PRE	kinesin|protein_coding|supercont1.36:2803565-2859408:1|gene:AAEL001582
		AGAP008297-RA	Locus1721v1rpkm72.77	leucyl-tRNA synthetase|protein_coding|supercont1.204:1075213-1085427:-1|gene:AAEL006415
		AGAP006273-RA	Locus572v9rpkm18.85_PRE	lipid a export ATP-binding/permease protein msba|protein_coding|supercont1.58:1203051-1224141:-1|gene:AAEL002468
		AGAP008164-RA	Locus7832v1rpkm12.01	lupus la protein (Sjogren syndrome type B antigen) (La/SS-B), putative|protein_coding|supercont1.286:1250624-1261967:1|gene:AAEL007853
		AGAP011661-RA	Locus6160v1rpkm15.79	lysine-specific histone demethylase|protein_coding|supercont1.579:34548-47972:1|gene:AAEL011415
		AGAP011890-RA	Locus1005v9rpkm26.70	map kinase-activated protein kinase (mapkapk)|protein_coding|supercont1.394:664183-708146:-1|gene:AAEL009402
		AGAP006949-RA	Locus1362v1rpkm96.01	metalloprotease m41 ftsh|protein_coding|supercont1.332:1025885-1048267:1|gene:AAEL008565
		AGAP007891-RA	Locus6982v1rpkm13.60	methionine-tRNA synthetase|protein_coding|supercont1.1232:78129-91535:-1|gene:AAEL014709
		AGAP010644-RA	Locus2485v1rpkm48.52	mitochondrial 39S ribosomal protein L39|protein_coding|supercont1.203:1418602-1429922:1|gene:AAEL006386
		AGAP010338-RA	Locus2150v1rpkm56.97	mitochondrial ribosomal protein, L23, putative|protein_coding|supercont1.143:1479343-1482618:1|gene:AAEL005150
		AGAP006461-RA	Locus6052v1rpkm16.09	mitogen-activated protein kinase kinase kinase|protein_coding|supercont1.511:760149-787000:1|gene:AAEL010835
		AGAP007798-RA	Locus10324v1rpkm8.83	mitosis inhibitor protein kinase|protein_coding|supercont1.573:396464-413097:-1|gene:AAEL011376
		AGAP008330-RA	Locus3282v1rpkm33.40	mmr1/hsr1 GTP binding protein|protein_coding|supercont1.776:265180-279046:-1|gene:AAEL013017
		AGAP008989-RA	Locus4300v1rpkm23.92	MRAS2, putative|protein_coding|supercont1.45:131782-198815:-1|gene:AAEL001901
		AGAP007917-RA	Locus2497v1rpkm48.37	multidrug resistance-associated protein|protein_coding|supercont1.213:838086-915438:1|gene:AAEL006622
		AGAP007523-RB	Locus788v1rpkm174.17	myosin heavy chain, nonmuscle or smooth muscle|protein_coding|supercont1.32:2747553-2803083:-1|gene:AAEL001411
		AGAP010160-RA	Locus2128v1rpkm57.67	myosin i|protein_coding|supercont1.719:222942-249998:-1|gene:AAEL012631
		AGAP011099-RA	Locus4032v1rpkm25.99	myosin iii|protein_coding|supercont1.445:591426-681366:-1|gene:AAEL009991
		AGAP006479-RA	Locus7393v1rpkm12.78	myosin v|protein_coding|supercont1.391:820567-900708:1|gene:AAEL009357
		AGAP011130-RA	Locus540v1rpkm257.04	NADH-ubiquinone oxidoreductase 42 kda subunit|protein_coding|supercont1.766:104951-117484:1|gene:AAEL012950
		AGAP010039-RA	Locus386v1rpkm361.03	NADH-ubiquinone oxidoreductase flavoprotein 1 (ndufv1)|protein_coding|supercont1.274:702726-730137:1|gene:AAEL007681
		AGAP006660-RC	Locus179v1rpkm821.23	NADP-specific isocitrate dehydrogenase|protein_coding|supercont1.15:4012152-4025089:-1|gene:AAEL000746
		AGAP007342-RA	Locus6927v1rpkm13.71	nuclear body associated kinase, putative|protein_coding|supercont1.95:369894-388169:1|gene:AAEL003731
		AGAP007050-RA	Locus396v3rpkm252.48	nucleolar GTP-binding protein|protein_coding|supercont1.433:730771-748408:1|gene:AAEL009859
		AGAP007120-RA	Locus90v1rpkm1700.85	nucleoside-diphosphate kinase NBR-A, putative|protein_coding|supercont1.684:87333-88186:1|gene:AAEL012359
		AGAP007476-RA	Locus827v55rpkm5.50_PRE	o-sialoglycoprotein endopeptidase|protein_coding|supercont1.195:363854-364549:-1|gene:AAEL006221
		AGAP010874-RA	Locus4574v1rpkm22.27	P21-activated kinase, pak|protein_coding|supercont1.290:80094-121615:-1|gene:AAEL007931
		AGAP012148-RA	Locus4654v3rpkm6.74	P38 mapk|protein_coding|supercont1.321:904123-946085:1|gene:AAEL008379
		AGAP009262-RA	Locus7595v1rpkm12.39	p60 epidermal growth factor receptor, putative|protein_coding|supercont1.168:948888-951571:-1|gene:AAEL005660
		AGAP011715-RA	Locus4739v1rpkm21.39	pantothenate kinase|protein_coding|supercont1.693:247922-263270:1|gene:AAEL012409
		AGAP008813-RA	Locus1835v1rpkm68.26	pdgf/vegf receptor|protein_coding|supercont1.101:504174-522498:1|gene:AAEL003928
		AGAP009810-RA	Locus5090v1rpkm19.62	peptidyl-prolyl cis-trans isomerase e, ppie|protein_coding|supercont1.965:21634-35288:-1|gene:AAEL013948
		AGAP010924-RA	Locus5012v1rpkm19.96	peroxisome biogenesis factor 1 (peroxin-1)|protein_coding|supercont1.18:1915869-1947581:1|gene:AAEL000895
		AGAP012096-RA	Locus3240v1rpkm34.12	phenylalanyl-tRNA synthetase mitochondrial|protein_coding|supercont1.104:188406-192592:1|gene:AAEL003994
		AGAP011036-RA	Locus3836v1rpkm27.66	phopsphatidylinositol 3-kinase, drosophila|protein_coding|supercont1.7:2040955-2075310:1|gene:AAEL000386
		AGAP007642-RA	Locus2356v2rpkm14.16	phosphofructokinase|protein_coding|supercont1.225:181141-205961:-1|gene:AAEL006895
		AGAP010026-RA	Locus4408v1rpkm23.22	phospholipid-transporting ATPase 1 (aminophospholipid flippase 1)|protein_coding|supercont1.274:1436159-1462110:-1|gene:AAEL007689
		AGAP009786-RA	Locus113v1rpkm1320.32	phosphoribosylamine-glycine ligase|protein_coding|supercont1.492:624556-660196:-1|gene:AAEL010640
		AGAP010638-RA	Locus2581v3rpkm35.04	plasma membrane calcium-transporting ATPase 3 (pmca3)|protein_coding|supercont1.163:1216700-1221419:-1|gene:AAEL005561
		AGAP010200-RA	Locus4837v1rpkm20.92	poly(A)-binding protein, putative|protein_coding|supercont1.492:263824-329463:1|gene:AAEL010642
		AGAP011092-RA	Locus177v1rpkm836.85	polyadenylate-binding protein|protein_coding|supercont1.470:97619-108577:-1|gene:AAEL010318
		AGAP007701-RA	Locus4597v1rpkm22.12	Protein CLP1 homolog |protein_coding|supercont1.387:241253-242801:-1|gene:AAEL009302
		AGAP007682-RA	Locus2538v1rpkm47.38	protein FAM116B|protein_coding|supercont3.1383:63034-66655:-1|gene:CPIJ019010
		AGAP011988-RA	Locus2606v1rpkm45.76	protein kinase c zeta and iota isoform|protein_coding|supercont1.71:2665931-2733902:-1|gene:AAEL002885
		AGAP007587-RA	Locus6530v3rpkm8.88	protein kinase c|protein_coding|supercont1.36:2898904-2940928:-1|gene:AAEL001549
		AGAP006270-RA	Locus6842v1rpkm13.90	proto-oncogene tyrosine-protein kinase src|protein_coding|supercont1.58:719381-773172:-1|gene:AAEL002471
		AGAP009702-RA	Locus7378v1rpkm12.81	Putative GTP-binding protein 5|protein_coding|supercont1.25:1715650-1717110:-1|gene:AAEL001199
		AGAP007096-RA	Locus5841v1rpkm16.77	rab 19, 41 and|protein_coding|supercont1.261:355830-365014:-1|gene:AAEL007525
		AGAP007654-RA	Locus1264v1rpkm103.89	rab32|protein_coding|supercont1.225:1427738-1456659:1|gene:AAEL006880
		AGAP011363-RA	Locus1149v1rpkm116.06	rab6|protein_coding|supercont1.189:76705-146447:-1|gene:AAEL006091
		AGAP007998-RA	Locus8v91rpkm19.76_PRE	rac-GTP binding protein|protein_coding|supercont1.44:2868768-2902641:1|gene:AAEL001853
		AGAP012169-RA	Locus5417v1rpkm18.22	rad25/xp-b DNA repair helicase|protein_coding|supercont1.805:581456-584287:-1|gene:AAEL013205
		AGAP012108-RA	Locus1111v1rpkm119.71	ral|protein_coding|supercont1.1251:61467-102875:-1|gene:AAEL014749
		AGAP007699-RC	Locus434v1rpkm330.17	ran|protein_coding|supercont1.387:294349-312812:1|gene:AAEL009287
		AGAP009846-RA	Locus5759v1rpkm17.03	ras-related protein Rab-9, putative|protein_coding|supercont1.340:1199720-1216626:-1|gene:AAEL008673
		AGAP010875-RA	Locus1246v1rpkm106.13	ras-related protein, putative|protein_coding|supercont1.296:562249-563213:1|gene:AAEL008029
		AGAP007477-RA	Locus7312v1rpkm12.95	replication factor C, 37kD-subunit, putative|protein_coding|supercont1.195:522788-523789:-1|gene:AAEL006223
		AGAP006474-RA	Locus8843v5rpkm6.81	rhoGTPase|protein_coding|supercont1.92:197656-236781:1|gene:AAEL003587
		AGAP010198-RA	Locus8443v1rpkm11.07	ribonucleoside-diphosphate reductase large chain|protein_coding|supercont1.492:343225-360127:1|gene:AAEL010644
		AGAP006798-RA	Locus3216v1rpkm34.31	RNA and export factor binding protein 2-I, putative|protein_coding|supercont1.381:742041-750044:1|gene:AAEL009222
		AGAP011884-RA	Locus5703v1rpkm17.26	RNA-binding protein, putative|protein_coding|supercont1.333:912964-915182:-1|gene:AAEL008572
		AGAP008577-RA	Locus3322v1rpkm32.84	RNA-binding protein|protein_coding|supercont1.137:1215543-1247302:-1|gene:AAEL004989
		AGAP007325-RB	Locus111v63rpkm15.65_PRE	RNA-binding protein|protein_coding|supercont1.30:2999634-3018488:-1|gene:AAEL001356
		AGAP010918-RA	Locus4759v1rpkm21.26	RNA-binding protein|protein_coding|supercont1.946:128179-129964:1|gene:AAEL013869
		AGAP009601-RA	Locus4686v1rpkm21.65	rrm/rnp domain|protein_coding|supercont1.366:1024210-1038254:-1|gene:AAEL009061
		AGAP009746-RA	Locus2713v1rpkm43.42	RuvB-like helicase 1 (EC 3.6.4.12)(Pontin)|protein_coding|supercont1.127:1352975-1354957:-1|gene:AAEL004686
		AGAP011375-RA	Locus3033v1rpkm37.14	selenophosphate synthase|protein_coding|supercont1.237:1301012-1302992:-1|gene:AAEL007113
		AGAP007967-RA	Locus827v1rpkm167.30	selenophosphate synthase|protein_coding|supercont1.352:698405-715614:-1|gene:AAEL008849
		AGAP011532-RA	Locus1212v1rpkm109.80	septin|protein_coding|supercont1.126:401200-423934:1|gene:AAEL004668
		AGAP007596-RA	Locus2978v1rpkm38.10	septin|protein_coding|supercont1.36:2511000-2550782:1|gene:AAEL001574
		AGAP009742-RA	Locus987v1rpkm137.75	serine/arginine rich splicing factor|protein_coding|supercont1.472:473802-486984:1|gene:AAEL010340
		AGAP007805-RA	Locus5032v1rpkm19.87	serine/threonine protein kinase|protein_coding|supercont1.256:436734-444006:1|gene:AAEL007443
		AGAP012519-RA	Locus7803v1rpkm12.07	serine/threonine protein kinase|protein_coding|supercont1.285:1266713-1269349:1|gene:AAEL007835
		AGAP007863-RA	Locus2588v1rpkm46.10	serine/threonine protein kinase|protein_coding|supercont1.288:711980-723797:-1|gene:AAEL007907
		AGAP006715-RA	Locus1956v9rpkm13.87	serine/threonine protein kinase|protein_coding|supercont1.591:280588-283028:-1|gene:AAEL011578
		AGAP012121-RA	Locus4063v1rpkm25.72	serine/threonine-protein kinase rio1 (rio kinase 1)|protein_coding|supercont1.624:272130-277647:1|gene:AAEL011857
		AGAP009993-RA	Locus2700v1rpkm43.69	serine/threonine-protein kinase rio3 (rio kinase 3)|protein_coding|supercont1.395:587557-634955:1|gene:AAEL009424
		AGAP011085-RA	Locus4709v1rpkm21.53	serine/threonine-protein kinase vrk|protein_coding|supercont1.6:696744-746543:-1|gene:AAEL000343
		AGAP008265-RA	Locus1321v1rpkm99.29	seryl-tRNA synthetase|protein_coding|supercont1.139:454153-463010:1|gene:AAEL005037
		AGAP010894-RA	Locus2283v1rpkm52.97	signal recognition particle receptor alpha subunit (sr-alpha)|protein_coding|supercont1.177:1753544-1769237:1|gene:AAEL005856
		AGAP006354-RA	Locus3950v1rpkm26.76	small GTPase, putative|protein_coding|supercont1.665:272514-274314:-1|gene:AAEL012195
		AGAP012655-RA	Locus13112v1rpkm6.22	spermatogenesis associated factor|protein_coding|supercont1.288:982705-995317:-1|gene:AAEL007899
		AGAP008433-RA	Locus2749v3rpkm8.14	splicing factor|protein_coding|supercont1.139:2121536-2134186:-1|gene:AAEL005046
		AGAP006365-RA	Locus2462v1rpkm49.06	ss-DNA binding protein 12RNP2 precursor, putative|protein_coding|supercont1.219:213696-214409:1|gene:AAEL006748
		AGAP008748-RA	Locus14692v1rpkm4.90	steroid receptor-interacting snf2 domain protein|protein_coding|supercont1.62:2272561-2289095:1|gene:AAEL002647
		AGAP011425-RA	Locus13050v1rpkm6.27	structural maintenance of chromosomes smc2|protein_coding|supercont1.86:847309-874941:-1|gene:AAEL003449
		AGAP006388-RA	Locus13356v2rpkm5.65	structural maintenance of chromosomes smc3|protein_coding|supercont1.229:536438-586285:-1|gene:AAEL006937
		AGAP007826-RA	Locus10750v1rpkm8.39	structural maintenance of chromosomes smc4|protein_coding|supercont1.38:1385452-1432324:1|gene:AAEL001655
		AGAP010429-RA	Locus337v1rpkm408.40	succinate dehydrogenase|protein_coding|supercont1.490:280655-304189:1|gene:AAEL010608
		AGAP008484-RA	Locus5194v1rpkm19.12	t-diRNAhydrouridine synthase|protein_coding|supercont1.51:2097202-2131943:-1|gene:AAEL002182
		AGAP009547-RA	Locus1895v1rpkm65.48	torsin a|protein_coding|supercont1.119:264511-287692:1|gene:AAEL004448
		AGAP007894-RA	Locus3608v1rpkm29.74	translation elongation factor g|protein_coding|supercont1.888:324436-339724:1|gene:AAEL013636
		AGAP009171-RA	Locus4205v1rpkm24.69	tRNA-dihydrouridine synthase|protein_coding|supercont1.24:688805-700117:1|gene:AAEL001171
		AGAP011744-RA	Locus4615v1rpkm22.04	tryptophanyl-tRNA synthetase|protein_coding|supercont1.220:631843-642007:-1|gene:AAEL006769
		AGAP010929-RA	Locus451v1rpkm319.13	tubulin beta chain|protein_coding|supercont1.69:1899006-1916972:1|gene:AAEL002851
		AGAP010510-RA	Locus2278v1rpkm53.12	tubulin beta chain|protein_coding|supercont1.69:2137920-2144560:1|gene:AAEL002848
		AGAP007715-RA	Locus6423v1rpkm15.02	tyrosine-protein kinase pr2|protein_coding|supercont1.537:136132-184567:1|gene:AAEL011046
		AGAP010710-RA	Locus4777v1rpkm21.13	tyrosine-protein kinase shark|protein_coding|supercont1.345:267967-292074:-1|gene:AAEL008732
		AGAP006755-RA	Locus3742v2rpkm19.42	U1 small nuclear ribonucleoprotein 70 kd|protein_coding|supercont1.570:389130-390489:1|gene:AAEL011340
		AGAP011637-RA	Locus3348v1rpkm32.49	U1 small nuclear ribonucleoprotein A|protein_coding|supercont1.73:1012194-1012926:1|gene:AAEL002980
		AGAP011872-RA	Locus3183v18rpkm10.13	ubiquitin-activating enzyme E1|protein_coding|supercont1.16:1645938-1666096:1|gene:AAEL000758
		AGAP006238-RA	Locus4056v1rpkm25.77	ubiquitin-conjugating enzyme E2 c|protein_coding|supercont1.219:422937-434265:1|gene:AAEL006728
		AGAP006532-RA	Locus8v55rpkm42.91_PRE	udp-glucose 6-dehydrogenase|protein_coding|supercont1.559:417339-457689:-1|gene:AAEL011242
		AGAP006624-RA	Locus13136v1rpkm6.21	valyl-tRNA synthetase|protein_coding|supercont1.1004:47412-50720:-1|gene:AAEL014099
		AGAP012684-RA	Locus3767v2rpkm16.28	vesicular-fusion protein nsf|protein_coding|supercont1.37:3670448-3697372:-1|gene:AAEL001616
		AGAP010314-RA	Locus3844v1rpkm27.58	xpa-binding protein 1 (mbdin)|protein_coding|supercont1.451:593564-622977:-1|gene:AAEL010077
Zinc finger, FYVE-type	2.44	AGAP000407-RA	Locus5781v1rpkm16.95	nuclear lamin L1 alpha, putative|protein_coding|supercont1.715:141571-164302:-1|gene:AAEL012594
		AGAP001604-RA	Locus1446v5rpkm20.47	myotubularin|protein_coding|supercont1.11:4261279-4289873:-1|gene:AAEL000564
		AGAP002064-RA	Locus3490v1rpkm31.01	conserved hypothetical protein|protein_coding|supercont1.449:127527-133659:1|gene:AAEL010052
		AGAP002243-RA	Locus2928v1rpkm39.24	conserved hypothetical protein|protein_coding|supercont1.509:147288-276423:-1|gene:AAEL010800
		AGAP003678-RA	Locus3230v1rpkm34.19	lateral signalling target protein 2|protein_coding|supercont1.147:838193-879441:1|gene:AAEL005241
		AGAP004049-RA	Locus2431v1rpkm49.60	smad anchor for receptor activation|protein_coding|supercont1.370:53433-113299:1|gene:AAEL009110
		AGAP005216-RA	Locus13152v2rpkm4.00	1-phosphatidylinositol-4-phosphate 5-kinase, putative|protein_coding|supercont1.562:570739-601503:-1|gene:AAEL011274
		AGAP005290-RA	Locus7179v1rpkm13.23	hypothetical protein|protein_coding|supercont1.82:1218240-1229950:1|gene:AAEL003229
		AGAP005341-RB	Locus16632v2rpkm0.00_PRE	myotubularin|protein_coding|supercont1.76:2076445-2146532:-1|gene:AAEL003083
Cis-trans isomerase activity	2.03	AGAP007473-RA	Locus2021v1rpkm60.91	conserved hypothetical protein|protein_coding|supercont1.83:236178-240629:-1|gene:AAEL003303
		AGAP008136-RA	Locus4195v1rpkm24.76	cyclophilin-6|protein_coding|supercont1.170:78901-80895:1|gene:AAEL005690
		AGAP008660-RA	Locus4484v1rpkm22.82	cyclophilin|protein_coding|supercont1.231:427583-439649:1|gene:AAEL007008
		AGAP009810-RA	Locus5090v1rpkm19.62	peptidyl-prolyl cis-trans isomerase e, ppie|protein_coding|supercont1.965:21634-35288:-1|gene:AAEL013948
		AGAP012184-RA	Locus521v1rpkm269.46	fk506-binding protein|protein_coding|supercont1.287:1158295-1164041:1|gene:AAEL007883
		AGAP012261-RA	Locus1040v1rpkm129.77	UDP-glucose 4-epimerase|protein_coding|supercont1.253:1069917-1078802:-1|gene:AAEL007390
		AGAP008917-RA	Locus4502v1rpkm22.66	hypothetical protein|protein_coding|supercont1.714:521346-538974:-1|gene:AAEL018244
		AGAP012167-RA	Locus440v1rpkm327.05	glucose-6-phosphate isomerase|protein_coding|supercont1.772:293840-315326:1|gene:AAEL012994
		AGAP009996-RA	Locus4352v1rpkm23.57	cyclophilin-10|protein_coding|supercont1.129:502120-503039:-1|gene:AAEL004779
		AGAP012376-RA	Locus5083v1rpkm19.65	cyclophilin|protein_coding|supercont1.233:1401069-1401821:1|gene:AAEL007061
		AGAP007392-RA	Locus3983v1rpkm26.49	peptidyl-prolyl cis-trans isomerase h, ppih|protein_coding|supercont1.87:2119717-2135336:-1|gene:AAEL003477
		AGAP007088-RA	Locus254v1rpkm558.05	peptidyl-prolyl cis-trans isomerase (cyclophilin)|protein_coding|supercont1.817:161728-173771:-1|gene:AAEL013279
		AGAP010807-RA	Locus11926v1rpkm7.29	pseudouridylate synthase|protein_coding|supercont1.126:1218955-1233228:1|gene:AAEL004663
		AGAP009903-RA	Locus8286v1rpkm11.27	puckered protein, putative|protein_coding|supercont1.94:1838837-1839409:1|gene:AAEL003662
N-acyltransferase activity	2	AGAP005781-RA	Locus658v1rpkm210.72	2-amino-3-ketobutyrate coenzyme a ligase|protein_coding|supercont1.677:96481-116625:1|gene:AAEL012318
		AGAP003184-RA	Locus1615v1rpkm78.35	5-aminolevulinic acid synthase|protein_coding|supercont1.280:160518-189293:-1|gene:AAEL007787
		AGAP002735-RA	Locus5133v1rpkm19.38	conserved hypothetical protein|protein_coding|supercont1.182:1916664-1959196:-1|gene:AAEL005970
		AGAP001449-RA	Locus17593v2rpkm1.57	conserved hypothetical protein|protein_coding|supercont1.339:755410-757267:-1|gene:AAEL008651
		AGAP002239-RA	Locus6032v1rpkm16.16	conserved hypothetical protein|protein_coding|supercont1.509:6767-7079:1|gene:AAEL010806
		AGAP004529-RA	Locus984v1rpkm138.22	conserved hypothetical protein|protein_coding|supercont1.752:361424-362375:-1|gene:AAEL012859
		AGAP002285-RA	Locus6066v1rpkm16.05	conserved hypothetical protein|protein_coding|supercont1.810:282859-284133:1|gene:AAEL013244
		AGAP005192-RA	Locus5648v1rpkm17.46	conserved hypothetical protein|protein_coding|supercont3.121:574334-590070:1|gene:CPIJ006574
		AGAP004434-RA	Locus4803v1rpkm21.05	histone acetyltransferase gcn5|protein_coding|supercont1.8:1089745-1130002:1|gene:AAEL000452
		AGAP003264-RA	Locus4756v1rpkm21.30	histone acetyltransferase type b catalytic subunit|protein_coding|supercont1.193:108456-123547:1|gene:AAEL006177
		AGAP000029-RA	Locus3111v1rpkm36.06	hypothetical protein|protein_coding|supercont1.516:167821-229966:-1|gene:AAEL010899
		AGAP001565-RA	Locus10348v1rpkm8.81	microfibrillar-associated protein, putative|protein_coding|supercont1.666:283506-288814:-1|gene:AAEL012211
		AGAP003917-RA	Locus4318v1rpkm23.82	n-acetyltransferase mak3|protein_coding|supercont1.694:74434-100948:-1|gene:AAEL012413
		AGAP002568-RA	Locus1113v1rpkm119.16	n-acetyltransferase separation anxiety|protein_coding|supercont1.170:1895221-1909653:-1|gene:AAEL005709
		AGAP001878-RA	Locus5086v1rpkm19.65	n-acetyltransferase|protein_coding|supercont1.393:933037-933836:1|gene:AAEL009373
		AGAP001804-RA	Locus1706v1rpkm73.59	n-myristoyl transferase|protein_coding|supercont1.141:850324-879592:1|gene:AAEL005092
		AGAP005410-RC	Locus2115v1rpkm58.00	n-terminal acetyltransferase complex ard1 subunit|protein_coding|supercont1.219:690924-691487:1|gene:AAEL006743
		AGAP001539-RA	Locus9340v1rpkm9.96	tip60|protein_coding|supercont1.999:91430-92625:1|gene:AAEL014072
Axogenesis	1.87	AGAP005110-RA	Locus2992v1rpkm37.83	actin|protein_coding|supercont1.677:203313-223527:-1|gene:AAEL012310
		AGAP000763-RA	Locus3663v2rpkm21.50	activin receptor type ii|protein_coding|supercont1.252:1557119-1578476:-1|gene:AAEL007384
		AGAP001951-RA	Locus1511v1rpkm83.99	acyl-coa dehydrogenase|protein_coding|supercont1.108:1977682-1980020:-1|gene:AAEL004137
		AGAP005920-RA	Locus3882v1rpkm27.25	anti-silencing protein|protein_coding|supercont1.747:799671-809126:1|gene:AAEL012830
		AGAP001306-RA	Locus1881v1rpkm66.14	arp2/3 complex 20 kd subunit|protein_coding|supercont1.364:927179-928224:-1|gene:AAEL009041
		AGAP000682-RA	Locus1367v2rpkm53.41	bhlhzip transcription factor bigmax|protein_coding|supercont1.551:543260-544701:1|gene:AAEL011202
		AGAP005076-RC	Locus1379v1rpkm94.25	bridging integrator|protein_coding|supercont1.482:108992-132366:1|gene:AAEL010509
		AGAP005449-RB	Locus9350v1rpkm9.95	cbl-d|protein_coding|supercont1.422:466538-511557:-1|gene:AAEL009739
		AGAP005316-RA	Locus2106v1rpkm58.20	charged multivesicular body protein 4b|protein_coding|supercont1.39:1365183-1384655:-1|gene:AAEL001698
		AGAP002943-RA	Locus2522v2rpkm5.83	chromatin regulatory protein sir2|protein_coding|supercont1.175:1468551-1479696:-1|gene:AAEL005816
		AGAP005508-RA	Locus773v12rpkm8.93_PRE	conserved hypothetical protein|protein_coding|supercont1.637:485471-525554:1|gene:AAEL011956
		AGAP005508-RC	Locus773v10rpkm13.72_PRE	conserved hypothetical protein|protein_coding|supercont1.670:184818-234366:1|gene:AAEL012243
		AGAP005734-RA	Locus12562v1rpkm6.68	conserved hypothetical protein|protein_coding|supercont1.76:1619454-1669191:-1|gene:AAEL003051
		AGAP002626-RA	Locus4635v2rpkm8.67	conserved hypothetical protein|protein_coding|supercont1.910:50338-65446:-1|gene:AAEL013749
		AGAP000574-RA	Locus8622v2rpkm8.72	conserved hypothetical protein|protein_coding|supercont1.939:92945-116577:-1|gene:AAEL013840
		AGAP000438-RA	Locus5988v1rpkm16.26	conserved hypothetical protein|protein_coding|supercont1.99:319774-321108:-1|gene:AAEL003870
		AGAP000825-RA	Locus3074v1rpkm36.55	conserved hypothetical protein|protein_coding|supercont3.1505:67638-70461:1|gene:CPIJ018967
		AGAP001867-RA	Locus2804v2rpkm27.80	dual specificity mitogen-activated protein kinase kinase hemipterous MAPKK|protein_coding|supercont1.85:1598230-1635936:-1|gene:AAEL003359
		AGAP001944-RA	Locus12359v1rpkm6.87	F-box and WD-40 domain protein|protein_coding|supercont1.85:970060-1058186:-1|gene:AAEL003371
		AGAP002802-RA	Locus3975v1rpkm26.55	fasciclin ii (fas ii)|protein_coding|supercont1.376:351787-450749:1|gene:AAEL009173
		AGAP006133-RA	Locus4220v1rpkm24.52	fetal alzheimer antigen, falz|protein_coding|supercont1.716:227928-295507:-1|gene:AAEL012607
		AGAP005904-RA	Locus7318v1rpkm12.94	GTP-binding protein (i) alpha subunit, gnai|protein_coding|supercont1.363:144499-214041:-1|gene:AAEL009037
		AGAP004434-RA	Locus4803v1rpkm21.05	histone acetyltransferase gcn5|protein_coding|supercont1.8:1089745-1130002:1|gene:AAEL000452
		AGAP000190-RA	Locus7954v1rpkm11.79	homeobox protein|protein_coding|supercont1.295:485880-640215:1|gene:AAEL008022
		AGAP000406-RA	Locus3760v6rpkm8.93	hypothetical protein|protein_coding|supercont1.161:497353-545485:-1|gene:AAEL018059
		AGAP005030-RA	Locus6772v1rpkm14.08	hypothetical protein|protein_coding|supercont1.251:1477787-1512865:-1|gene:AAEL007376
		AGAP000029-RA	Locus3111v1rpkm36.06	hypothetical protein|protein_coding|supercont1.516:167821-229966:-1|gene:AAEL010899
		AGAP000786-RA	Locus2924v1rpkm39.31	hypothetical protein|protein_coding|supercont1.59:3010780-3014228:-1|gene:AAEL002513
		AGAP001328-RA	Locus1145v1rpkm116.39	hypothetical protein|protein_coding|supercont1.715:38531-42393:1|gene:AAEL012602
		AGAP002710-RA	Locus8876v1rpkm10.50	hypothetical protein|protein_coding|supercont1.773:360992-489092:-1|gene:AAEL018251
		AGAP001369-RA	Locus3325v1rpkm32.82	insulin receptor tyrosine kinase substrate|protein_coding|supercont1.197:1336795-1367831:1|gene:AAEL006250
		AGAP000307-RA	Locus3183v20rpkm7.74	integrin alpha-ps|protein_coding|supercont1.3282:1902-5834:1|gene:AAEL015560
		AGAP000815-RA	Locus1528v1rpkm83.30	integrin beta subunit|protein_coding|supercont1.700:532901-575732:1|gene:AAEL012466
		AGAP002880-RA	Locus2535v1rpkm47.50	jun activation domain binding protein|protein_coding|supercont1.22:165458-167091:-1|gene:AAEL001058
		AGAP000561-RA	Locus2248v2rpkm39.95	kinesin heavy chain subunit|protein_coding|supercont1.331:145034-182326:-1|gene:AAEL008542
		AGAP000187-RA	Locus6064v2rpkm11.34	kinesin-associated proteins|protein_coding|supercont1.50:290012-314187:-1|gene:AAEL002152
		AGAP002427-RA	Locus7901v1rpkm11.89	kinesin-like protein KIF3A|protein_coding|supercont1.524:231878-290396:-1|gene:AAEL010942
		AGAP004993-RA	Locus8733v1rpkm10.69	laminin A chain, putative|protein_coding|supercont1.348:734565-762390:-1|gene:AAEL008773
		AGAP005906-RA	Locus5796v1rpkm16.90	Mediator of RNA polymerase II transcription subunit 24 (Mediator complex subunit 24)|protein_coding|supercont1.363:66945-112052:1|gene:AAEL009027
		AGAP004063-RA	Locus4612v1rpkm22.05	Mediator of RNA polymerase II transcription subunit 4 (Mediator complex subunit 4)|protein_coding|supercont1.194:440006-441041:1|gene:AAEL006193
		AGAP004946-RA	Locus5186v1rpkm19.16	membrane-associated protein gex-3|protein_coding|supercont1.417:917157-934348:-1|gene:AAEL009677
		AGAP000562-RA	Locus2143v3rpkm42.77	Moesin/ezrin/radixin homolog 1 |protein_coding|supercont1.288:59330-140544:1|gene:AAEL007915
		AGAP000869-RA	Locus3250v1rpkm34.01	partitioning defective 3, par-3|protein_coding|supercont1.271:1023843-1062112:-1|gene:AAEL007658
		AGAP002829-RA	Locus3373v1rpkm32.21	Probable ATP-dependent RNA helicase spindle-E (EC 3.6.4.13)|protein_coding|supercont1.809:84614-128939:1|gene:AAEL013235
		AGAP002219-RA	Locus713v62rpkm12.90_PRE	ras|protein_coding|supercont1.652:238649-248105:1|gene:AAEL012071
		AGAP005225-RA	Locus10297v1rpkm8.85	requim, req/dpf2|protein_coding|supercont1.562:733549-737375:-1|gene:AAEL011279
		AGAP003228-RA	Locus3239v1rpkm34.12	retinoblastoma-binding protein 4 (rbbp4)|protein_coding|supercont1.436:578297-580273:-1|gene:AAEL009882
		AGAP002073-RA	Locus6472v1rpkm14.89	ring finger protein|protein_coding|supercont1.666:377061-391748:1|gene:AAEL012209
		AGAP006044-RA	Locus2488v2rpkm11.70	serine/threonine protein kinase|protein_coding|supercont1.210:200307-236406:1|gene:AAEL006539
		AGAP005521-RA	Locus5268v1rpkm18.84	serine/threonine-protein kinase 38 (ndr2 protein kinase)|protein_coding|supercont1.447:66520-81710:-1|gene:AAEL010021
		AGAP000195-RA	Locus7970v1rpkm11.77	specifically Rac-associated protein, putative|protein_coding|supercont1.295:32002-62608:1|gene:AAEL008021
		AGAP003428-RA	Locus5191v4rpkm12.07	speckle-type poz protein|protein_coding|supercont1.160:1405655-1514601:-1|gene:AAEL005512
		AGAP001154-RA	Locus8841v1rpkm10.55	SWI/SNF related matrix associated actin dependent regulator of chromatin subfamily B member 1|protein_coding|supercont1.116:965408-966840:-1|gene:AAEL004371
		AGAP001797-RA	Locus12379v1rpkm6.85	Tropomyosin 1|protein_coding|2R:10548089-10584654:1|gene:AGAP001797
		AGAP005197-RA	Locus1627v1rpkm77.70	ubiquitin conjugating enzyme, putative|protein_coding|supercont1.1200:74505-74963:-1|gene:AAEL014642
Cofactor binding	1.74	AGAP010885-RA	Locus1250v2rpkm98.83	(s)-2-hydroxy-acid oxidase|protein_coding|supercont1.126:2126504-2127906:1|gene:AAEL004676
		AGAP010368-RA	Locus1053v1rpkm127.12	2-hydroxyphytanoyl-coa lyase|protein_coding|supercont1.1229:163826-166620:-1|gene:AAEL014707
		AGAP006366-RE	Locus598v11rpkm34.22	2-oxoglutarate dehydrogenase|protein_coding|supercont1.219:225647-263256:-1|gene:AAEL006721
		AGAP006366-RC	Locus598v8rpkm46.53	2-oxoglutarate dehydrogenase|protein_coding|supercont1.219:226352-276161:-1|gene:AAEL006721
		AGAP006966-RB	Locus11078v1rpkm8.08	4-aminobutyrate aminotransferase|protein_coding|supercont1.716:198745-218047:-1|gene:AAEL012609
		AGAP008501-RA	Locus704v1rpkm196.93	acyl-coa dehydrogenase|protein_coding|supercont1.1276:26433-28595:1|gene:AAEL014797
		AGAP008769-RA	Locus12702v1rpkm6.57	acyl-coa dehydrogenase|protein_coding|supercont1.129:2197850-2200653:1|gene:AAEL004778
		AGAP008602-RA	Locus2634v1rpkm45.25	acyl-coa dehydrogenase|protein_coding|supercont1.172:1906687-1908670:-1|gene:AAEL005732
		AGAP009783-RA	Locus775v1rpkm177.36	acyl-coa dehydrogenase|protein_coding|supercont1.262:1240417-1242331:-1|gene:AAEL007555
		AGAP006780-RA	Locus2123v1rpkm57.77	acyl-coa dehydrogenase|protein_coding|supercont1.78:2067470-2075611:-1|gene:AAEL003125
		AGAP011798-RA	Locus344v1rpkm402.56	acyl-CoA oxidase|protein_coding|supercont1.333:940173-954412:1|gene:AAEL008574
		AGAP007958-RA	Locus2489v2rpkm42.89	acyl-CoA oxidase|protein_coding|supercont1.352:207624-218158:1|gene:AAEL008841
		AGAP008016-RA	Locus2544v1rpkm47.24	acyl-CoA oxidase|protein_coding|supercont1.6:3222909-3272844:-1|gene:AAEL000370
		AGAP006225-RA	Locus246v1rpkm567.93	aldehyde oxidase|protein_coding|supercont1.474:711241-736467:-1|gene:AAEL010382
		AGAP007918-RA	Locus1776v2rpkm50.42	aldehyde oxidase|protein_coding|supercont1.64:2715031-2736168:-1|gene:AAEL002683
		AGAP009091-RB	Locus10048v1rpkm9.13	aromatic amino acid decarboxylase|protein_coding|supercont1.1047:284633-287900:1|gene:AAEL014238
		AGAP009685-RA	Locus1771v1rpkm71.03	aspartate aminotransferase|protein_coding|supercont1.55:1678545-1702152:-1|gene:AAEL002399
		AGAP010278-RA	Locus677v1rpkm204.36	conserved hypothetical protein|protein_coding|supercont1.251:1346867-1347973:-1|gene:AAEL007370
		AGAP008042-RA	Locus1466v1rpkm87.08	conserved hypothetical protein|protein_coding|supercont1.47:2716572-2722141:-1|gene:AAEL002014
		AGAP010464-RA	Locus271v1rpkm528.48	conserved hypothetical protein|protein_coding|supercont1.490:316108-347845:-1|gene:AAEL010611
		AGAP011172-RA	Locus863v2rpkm129.87	cystathionine beta-lyase|protein_coding|supercont1.106:2405706-2430472:1|gene:AAEL004059
		AGAP009094-RA	Locus713v22rpkm36.93	cysteine desulfurylase|protein_coding|supercont1.504:288991-292815:-1|gene:AAEL010743
		AGAP008849-RA	Locus1679v1rpkm74.74	d-3-phosphoglycerate dehydrogenase|protein_coding|supercont1.151:192428-210391:-1|gene:AAEL005336
		AGAP007460-RB	Locus1079v1rpkm123.48	diazepam binding inhibitor, putative|protein_coding|supercont1.380:129855-143773:1|gene:AAEL009214
		AGAP011629-RA	Locus604v1rpkm228.56	dihydrolipoamide dehydrogenase|protein_coding|supercont1.228:1324778-1349427:-1|gene:AAEL006928
		AGAP010398-RA	Locus785v2rpkm94.81	dimethylaniline monooxygenase|protein_coding|supercont1.17:2416164-2417465:1|gene:AAEL000820
		AGAP010399-RA	Locus2447v2rpkm40.68	dimethylaniline monooxygenase|protein_coding|supercont1.17:2432356-2433882:1|gene:AAEL000797
		AGAP008044-RA	Locus3799v2rpkm24.95	disulfide oxidoreductase|protein_coding|supercont1.47:2703455-2713452:1|gene:AAEL002016
		AGAP006783-RA	Locus3045v1rpkm36.92	gdp mannose-4,6-dehydratase|protein_coding|supercont1.1360:5784-7003:1|gene:AAEL014961
		AGAP007661-RA	Locus8325v1rpkm11.22	glucose inhibited division protein a|protein_coding|supercont1.855:349808-352934:1|gene:AAEL013488
		AGAP006360-RA	Locus609v1rpkm227.14	glutamate synthase|protein_coding|supercont1.1265:71204-103305:1|gene:AAEL014768
		AGAP007593-RB	Locus935v5rpkm22.47	glycerol-3-phosphate dehydrogenase|protein_coding|supercont1.36:2656953-2707057:1|gene:AAEL001593
		AGAP006548-RA	Locus3945v1rpkm26.78	glycine cleavage system h protein|protein_coding|supercont1.770:199699-211940:-1|gene:AAEL012974
		AGAP007939-RA	Locus1063v1rpkm125.78	glycogen phosphorylase|protein_coding|supercont1.14:1196965-1237296:1|gene:AAEL000703
		AGAP009612-RA	Locus4324v1rpkm23.77	glyoxylate/hydroxypyruvate reductase|protein_coding|supercont1.122:1774986-1776509:-1|gene:AAEL004529
		AGAP009610-RA	Locus1406v3rpkm52.00	glyoxylate/hydroxypyruvate reductase|protein_coding|supercont1.122:1784324-1785904:-1|gene:AAEL004532
		AGAP009623-RA	Locus198v1rpkm726.85	hypothetical protein|protein_coding|supercont1.157:404876-413442:-1|gene:AAEL016984
		AGAP007786-RA	Locus851v1rpkm162.97	isocitrate dehydrogenase|protein_coding|supercont1.456:172203-183455:-1|gene:AAEL010143
		AGAP011158-RA	Locus1155v1rpkm115.74	kynurenine aminotransferase|protein_coding|supercont1.119:2025437-2036242:1|gene:AAEL004435
		AGAP011661-RA	Locus6160v1rpkm15.79	lysine-specific histone demethylase|protein_coding|supercont1.579:34548-47972:1|gene:AAEL011415
		AGAP008092-RA	Locus4833v1rpkm20.93	NAD dependent epimerase/dehydratase|protein_coding|supercont1.1201:212441-225236:1|gene:AAEL014651
		AGAP010792-RA	Locus495v1rpkm289.69	NADH-ubiquinone oxidoreductase 39 kda subunit|protein_coding|supercont1.394:113519-126032:-1|gene:AAEL009414
		AGAP010039-RA	Locus386v1rpkm361.03	NADH-ubiquinone oxidoreductase flavoprotein 1 (ndufv1)|protein_coding|supercont1.274:702726-730137:1|gene:AAEL007681
		AGAP006660-RC	Locus179v1rpkm821.23	NADP-specific isocitrate dehydrogenase|protein_coding|supercont1.15:4012152-4025089:-1|gene:AAEL000746
		AGAP009949-RA	Locus3124v1rpkm35.81	Putative oxidoreductase GLYR1 homolog (EC 1.-.-.-)(Glyoxylate reductase 1 homolog)(Nuclear protein NP60 homolog)|protein_coding|supercont1.216:398336-417168:-1|gene:AAEL006684
		AGAP010427-RA	Locus4714v1rpkm21.50	serine palmitoyltransferase i|protein_coding|supercont1.490:170969-204210:-1|gene:AAEL010610
		AGAP007941-RA	Locus1408v1rpkm91.70	serine palmitoyltransferase|protein_coding|supercont1.14:1073926-1086472:-1|gene:AAEL000706
		AGAP010429-RA	Locus337v1rpkm408.40	succinate dehydrogenase|protein_coding|supercont1.490:280655-304189:1|gene:AAEL010608
		AGAP008484-RA	Locus5194v1rpkm19.12	t-diRNAhydrouridine synthase|protein_coding|supercont1.51:2097202-2131943:-1|gene:AAEL002182
		AGAP011948-RA	Locus285v1rpkm495.30	threonine dehydrogenase|protein_coding|supercont1.86:1902195-1919131:-1|gene:AAEL003443
		AGAP009171-RA	Locus4205v1rpkm24.69	tRNA-dihydrouridine synthase|protein_coding|supercont1.24:688805-700117:1|gene:AAEL001171
		AGAP009012-RA	Locus2438v1rpkm49.45	Ubiquitin-like modifier-activating enzyme 5 (Ubiquitin-activating enzyme 5)|protein_coding|supercont1.106:774843-778660:-1|gene:AAEL004076
		AGAP012261-RA	Locus1040v1rpkm129.77	UDP-glucose 4-epimerase|protein_coding|supercont1.253:1069917-1078802:-1|gene:AAEL007390
		AGAP006532-RA	Locus8v55rpkm42.91_PRE	udp-glucose 6-dehydrogenase|protein_coding|supercont1.559:417339-457689:-1|gene:AAEL011242
Tetratricopeptide repeat	1.55	AGAP009578-RA	Locus7163v1rpkm13.26	Adenosine monophosphate-protein transferase FICD homolog (EC 2.7.7.n1)|protein_coding|supercont1.154:782063-795163:1|gene:AAEL005383
		AGAP009880-RA	Locus6897v1rpkm13.77	cell division cycle|protein_coding|supercont1.82:922801-927081:1|gene:AAEL003273
		AGAP006625-RA	Locus1328v1rpkm98.65	coatomer subunit epsilon|protein_coding|supercont3.743:103133-104171:1|gene:CPIJ015616
		AGAP010417-RA	Locus4217v2rpkm17.61	conserved hypothetical protein|protein_coding|supercont1.115:172616-199820:1|gene:AAEL004330
		AGAP009659-RA	Locus2331v3rpkm3.05_PRE	conserved hypothetical protein|protein_coding|supercont1.12:90918-101048:-1|gene:AAEL000622
		AGAP010928-RA	Locus7029v1rpkm13.50	conserved hypothetical protein|protein_coding|supercont1.18:1488369-1489616:1|gene:AAEL000897
		AGAP009852-RA	Locus739v1rpkm186.86	conserved hypothetical protein|protein_coding|supercont1.340:323048-330993:1|gene:AAEL008671
		AGAP008033-RA	Locus2559v1rpkm46.82	conserved hypothetical protein|protein_coding|supercont1.47:2906598-2908074:-1|gene:AAEL002019
		AGAP009674-RA	Locus6403v1rpkm15.09	conserved hypothetical protein|protein_coding|supercont1.503:618187-620365:-1|gene:AAEL010730
		AGAP009119-RA	Locus634v1rpkm218.16	conserved hypothetical protein|protein_coding|supercont1.626:648491-650166:-1|gene:AAEL011881
		AGAP007690-RA	Locus9030v1rpkm10.33	conserved hypothetical protein|protein_coding|supercont1.733:45-1619:1|gene:AAEL012735
		AGAP006358-RA	Locus11375v1rpkm7.82	conserved hypothetical protein|protein_coding|supercont1.76:20029-32761:1|gene:AAEL003070
		AGAP012364-RA	Locus2906v1rpkm39.64	conserved hypothetical protein|protein_coding|supercont1.86:1449571-1454522:1|gene:AAEL003430
		AGAP011533-RA	Locus4095v1rpkm25.48	d-alanyl-d-alanine carboxypeptidase|protein_coding|supercont1.958:294864-297155:-1|gene:AAEL013907
		AGAP011458-RA	Locus4222v1rpkm24.50	fk506 binding protein|protein_coding|supercont1.596:678739-680242:1|gene:AAEL011632
		AGAP006615-RA	Locus1281v1rpkm102.38	fk506 binding protein|protein_coding|supercont1.674:305699-313724:1|gene:AAEL012272
		AGAP008977-RA	Locus4269v1rpkm24.18	G-protein signalling modulator|protein_coding|supercont1.342:115302-164865:1|gene:AAEL008688
		AGAP010188-RA	Locus437v1rpkm328.53	heat shock protein 70 (hsp70)-interacting protein|protein_coding|supercont1.108:1206754-1208527:1|gene:AAEL004148
		AGAP009497-RA	Locus2443v1rpkm49.38	heat shock protein 70 (hsp70)-interacting protein|protein_coding|supercont1.209:450541-476418:1|gene:AAEL006531
		AGAP008918-RA	Locus1882v1rpkm66.05	Hsp70-interacting protein, putative|protein_coding|supercont1.714:570447-601391:-1|gene:AAEL012588
		AGAP006900-RA	Locus5164v1rpkm19.23	hypothetical protein|protein_coding|supercont1.148:31853-265497:-1|gene:AAEL018335
		AGAP008973-RA	Locus8490v1rpkm11.00	hypothetical protein|protein_coding|supercont1.249:607194-630695:-1|gene:AAEL018138
		AGAP010258-RA	Locus3441v1rpkm31.47	kinesin light chain 1 and|protein_coding|supercont1.701:363520-404104:1|gene:AAEL012472
		AGAP006254-RA	Locus1930v2rpkm22.31	o-linked n-acetylglucosamine transferase, ogt|protein_coding|supercont1.1247:80393-108179:-1|gene:AAEL014746
		AGAP006820-RA	Locus1152v1rpkm115.95	peroxisomal targeting signal 1 receptor|protein_coding|supercont3.31:1389782-1392248:1|gene:CPIJ002341
		AGAP011851-RA	Locus1585v1rpkm79.77	Protein KIAA0664 homolog |protein_coding|supercont1.16:3784213-3799068:-1|gene:AAEL000794
		AGAP012044-RA	Locus5497v1rpkm17.98	tetratricopeptide repeat protein, putative|protein_coding|supercont1.345:857828-859282:1|gene:AAEL008743
		AGAP010587-RA	Locus5349v1rpkm18.50	tetratricopeptide repeat protein, tpr|protein_coding|supercont1.483:683080-718284:-1|gene:AAEL010512
		AGAP008985-RA	Locus4002v1rpkm26.33	UDP-N-acetylglucosamine: polypeptide-N-acetylglucosaminyl transferase, putative|protein_coding|supercont1.45:454282-505024:-1|gene:AAEL001896
Developmental growth	1.38	AGAP005110-RA	Locus2992v1rpkm37.83	actin|protein_coding|supercont1.677:203313-223527:-1|gene:AAEL012310
		AGAP000763-RA	Locus3663v2rpkm21.50	activin receptor type ii|protein_coding|supercont1.252:1557119-1578476:-1|gene:AAEL007384
		AGAP005576-RA	Locus1172v1rpkm114.50	aspartyl-tRNA synthetase|protein_coding|supercont1.66:2861535-2865585:1|gene:AAEL002748
		AGAP005134-RA	Locus49v1rpkm2922.85	ATP synthase alpha subunit mitochondrial|protein_coding|supercont1.662:86795-99335:-1|gene:AAEL012175
		AGAP004754-RA	Locus4577v1rpkm22.25	Caspase (Long).|protein_coding|supercont1.589:736434-745507:1|gene:AAEL011562
		AGAP005449-RB	Locus9350v1rpkm9.95	cbl-d|protein_coding|supercont1.422:466538-511557:-1|gene:AAEL009739
		AGAP005814-RA	Locus5927v1rpkm16.49	conserved hypothetical protein|protein_coding|supercont1.356:1173229-1176023:-1|gene:AAEL008906
		AGAP002663-RA	Locus12527v1rpkm6.72	conserved hypothetical protein|protein_coding|supercont1.409:255915-262245:1|gene:AAEL009581
		AGAP005405-RA	Locus3780v1rpkm28.18	conserved hypothetical protein|protein_coding|supercont1.517:695-112111:1|gene:AAEL010905
		AGAP000825-RA	Locus3074v1rpkm36.55	conserved hypothetical protein|protein_coding|supercont3.1505:67638-70461:1|gene:CPIJ018967
		AGAP001879-RA	Locus8400v1rpkm11.13	crooked neck protein|protein_coding|supercont1.393:934498-936885:-1|gene:AAEL009383
		AGAP002429-RA	Locus6648v1rpkm14.40	cytochrome P450|protein_coding|supercont1.524:213799-223984:1|gene:AAEL010946
		AGAP005992-RA	Locus8528v1rpkm10.94	cytochrome P450|protein_coding|supercont1.581:197778-199854:-1|gene:AAEL011463
		AGAP004765-RA	Locus3126v1rpkm35.80	DEAD box ATP-dependent RNA helicase|protein_coding|supercont1.58:2690118-2701975:1|gene:AAEL002488
		AGAP001867-RA	Locus2804v2rpkm27.80	dual specificity mitogen-activated protein kinase kinase hemipterous MAPKK|protein_coding|supercont1.85:1598230-1635936:-1|gene:AAEL003359
		AGAP001944-RA	Locus12359v1rpkm6.87	F-box and WD-40 domain protein|protein_coding|supercont1.85:970060-1058186:-1|gene:AAEL003371
		AGAP005904-RA	Locus7318v1rpkm12.94	GTP-binding protein (i) alpha subunit, gnai|protein_coding|supercont1.363:144499-214041:-1|gene:AAEL009037
		AGAP000406-RA	Locus3760v6rpkm8.93	hypothetical protein|protein_coding|supercont1.161:497353-545485:-1|gene:AAEL018059
		AGAP000029-RA	Locus3111v1rpkm36.06	hypothetical protein|protein_coding|supercont1.516:167821-229966:-1|gene:AAEL010899
		AGAP000646-RA	Locus4934v1rpkm20.39	hypothetical protein|protein_coding|supercont1.669:240383-245938:-1|gene:AAEL017286
		AGAP002710-RA	Locus8876v1rpkm10.50	hypothetical protein|protein_coding|supercont1.773:360992-489092:-1|gene:AAEL018251
		AGAP004521-RA	Locus2214v1rpkm55.21	nuclear protein skip|protein_coding|supercont1.1152:206637-226348:-1|gene:AAEL014528
		AGAP000869-RA	Locus3250v1rpkm34.01	partitioning defective 3, par-3|protein_coding|supercont1.271:1023843-1062112:-1|gene:AAEL007658
		AGAP002219-RA	Locus713v62rpkm12.90_PRE	ras|protein_coding|supercont1.652:238649-248105:1|gene:AAEL012071
		AGAP002073-RA	Locus6472v1rpkm14.89	ring finger protein|protein_coding|supercont1.666:377061-391748:1|gene:AAEL012209
		AGAP006044-RA	Locus2488v2rpkm11.70	serine/threonine protein kinase|protein_coding|supercont1.210:200307-236406:1|gene:AAEL006539
		AGAP004112-RA	Locus5456v1rpkm18.11	serine/threonine protein kinase|protein_coding|supercont1.323:1035510-1195252:-1|gene:AAEL008413
		AGAP003428-RA	Locus5191v4rpkm12.07	speckle-type poz protein|protein_coding|supercont1.160:1405655-1514601:-1|gene:AAEL005512
		AGAP004905-RA	Locus3173v1rpkm34.93	suppressin|protein_coding|supercont1.839:80347-114416:-1|gene:AAEL013408
		AGAP000891-RA	Locus6188v2rpkm10.57	suppressor of actin (sac)|protein_coding|supercont1.271:640539-669924:1|gene:AAEL007660
		AGAP001780-RA	Locus2899v2rpkm31.56	ubiquitin-protein ligase|protein_coding|supercont1.180:452881-517126:-1|gene:AAEL005930
		AGAP001823-RA	Locus135v1rpkm1149.21	vacuolar ATP synthase subunit g|protein_coding|supercont1.744:232980-241703:1|gene:AAEL012819
Triglyceride metabolic process	1.31	AGAP007201-RA	Locus501v1rpkm285.11	thioredoxin, putative|protein_coding|supercont1.391:749218-750950:1|gene:AAEL009351
		AGAP007593-RB	Locus935v5rpkm22.47	glycerol-3-phosphate dehydrogenase|protein_coding|supercont1.36:2656953-2707057:1|gene:AAEL001593
		AGAP007781-RA	Locus1908v1rpkm64.95	eukaryotic translation initiation factor 4E binding protein (4EBP)|protein_coding|supercont1.44:1469322-1481691:-1|gene:AAEL001864
		AGAP009584-RA	Locus174v1rpkm852.59	thioredoxin (TRX), putative|protein_coding|supercont1.507:194815-217049:1|gene:AAEL010777
		AGAP011925-RA	Locus4847v1rpkm20.87	hypothetical protein|protein_coding|supercont1.631:216699-265992:1|gene:AAEL011918
Zinc-finger, RING-type	1.3	AGAP000355-RA	Locus3305v1rpkm33.05	makorin|protein_coding|supercont1.257:338452-368880:-1|gene:AAEL007476
		AGAP000736-RA	Locus3735v10rpkm9.93	conserved hypothetical protein|protein_coding|supercont1.48:1263695-1268895:-1|gene:AAEL002078
		AGAP000754-RA	Locus9033v1rpkm10.32	PHD finger protein|protein_coding|supercont1.75:2607404-2634143:-1|gene:AAEL003032
		AGAP000928-RA	Locus9959v1rpkm9.22	ring finger protein|protein_coding|supercont1.358:396467-404739:1|gene:AAEL008923
		AGAP000983-RA	Locus4214v1rpkm24.61	vacuolar protein sorting 18 (deep orange protein)|protein_coding|supercont1.111:2344563-2357800:1|gene:AAEL004237
		AGAP001328-RA	Locus1145v1rpkm116.39	hypothetical protein|protein_coding|supercont1.715:38531-42393:1|gene:AAEL012602
		AGAP001609-RA	Locus1828v1rpkm68.69	Defense repressor 1|protein_coding|supercont1.11:3892805-3906819:1|gene:AAEL000590
		AGAP001743-RA	Locus4416v1rpkm23.18	estrogen-related receptor (ERR)|protein_coding|supercont1.867:67844-118823:-1|gene:AAEL013546
		AGAP001882-RA	Locus4916v1rpkm20.47	conserved hypothetical protein|protein_coding|supercont1.304:163254-183008:-1|gene:AAEL008184
		AGAP001987-RA	Locus9825v1rpkm9.36	peptidyl-prolyl cis-trans isomerase (cyclophilin)|protein_coding|supercont1.187:146801-149032:-1|gene:AAEL006054
		AGAP002028-RA	Locus2486v4rpkm16.22	zinc finger protein|protein_coding|supercont1.74:1177851-1243363:1|gene:AAEL003009
		AGAP002073-RA	Locus6472v1rpkm14.89	ring finger protein|protein_coding|supercont1.666:377061-391748:1|gene:AAEL012209
		AGAP002111-RA	Locus10107v1rpkm9.07	Zinc finger CCCH-type with G patch domain-containing protein |protein_coding|supercont1.120:919401-921354:-1|gene:AAEL004458
		AGAP002264-RA	Locus5945v11rpkm4.99	conserved hypothetical protein|protein_coding|supercont1.590:528467-564353:1|gene:AAEL011575
		AGAP002533-RA	Locus3471v1rpkm31.19	ring finger protein|protein_coding|supercont1.223:1661556-1680738:-1|gene:AAEL006839
		AGAP002665-RA	Locus6247v1rpkm15.51	vacuolar membrane protein pep11|protein_coding|supercont1.99:1079183-1088319:1|gene:AAEL003887
		AGAP002758-RA	Locus5144v1rpkm19.35	conserved hypothetical protein|protein_coding|supercont1.972:50562-77530:-1|gene:AAEL013965
		AGAP003179-RA	Locus1160v1rpkm115.44	synoviolin|protein_coding|supercont1.127:1411097-1435765:1|gene:AAEL004697
		AGAP003181-RA	Locus6166v1rpkm15.78	conserved hypothetical protein|protein_coding|supercont1.127:1641283-1705367:1|gene:AAEL004689
		AGAP003666-RA	Locus2277v4rpkm9.82	conserved hypothetical protein|protein_coding|supercont1.212:59602-133723:-1|gene:AAEL006589
		AGAP003678-RA	Locus3230v1rpkm34.19	lateral signalling target protein 2|protein_coding|supercont1.147:838193-879441:1|gene:AAEL005241
		AGAP004224-RA	Locus5533v1rpkm17.84	Hormone receptor-like in 96 nuclear receptor|protein_coding|supercont1.243:1319399-1353742:-1|gene:AAEL007202
		AGAP004244-RA	Locus5265v1rpkm18.85	rolling pebbles|protein_coding|supercont1.179:1479600-1555807:-1|gene:AAEL005908
		AGAP004573-RA	Locus6651v1rpkm14.39	ring finger protein 19 (dorfin) (double ring-finger protein)|protein_coding|supercont1.702:370312-487884:-1|gene:AAEL012490
		AGAP005053-RA	Locus4357v1rpkm23.55	conserved hypothetical protein|protein_coding|supercont1.42:1205425-1210757:-1|gene:AAEL001765
		AGAP005143-RA	Locus11010v1rpkm8.17	ubiquitin conjugating enzyme 7 interacting protein|protein_coding|supercont1.330:775175-801034:-1|gene:AAEL008515
		AGAP005202-RB	Locus845v1rpkm163.79	ring finger|protein_coding|supercont1.127:319754-333631:1|gene:AAEL004691
		AGAP005225-RA	Locus10297v1rpkm8.85	requim, req/dpf2|protein_coding|supercont1.562:733549-737375:-1|gene:AAEL011279
		AGAP005287-RA	Locus2211v1rpkm55.34	hypothetical protein|protein_coding|supercont1.82:1571759-1587010:1|gene:AAEL018297
		AGAP005362-RA	Locus6841v1rpkm13.90	nuclear transcription factor, x-box binding 1 (nfx1)|protein_coding|supercont1.553:602480-608291:1|gene:AAEL011212
		AGAP005449-RB	Locus9350v1rpkm9.95	cbl-d|protein_coding|supercont1.422:466538-511557:-1|gene:AAEL009739
		AGAP005461-RA	Locus5360v1rpkm18.45	conserved hypothetical protein|protein_coding|supercont1.96:2010120-2011164:1|gene:AAEL003756
		AGAP005831-RA	Locus4276v1rpkm24.14	conserved hypothetical protein|protein_coding|supercont1.341:53911-90265:1|gene:AAEL008683
		AGAP005955-RA	Locus3191v1rpkm34.71	conserved hypothetical protein|protein_coding|supercont1.235:22968-35502:1|gene:AAEL007089
		AGAP005977-RA	Locus2685v1rpkm43.88	zinc finger protein|protein_coding|supercont1.255:682158-736555:1|gene:AAEL007426
		AGAP006041-RA	Locus111v44rpkm25.34_PRE	rnf5|protein_coding|supercont1.210:374459-416473:-1|gene:AAEL006550
		AGAP006128-RA	Locus7413v1rpkm12.74	hypothetical protein|protein_coding|supercont1.412:242851-254155:-1|gene:AAEL009621
		AGAP001654-RA	Locus4241v1rpkm24.36	Histone deacetylase complex subunit SAP30 homolog |protein_coding|supercont1.2:5041004-5042540:1|gene:AAEL000149
		AGAP001393-RA	Locus4356v1rpkm23.56	SAGA-associated factor 11 homolog |protein_coding|supercont1.123:1387639-1390329:-1|gene:AAEL004574
