# Supplementary material for: A de novo transcriptome of the Malpighian tubules in non-blood-fed and blood-fed Asian tiger mosquitoes Aedes albopictus: insights into diuresis, detoxification, and blood meal processing
Source: PeerJ. 2016 Mar 10;4:e1784. doi: 10.7717/peerj.1784 (PMC4793337; doi:10.7717/peerj.1784)
Supplement: Table S3 — Category names are highlighted gray in bold and italicized text. Each sheet represents a different time point (i.e., 3 h, 12 h, and 24 h). The transcripts associated with each functional cluster are found in Tables S4–S7. [file peerj-04-1784-s004.xls]

## Sheet: 3 h Down & Up
Up-regulated (3 h BF)			Down-regulated (3 h BF)
Functional cluster	Enrichment value		Functional cluster	Enrichment value
Transcription-translation			Transcription-translation
Chaperone	6.39
Helicase activity	3.92
rRNA processing	3.75
Translational initiation factor	3.75
Aminoacyl-tRNA synthetase	3.1
Protein synthesis factor	3.1
RNA polymerase	1.96
Regulation of splicing	1.73
Heat shock protein DnaJ	1.58
RNA splicing	1.54
Protein sorting and trafficking			Protein sorting and trafficking
Intracellular protein transport	8.06
Clathrin coat	2.28
Endomembrane system	1.91
Vesicle-mediated transport	1.75
Membrane-bounded vesicle	1.54
Protein import to mitochondria	1.5
N-glycan biosynthesis	1.33
Proteolysis			Proteolysis
Proteasome	5.75
Proteolysis	5.74
Ubiquitin-dependent protein catabolic process	4.9
Ubiquitin-protein ligase activity	2.31
Ubiquitin-dependent protein catabolic process	1.55
ATP metabolism			ATP metabolism
ATP binding	10.08		Oxidative phosphorylation	5.88
Mitochondrial substrate carrier	1.3		Citrate cycle (TCA cycle)	3.72
			NADH dehydrogenase (ubiquinone) activity	3.35
			Mitochondrial inner membrane	3.18
			Glycolysis/gluconeogenesis	2.12
			Ubiquinone biosynthetic process	2.12
			Cytochrome-c oxidative activity	1.74
			Glycerol metabolic process	1.73
			Alcohol dehydrogenase, zinc-containing	1.71
			Phosphorylation	1.65
			Cofactor binding	1.64
			Mitochondrion	1.57
			Isocitrate dehydrogenase activity	1.53
Redox and detoxification			Redox and detoxification
Thioredoxin	3.64
ATPase, AAA-type core	2.09
Cofactor biosynthetic process	2.03
Protein processing	1.87
ABC transporter/defense mechanisms	1.44
Uncategorized			Uncategorized
WD40 repeat	5.22		Glycosylphosphatidylinositol(GPI)-anchor biosynthesis	1.76
GTP binding	1.81		Zinc finger, FIVE-type	1.49
Tetratricopeptide region	1.32		Homeostatic process	1.4

## Sheet: 12 h Down & Up
Up-regulated (12 h BF)			Down-regulated (12h BF)
Functional cluster	Enrichment value		Functional cluster	Enrichment value
Transcription-translation			Transcription-translation
			Chaperone	3.99
			rRNA processing	3.84
			Translation iniitation factor	2.31
			mRNA catabolic process	1.82
			Translational elongation	1.5
Protein sorting and trafficking			Protein sorting and trafficking
Protein transport	6.47		ARM	2.32
Endoplasmic reticulum	5.76		Protein transport	1.3
Golgi-associated vesicle membrane	2.35
Protein export	2.32
Glycosylation	2.26
Membrane invagination	2.01
Protein processing	1.71
Proteolysis			Proteolysis
Proteasome	4.89
Proteolysis	3.12
ATP metabolism			ATP metabolism
			Glycolysis/gluconeogenesis	4.21
			Oxidative phosphorylation	1.91
			Sugar transporter	1.6
			Solute:solute antiporter activity	1.36
			ATPase acitivity	1.3
			Mitochondrial carrier protein	1.3
Redox and detoxification			Redox and detoxification
Thioredoxin	5.74
Alanine, aspartate and glutamate metabolism	2.14
Disulfite oxidoreductase activity	1.97
Ommochrome metabolic process	1.93
ATPase, AAA-type	1.49
Uncategorized			Uncategorized
Carboxylic acid binding	1.41		Nucleotide binding	2.41
			WD40	1.6

## Sheet: 24 h Down & Up
Up-regulated (24 h BF)			Down-regulated (24h BF)
Functional cluster	Enrichment value		Functional cluster	Enrichment value
Transcription-translation			Transcription-translation
			Translation/ribosome	44.02
			RNA processing	8.86
			Translation initiation factor	7.95
			Translation elongation	4.54
			Aminoacyl-tRNA biosynthesis	3.9
			Chaperone	3.36
			tRNA processing	2.14
			Translation termination	1.95
			Heat shock protein DnaJ	1.89
			Ribosomal protein	1.77
			RNA polymerase	1.63
			RNA modification	1.61
			Elongation factors	1.45
Protein sorting and trafficking			Protein sorting and trafficking
Protein transport	3.35		Mitochondrial transport	1.47
Vesicle-mediated transport	3.21
Endoplasmic reticulum	2.74
Protein processing	2.61
Phosphoinositide binding	2.54
N-glycan biosynthesis	2.06
Regulation of cytoskeleton organization	1.55
Calponin repeat	1.45
Golgi-associated vesicle membrane	1.4
Proteolysis			Proteolysis
Proteasome	8.52
Threonine protease	1.64
ATP metabolism			ATP metabolism
ATP-binding	1.35		Mitochondrial membrane	6.23
Transition metal ion transport	1.32		Oxidative phosphorylation	5.39
			ATPase acitivity	3.42
			NADH dehydrogenase (ubiquinone)	2.69
			Proton-transporting ATP synthase complex	2.61
			Iron-sulfur cluster binding	2.48
			Citrate cycle (TCA cycle)	2.28
			Oxidoreductase activity	1.86
			Glycolysis/gluconeogenesis	1.68
			ATP synthesis coupled electron transport	1.45
			Aldolase-type TIM barrel	1.35
Redox/Detoxification mechanisms			Redox and detoxification
Thioredoxin	4.54
Cofactor binding	2.16
ATPase, AAA-type, core	1.93
Heme/cytochrome P450	1.79
Glucose/ribitol dehydrogenase	1.52
Aldehyde dehydrogenase	1.51
Ommochrome metabolic process	1.47
Drug metabolism	1.39
Transaminase activity	1.3
Uncategorized			Uncategorized
RAS GTPase	1.86		WD40 repeat	1.98
LisH dimerisation motif	1.73
