# Supplementary material for: A de novo transcriptome of the Malpighian tubules in non-blood-fed and blood-fed Asian tiger mosquitoes Aedes albopictus: insights into diuresis, detoxification, and blood meal processing
Source: PeerJ. 2016 Mar 10;4:e1784. doi: 10.7717/peerj.1784 (PMC4793337; doi:10.7717/peerj.1784)
Supplement: Table S4 — Each sheet represents a different functional category and direction of regulation. [file peerj-04-1784-s005.xls]

## Sheet: 3 h-Up--Transcrip-translat
Functional cluster	Enrichment value	An. gambiae orthologAn. gambiae ortholog	Ae. albopictus IDAe. albopictus ID	Function
Chaperone	6.39	AGAP005032-RB	Locus496v1rpkm287.18	calnexin|protein_coding|supercont1.1475:46757-69563:1|gene:AAEL015100
		AGAP004212-RA	Locus272v1rpkm528.34	calreticulin|protein_coding|supercont1.20:3614727-3623251:-1|gene:AAEL001005
		AGAP005981-RA	Locus351v1rpkm398.12	chaperone protein DNAj|protein_coding|supercont1.144:3851-17004:-1|gene:AAEL005165
		AGAP007565-RB	Locus2246v2rpkm42.06	chaperone protein DNAj|protein_coding|supercont1.537:439403-449877:-1|gene:AAEL011055
		AGAP004002-RA	Locus908v1rpkm151.92	chaperonin-60kD, ch60|protein_coding|supercont1.591:670682-691994:1|gene:AAEL011584
		AGAP003477-RA	Locus1326v1rpkm99.07	chaperonin|protein_coding|supercont1.229:173214-184304:-1|gene:AAEL006946
		AGAP009694-RA	Locus1097v1rpkm120.89	chaperonin|protein_coding|supercont1.271:677583-708411:1|gene:AAEL007650
		AGAP009505-RA	Locus561v1rpkm247.62	chaperonin|protein_coding|supercont1.275:781124-809571:-1|gene:AAEL007702
		AGAP004238-RA	Locus1671v2rpkm67.93	chaperonin|protein_coding|supercont1.388:801712-812719:-1|gene:AAEL009320
		AGAP008249-RA	Locus681v1rpkm202.06	chaperonin|protein_coding|supercont1.40:3072867-3076312:1|gene:AAEL001715
		AGAP002759-RA	Locus820v1rpkm168.56	chaperonin|protein_coding|supercont1.450:160123-173758:1|gene:AAEL010063
		AGAP010588-RA	Locus1048v1rpkm127.76	chaperonin|protein_coding|supercont1.734:13741-15944:1|gene:AAEL012746
		AGAP002762-RA	Locus631v1rpkm219.76	chaperonin|protein_coding|supercont1.9:3563427-3585798:-1|gene:AAEL000486
		AGAP002386-RA	Locus3643v1rpkm29.35	conserved hypothetical protein|protein_coding|supercont1.100:657559-662534:-1|gene:AAEL003911
		AGAP011150-RA	Locus1278v1rpkm102.59	conserved hypothetical protein|protein_coding|supercont1.119:1166368-1178260:-1|gene:AAEL004438
		AGAP002816-RA	Locus3281v1rpkm33.46	conserved hypothetical protein|protein_coding|supercont1.49:2407778-2426969:-1|gene:AAEL002102
		AGAP007473-RA	Locus2021v1rpkm60.91	conserved hypothetical protein|protein_coding|supercont1.83:236178-240629:-1|gene:AAEL003303
		AGAP012376-RA	Locus5083v1rpkm19.65	cyclophilin|protein_coding|supercont1.233:1401069-1401821:1|gene:AAEL007061
		AGAP007107-RA	Locus872v1rpkm159.88	DNA-J/hsp40|protein_coding|supercont1.92:442055-444278:1|gene:AAEL003588
		AGAP008327-RA	Locus1697v1rpkm73.98	DnaJ homolog subfamily B member 11 precursor|protein_coding|supercont1.439:825251-835679:-1|gene:AAEL009946
		AGAP006615-RA	Locus1281v1rpkm102.38	fk506 binding protein|protein_coding|supercont1.674:305699-313724:1|gene:AAEL012272
		AGAP008822-RA	Locus2288v1rpkm52.79	fk506-binding protein|protein_coding|supercont1.114:994800-1099513:-1|gene:AAEL004313
		AGAP001502-RA	Locus402v1rpkm345.83	heat shock protein, putative|protein_coding|supercont1.21:2602023-2603616:1|gene:AAEL001052
		AGAP006958-RA	Locus706v1rpkm196.28	heat shock protein|protein_coding|supercont1.1292:84736-88331:1|gene:AAEL014843
		AGAP010691-RA	Locus1206v1rpkm110.73	heat shock protein|protein_coding|supercont1.5:186418-189115:-1|gene:AAEL000301
		AGAP007088-RA	Locus254v1rpkm558.05	peptidyl-prolyl cis-trans isomerase (cyclophilin)|protein_coding|supercont1.817:161728-173771:-1|gene:AAEL013279
		AGAP007392-RA	Locus3983v1rpkm26.49	peptidyl-prolyl cis-trans isomerase h, ppih|protein_coding|supercont1.87:2119717-2135336:-1|gene:AAEL003477
		AGAP011165-RA	Locus1087v1rpkm122.45	prefoldin subunit|protein_coding|supercont1.119:225807-226690:1|gene:AAEL004427
		AGAP006070-RA	Locus1452v1rpkm88.67	prefoldin, subunit, putative|protein_coding|supercont1.805:353488-369122:-1|gene:AAEL013212
		AGAP007361-RA	Locus3232v1rpkm34.17	SEC63 protein, putative|protein_coding|supercont1.293:1063023-1083770:-1|gene:AAEL007987
Helicase activity	3.92	AGAP002278-RA	Locus1109v1rpkm119.76	ABC transporter|protein_coding|supercont1.302:73729-107503:1|gene:AAEL008134
		AGAP001234-RA	Locus5046v1rpkm19.82	activating signal cointegrator 1 complex subunit 3, helc1|protein_coding|supercont1.998:525-1944:1|gene:AAEL014063
		AGAP007504-RA	Locus5891v1rpkm16.59	ATP-binding cassette sub-family A member 3, putative|protein_coding|supercont1.321:644598-665708:-1|gene:AAEL008388
		AGAP001775-RA	Locus288v6rpkm99.07	ATP-binding cassette transporter|protein_coding|supercont1.180:711724-765986:1|gene:AAEL005937
		AGAP005639-RA	Locus1967v1rpkm63.05	ATP-binding cassette transporter|protein_coding|supercont1.474:313030-327570:1|gene:AAEL010379
		AGAP004603-RA	Locus3018v2rpkm25.47	ATP-binding cassette transporter|protein_coding|supercont1.688:67827-73302:-1|gene:AAEL012395
		AGAP010451-RA	Locus2942v1rpkm38.90	ATP-dependent Lon protease, putative|protein_coding|supercont1.206:7321-35806:1|gene:AAEL006474
		AGAP003508-RA	Locus7905v1rpkm11.89	ATP-dependent RNA and DNA helicase|protein_coding|supercont1.260:639818-653813:1|gene:AAEL007512
		AGAP006941-RA	Locus3672v1rpkm29.08	ATP-dependent RNA helicase DDX51|protein_coding|supercont3.31:1312821-1315225:1|gene:CPIJ002335
		AGAP002687-RA	Locus8453v1rpkm11.05	ATP-dependent RNA helicase|protein_coding|supercont1.240:699288-729218:-1|gene:AAEL007150
		AGAP002223-RA	Locus4506v1rpkm22.65	ATP-dependent RNA helicase|protein_coding|supercont1.802:247831-278982:1|gene:AAEL013182
		AGAP012249-RA	Locus1593v1rpkm79.41	ATP-dependent transporter|protein_coding|supercont1.23:2940742-2962095:-1|gene:AAEL001101
		AGAP006186-RE	Locus1599v1rpkm79.07	calcium-transporting ATPase sarcoplasmic/endoplasmic reticulum type|protein_coding|supercont1.211:1168009-1210032:1|gene:AAEL006582
		AGAP006186-RB	Locus1599v4rpkm2.17_PRE	calcium-transporting ATPase sarcoplasmic/endoplasmic reticulum type|protein_coding|supercont1.211:1168009-1216346:1|gene:AAEL006582
		AGAP008085-RA	Locus2917v1rpkm39.46	cation-transporting ATPase 13a1 (g-box binding protein)|protein_coding|supercont1.48:296799-323520:-1|gene:AAEL002061
		AGAP011271-RA	Locus3855v1rpkm27.51	cation-transporting ATPase fly|protein_coding|supercont1.355:683664-729755:-1|gene:AAEL008902
		AGAP008698-RA	Locus1505v1rpkm84.12	chromodomain helicase DNA binding protein|protein_coding|supercont1.128:1374063-1395951:1|gene:AAEL004716
		AGAP010872-RA	Locus1864v1rpkm66.87	conserved hypothetical protein|protein_coding|supercont1.303:158647-159796:1|gene:AAEL008139
		AGAP001820-RA	Locus3024v1rpkm37.34	conserved hypothetical protein|protein_coding|supercont1.804:149747-161788:1|gene:AAEL013189
		AGAP008601-RA	Locus2042v1rpkm60.26	DEAD box ATP-dependent RNA helicase|protein_coding|supercont1.172:1916058-1924962:1|gene:AAEL005744
		AGAP001223-RA	Locus7778v1rpkm12.11	DEAD box ATP-dependent RNA helicase|protein_coding|supercont1.215:652619-654987:-1|gene:AAEL006640
		AGAP009075-RA	Locus1653v1rpkm76.29	DEAD box ATP-dependent RNA helicase|protein_coding|supercont1.25:3562208-3573833:-1|gene:AAEL001216
		AGAP010702-RA	Locus7078v1rpkm13.40	DEAD box ATP-dependent RNA helicase|protein_coding|supercont1.345:904455-925548:1|gene:AAEL008728
		AGAP007825-RA	Locus5807v1rpkm16.86	DEAD box ATP-dependent RNA helicase|protein_coding|supercont1.38:1377901-1380439:-1|gene:AAEL001657
		AGAP007511-RA	Locus3306v1rpkm33.05	DEAD box ATP-dependent RNA helicase|protein_coding|supercont1.387:804805-823661:1|gene:AAEL009285
		AGAP011084-RA	Locus3469v1rpkm31.21	DEAD box ATP-dependent RNA helicase|protein_coding|supercont1.470:402844-410706:-1|gene:AAEL010317
		AGAP004765-RA	Locus3126v1rpkm35.80	DEAD box ATP-dependent RNA helicase|protein_coding|supercont1.58:2690118-2701975:1|gene:AAEL002488
		AGAP012358-RB	Locus9093v1rpkm10.25	DEAD box ATP-dependent RNA helicase|protein_coding|supercont1.768:147796-149843:-1|gene:AAEL012962
		AGAP001057-RA	Locus11828v1rpkm7.38	DEAD box ATP-dependent RNA helicase|protein_coding|supercont1.835:111920-114929:-1|gene:AAEL013400
		AGAP012289-RA	Locus5581v2rpkm15.32	dicer-1|protein_coding|supercont1.221:206925-249357:1|gene:AAEL006794
		AGAP002988-RA	Locus9348v1rpkm9.95	DNA repair helicase rad3/xp-d|protein_coding|supercont1.7:4646773-4663994:-1|gene:AAEL000404
		AGAP010700-RA	Locus3534v1rpkm30.57	helicase|protein_coding|supercont1.102:2102838-2134003:-1|gene:AAEL003968
		AGAP010462-RA	Locus6847v1rpkm13.89	helicase|protein_coding|supercont1.136:775143-801849:-1|gene:AAEL004942
		AGAP009980-RA	Locus3564v1rpkm30.22	helicase|protein_coding|supercont1.263:1257295-1291367:1|gene:AAEL007558
		AGAP009600-RA	Locus4878v1rpkm20.69	helicase|protein_coding|supercont1.366:987790-1019963:-1|gene:AAEL009067
		AGAP006427-RA	Locus1143v1rpkm116.52	hypothetical protein|protein_coding|supercont1.941:98439-197674:-1|gene:AAEL018267
		AGAP009910-RA	Locus3731v1rpkm28.62	ku P80 DNA helicase|protein_coding|supercont1.94:1901667-1910887:1|gene:AAEL003684
		AGAP002717-RA	Locus7159v1rpkm13.26	lipid a export ATP-binding/permease protein msba|protein_coding|supercont1.8:3711414-3730662:1|gene:AAEL000434
		AGAP007917-RA	Locus2497v1rpkm48.37	multidrug resistance-associated protein|protein_coding|supercont1.213:838086-915438:1|gene:AAEL006622
		AGAP001133-RA	Locus2842v1rpkm40.89	nonsense-mediated mRNA decay protein 1 (rent1)|protein_coding|supercont1.616:428989-444113:-1|gene:AAEL011817
		AGAP000440-RA	Locus1229v1rpkm107.88	peroxisomal membrane protein 70 abcd3|protein_coding|supercont1.71:1638885-1676168:1|gene:AAEL002913
		AGAP010026-RA	Locus4408v1rpkm23.22	phospholipid-transporting ATPase 1 (aminophospholipid flippase 1)|protein_coding|supercont1.274:1436159-1462110:-1|gene:AAEL007689
		AGAP002829-RA	Locus3373v1rpkm32.21	Probable ATP-dependent RNA helicase spindle-E (EC 3.6.4.13)|protein_coding|supercont1.809:84614-128939:1|gene:AAEL013235
		AGAP012169-RA	Locus5417v1rpkm18.22	rad25/xp-b DNA repair helicase|protein_coding|supercont1.805:581456-584287:-1|gene:AAEL013205
		AGAP000634-RA	Locus7965v1rpkm11.77	Regulator of telomere elongation helicase 1 homolog (EC 3.6.4.12)|protein_coding|supercont1.360:515593-540942:-1|gene:AAEL008960
		AGAP009746-RA	Locus2713v1rpkm43.42	RuvB-like helicase 1 (EC 3.6.4.12)(Pontin)|protein_coding|supercont1.127:1352975-1354957:-1|gene:AAEL004686
rRNA processing	3.75	AGAP001146-RA	Locus7247v1rpkm13.10	conserved hypothetical protein|protein_coding|supercont1.116:981915-985089:-1|gene:AAEL004364
		AGAP001380-RA	Locus1084v1rpkm122.99	translation initiation factor|protein_coding|supercont1.94:555940-570245:1|gene:AAEL003661
		AGAP002088-RA	Locus5489v1rpkm18.01	U3 small nucleolar RNA-associated protein homolog, putative|protein_coding|supercont1.8:2460670-2466261:-1|gene:AAEL000422
		AGAP002330-RA	Locus2957v1rpkm38.60	conserved hypothetical protein|protein_coding|supercont1.144:656006-656773:1|gene:AAEL005163
		AGAP002829-RA	Locus3373v1rpkm32.21	Probable ATP-dependent RNA helicase spindle-E (EC 3.6.4.13)|protein_coding|supercont1.809:84614-128939:1|gene:AAEL013235
		AGAP003002-RA	Locus2501v1rpkm48.32	ribosomal RNA methyltransferase|protein_coding|supercont1.21:2678634-2681448:1|gene:AAEL001037
		AGAP004011-RA	Locus4088v1rpkm25.51	conserved hypothetical protein|protein_coding|supercont1.343:227351-228554:1|gene:AAEL008700
		AGAP004336-RA	Locus5147v1rpkm19.33	NBP2b protein, putative|protein_coding|supercont1.409:320473-322099:1|gene:AAEL009579
		AGAP004465-RA	Locus3609v1rpkm29.72	dimethyladenosine transferase|protein_coding|supercont1.488:775745-776806:-1|gene:AAEL010575
		AGAP004557-RA	Locus6955v1rpkm13.66	WD-repeat protein|protein_coding|supercont1.388:737753-764806:-1|gene:AAEL009308
		AGAP005542-RA	Locus7577v1rpkm12.43	Queuine tRNA-ribosyltransferase subunit QTRTD1 homolog (EC 2.4.2.29)(Queuine tRNA-ribosyltransferase domain-containing protein 1)|protein_coding|supercont1.527:531360-535352:-1|gene:AAEL010968
		AGAP005871-RA	Locus5173v1rpkm19.20	ribosome biogenesis protein|protein_coding|supercont1.90:216692-239523:-1|gene:AAEL003555
		AGAP006808-RA	Locus3294v1rpkm33.26	ribosome biogenesis regulatory protein|protein_coding|supercont1.663:109384-122936:-1|gene:AAEL012185
		AGAP008163-RA	Locus1360v1rpkm96.23	ribosomal protein l7ae|protein_coding|supercont1.84:7553-8347:-1|gene:AAEL003352
		AGAP009438-RA	Locus12633v1rpkm6.63	ribosome biogenesis protein tsr1 (20S rRNA accumulation protein 1)|protein_coding|supercont1.121:1819657-1823860:-1|gene:AAEL004493
		AGAP009615-RA	Locus8247v1rpkm11.33	conserved hypothetical protein|protein_coding|supercont1.122:1733287-1749174:-1|gene:AAEL004526
		AGAP009740-RA	Locus17731v2rpkm0.00_PRE	tRNA (guanine-N2-)-methyltransferase, putative|protein_coding|supercont1.472:501519-510005:-1|gene:AAEL010349
		AGAP009743-RA	Locus7336v1rpkm12.90	zinc phosphodiesterase|protein_coding|supercont1.472:413537-427548:-1|gene:AAEL010336
		AGAP010382-RA	Locus3515v2rpkm22.94	Serrate RNA effector molecule homolog (Arsenite-resistance protein 2 homolog)|protein_coding|supercont1.83:2627765-2644281:-1|gene:AAEL003287
		AGAP011244-RA	Locus1662v1rpkm75.78	fibrillarin|protein_coding|supercont1.465:678085-683975:1|gene:AAEL010248
		AGAP012204-RA	Locus2867v1rpkm40.30	NHP2 protein, putative|protein_coding|supercont1.87:915821-916953:1|gene:AAEL003469
		AGAP012289-RA	Locus5581v2rpkm15.32	dicer-1|protein_coding|supercont1.221:206925-249357:1|gene:AAEL006794
		AGAP002409-RA	Locus3385v1rpkm32.11	pseudouridylate synthase|protein_coding|supercont1.250:511162-512529:-1|gene:AAEL007354
		AGAP007128-RA	Locus3185v1rpkm34.77	Ribosome biogenesis protein BOP1 homolog |protein_coding|supercont1.24:3518962-3533924:1|gene:AAEL001169
		AGAP007244-RA	Locus5794v1rpkm16.92	Ribosome biogenesis protein WDR12 homolog |protein_coding|supercont1.139:509949-532148:1|gene:AAEL005041
		AGAP004752-RA	Locus3085v1rpkm36.44	tRNA (guanine-N(7)-)-methyltransferase (EC 2.1.1.33)(tRNA(m7G46)-methyltransferase)|protein_coding|supercont1.373:822082-823864:1|gene:AAEL009156
Translational initiation factor	1.32	AGAP002948-RA	Locus2323v1rpkm51.94	eukaryotic translation initiation factor 4e type|protein_coding|supercont1.175:1491147-1527362:1|gene:AAEL005796
		AGAP007218-RA	Locus593v1rpkm232.77	eukaryotic translation initiation factor|protein_coding|supercont1.588:164700-174867:1|gene:AAEL011527
		AGAP009035-RA	Locus2285v1rpkm52.95	transcription elongation factor s-ii|protein_coding|supercont1.34:18927-25313:-1|gene:AAEL001496
		AGAP009310-RA	Locus2415v1rpkm49.85	hypothetical protein|protein_coding|supercont1.472:522324-583892:1|gene:AAEL017368
		AGAP009904-RA	Locus6251v1rpkm15.49	conserved hypothetical protein|protein_coding|supercont1.94:1800138-1807443:-1|gene:AAEL003654
		AGAP011190-RA	Locus659v1rpkm210.06	eukaryotic translation initiation factor|protein_coding|supercont1.893:158663-166754:1|gene:AAEL013675
		AGAP011203-RA	Locus273v1rpkm528.24	eukaryotic translation initiation factor|protein_coding|supercont1.3:4872924-4909278:-1|gene:AAEL000185
		AGAP009234-RA	Locus1649v1rpkm76.52	elongation factor ts|protein_coding|supercont1.6:1374159-1375082:1|gene:AAEL000331
		AGAP002340-RA	Locus1682v1rpkm74.63	Eukaryotic translation initiation factor 3 subunit A (eIF3a)(Eukaryotic translation initiation factor 3 subunit 10)|protein_coding|supercont1.234:1487526-1535849:1|gene:AAEL007078
		AGAP002337-RA	Locus1222v1rpkm108.49	Eukaryotic translation initiation factor 3 subunit D (eIF3d)(Eukaryotic translation initiation factor 3 subunit 7)|protein_coding|supercont1.437:916794-931730:-1|gene:AAEL009902
		AGAP006613-RB	Locus1282v1rpkm102.19	Eukaryotic translation initiation factor 3 subunit J (eIF3j)|protein_coding|supercont1.674:348067-353006:-1|gene:AAEL012279
		AGAP006459-RA	Locus277v1rpkm518.83	conserved hypothetical protein|protein_coding|supercont1.511:447491-466195:1|gene:AAEL010843
Aminoacyl-tRNA synthetase	3.1	AGAP003405-RA	Locus580v1rpkm238.54	adenylosuccinate synthetase|protein_coding|supercont1.80:1494277-1562843:1|gene:AAEL003161
		AGAP000012-RA	Locus4924v1rpkm20.43	tyrosyl-tRNA synthetase|protein_coding|supercont1.487:445033-447867:1|gene:AAEL010563
		AGAP001146-RA	Locus7247v1rpkm13.10	conserved hypothetical protein|protein_coding|supercont1.116:981915-985089:-1|gene:AAEL004364
		AGAP002088-RA	Locus5489v1rpkm18.01	U3 small nucleolar RNA-associated protein homolog, putative|protein_coding|supercont1.8:2460670-2466261:-1|gene:AAEL000422
		AGAP002101-RA	Locus1226v1rpkm108.10	isoleucyl tRNA synthetase|protein_coding|supercont1.7:4386853-4416525:-1|gene:AAEL000388
		AGAP002945-RA	Locus2522v1rpkm47.71	bifunctional aminoacyl-tRNA synthetase|protein_coding|supercont1.175:1441603-1470184:1|gene:AAEL005801
		AGAP002948-RA	Locus2323v1rpkm51.94	eukaryotic translation initiation factor 4e type|protein_coding|supercont1.175:1491147-1527362:1|gene:AAEL005796
		AGAP003002-RA	Locus2501v1rpkm48.32	ribosomal RNA methyltransferase|protein_coding|supercont1.21:2678634-2681448:1|gene:AAEL001037
		AGAP003315-RA	Locus3622v1rpkm29.58	tryptophanyl-tRNA synthetase|protein_coding|supercont1.863:320439-328932:-1|gene:AAEL013521
		AGAP003413-RA	Locus1480v1rpkm86.01	chaperone atp11p|protein_coding|supercont1.444:113091-115916:-1|gene:AAEL009981
		AGAP003833-RA	Locus4227v1rpkm24.44	asparagine synthetase|protein_coding|supercont1.3912:657-2348:-1|gene:AAEL015631
		AGAP004336-RA	Locus5147v1rpkm19.33	NBP2b protein, putative|protein_coding|supercont1.409:320473-322099:1|gene:AAEL009579
		AGAP004465-RA	Locus3609v1rpkm29.72	dimethyladenosine transferase|protein_coding|supercont1.488:775745-776806:-1|gene:AAEL010575
		AGAP004557-RA	Locus6955v1rpkm13.66	WD-repeat protein|protein_coding|supercont1.388:737753-764806:-1|gene:AAEL009308
		AGAP004708-RA	Locus2464v1rpkm49.06	arginyl-tRNA synthetase|protein_coding|supercont1.3:2022352-2035355:-1|gene:AAEL000199
		AGAP005542-RA	Locus7577v1rpkm12.43	Queuine tRNA-ribosyltransferase subunit QTRTD1 homolog (EC 2.4.2.29)(Queuine tRNA-ribosyltransferase domain-containing protein 1)|protein_coding|supercont1.527:531360-535352:-1|gene:AAEL010968
		AGAP005576-RA	Locus1172v1rpkm114.50	aspartyl-tRNA synthetase|protein_coding|supercont1.66:2861535-2865585:1|gene:AAEL002748
		AGAP007218-RA	Locus593v1rpkm232.77	eukaryotic translation initiation factor|protein_coding|supercont1.588:164700-174867:1|gene:AAEL011527
		AGAP007689-RA	Locus4836v1rpkm20.93	conserved hypothetical protein|protein_coding|supercont1.453:304600-306512:1|gene:AAEL010101
		AGAP007844-RA	Locus9775v1rpkm9.42	aspartyl-tRNA synthetase|protein_coding|supercont1.25:1766982-1769619:1|gene:AAEL001200
		AGAP007891-RA	Locus6982v1rpkm13.60	methionine-tRNA synthetase|protein_coding|supercont1.1232:78129-91535:-1|gene:AAEL014709
		AGAP008265-RA	Locus1321v1rpkm99.29	seryl-tRNA synthetase|protein_coding|supercont1.139:454153-463010:1|gene:AAEL005037
		AGAP008297-RA	Locus1721v1rpkm72.77	leucyl-tRNA synthetase|protein_coding|supercont1.204:1075213-1085427:-1|gene:AAEL006415
		AGAP009310-RA	Locus2415v1rpkm49.85	hypothetical protein|protein_coding|supercont1.472:522324-583892:1|gene:AAEL017368
		AGAP009615-RA	Locus8247v1rpkm11.33	conserved hypothetical protein|protein_coding|supercont1.122:1733287-1749174:-1|gene:AAEL004526
		AGAP009701-RA	Locus1370v2rpkm93.34	alanyl-tRNA synthetase|protein_coding|supercont1.25:1721704-1732766:1|gene:AAEL001218
		AGAP009740-RA	Locus17731v2rpkm0.00_PRE	tRNA (guanine-N2-)-methyltransferase, putative|protein_coding|supercont1.472:501519-510005:-1|gene:AAEL010349
		AGAP009743-RA	Locus7336v1rpkm12.90	zinc phosphodiesterase|protein_coding|supercont1.472:413537-427548:-1|gene:AAEL010336
		AGAP009904-RA	Locus6251v1rpkm15.49	conserved hypothetical protein|protein_coding|supercont1.94:1800138-1807443:-1|gene:AAEL003654
		AGAP010267-RA	Locus1341v1rpkm97.51	glutaminyl-tRNA synthetase|protein_coding|supercont1.575:313564-322738:1|gene:AAEL011395
		AGAP011190-RA	Locus659v1rpkm210.06	eukaryotic translation initiation factor|protein_coding|supercont1.893:158663-166754:1|gene:AAEL013675
		AGAP011203-RA	Locus273v1rpkm528.24	eukaryotic translation initiation factor|protein_coding|supercont1.3:4872924-4909278:-1|gene:AAEL000185
		AGAP011244-RA	Locus1662v1rpkm75.78	fibrillarin|protein_coding|supercont1.465:678085-683975:1|gene:AAEL010248
		AGAP011472-RA	Locus6147v2rpkm9.58	conserved hypothetical protein|protein_coding|supercont1.186:340923-350886:-1|gene:AAEL006041
		AGAP011798-RA	Locus344v1rpkm402.56	acyl-CoA oxidase|protein_coding|supercont1.333:940173-954412:1|gene:AAEL008574
		AGAP012283-RA	Locus2789v1rpkm41.98	cysteinyl-tRNA synthetase|protein_coding|supercont1.115:2435780-2455887:1|gene:AAEL004345
		AGAP009234-RA	Locus1649v1rpkm76.52	elongation factor ts|protein_coding|supercont1.6:1374159-1375082:1|gene:AAEL000331
		AGAP002340-RA	Locus1682v1rpkm74.63	Eukaryotic translation initiation factor 3 subunit A (eIF3a)(Eukaryotic translation initiation factor 3 subunit 10)|protein_coding|supercont1.234:1487526-1535849:1|gene:AAEL007078
		AGAP002337-RA	Locus1222v1rpkm108.49	Eukaryotic translation initiation factor 3 subunit D (eIF3d)(Eukaryotic translation initiation factor 3 subunit 7)|protein_coding|supercont1.437:916794-931730:-1|gene:AAEL009902
		AGAP006613-RB	Locus1282v1rpkm102.19	Eukaryotic translation initiation factor 3 subunit J (eIF3j)|protein_coding|supercont1.674:348067-353006:-1|gene:AAEL012279
		AGAP000325-RA	Locus1173v1rpkm114.45	lysyl-tRNA synthetase|protein_coding|supercont1.1226:77993-92982:-1|gene:AAEL014702
		AGAP006459-RA	Locus277v1rpkm518.83	conserved hypothetical protein|protein_coding|supercont1.511:447491-466195:1|gene:AAEL010843
		AGAP002409-RA	Locus3385v1rpkm32.11	pseudouridylate synthase|protein_coding|supercont1.250:511162-512529:-1|gene:AAEL007354
		AGAP007128-RA	Locus3185v1rpkm34.77	Ribosome biogenesis protein BOP1 homolog |protein_coding|supercont1.24:3518962-3533924:1|gene:AAEL001169
		AGAP007244-RA	Locus5794v1rpkm16.92	Ribosome biogenesis protein WDR12 homolog |protein_coding|supercont1.139:509949-532148:1|gene:AAEL005041
		AGAP002251-RA	Locus2242v1rpkm54.32	ubiquitin-conjugating enzyme E2 g|protein_coding|supercont1.509:792125-813589:-1|gene:AAEL010798
		AGAP012193-RA	Locus3890v1rpkm27.21	nedd8-conjugating enzyme nce2|protein_coding|supercont1.643:570258-591482:1|gene:AAEL012011
		AGAP006238-RA	Locus4056v1rpkm25.77	ubiquitin-conjugating enzyme E2 c|protein_coding|supercont1.219:422937-434265:1|gene:AAEL006728
		AGAP003857-RA	Locus2055v1rpkm59.91	ubiquitin-conjugating enzyme rad6|protein_coding|supercont1.49:1066628-1103153:1|gene:AAEL002118
		AGAP004752-RA	Locus3085v1rpkm36.44	tRNA (guanine-N(7)-)-methyltransferase (EC 2.1.1.33)(tRNA(m7G46)-methyltransferase)|protein_coding|supercont1.373:822082-823864:1|gene:AAEL009156
Protein synthesis factor	1.43	AGAP002603-RA	Locus3910v1rpkm27.08	eukaryotic peptide chain release factor GTP-binding subunit (erf2) (translation release factor 3) (erf3) (erf-3)|protein_coding|supercont1.17:1212658-1229027:-1|gene:AAEL000825
		AGAP003001-RA	Locus7427v1rpkm12.71	translation elongation factor|protein_coding|supercont1.21:2683017-2707369:-1|gene:AAEL001019
		AGAP003018-RA	Locus1248v1rpkm106.09	dynamin|protein_coding|supercont1.247:1451712-1517888:1|gene:AAEL007288
		AGAP003597-RA	Locus385v2rpkm27.35_PRE	histone-lysine n-methyltransferase|protein_coding|supercont1.510:180416-190805:1|gene:AAEL010826
		AGAP004593-RA	Locus843v1rpkm164.31	past-1|protein_coding|supercont1.476:231881-289301:1|gene:AAEL010403
		AGAP005227-RA	Locus10663v2rpkm7.92	GTP binding protein|protein_coding|supercont1.4:4528750-4556233:-1|gene:AAEL000248
		AGAP005293-RB	Locus918v1rpkm149.85	tubulin beta chain|protein_coding|supercont1.140:2231271-2283895:-1|gene:AAEL005052
		AGAP005294-RB	Locus2337v1rpkm51.65	GTP binding protein|protein_coding|supercont1.140:2124139-2153337:-1|gene:AAEL005071
		AGAP007699-RC	Locus434v1rpkm330.17	ran|protein_coding|supercont1.387:294349-312812:1|gene:AAEL009287
		AGAP009310-RA	Locus2415v1rpkm49.85	hypothetical protein|protein_coding|supercont1.472:522324-583892:1|gene:AAEL017368
		AGAP010510-RA	Locus2278v1rpkm53.12	tubulin beta chain|protein_coding|supercont1.69:2137920-2144560:1|gene:AAEL002848
		AGAP010894-RA	Locus2283v1rpkm52.97	signal recognition particle receptor alpha subunit (sr-alpha)|protein_coding|supercont1.177:1753544-1769237:1|gene:AAEL005856
RNA polymerase	1.96	AGAP007722-RA	Locus5020v1rpkm19.93	Adenylate kinase 2, mitochondrial (AK 2)(EC 2.7.4.3)(ATP-AMP transphosphorylase 2)|protein_coding|supercont1.732:398221-413423:-1|gene:AAEL012731
		AGAP003405-RA	Locus580v1rpkm238.54	adenylosuccinate synthetase|protein_coding|supercont1.80:1494277-1562843:1|gene:AAEL003161
		AGAP000565-RA	Locus116v6rpkm112.55_PRE	thioredoxin reductase|protein_coding|supercont1.71:1067969-1080318:-1|gene:AAEL002886
		AGAP001217-RA	Locus2761v1rpkm42.65	apyrase|protein_coding|supercont1.215:547679-563874:-1|gene:AAEL006659
		AGAP002037-RA	Locus4129v1rpkm25.21	dihydroorotate dehydrogenase|protein_coding|supercont1.186:1613099-1615774:1|gene:AAEL006033
		AGAP002091-RA	Locus7483v1rpkm12.60	phosphoribosylformylglycinamidine synthase, putative|protein_coding|supercont1.154:1819041-1836666:1|gene:AAEL005384
		AGAP002378-RA	Locus1327v1rpkm98.94	hypothetical protein|protein_coding|supercont1.438:520427-530122:1|gene:AAEL017333
		AGAP002779-RA	Locus3588v1rpkm30.00	transcription initiation factor IIF alpha subunit|protein_coding|supercont1.101:1623321-1638457:-1|gene:AAEL003945
		AGAP003218-RA	Locus6219v1rpkm15.60	DNA polymerase v|protein_coding|supercont1.105:1317646-1335944:-1|gene:AAEL004017
		AGAP003923-RA	Locus8058v1rpkm11.63	protein arginine n-methyltransferase|protein_coding|supercont1.221:1501857-1509632:1|gene:AAEL006782
		AGAP003968-RA	Locus1455v1rpkm88.19	cytidylate kinase|protein_coding|supercont1.302:705125-720393:-1|gene:AAEL008131
		AGAP004224-RA	Locus5533v1rpkm17.84	Hormone receptor-like in 96 nuclear receptor|protein_coding|supercont1.243:1319399-1353742:-1|gene:AAEL007202
		AGAP004480-RA	Locus5828v1rpkm16.81	conserved hypothetical protein|protein_coding|supercont1.349:667782-683311:1|gene:AAEL008794
		AGAP005142-RA	Locus5817v1rpkm16.83	mRNA capping enzyme|protein_coding|supercont1.608:28145-43169:-1|gene:AAEL011759
		AGAP005210-RA	Locus2984v1rpkm37.96	translation initiation factor eif-2b gamma subunit|protein_coding|supercont1.580:615556-631033:1|gene:AAEL011442
		AGAP005873-RA	Locus1024v1rpkm132.25	DNA-directed RNA polymerase subunit rpb6|protein_coding|supercont1.90:258724-259361:1|gene:AAEL003552
		AGAP005922-RA	Locus3872v1rpkm27.37	conserved hypothetical protein|protein_coding|supercont1.604:101076-114828:-1|gene:AAEL011701
		AGAP005945-RA	Locus3691v2rpkm21.40	purine nucleoside phosphorylase|protein_coding|supercont1.52:1447747-1494035:1|gene:AAEL002269
		AGAP006355-RA	Locus10614v1rpkm8.51	transcription initiation factor IIE, alpha subunit|protein_coding|supercont1.665:274836-276214:1|gene:AAEL012202
		AGAP007111-RA	Locus4379v1rpkm23.37	uracil phosphoribosyltransferase|protein_coding|supercont1.770:87728-113767:-1|gene:AAEL012973
		AGAP007918-RA	Locus1776v2rpkm50.42	aldehyde oxidase|protein_coding|supercont1.64:2715031-2736168:-1|gene:AAEL002683
		AGAP008304-RA	Locus4817v1rpkm20.99	cgmp-dependent 3,5-cyclic phosphodiesterase|protein_coding|supercont1.34:1819451-1922698:1|gene:AAEL001492
		AGAP008541-RA	Locus1130v1rpkm117.54	cdk9|protein_coding|supercont1.774:346601-367673:-1|gene:AAEL013002
		AGAP009035-RA	Locus2285v1rpkm52.95	transcription elongation factor s-ii|protein_coding|supercont1.34:18927-25313:-1|gene:AAEL001496
		AGAP010064-RA	Locus2434v1rpkm49.52	DNA-directed RNA polymerase II|protein_coding|supercont1.540:774588-778098:1|gene:AAEL011087
		AGAP010321-RA	Locus4701v1rpkm21.57	DNA-directed RNA polymerase II subunit|protein_coding|supercont1.347:1066138-1067446:1|gene:AAEL008755
		AGAP010791-RA	Locus8373v1rpkm11.16	polyribonucleotide nucleotidyltransferase|protein_coding|supercont1.18:484708-498843:1|gene:AAEL000922
		AGAP011133-RA	Locus5762v1rpkm17.02	inosine-5-monophosphate dehydrogenase|protein_coding|supercont1.386:886269-921416:-1|gene:AAEL009273
		AGAP011723-RA	Locus1730v1rpkm72.45	mannose-1-phosphate guanyltransferase|protein_coding|supercont1.629:215948-219551:1|gene:AAEL011912
		AGAP012084-RA	Locus6131v1rpkm15.86	conserved hypothetical protein|protein_coding|supercont1.344:812313-826057:1|gene:AAEL008716
		AGAP012122-RA	Locus10952v1rpkm8.22	DNA-directed RNA polymerase III 25 kDa polypeptide|protein_coding|supercont1.624:265104-266218:-1|gene:AAEL011866
		AGAP012397-RA	Locus2550v1rpkm47.09	DNA-directed RNA polymerase subunit rpb8|protein_coding|supercont1.13:1138460-1139517:1|gene:AAEL000677
		AGAP012796-RA	Locus5318v1rpkm18.64	DNA-directed RNA polymerase|protein_coding|supercont1.263:415666-416800:1|gene:AAEL007568
		AGAP003648-RA	Locus2773v1rpkm42.37	hypothetical protein|protein_coding|supercont1.80:1301251-1315128:1|gene:AAEL017213
		AGAP008151-RA	Locus7268v1rpkm13.06	hypothetical protein|protein_coding|supercont1.84:2256659-2268798:-1|gene:AAEL017156
		AGAP009539-RA	Locus9330v1rpkm9.97	hypothetical protein|protein_coding|supercont1.120:1842285-1861135:1|gene:AAEL017010
		AGAP009141-RA	Locus4607v1rpkm22.07	Mediator of RNA polymerase II transcription subunit 17 (Mediator complex subunit 17)|protein_coding|supercont1.45:2105161-2107616:-1|gene:AAEL001883
		AGAP002247-RA	Locus3260v1rpkm33.81	Mediator of RNA polymerase II transcription subunit 21 (Mediator complex subunit 21)|protein_coding|supercont1.509:104472-108043:1|gene:AAEL010797
		AGAP001393-RA	Locus4356v1rpkm23.56	SAGA-associated factor 11 homolog |protein_coding|supercont1.123:1387639-1390329:-1|gene:AAEL004574
		AGAP005209-RA	Locus2156v1rpkm56.87	uridine cytidine kinase i|protein_coding|supercont1.562:165287-186222:1|gene:AAEL011273
Regulation of splicing	1.73	AGAP002956-RA	Locus2113v1rpkm58.02	U2 snrnp auxiliary factor, small subunit|protein_coding|supercont1.218:487508-501345:-1|gene:AAEL006713
		AGAP003576-RA	Locus2541v1rpkm47.35	transportin|protein_coding|supercont1.91:478647-505702:1|gene:AAEL003573
		AGAP003595-RA	Locus4871v1rpkm20.76	programmed cell death protein 11 (pre-rRNA processing protein rrp5)|protein_coding|supercont1.510:308889-345023:-1|gene:AAEL010827
		AGAP005062-RA	Locus3716v1rpkm28.76	hypothetical protein|protein_coding|supercont1.42:2167826-2188306:-1|gene:AAEL017164
		AGAP005640-RA	Locus6107v1rpkm15.94	pre-mRNA splicing factor|protein_coding|supercont1.474:197749-201120:-1|gene:AAEL010387
		AGAP005920-RA	Locus3882v1rpkm27.25	anti-silencing protein|protein_coding|supercont1.747:799671-809126:1|gene:AAEL012830
		AGAP006755-RA	Locus3742v2rpkm19.42	U1 small nuclear ribonucleoprotein 70 kd|protein_coding|supercont1.570:389130-390489:1|gene:AAEL011340
		AGAP011637-RA	Locus3348v1rpkm32.49	U1 small nuclear ribonucleoprotein A|protein_coding|supercont1.73:1012194-1012926:1|gene:AAEL002980
Heat shock protein DnaJ	1.58	AGAP000831-RA	Locus1980v1rpkm62.61	DNA-J, putative|protein_coding|supercont1.791:477360-483149:-1|gene:AAEL013114
		AGAP002386-RA	Locus3643v1rpkm29.35	conserved hypothetical protein|protein_coding|supercont1.100:657559-662534:-1|gene:AAEL003911
		AGAP002752-RA	Locus1338v1rpkm97.76	tetratricopeptide repeat protein, putative|protein_coding|supercont1.17:1007260-1022771:-1|gene:AAEL000807
		AGAP003715-RA	Locus3621v1rpkm29.60	conserved hypothetical protein|protein_coding|supercont1.155:405354-427973:-1|gene:AAEL005425
		AGAP005981-RA	Locus351v1rpkm398.12	chaperone protein DNAj|protein_coding|supercont1.144:3851-17004:-1|gene:AAEL005165
		AGAP007107-RA	Locus872v1rpkm159.88	DNA-J/hsp40|protein_coding|supercont1.92:442055-444278:1|gene:AAEL003588
		AGAP007361-RA	Locus3232v1rpkm34.17	SEC63 protein, putative|protein_coding|supercont1.293:1063023-1083770:-1|gene:AAEL007987
		AGAP007541-RA	Locus8299v2rpkm8.52	M-phase phosphoprotein 11|protein_coding|supercont3.327:4253-6404:-1|gene:CPIJ011412
		AGAP007565-RB	Locus2246v2rpkm42.06	chaperone protein DNAj|protein_coding|supercont1.537:439403-449877:-1|gene:AAEL011055
		AGAP008327-RA	Locus1697v1rpkm73.98	DnaJ homolog subfamily B member 11 precursor|protein_coding|supercont1.439:825251-835679:-1|gene:AAEL009946
		AGAP010432-RA	Locus4751v1rpkm21.33	conserved hypothetical protein|protein_coding|supercont1.353:318433-325718:1|gene:AAEL008864
RNA splicing	1.54	AGAP002908-RA	Locus2806v1rpkm41.68	splicing factor u2af large subunit|protein_coding|supercont1.68:773900-789939:-1|gene:AAEL002818
		AGAP002956-RA	Locus2113v1rpkm58.02	U2 snrnp auxiliary factor, small subunit|protein_coding|supercont1.218:487508-501345:-1|gene:AAEL006713
		AGAP003019-RA	Locus7155v1rpkm13.27	cleavage stimulation factor|protein_coding|supercont1.171:26571-28732:1|gene:AAEL005719
		AGAP003460-RA	Locus4335v1rpkm23.69	mRNA (guanine-7-)methyltransferase|protein_coding|supercont1.603:729793-731428:1|gene:AAEL011698
		AGAP004011-RA	Locus4088v1rpkm25.51	conserved hypothetical protein|protein_coding|supercont1.343:227351-228554:1|gene:AAEL008700
		AGAP004176-RA	Locus4479v2rpkm19.18	serine threonine-protein kinase|protein_coding|supercont1.565:514228-540152:-1|gene:AAEL011308
		AGAP005142-RA	Locus5817v1rpkm16.83	mRNA capping enzyme|protein_coding|supercont1.608:28145-43169:-1|gene:AAEL011759
		AGAP005640-RA	Locus6107v1rpkm15.94	pre-mRNA splicing factor|protein_coding|supercont1.474:197749-201120:-1|gene:AAEL010387
		AGAP006885-RA	Locus2945v1rpkm38.81	pre-mRNA splicing factor prp8|protein_coding|supercont1.442:603899-644055:-1|gene:AAEL009959
		AGAP008433-RA	Locus2749v3rpkm8.14	splicing factor|protein_coding|supercont1.139:2121536-2134186:-1|gene:AAEL005046
		AGAP009743-RA	Locus7336v1rpkm12.90	zinc phosphodiesterase|protein_coding|supercont1.472:413537-427548:-1|gene:AAEL010336
		AGAP007701-RA	Locus4597v1rpkm22.12	Protein CLP1 homolog |protein_coding|supercont1.387:241253-242801:-1|gene:AAEL009302

## Sheet: 3 h-Up--Protein sort & traff
Functional cluster	Enrichment value	An. gambiae ortholog	Ae. albopictus ID	Function
Intracellular protein transport	8.06	AGAP005110-RA	Locus2992v1rpkm37.83	actin|protein_coding|supercont1.677:203313-223527:-1|gene:AAEL012310
		AGAP009538-RA	Locus2561v1rpkm46.78	adaptin, alpha/gamma/epsilon|protein_coding|supercont1.120:1866650-1905683:-1|gene:AAEL004469
		AGAP000161-RA	Locus2897v1rpkm39.72	apl5 protein (spac144.06 protein)|protein_coding|supercont1.327:98840-140217:1|gene:AAEL008462
		AGAP010557-RA	Locus642v1rpkm215.33	bcr-associated protein, bap|protein_coding|supercont1.79:1360711-1372035:-1|gene:AAEL003130
		AGAP003824-RA	Locus6173v1rpkm15.72	brefeldin A-sensitive peripheral Golgi protein, putative|protein_coding|supercont1.1:5339302-5361039:1|gene:AAEL000088
		AGAP001285-RA	Locus1352v2rpkm29.64	charged multivesicular body protein 2a|protein_coding|supercont1.30:1539631-1541254:1|gene:AAEL001336
		AGAP006518-RA	Locus751v1rpkm184.20	charged multivesicular body protein|protein_coding|supercont1.793:108052-111963:1|gene:AAEL013119
		AGAP011888-RA	Locus6009v1rpkm16.23	chromosome region maintenance protein 5/exportin|protein_coding|supercont1.394:726878-782171:1|gene:AAEL009392
		AGAP011374-RA	Locus2199v1rpkm55.71	clathrin coat assembly protein ap-1|protein_coding|supercont1.498:486177-500511:1|gene:AAEL010704
		AGAP007131-RA	Locus1132v1rpkm117.22	clathrin coat associated protein ap-50|protein_coding|supercont1.77:2593149-2605670:-1|gene:AAEL003106
		AGAP001399-RA	Locus1263v1rpkm104.22	coatomer beta subunit|protein_coding|supercont1.123:1753113-1779818:-1|gene:AAEL004546
		AGAP010719-RA	Locus3706v1rpkm28.85	coatomer delta subunit|protein_coding|supercont1.809:152890-162649:1|gene:AAEL013230
		AGAP004798-RA	Locus2450v1rpkm49.23	coatomer|protein_coding|supercont1.186:1348655-1405850:-1|gene:AAEL006040
		AGAP010251-RA	Locus1759v1rpkm71.36	coatomer|protein_coding|supercont1.789:383262-398653:1|gene:AAEL013098
		AGAP006895-RA	Locus1358v1rpkm96.28	conserved hypothetical protein|protein_coding|supercont1.134:1740314-1741849:1|gene:AAEL004914
		AGAP000116-RA	Locus4027v1rpkm26.02	conserved hypothetical protein|protein_coding|supercont1.148:2052399-2087428:1|gene:AAEL005271
		AGAP011135-RA	Locus2757v1rpkm42.72	conserved hypothetical protein|protein_coding|supercont1.386:344144-346291:-1|gene:AAEL009280
		AGAP003503-RA	Locus10190v1rpkm8.97	conserved hypothetical protein|protein_coding|supercont1.702:247444-264191:1|gene:AAEL012489
		AGAP004337-RA	Locus5339v1rpkm18.54	elg, drosophila|protein_coding|supercont1.409:321893-330613:-1|gene:AAEL009584
		AGAP000395-RA	Locus3179v1rpkm34.83	endoplasmic reticulum protein erp29|protein_coding|supercont1.996:9512-10640:1|gene:AAEL014052
		AGAP012756-RA	Locus4189v2rpkm19.19	ER lumen protein retaining receptor|protein_coding|supercont1.48:588303-588941:-1|gene:AAEL002086
		AGAP007653-RA	Locus2516v1rpkm47.93	folate carrier protein|protein_coding|supercont1.225:1305995-1338109:1|gene:AAEL006879
		AGAP005632-RA	Locus2130v1rpkm57.61	gamma-soluble nsf attachment protein (snap)|protein_coding|supercont1.488:654056-668052:1|gene:AAEL010589
		AGAP002454-RA	Locus2376v1rpkm50.50	golgi SNAP receptor complex member, putative|protein_coding|supercont1.229:193893-195292:1|gene:AAEL006945
		AGAP008887-RA	Locus1139v7rpkm24.70	hepatocyte growth factor-regulated tyrosine kinase substrate (hgs)|protein_coding|supercont1.151:87815-111849:-1|gene:AAEL005339
		AGAP009322-RA	Locus3154v1rpkm35.23	hypothetical protein|protein_coding|supercont1.390:314682-315674:1|gene:AAEL017371
		AGAP008251-RA	Locus5246v1rpkm18.92	hypothetical protein|protein_coding|supercont1.40:3159103-3201132:1|gene:AAEL001709
		AGAP007299-RA	Locus1237v1rpkm107.14	importin 7,|protein_coding|supercont1.368:844636-856664:-1|gene:AAEL009080
		AGAP006942-RA	Locus1842v1rpkm67.83	importin beta-4|protein_coding|supercont1.497:10023-16475:1|gene:AAEL010698
		AGAP006159-RA	Locus3999v1rpkm26.35	low-Mr GTP-binding protein Rab31, putative|protein_coding|supercont1.547:13667-54126:1|gene:AAEL011171
		AGAP003800-RA	Locus4451v1rpkm23.00	membrin|protein_coding|supercont1.146:1067612-1069394:1|gene:AAEL005217
		AGAP003981-RA	Locus4403v1rpkm23.22	metaxin|protein_coding|supercont1.21:2266072-2268944:-1|gene:AAEL001039
		AGAP010679-RA	Locus2499v2rpkm47.75	mitochondrial import inner membrane translocase subunit TIM10|protein_coding|supercont1.478:261254-261601:-1|gene:AAEL010450
		AGAP002277-RA	Locus898v1rpkm153.39	mitochondrial inner membrane protein translocase, 13kD-subunit, putative|protein_coding|supercont1.302:33721-34476:1|gene:AAEL008128
		AGAP010606-RA	Locus632v1rpkm218.56	mitochondrial inner membrane protein translocase, 8kD-subunit, putative|protein_coding|supercont1.19:3770067-3771012:-1|gene:AAEL000941
		AGAP009182-RA	Locus662v1rpkm209.97	preprotein translocase secy subunit (sec61)|protein_coding|supercont1.122:1517247-1520237:1|gene:AAEL004523
		AGAP002829-RA	Locus3373v1rpkm32.21	Probable ATP-dependent RNA helicase spindle-E (EC 3.6.4.13)|protein_coding|supercont1.809:84614-128939:1|gene:AAEL013235
		AGAP001759-RA	Locus1247v1rpkm106.11	protein transport protein sec23|protein_coding|supercont1.258:475316-488169:-1|gene:AAEL007484
		AGAP011363-RA	Locus1149v1rpkm116.06	rab6|protein_coding|supercont1.189:76705-146447:-1|gene:AAEL006091
		AGAP002982-RA	Locus4718v1rpkm21.47	ran-binding protein|protein_coding|supercont1.436:237645-291519:-1|gene:AAEL009884
		AGAP007699-RC	Locus434v1rpkm330.17	ran|protein_coding|supercont1.387:294349-312812:1|gene:AAEL009287
		AGAP004146-RA	Locus734v2rpkm30.93	ras-related protein Rab-1A, putative|protein_coding|supercont1.140:1254787-1287095:1|gene:AAEL005069
		AGAP005263-RA	Locus3857v2rpkm25.12	Sec24B protein, putative|protein_coding|supercont1.28:3522298-3575029:-1|gene:AAEL001273
		AGAP006529-RA	Locus2579v1rpkm46.31	short-chain dehydrogenase|protein_coding|supercont1.559:498997-524149:1|gene:AAEL011239
		AGAP010894-RA	Locus2283v1rpkm52.97	signal recognition particle receptor alpha subunit (sr-alpha)|protein_coding|supercont1.177:1753544-1769237:1|gene:AAEL005856
		AGAP008339-RA	Locus1768v1rpkm71.10	signal recognition particle, 14kD, putative|protein_coding|supercont1.24:609432-619149:1|gene:AAEL001177
		AGAP001939-RA	Locus3492v1rpkm30.98	signal recognition particle|protein_coding|supercont1.85:1178556-1184589:-1|gene:AAEL003377
		AGAP008761-RA	Locus459v1rpkm308.24	translocon-associated protein, gamma subunit|protein_coding|supercont1.256:414821-415972:-1|gene:AAEL007441
		AGAP003576-RA	Locus2541v1rpkm47.35	transportin|protein_coding|supercont1.91:478647-505702:1|gene:AAEL003573
		AGAP005934-RA	Locus2136v1rpkm57.44	tumor suppressor protein, putative|protein_coding|supercont1.704:121790-129939:1|gene:AAEL012515
		AGAP000529-RA	Locus6275v1rpkm15.43	vacuolar protein sorting vps16|protein_coding|supercont1.487:315033-332769:-1|gene:AAEL010559
		AGAP008353-RA	Locus6074v1rpkm16.04	vacuolar protein sorting|protein_coding|supercont1.34:1633653-1661777:-1|gene:AAEL001497
		AGAP009840-RA	Locus3252v1rpkm33.97	vesicle docking protein P115|protein_coding|supercont1.129:958202-966533:1|gene:AAEL004756
		AGAP006522-RA	Locus2265v1rpkm53.44	zeta-coat protein|protein_coding|supercont1.793:263795-267352:-1|gene:AAEL013121
Clathrin coat	2.28	AGAP009538-RA	Locus2561v1rpkm46.78	adaptin, alpha/gamma/epsilon|protein_coding|supercont1.120:1866650-1905683:-1|gene:AAEL004469
		AGAP000161-RA	Locus2897v1rpkm39.72	apl5 protein (spac144.06 protein)|protein_coding|supercont1.327:98840-140217:1|gene:AAEL008462
		AGAP001399-RA	Locus1263v1rpkm104.22	coatomer beta subunit|protein_coding|supercont1.123:1753113-1779818:-1|gene:AAEL004546
		AGAP001759-RA	Locus1247v1rpkm106.11	protein transport protein sec23|protein_coding|supercont1.258:475316-488169:-1|gene:AAEL007484
		AGAP004798-RA	Locus2450v1rpkm49.23	coatomer|protein_coding|supercont1.186:1348655-1405850:-1|gene:AAEL006040
		AGAP005263-RA	Locus3857v2rpkm25.12	Sec24B protein, putative|protein_coding|supercont1.28:3522298-3575029:-1|gene:AAEL001273
		AGAP006522-RA	Locus2265v1rpkm53.44	zeta-coat protein|protein_coding|supercont1.793:263795-267352:-1|gene:AAEL013121
		AGAP007131-RA	Locus1132v1rpkm117.22	clathrin coat associated protein ap-50|protein_coding|supercont1.77:2593149-2605670:-1|gene:AAEL003106
		AGAP008251-RA	Locus5246v1rpkm18.92	hypothetical protein|protein_coding|supercont1.40:3159103-3201132:1|gene:AAEL001709
		AGAP010251-RA	Locus1759v1rpkm71.36	coatomer|protein_coding|supercont1.789:383262-398653:1|gene:AAEL013098
		AGAP010719-RA	Locus3706v1rpkm28.85	coatomer delta subunit|protein_coding|supercont1.809:152890-162649:1|gene:AAEL013230
		AGAP011374-RA	Locus2199v1rpkm55.71	clathrin coat assembly protein ap-1|protein_coding|supercont1.498:486177-500511:1|gene:AAEL010704
Endomembrane system	1.91	AGAP009538-RA	Locus2561v1rpkm46.78	adaptin, alpha/gamma/epsilon|protein_coding|supercont1.120:1866650-1905683:-1|gene:AAEL004469
		AGAP000395-RA	Locus3179v1rpkm34.83	endoplasmic reticulum protein erp29|protein_coding|supercont1.996:9512-10640:1|gene:AAEL014052
		AGAP001399-RA	Locus1263v1rpkm104.22	coatomer beta subunit|protein_coding|supercont1.123:1753113-1779818:-1|gene:AAEL004546
		AGAP001685-RA	Locus14299v1rpkm5.25	nuclear pore complex protein nup107|protein_coding|supercont1.100:755739-770847:1|gene:AAEL003908
		AGAP001759-RA	Locus1247v1rpkm106.11	protein transport protein sec23|protein_coding|supercont1.258:475316-488169:-1|gene:AAEL007484
		AGAP001975-RA	Locus3073v1rpkm36.55	conserved hypothetical protein|protein_coding|supercont1.744:251684-253184:-1|gene:AAEL012818
		AGAP002288-RA	Locus6569v1rpkm14.63	3-hydroxy-3-methylglutaryl-coenzyme A reductase|protein_coding|supercont1.388:832804-920798:-1|gene:AAEL009311
		AGAP002816-RA	Locus3281v1rpkm33.46	conserved hypothetical protein|protein_coding|supercont1.49:2407778-2426969:-1|gene:AAEL002102
		AGAP003503-RA	Locus10190v1rpkm8.97	conserved hypothetical protein|protein_coding|supercont1.702:247444-264191:1|gene:AAEL012489
		AGAP003576-RA	Locus2541v1rpkm47.35	transportin|protein_coding|supercont1.91:478647-505702:1|gene:AAEL003573
		AGAP003792-RA	Locus7128v1rpkm13.32	glycosyltransferase|protein_coding|supercont1.1:2714033-2718806:-1|gene:AAEL000004
		AGAP004296-RA	Locus860v1rpkm161.76	signal peptidase 12kDa subunit, putative|protein_coding|supercont1.125:2166902-2168376:-1|gene:AAEL004603
		AGAP005263-RA	Locus3857v2rpkm25.12	Sec24B protein, putative|protein_coding|supercont1.28:3522298-3575029:-1|gene:AAEL001273
		AGAP006383-RA	Locus1308v1rpkm99.89	dolichyl-diphosphooligosaccharide protein glycosyltransferase|protein_coding|supercont1.50:896181-898847:-1|gene:AAEL002174
		AGAP006942-RA	Locus1842v1rpkm67.83	importin beta-4|protein_coding|supercont1.497:10023-16475:1|gene:AAEL010698
		AGAP007131-RA	Locus1132v1rpkm117.22	clathrin coat associated protein ap-50|protein_coding|supercont1.77:2593149-2605670:-1|gene:AAEL003106
		AGAP007422-RB	Locus4985v1rpkm20.09	conserved hypothetical protein|protein_coding|supercont1.32:857808-882655:1|gene:AAEL001416
		AGAP007638-RA	Locus1631v2rpkm70.57	ribophorin ii|protein_coding|supercont1.484:60581-78857:-1|gene:AAEL010521
		AGAP008761-RA	Locus459v1rpkm308.24	translocon-associated protein, gamma subunit|protein_coding|supercont1.256:414821-415972:-1|gene:AAEL007441
		AGAP009840-RA	Locus3252v1rpkm33.97	vesicle docking protein P115|protein_coding|supercont1.129:958202-966533:1|gene:AAEL004756
		AGAP010251-RA	Locus1759v1rpkm71.36	coatomer|protein_coding|supercont1.789:383262-398653:1|gene:AAEL013098
		AGAP010894-RA	Locus2283v1rpkm52.97	signal recognition particle receptor alpha subunit (sr-alpha)|protein_coding|supercont1.177:1753544-1769237:1|gene:AAEL005856
		AGAP011842-RA	Locus652v1rpkm212.56	microsomal signal peptidase 25 kda subunit|protein_coding|supercont1.86:1413376-1414324:1|gene:AAEL003418
		AGAP011888-RA	Locus6009v1rpkm16.23	chromosome region maintenance protein 5/exportin|protein_coding|supercont1.394:726878-782171:1|gene:AAEL009392
Vesicle-mediated transport	1.37	AGAP005110-RA	Locus2992v1rpkm37.83	actin|protein_coding|supercont1.677:203313-223527:-1|gene:AAEL012310
		AGAP009538-RA	Locus2561v1rpkm46.78	adaptin, alpha/gamma/epsilon|protein_coding|supercont1.120:1866650-1905683:-1|gene:AAEL004469
		AGAP000161-RA	Locus2897v1rpkm39.72	apl5 protein (spac144.06 protein)|protein_coding|supercont1.327:98840-140217:1|gene:AAEL008462
		AGAP001306-RA	Locus1881v1rpkm66.14	arp2/3 complex 20 kd subunit|protein_coding|supercont1.364:927179-928224:-1|gene:AAEL009041
		AGAP011374-RA	Locus2199v1rpkm55.71	clathrin coat assembly protein ap-1|protein_coding|supercont1.498:486177-500511:1|gene:AAEL010704
		AGAP007131-RA	Locus1132v1rpkm117.22	clathrin coat associated protein ap-50|protein_coding|supercont1.77:2593149-2605670:-1|gene:AAEL003106
		AGAP001399-RA	Locus1263v1rpkm104.22	coatomer beta subunit|protein_coding|supercont1.123:1753113-1779818:-1|gene:AAEL004546
		AGAP010719-RA	Locus3706v1rpkm28.85	coatomer delta subunit|protein_coding|supercont1.809:152890-162649:1|gene:AAEL013230
		AGAP004798-RA	Locus2450v1rpkm49.23	coatomer|protein_coding|supercont1.186:1348655-1405850:-1|gene:AAEL006040
		AGAP010251-RA	Locus1759v1rpkm71.36	coatomer|protein_coding|supercont1.789:383262-398653:1|gene:AAEL013098
		AGAP008325-RA	Locus7181v1rpkm13.23	conserved hypothetical protein|protein_coding|supercont1.439:701022-702086:1|gene:AAEL009944
		AGAP007387-RA	Locus5096v1rpkm19.59	conserved hypothetical protein|protein_coding|supercont1.453:287821-289387:-1|gene:AAEL010107
		AGAP004522-RA	Locus3379v1rpkm32.17	conserved hypothetical protein|protein_coding|supercont1.567:531684-563664:1|gene:AAEL011326
		AGAP002626-RA	Locus4635v2rpkm8.67	conserved hypothetical protein|protein_coding|supercont1.910:50338-65446:-1|gene:AAEL013749
		AGAP000395-RA	Locus3179v1rpkm34.83	endoplasmic reticulum protein erp29|protein_coding|supercont1.996:9512-10640:1|gene:AAEL014052
		AGAP009058-RA	Locus4406v1rpkm23.22	exocyst complex component sec6|protein_coding|supercont1.916:244269-252934:-1|gene:AAEL013769
		AGAP011309-RA	Locus2617v1rpkm45.55	GTP-binding protein|protein_coding|supercont1.83:921662-923743:1|gene:AAEL003293
		AGAP008251-RA	Locus5246v1rpkm18.92	hypothetical protein|protein_coding|supercont1.40:3159103-3201132:1|gene:AAEL001709
		AGAP005275-RA	Locus1188v1rpkm112.87	hypothetical protein|protein_coding|supercont1.82:2259860-2360500:-1|gene:AAEL003267
		AGAP000549-RA	Locus2478v1rpkm48.71	lipoamide acyltransferase component of branched-chain alpha-keto acid dehydrogenase|protein_coding|supercont1.427:852365-854955:1|gene:AAEL009766
		AGAP003800-RA	Locus4451v1rpkm23.00	membrin|protein_coding|supercont1.146:1067612-1069394:1|gene:AAEL005217
		AGAP010679-RA	Locus2499v2rpkm47.75	mitochondrial import inner membrane translocase subunit TIM10|protein_coding|supercont1.478:261254-261601:-1|gene:AAEL010450
		AGAP002277-RA	Locus898v1rpkm153.39	mitochondrial inner membrane protein translocase, 13kD-subunit, putative|protein_coding|supercont1.302:33721-34476:1|gene:AAEL008128
		AGAP010606-RA	Locus632v1rpkm218.56	mitochondrial inner membrane protein translocase, 8kD-subunit, putative|protein_coding|supercont1.19:3770067-3771012:-1|gene:AAEL000941
		AGAP006070-RA	Locus1452v1rpkm88.67	prefoldin, subunit, putative|protein_coding|supercont1.805:353488-369122:-1|gene:AAEL013212
		AGAP001759-RA	Locus1247v1rpkm106.11	protein transport protein sec23|protein_coding|supercont1.258:475316-488169:-1|gene:AAEL007484
		AGAP005263-RA	Locus3857v2rpkm25.12	Sec24B protein, putative|protein_coding|supercont1.28:3522298-3575029:-1|gene:AAEL001273
		AGAP006529-RA	Locus2579v1rpkm46.31	short-chain dehydrogenase|protein_coding|supercont1.559:498997-524149:1|gene:AAEL011239
		AGAP012717-RA	Locus840v12rpkm8.10_PRE	snare protein sec22|protein_coding|supercont1.753:386929-390350:-1|gene:AAEL012875
		AGAP003437-RA	Locus3142v2rpkm28.75	sorting nexin|protein_coding|supercont1.125:1276022-1295253:1|gene:AAEL004620
		AGAP001030-RA	Locus4236v1rpkm24.38	syntaxin 4,|protein_coding|supercont1.398:1037923-1051526:-1|gene:AAEL009458
		AGAP005533-RA	Locus5821v1rpkm16.82	transformation/transcription domain-associated protein|protein_coding|supercont1.766:454047-497311:1|gene:AAEL012951
		AGAP008353-RA	Locus6074v1rpkm16.04	vacuolar protein sorting|protein_coding|supercont1.34:1633653-1661777:-1|gene:AAEL001497
		AGAP009840-RA	Locus3252v1rpkm33.97	vesicle docking protein P115|protein_coding|supercont1.129:958202-966533:1|gene:AAEL004756
		AGAP011358-RA	Locus4697v4rpkm7.76	vesicle protein sorting-associated|protein_coding|supercont1.44:1545306-1552653:1|gene:AAEL001859
		AGAP006522-RA	Locus2265v1rpkm53.44	zeta-coat protein|protein_coding|supercont1.793:263795-267352:-1|gene:AAEL013121
Membrane-bounded vesicle	1.54	AGAP009538-RA	Locus2561v1rpkm46.78	adaptin, alpha/gamma/epsilon|protein_coding|supercont1.120:1866650-1905683:-1|gene:AAEL004469
		AGAP000161-RA	Locus2897v1rpkm39.72	apl5 protein (spac144.06 protein)|protein_coding|supercont1.327:98840-140217:1|gene:AAEL008462
		AGAP001399-RA	Locus1263v1rpkm104.22	coatomer beta subunit|protein_coding|supercont1.123:1753113-1779818:-1|gene:AAEL004546
		AGAP001759-RA	Locus1247v1rpkm106.11	protein transport protein sec23|protein_coding|supercont1.258:475316-488169:-1|gene:AAEL007484
		AGAP001975-RA	Locus3073v1rpkm36.55	conserved hypothetical protein|protein_coding|supercont1.744:251684-253184:-1|gene:AAEL012818
		AGAP002627-RA	Locus1670v1rpkm75.21	S-formylglutathione hydrolase, putative|protein_coding|supercont1.21:1839770-1841117:-1|gene:AAEL001030
		AGAP004798-RA	Locus2450v1rpkm49.23	coatomer|protein_coding|supercont1.186:1348655-1405850:-1|gene:AAEL006040
		AGAP005263-RA	Locus3857v2rpkm25.12	Sec24B protein, putative|protein_coding|supercont1.28:3522298-3575029:-1|gene:AAEL001273
		AGAP006522-RA	Locus2265v1rpkm53.44	zeta-coat protein|protein_coding|supercont1.793:263795-267352:-1|gene:AAEL013121
		AGAP007131-RA	Locus1132v1rpkm117.22	clathrin coat associated protein ap-50|protein_coding|supercont1.77:2593149-2605670:-1|gene:AAEL003106
		AGAP008251-RA	Locus5246v1rpkm18.92	hypothetical protein|protein_coding|supercont1.40:3159103-3201132:1|gene:AAEL001709
		AGAP009840-RA	Locus3252v1rpkm33.97	vesicle docking protein P115|protein_coding|supercont1.129:958202-966533:1|gene:AAEL004756
		AGAP010251-RA	Locus1759v1rpkm71.36	coatomer|protein_coding|supercont1.789:383262-398653:1|gene:AAEL013098
		AGAP010719-RA	Locus3706v1rpkm28.85	coatomer delta subunit|protein_coding|supercont1.809:152890-162649:1|gene:AAEL013230
		AGAP011337-RA	Locus6708v1rpkm14.24	conserved hypothetical protein|protein_coding|supercont1.17:2495875-2507432:-1|gene:AAEL000802
		AGAP011374-RA	Locus2199v1rpkm55.71	clathrin coat assembly protein ap-1|protein_coding|supercont1.498:486177-500511:1|gene:AAEL010704
Protein import to mitochondria	1.5	AGAP001939-RA	Locus3492v1rpkm30.98	signal recognition particle|protein_coding|supercont1.85:1178556-1184589:-1|gene:AAEL003377
		AGAP002183-RA	Locus2601v1rpkm45.80	signal recognition particle 68 kda protein|protein_coding|supercont1.450:702159-704768:-1|gene:AAEL010060
		AGAP002277-RA	Locus898v1rpkm153.39	mitochondrial inner membrane protein translocase, 13kD-subunit, putative|protein_coding|supercont1.302:33721-34476:1|gene:AAEL008128
		AGAP006895-RA	Locus1358v1rpkm96.28	conserved hypothetical protein|protein_coding|supercont1.134:1740314-1741849:1|gene:AAEL004914
		AGAP008339-RA	Locus1768v1rpkm71.10	signal recognition particle, 14kD, putative|protein_coding|supercont1.24:609432-619149:1|gene:AAEL001177
		AGAP008761-RA	Locus459v1rpkm308.24	translocon-associated protein, gamma subunit|protein_coding|supercont1.256:414821-415972:-1|gene:AAEL007441
		AGAP010606-RA	Locus632v1rpkm218.56	mitochondrial inner membrane protein translocase, 8kD-subunit, putative|protein_coding|supercont1.19:3770067-3771012:-1|gene:AAEL000941
		AGAP010679-RA	Locus2499v2rpkm47.75	mitochondrial import inner membrane translocase subunit TIM10|protein_coding|supercont1.478:261254-261601:-1|gene:AAEL010450
		AGAP010894-RA	Locus2283v1rpkm52.97	signal recognition particle receptor alpha subunit (sr-alpha)|protein_coding|supercont1.177:1753544-1769237:1|gene:AAEL005856
N-glycan biosynthesis	1.75	AGAP002671-RA	Locus5064v1rpkm19.76	beta-1,3-galactosyltransferase|protein_coding|supercont1.22:897705-951513:-1|gene:AAEL001088
		AGAP003551-RA	Locus2641v1rpkm44.98	beta1,4 mannosyltransferase|protein_coding|supercont1.8:379794-390003:1|gene:AAEL000451
		AGAP008132-RA	Locus5084v1rpkm19.65	conserved hypothetical protein|protein_coding|supercont1.162:223723-231747:1|gene:AAEL005535
		AGAP007168-RA	Locus5509v1rpkm17.92	conserved hypothetical protein|protein_coding|supercont1.58:327620-337719:1|gene:AAEL002483
		AGAP003461-RA	Locus3374v1rpkm32.20	conserved hypothetical protein|protein_coding|supercont1.68:2675858-2677047:1|gene:AAEL002805
		AGAP000258-RA	Locus3610v1rpkm29.72	conserved hypothetical protein|protein_coding|supercont3.1422:19451-22506:-1|gene:CPIJ019093
		AGAP006383-RA	Locus1308v1rpkm99.89	dolichyl-diphosphooligosaccharide protein glycosyltransferase|protein_coding|supercont1.50:896181-898847:-1|gene:AAEL002174
		AGAP008491-RA	Locus622v1rpkm223.28	oligosaccharyl transferase, subunit, putative|protein_coding|supercont1.51:2898894-2903214:1|gene:AAEL002183
		AGAP000434-RA	Locus2138v1rpkm57.23	oligosaccharyl transferase|protein_coding|supercont1.111:2318591-2332139:-1|gene:AAEL004228
		AGAP002396-RA	Locus1133v1rpkm117.10	oligosaccharyl transferase|protein_coding|supercont1.68:1996936-2028292:1|gene:AAEL002804
		AGAP007638-RA	Locus1631v2rpkm70.57	ribophorin ii|protein_coding|supercont1.484:60581-78857:-1|gene:AAEL010521
		AGAP010174-RA	Locus1193v1rpkm112.41	ribophorin|protein_coding|supercont1.786:405521-418451:1|gene:AAEL013071
			#N/A	#N/A
			#N/A	#N/A
Chaperone	6.39	AGAP005032-RB	Locus496v1rpkm287.18	calnexin|protein_coding|supercont1.1475:46757-69563:1|gene:AAEL015100
		AGAP004212-RA	Locus272v1rpkm528.34	calreticulin|protein_coding|supercont1.20:3614727-3623251:-1|gene:AAEL001005
		AGAP005981-RA	Locus351v1rpkm398.12	chaperone protein DNAj|protein_coding|supercont1.144:3851-17004:-1|gene:AAEL005165
		AGAP007565-RB	Locus2246v2rpkm42.06	chaperone protein DNAj|protein_coding|supercont1.537:439403-449877:-1|gene:AAEL011055
		AGAP004002-RA	Locus908v1rpkm151.92	chaperonin-60kD, ch60|protein_coding|supercont1.591:670682-691994:1|gene:AAEL011584
		AGAP003477-RA	Locus1326v1rpkm99.07	chaperonin|protein_coding|supercont1.229:173214-184304:-1|gene:AAEL006946
		AGAP009694-RA	Locus1097v1rpkm120.89	chaperonin|protein_coding|supercont1.271:677583-708411:1|gene:AAEL007650
		AGAP009505-RA	Locus561v1rpkm247.62	chaperonin|protein_coding|supercont1.275:781124-809571:-1|gene:AAEL007702
		AGAP004238-RA	Locus1671v2rpkm67.93	chaperonin|protein_coding|supercont1.388:801712-812719:-1|gene:AAEL009320
		AGAP008249-RA	Locus681v1rpkm202.06	chaperonin|protein_coding|supercont1.40:3072867-3076312:1|gene:AAEL001715
		AGAP002759-RA	Locus820v1rpkm168.56	chaperonin|protein_coding|supercont1.450:160123-173758:1|gene:AAEL010063
		AGAP010588-RA	Locus1048v1rpkm127.76	chaperonin|protein_coding|supercont1.734:13741-15944:1|gene:AAEL012746
		AGAP002762-RA	Locus631v1rpkm219.76	chaperonin|protein_coding|supercont1.9:3563427-3585798:-1|gene:AAEL000486
		AGAP002386-RA	Locus3643v1rpkm29.35	conserved hypothetical protein|protein_coding|supercont1.100:657559-662534:-1|gene:AAEL003911
		AGAP011150-RA	Locus1278v1rpkm102.59	conserved hypothetical protein|protein_coding|supercont1.119:1166368-1178260:-1|gene:AAEL004438
		AGAP002816-RA	Locus3281v1rpkm33.46	conserved hypothetical protein|protein_coding|supercont1.49:2407778-2426969:-1|gene:AAEL002102
		AGAP007473-RA	Locus2021v1rpkm60.91	conserved hypothetical protein|protein_coding|supercont1.83:236178-240629:-1|gene:AAEL003303
		AGAP012376-RA	Locus5083v1rpkm19.65	cyclophilin|protein_coding|supercont1.233:1401069-1401821:1|gene:AAEL007061
		AGAP007107-RA	Locus872v1rpkm159.88	DNA-J/hsp40|protein_coding|supercont1.92:442055-444278:1|gene:AAEL003588
		AGAP008327-RA	Locus1697v1rpkm73.98	DnaJ homolog subfamily B member 11 precursor|protein_coding|supercont1.439:825251-835679:-1|gene:AAEL009946
		AGAP006615-RA	Locus1281v1rpkm102.38	fk506 binding protein|protein_coding|supercont1.674:305699-313724:1|gene:AAEL012272
		AGAP008822-RA	Locus2288v1rpkm52.79	fk506-binding protein|protein_coding|supercont1.114:994800-1099513:-1|gene:AAEL004313
		AGAP001502-RA	Locus402v1rpkm345.83	heat shock protein, putative|protein_coding|supercont1.21:2602023-2603616:1|gene:AAEL001052
		AGAP006958-RA	Locus706v1rpkm196.28	heat shock protein|protein_coding|supercont1.1292:84736-88331:1|gene:AAEL014843
		AGAP010691-RA	Locus1206v1rpkm110.73	heat shock protein|protein_coding|supercont1.5:186418-189115:-1|gene:AAEL000301
		AGAP007088-RA	Locus254v1rpkm558.05	peptidyl-prolyl cis-trans isomerase (cyclophilin)|protein_coding|supercont1.817:161728-173771:-1|gene:AAEL013279
		AGAP007392-RA	Locus3983v1rpkm26.49	peptidyl-prolyl cis-trans isomerase h, ppih|protein_coding|supercont1.87:2119717-2135336:-1|gene:AAEL003477
		AGAP011165-RA	Locus1087v1rpkm122.45	prefoldin subunit|protein_coding|supercont1.119:225807-226690:1|gene:AAEL004427
		AGAP006070-RA	Locus1452v1rpkm88.67	prefoldin, subunit, putative|protein_coding|supercont1.805:353488-369122:-1|gene:AAEL013212
		AGAP007361-RA	Locus3232v1rpkm34.17	SEC63 protein, putative|protein_coding|supercont1.293:1063023-1083770:-1|gene:AAEL007987
			#N/A	#N/A
Proteasome	5.75	AGAP000018-RA	Locus7724v3rpkm8.11	phosphatidylinositol 3-kinase catalytic subunit alpha, beta, delta|protein_coding|supercont1.71:894341-929044:-1|gene:AAEL002903
		AGAP000616-RA	Locus1125v1rpkm118.14	26S protease regulatory subunit 6a|protein_coding|supercont1.59:1067031-1074156:1|gene:AAEL002508
		AGAP001037-RA	Locus1164v1rpkm115.02	xaa-pro aminopeptidase|protein_coding|supercont1.427:905450-907917:1|gene:AAEL009764
		AGAP001307-RA	Locus1749v1rpkm71.82	ubiquitin fusion degradaton protein|protein_coding|supercont1.364:912913-915184:1|gene:AAEL009042
		AGAP001330-RB	Locus5905v1rpkm16.55	proprotein convertase subtilisin/kexin type 4, furin|protein_coding|supercont1.94:1002252-1428939:-1|gene:AAEL003652
		AGAP001407-RA	Locus2134v2rpkm24.29	26S protease regulatory subunit S10b|protein_coding|supercont1.123:1841147-1853090:-1|gene:AAEL004563
		AGAP001651-RA	Locus3785v1rpkm28.09	26S proteasome subunit|protein_coding|supercont1.1335:11486-41647:-1|gene:AAEL014915
		AGAP001681-RA	Locus3391v1rpkm32.05	ubiquitination factor E4a|protein_coding|supercont1.100:2617536-2632961:1|gene:AAEL003907
		AGAP001745-RA	Locus1785v1rpkm70.38	26S proteasome regulatory subunit rpn2|protein_coding|supercont1.71:1283336-1293544:1|gene:AAEL002906
		AGAP002061-RA	Locus945v1rpkm145.95	26S proteasome non-ATPase regulatory subunit|protein_coding|supercont1.449:110750-112186:-1|gene:AAEL010048
		AGAP002481-RA	Locus1292v1rpkm101.34	26S proteasome regulatory subunit rpn1|protein_coding|supercont1.200:1399129-1442507:-1|gene:AAEL006315
		AGAP002597-RA	Locus2829v1rpkm41.07	conserved hypothetical protein|protein_coding|supercont1.17:1421063-1435237:1|gene:AAEL000815
		AGAP002606-RA	Locus853v1rpkm162.85	26S proteasome non-ATPase regulatory subunit|protein_coding|supercont1.68:802969-819808:-1|gene:AAEL002789
		AGAP002762-RA	Locus631v1rpkm219.76	chaperonin|protein_coding|supercont1.9:3563427-3585798:-1|gene:AAEL000486
		AGAP003216-RA	Locus878v1rpkm157.84	26S protease regulatory subunit|protein_coding|supercont1.656:389571-391272:1|gene:AAEL012095
		AGAP003605-RA	Locus2183v1rpkm56.10	cullin|protein_coding|supercont1.228:548710-562116:1|gene:AAEL006929
		AGAP003851-RA	Locus12256v1rpkm6.96	conserved hypothetical protein|protein_coding|supercont1.49:544929-545606:1|gene:AAEL002121
		AGAP003923-RA	Locus8058v1rpkm11.63	protein arginine n-methyltransferase|protein_coding|supercont1.221:1501857-1509632:1|gene:AAEL006782
		AGAP004991-RA	Locus1105v1rpkm119.96	proteasome subunit beta type|protein_coding|supercont1.348:777766-778786:-1|gene:AAEL008770
		AGAP005535-RA	Locus1018v1rpkm132.69	proteasome regulatory subunits|protein_coding|supercont1.1071:199305-218800:1|gene:AAEL014325
		AGAP005540-RA	Locus1781v1rpkm70.51	ubiquitin carboxyl-terminal hydrolase isozyme L5|protein_coding|supercont1.527:521274-522642:1|gene:AAEL010966
		AGAP005559-RA	Locus992v1rpkm137.15	26S proteasome non-ATPase regulatory subunit|protein_coding|supercont1.11:794877-797112:-1|gene:AAEL000568
		AGAP006070-RA	Locus1452v1rpkm88.67	prefoldin, subunit, putative|protein_coding|supercont1.805:353488-369122:-1|gene:AAEL013212
		AGAP006652-RA	Locus4402v1rpkm23.23	hypothetical protein|protein_coding|supercont1.95:1345950-1410138:-1|gene:AAEL003733
		AGAP007243-RA	Locus1011v2rpkm109.85	26S protease regulatory subunit|protein_coding|supercont1.1235:159581-162179:-1|gene:AAEL014723
		AGAP007565-RB	Locus2246v2rpkm42.06	chaperone protein DNAj|protein_coding|supercont1.537:439403-449877:-1|gene:AAEL011055
		AGAP007692-RA	Locus6635v1rpkm14.44	Serine Protease Inhibitor (serpin) homologue - unlikely to be inhibitory.|protein_coding|supercont1.65:1233407-1234680:-1|gene:AAEL002731
		AGAP007870-RA	Locus2856v1rpkm40.49	ubiquitination factor E4|protein_coding|supercont1.227:700484-735907:-1|gene:AAEL006910
		AGAP008105-RA	Locus2083v1rpkm59.01	hypothetical protein|protein_coding|supercont1.241:673645-705265:-1|gene:AAEL007187
		AGAP008249-RA	Locus681v1rpkm202.06	chaperonin|protein_coding|supercont1.40:3072867-3076312:1|gene:AAEL001715
		AGAP008381-RA	Locus4825v1rpkm20.96	ubiquitin specific protease 39 and snrnp assembly factor|protein_coding|supercont1.43:1857832-1860176:1|gene:AAEL001827
		AGAP008617-RA	Locus2530v1rpkm47.65	jun activation domain binding protein|protein_coding|supercont1.128:159075-163326:-1|gene:AAEL004733
		AGAP008837-RA	Locus670v1rpkm208.11	proteasome subunit beta type|protein_coding|supercont1.55:852485-854655:1|gene:AAEL002401
		AGAP009074-RA	Locus4608v1rpkm22.07	ubiquitin protein ligase|protein_coding|supercont1.25:3580764-3594291:1|gene:AAEL001205
		AGAP009212-RA	Locus921v1rpkm149.02	Serine Protease Inhibitor (serpin) likely cleavage at S/A.|protein_coding|supercont1.507:776-1792:1|gene:AAEL010769
		AGAP009213-RA	Locus4474v1rpkm22.89	Serine Protease Inhibitor (serpin) likely cleavage at S/L.|protein_coding|supercont1.1016:91775-93585:-1|gene:AAEL014138
		AGAP009271-RA	Locus1598v1rpkm79.09	proteasome subunit beta type 6,9|protein_coding|supercont1.205:1230008-1231041:-1|gene:AAEL006441
		AGAP009647-RA	Locus850v1rpkm162.98	Ump1p protein, putative|protein_coding|supercont1.1165:48752-49496:1|gene:AAEL014555
		AGAP009694-RA	Locus1097v1rpkm120.89	chaperonin|protein_coding|supercont1.271:677583-708411:1|gene:AAEL007650
		AGAP010080-RA	Locus2937v1rpkm38.98	ubiquitin specific protease|protein_coding|supercont1.660:544439-582996:1|gene:AAEL012146
		AGAP010588-RA	Locus1048v1rpkm127.76	chaperonin|protein_coding|supercont1.734:13741-15944:1|gene:AAEL012746
		AGAP010718-RA	Locus830v1rpkm166.69	proteasome subunit beta type 5,8|protein_coding|supercont1.809:140210-141921:-1|gene:AAEL013236
		AGAP011165-RA	Locus1087v1rpkm122.45	prefoldin subunit|protein_coding|supercont1.119:225807-226690:1|gene:AAEL004427
		AGAP011174-RA	Locus3118v2rpkm30.64	26S protease regulatory subunit|protein_coding|supercont1.766:426545-434018:1|gene:AAEL012943
		AGAP011423-RA	Locus791v1rpkm173.87	proteasome subunit beta type 7,10|protein_coding|supercont1.86:2296302-2297433:1|gene:AAEL003431
		AGAP011535-RA	Locus1877v1rpkm66.31	elongation factor SIII p15 subunit, putative|protein_coding|supercont1.126:377584-394729:-1|gene:AAEL004653
		AGAP011951-RA	Locus3139v1rpkm35.55	caspase (Short)|protein_coding|supercont1.86:1881267-1882206:-1|gene:AAEL003444
		AGAP011997-RA	Locus2675v1rpkm44.04	Cytosolic Fe-S cluster assembly factor NUBP1 homolog |protein_coding|supercont1.473:507721-509168:-1|gene:AAEL010360
		AGAP012113-RA	Locus1374v1rpkm94.90	ubiquitin carboxyl-terminal hydrolase isozyme L3|protein_coding|supercont1.784:551630-563969:-1|gene:AAEL013052
		AGAP012135-RA	Locus1086v1rpkm122.48	26S proteasome regulatory subunit 7, psd7|protein_coding|supercont1.5:1757258-1761282:1|gene:AAEL000270
		AGAP012608-RA	Locus799v1rpkm171.88	proteasome subunit beta type|protein_coding|supercont1.233:1449051-1462376:-1|gene:AAEL007049
		AGAP002340-RA	Locus1682v1rpkm74.63	Eukaryotic translation initiation factor 3 subunit A (eIF3a)(Eukaryotic translation initiation factor 3 subunit 10)|protein_coding|supercont1.234:1487526-1535849:1|gene:AAEL007078
		AGAP002337-RA	Locus1222v1rpkm108.49	Eukaryotic translation initiation factor 3 subunit D (eIF3d)(Eukaryotic translation initiation factor 3 subunit 7)|protein_coding|supercont1.437:916794-931730:-1|gene:AAEL009902
		AGAP006613-RB	Locus1282v1rpkm102.19	Eukaryotic translation initiation factor 3 subunit J (eIF3j)|protein_coding|supercont1.674:348067-353006:-1|gene:AAEL012279
		AGAP006958-RA	Locus706v1rpkm196.28	heat shock protein|protein_coding|supercont1.1292:84736-88331:1|gene:AAEL014843
		AGAP010451-RA	Locus2942v1rpkm38.90	ATP-dependent Lon protease, putative|protein_coding|supercont1.206:7321-35806:1|gene:AAEL006474
		AGAP008345-RA	Locus1156v1rpkm115.65	methionine aminopeptidase|protein_coding|supercont1.129:487561-491166:-1|gene:AAEL004738
		AGAP009082-RA	Locus976v1rpkm140.23	26S proteasome regulatory subunit S3|protein_coding|supercont1.657:563655-565342:-1|gene:AAEL012122
		AGAP009154-RA	Locus2371v1rpkm50.64	arp2/3|protein_coding|supercont1.45:852718-894620:-1|gene:AAEL001904
		AGAP011690-RA	Locus1870v1rpkm66.68	Probable dynactin subunit 2 |protein_coding|supercont1.186:844380-852187:1|gene:AAEL006029
		AGAP003935-RA	Locus836v1rpkm165.52	proteasome subunit alpha type|protein_coding|supercont1.437:308643-322971:-1|gene:AAEL009898
		AGAP001973-RA	Locus1361v1rpkm96.18	proteasome subunit alpha type|protein_coding|supercont1.99:626032-627836:-1|gene:AAEL003871
		AGAP005423-RA	Locus825v1rpkm167.51	proteasome subunit alpha type|protein_coding|supercont1.176:868930-870229:-1|gene:AAEL005830
		AGAP010253-RA	Locus1303v1rpkm100.43	proteasome subunit alpha type|protein_coding|supercont1.1393:15205-17097:-1|gene:AAEL015007
		AGAP001995-RA	Locus937v1rpkm146.66	proteasome subunit alpha type|protein_coding|supercont1.187:472503-473562:1|gene:AAEL006061
		AGAP004238-RA	Locus1671v2rpkm67.93	chaperonin|protein_coding|supercont1.388:801712-812719:-1|gene:AAEL009320
		AGAP009505-RA	Locus561v1rpkm247.62	chaperonin|protein_coding|supercont1.275:781124-809571:-1|gene:AAEL007702
		AGAP003716-RA	Locus4366v2rpkm22.07	Twinfilin |protein_coding|supercont1.155:443900-463798:1|gene:AAEL005419
		AGAP009348-RA	Locus1940v1rpkm63.93	conserved hypothetical protein|protein_coding|supercont1.481:668904-715047:-1|gene:AAEL010496
		AGAP008530-RA	Locus5614v3rpkm10.47	hypothetical protein|protein_coding|supercont1.1248:970-2688:-1|gene:AAEL017159
		AGAP012248-RA	Locus595v17rpkm10.33_PRE	conserved hypothetical protein|protein_coding|supercont1.23:2973002-2999155:1|gene:AAEL001112
		AGAP002251-RA	Locus2242v1rpkm54.32	ubiquitin-conjugating enzyme E2 g|protein_coding|supercont1.509:792125-813589:-1|gene:AAEL010798
		AGAP012193-RA	Locus3890v1rpkm27.21	nedd8-conjugating enzyme nce2|protein_coding|supercont1.643:570258-591482:1|gene:AAEL012011
		AGAP006238-RA	Locus4056v1rpkm25.77	ubiquitin-conjugating enzyme E2 c|protein_coding|supercont1.219:422937-434265:1|gene:AAEL006728
		AGAP003857-RA	Locus2055v1rpkm59.91	ubiquitin-conjugating enzyme rad6|protein_coding|supercont1.49:1066628-1103153:1|gene:AAEL002118
			#N/A	#N/A
Proteolysis	5.74	AGAP000560-RA	Locus2647v1rpkm44.64	paraplegin|protein_coding|supercont1.939:290458-320877:-1|gene:AAEL013841
		AGAP000616-RA	Locus1125v1rpkm118.14	26S protease regulatory subunit 6a|protein_coding|supercont1.59:1067031-1074156:1|gene:AAEL002508
		AGAP000887-RA	Locus2513v1rpkm48.03	xaa-pro dipeptidase app(e.coli)|protein_coding|supercont1.92:1617802-1634211:1|gene:AAEL003591
		AGAP001307-RA	Locus1749v1rpkm71.82	ubiquitin fusion degradaton protein|protein_coding|supercont1.364:912913-915184:1|gene:AAEL009042
		AGAP001330-RB	Locus5905v1rpkm16.55	proprotein convertase subtilisin/kexin type 4, furin|protein_coding|supercont1.94:1002252-1428939:-1|gene:AAEL003652
		AGAP001341-RA	Locus665v1rpkm208.76	bleomycin hydrolase|protein_coding|supercont1.297:1013025-1031571:1|gene:AAEL008041
		AGAP001407-RA	Locus2134v2rpkm24.29	26S protease regulatory subunit S10b|protein_coding|supercont1.123:1841147-1853090:-1|gene:AAEL004563
		AGAP001651-RA	Locus3785v1rpkm28.09	26S proteasome subunit|protein_coding|supercont1.1335:11486-41647:-1|gene:AAEL014915
		AGAP001681-RA	Locus3391v1rpkm32.05	ubiquitination factor E4a|protein_coding|supercont1.100:2617536-2632961:1|gene:AAEL003907
		AGAP001745-RA	Locus1785v1rpkm70.38	26S proteasome regulatory subunit rpn2|protein_coding|supercont1.71:1283336-1293544:1|gene:AAEL002906
		AGAP002061-RA	Locus945v1rpkm145.95	26S proteasome non-ATPase regulatory subunit|protein_coding|supercont1.449:110750-112186:-1|gene:AAEL010048
		AGAP002481-RA	Locus1292v1rpkm101.34	26S proteasome regulatory subunit rpn1|protein_coding|supercont1.200:1399129-1442507:-1|gene:AAEL006315
		AGAP002597-RA	Locus2829v1rpkm41.07	conserved hypothetical protein|protein_coding|supercont1.17:1421063-1435237:1|gene:AAEL000815
		AGAP002606-RA	Locus853v1rpkm162.85	26S proteasome non-ATPase regulatory subunit|protein_coding|supercont1.68:802969-819808:-1|gene:AAEL002789
		AGAP003069-RA	Locus790v1rpkm173.94	microsomal signal peptidase 18 kDa subunit|protein_coding|supercont3.938:49188-50937:1|gene:CPIJ017247
		AGAP003216-RA	Locus878v1rpkm157.84	26S protease regulatory subunit|protein_coding|supercont1.656:389571-391272:1|gene:AAEL012095
		AGAP003605-RA	Locus2183v1rpkm56.10	cullin|protein_coding|supercont1.228:548710-562116:1|gene:AAEL006929
		AGAP003851-RA	Locus12256v1rpkm6.96	conserved hypothetical protein|protein_coding|supercont1.49:544929-545606:1|gene:AAEL002121
		AGAP004296-RA	Locus860v1rpkm161.76	signal peptidase 12kDa subunit, putative|protein_coding|supercont1.125:2166902-2168376:-1|gene:AAEL004603
		AGAP004470-RA	Locus1277v1rpkm102.75	caax prenyl protease ste24|protein_coding|supercont1.349:213796-239551:1|gene:AAEL008786
		AGAP004737-RA	Locus5065v9rpkm8.90	conserved hypothetical protein|protein_coding|supercont1.418:524571-562172:1|gene:AAEL009681
		AGAP004747-RA	Locus1700v1rpkm73.93	conserved hypothetical protein|protein_coding|supercont1.353:206507-233308:-1|gene:AAEL008862
		AGAP004754-RA	Locus4577v1rpkm22.25	Caspase (Long).|protein_coding|supercont1.589:736434-745507:1|gene:AAEL011562
		AGAP004870-RA	Locus3616v1rpkm29.67	tripeptidyl peptidase ii|protein_coding|supercont1.459:907480-910855:-1|gene:AAEL010192
		AGAP004991-RA	Locus1105v1rpkm119.96	proteasome subunit beta type|protein_coding|supercont1.348:777766-778786:-1|gene:AAEL008770
		AGAP005535-RA	Locus1018v1rpkm132.69	proteasome regulatory subunits|protein_coding|supercont1.1071:199305-218800:1|gene:AAEL014325
		AGAP005540-RA	Locus1781v1rpkm70.51	ubiquitin carboxyl-terminal hydrolase isozyme L5|protein_coding|supercont1.527:521274-522642:1|gene:AAEL010966
		AGAP005559-RA	Locus992v1rpkm137.15	26S proteasome non-ATPase regulatory subunit|protein_coding|supercont1.11:794877-797112:-1|gene:AAEL000568
		AGAP005728-RA	Locus1307v2rpkm91.44	puromycin-sensitive aminopeptidase|protein_coding|supercont1.759:332720-377330:1|gene:AAEL012918
		AGAP006616-RA	Locus2822v1rpkm41.31	metalloprotease|protein_coding|supercont1.674:324884-332493:1|gene:AAEL012278
		AGAP006652-RA	Locus4402v1rpkm23.23	hypothetical protein|protein_coding|supercont1.95:1345950-1410138:-1|gene:AAEL003733
		AGAP006949-RA	Locus1362v1rpkm96.01	metalloprotease m41 ftsh|protein_coding|supercont1.332:1025885-1048267:1|gene:AAEL008565
		AGAP006952-RA	Locus3049v1rpkm36.87	o-sialoglycoprotein endopeptidase|protein_coding|supercont1.46:2106408-2107575:1|gene:AAEL001931
		AGAP007243-RA	Locus1011v2rpkm109.85	26S protease regulatory subunit|protein_coding|supercont1.1235:159581-162179:-1|gene:AAEL014723
		AGAP007692-RA	Locus6635v1rpkm14.44	Serine Protease Inhibitor (serpin) homologue - unlikely to be inhibitory.|protein_coding|supercont1.65:1233407-1234680:-1|gene:AAEL002731
		AGAP007809-RA	Locus2233v1rpkm54.71	leucine aminopeptidase|protein_coding|supercont1.38:460878-464194:-1|gene:AAEL001649
		AGAP007870-RA	Locus2856v1rpkm40.49	ubiquitination factor E4|protein_coding|supercont1.227:700484-735907:-1|gene:AAEL006910
		AGAP008105-RA	Locus2083v1rpkm59.01	hypothetical protein|protein_coding|supercont1.241:673645-705265:-1|gene:AAEL007187
		AGAP008381-RA	Locus4825v1rpkm20.96	ubiquitin specific protease 39 and snrnp assembly factor|protein_coding|supercont1.43:1857832-1860176:1|gene:AAEL001827
		AGAP008617-RA	Locus2530v1rpkm47.65	jun activation domain binding protein|protein_coding|supercont1.128:159075-163326:-1|gene:AAEL004733
		AGAP008837-RA	Locus670v1rpkm208.11	proteasome subunit beta type|protein_coding|supercont1.55:852485-854655:1|gene:AAEL002401
		AGAP008838-RA	Locus6014v1rpkm16.21	signal peptide peptidase|protein_coding|supercont1.640:283385-306848:-1|gene:AAEL011989
		AGAP009074-RA	Locus4608v1rpkm22.07	ubiquitin protein ligase|protein_coding|supercont1.25:3580764-3594291:1|gene:AAEL001205
		AGAP009172-RA	Locus552v1rpkm251.38	prolyl endopeptidase (prolyl oligopeptidase)|protein_coding|supercont1.372:743204-767572:1|gene:AAEL009142
		AGAP009212-RA	Locus921v1rpkm149.02	Serine Protease Inhibitor (serpin) likely cleavage at S/A.|protein_coding|supercont1.507:776-1792:1|gene:AAEL010769
		AGAP009213-RA	Locus4474v1rpkm22.89	Serine Protease Inhibitor (serpin) likely cleavage at S/L.|protein_coding|supercont1.1016:91775-93585:-1|gene:AAEL014138
		AGAP009271-RA	Locus1598v1rpkm79.09	proteasome subunit beta type 6,9|protein_coding|supercont1.205:1230008-1231041:-1|gene:AAEL006441
		AGAP009647-RA	Locus850v1rpkm162.98	Ump1p protein, putative|protein_coding|supercont1.1165:48752-49496:1|gene:AAEL014555
		AGAP009832-RA	Locus2961v3rpkm17.92	Caspase (Short).|protein_coding|supercont1.1085:89022-89923:1|gene:AAEL014348
		AGAP009973-RA	Locus1401v1rpkm92.38	hypothetical protein|protein_coding|supercont1.464:177007-207652:-1|gene:AAEL018190
		AGAP010080-RA	Locus2937v1rpkm38.98	ubiquitin specific protease|protein_coding|supercont1.660:544439-582996:1|gene:AAEL012146
		AGAP010693-RA	Locus12186v1rpkm7.04	WD-repeat protein|protein_coding|supercont1.102:2650511-2652558:1|gene:AAEL003975
		AGAP010718-RA	Locus830v1rpkm166.69	proteasome subunit beta type 5,8|protein_coding|supercont1.809:140210-141921:-1|gene:AAEL013236
		AGAP011174-RA	Locus3118v2rpkm30.64	26S protease regulatory subunit|protein_coding|supercont1.766:426545-434018:1|gene:AAEL012943
		AGAP011423-RA	Locus791v1rpkm173.87	proteasome subunit beta type 7,10|protein_coding|supercont1.86:2296302-2297433:1|gene:AAEL003431
		AGAP011535-RA	Locus1877v1rpkm66.31	elongation factor SIII p15 subunit, putative|protein_coding|supercont1.126:377584-394729:-1|gene:AAEL004653
		AGAP011842-RA	Locus652v1rpkm212.56	microsomal signal peptidase 25 kda subunit|protein_coding|supercont1.86:1413376-1414324:1|gene:AAEL003418
		AGAP011951-RA	Locus3139v1rpkm35.55	caspase (Short)|protein_coding|supercont1.86:1881267-1882206:-1|gene:AAEL003444
		AGAP012113-RA	Locus1374v1rpkm94.90	ubiquitin carboxyl-terminal hydrolase isozyme L3|protein_coding|supercont1.784:551630-563969:-1|gene:AAEL013052
		AGAP012135-RA	Locus1086v1rpkm122.48	26S proteasome regulatory subunit 7, psd7|protein_coding|supercont1.5:1757258-1761282:1|gene:AAEL000270
		AGAP012608-RA	Locus799v1rpkm171.88	proteasome subunit beta type|protein_coding|supercont1.233:1449051-1462376:-1|gene:AAEL007049
		AGAP004394-RA	Locus1337v2rpkm78.95	dipeptidyl peptidase iii|protein_coding|supercont1.70:2306776-2312694:-1|gene:AAEL002870
		AGAP010451-RA	Locus2942v1rpkm38.90	ATP-dependent Lon protease, putative|protein_coding|supercont1.206:7321-35806:1|gene:AAEL006474
		AGAP008345-RA	Locus1156v1rpkm115.65	methionine aminopeptidase|protein_coding|supercont1.129:487561-491166:-1|gene:AAEL004738
		AGAP009082-RA	Locus976v1rpkm140.23	26S proteasome regulatory subunit S3|protein_coding|supercont1.657:563655-565342:-1|gene:AAEL012122
		AGAP003935-RA	Locus836v1rpkm165.52	proteasome subunit alpha type|protein_coding|supercont1.437:308643-322971:-1|gene:AAEL009898
		AGAP001973-RA	Locus1361v1rpkm96.18	proteasome subunit alpha type|protein_coding|supercont1.99:626032-627836:-1|gene:AAEL003871
		AGAP005423-RA	Locus825v1rpkm167.51	proteasome subunit alpha type|protein_coding|supercont1.176:868930-870229:-1|gene:AAEL005830
		AGAP010253-RA	Locus1303v1rpkm100.43	proteasome subunit alpha type|protein_coding|supercont1.1393:15205-17097:-1|gene:AAEL015007
		AGAP001995-RA	Locus937v1rpkm146.66	proteasome subunit alpha type|protein_coding|supercont1.187:472503-473562:1|gene:AAEL006061
		AGAP009348-RA	Locus1940v1rpkm63.93	conserved hypothetical protein|protein_coding|supercont1.481:668904-715047:-1|gene:AAEL010496
		AGAP008530-RA	Locus5614v3rpkm10.47	hypothetical protein|protein_coding|supercont1.1248:970-2688:-1|gene:AAEL017159
		AGAP012248-RA	Locus595v17rpkm10.33_PRE	conserved hypothetical protein|protein_coding|supercont1.23:2973002-2999155:1|gene:AAEL001112
		AGAP002251-RA	Locus2242v1rpkm54.32	ubiquitin-conjugating enzyme E2 g|protein_coding|supercont1.509:792125-813589:-1|gene:AAEL010798
		AGAP012193-RA	Locus3890v1rpkm27.21	nedd8-conjugating enzyme nce2|protein_coding|supercont1.643:570258-591482:1|gene:AAEL012011
		AGAP006238-RA	Locus4056v1rpkm25.77	ubiquitin-conjugating enzyme E2 c|protein_coding|supercont1.219:422937-434265:1|gene:AAEL006728
		AGAP003857-RA	Locus2055v1rpkm59.91	ubiquitin-conjugating enzyme rad6|protein_coding|supercont1.49:1066628-1103153:1|gene:AAEL002118
			#N/A	#N/A
Ubiquitin-dependent protein catabolic process	4.9	AGAP000616-RA	Locus1125v1rpkm118.14	26S protease regulatory subunit 6a|protein_coding|supercont1.59:1067031-1074156:1|gene:AAEL002508
		AGAP001407-RA	Locus2134v2rpkm24.29	26S protease regulatory subunit S10b|protein_coding|supercont1.123:1841147-1853090:-1|gene:AAEL004563
		AGAP007243-RA	Locus1011v2rpkm109.85	26S protease regulatory subunit|protein_coding|supercont1.1235:159581-162179:-1|gene:AAEL014723
		AGAP003216-RA	Locus878v1rpkm157.84	26S protease regulatory subunit|protein_coding|supercont1.656:389571-391272:1|gene:AAEL012095
		AGAP011174-RA	Locus3118v2rpkm30.64	26S protease regulatory subunit|protein_coding|supercont1.766:426545-434018:1|gene:AAEL012943
		AGAP005559-RA	Locus992v1rpkm137.15	26S proteasome non-ATPase regulatory subunit|protein_coding|supercont1.11:794877-797112:-1|gene:AAEL000568
		AGAP002061-RA	Locus945v1rpkm145.95	26S proteasome non-ATPase regulatory subunit|protein_coding|supercont1.449:110750-112186:-1|gene:AAEL010048
		AGAP002606-RA	Locus853v1rpkm162.85	26S proteasome non-ATPase regulatory subunit|protein_coding|supercont1.68:802969-819808:-1|gene:AAEL002789
		AGAP012135-RA	Locus1086v1rpkm122.48	26S proteasome regulatory subunit 7, psd7|protein_coding|supercont1.5:1757258-1761282:1|gene:AAEL000270
		AGAP002481-RA	Locus1292v1rpkm101.34	26S proteasome regulatory subunit rpn1|protein_coding|supercont1.200:1399129-1442507:-1|gene:AAEL006315
		AGAP001745-RA	Locus1785v1rpkm70.38	26S proteasome regulatory subunit rpn2|protein_coding|supercont1.71:1283336-1293544:1|gene:AAEL002906
		AGAP009082-RA	Locus976v1rpkm140.23	26S proteasome regulatory subunit S3|protein_coding|supercont1.657:563655-565342:-1|gene:AAEL012122
		AGAP010451-RA	Locus2942v1rpkm38.90	ATP-dependent Lon protease, putative|protein_coding|supercont1.206:7321-35806:1|gene:AAEL006474
		AGAP001341-RA	Locus665v1rpkm208.76	bleomycin hydrolase|protein_coding|supercont1.297:1013025-1031571:1|gene:AAEL008041
		AGAP004470-RA	Locus1277v1rpkm102.75	caax prenyl protease ste24|protein_coding|supercont1.349:213796-239551:1|gene:AAEL008786
		AGAP004754-RA	Locus4577v1rpkm22.25	Caspase (Long).|protein_coding|supercont1.589:736434-745507:1|gene:AAEL011562
		AGAP009832-RA	Locus2961v3rpkm17.92	Caspase (Short).|protein_coding|supercont1.1085:89022-89923:1|gene:AAEL014348
		AGAP011951-RA	Locus3139v1rpkm35.55	caspase (Short)|protein_coding|supercont1.86:1881267-1882206:-1|gene:AAEL003444
		AGAP012248-RA	Locus595v17rpkm10.33_PRE	conserved hypothetical protein|protein_coding|supercont1.23:2973002-2999155:1|gene:AAEL001112
		AGAP004747-RA	Locus1700v1rpkm73.93	conserved hypothetical protein|protein_coding|supercont1.353:206507-233308:-1|gene:AAEL008862
		AGAP009348-RA	Locus1940v1rpkm63.93	conserved hypothetical protein|protein_coding|supercont1.481:668904-715047:-1|gene:AAEL010496
		AGAP003605-RA	Locus2183v1rpkm56.10	cullin|protein_coding|supercont1.228:548710-562116:1|gene:AAEL006929
		AGAP004394-RA	Locus1337v2rpkm78.95	dipeptidyl peptidase iii|protein_coding|supercont1.70:2306776-2312694:-1|gene:AAEL002870
		AGAP011535-RA	Locus1877v1rpkm66.31	elongation factor SIII p15 subunit, putative|protein_coding|supercont1.126:377584-394729:-1|gene:AAEL004653
		AGAP008530-RA	Locus5614v3rpkm10.47	hypothetical protein|protein_coding|supercont1.1248:970-2688:-1|gene:AAEL017159
		AGAP008105-RA	Locus2083v1rpkm59.01	hypothetical protein|protein_coding|supercont1.241:673645-705265:-1|gene:AAEL007187
		AGAP010712-RA	Locus4555v1rpkm22.36	hypothetical protein|protein_coding|supercont1.345:248479-250489:1|gene:AAEL008744
		AGAP004430-RA	Locus8227v1rpkm11.35	hypothetical protein|protein_coding|supercont1.349:119334-140799:1|gene:AAEL008814
		AGAP009973-RA	Locus1401v1rpkm92.38	hypothetical protein|protein_coding|supercont1.464:177007-207652:-1|gene:AAEL018190
		AGAP006652-RA	Locus4402v1rpkm23.23	hypothetical protein|protein_coding|supercont1.95:1345950-1410138:-1|gene:AAEL003733
		AGAP008617-RA	Locus2530v1rpkm47.65	jun activation domain binding protein|protein_coding|supercont1.128:159075-163326:-1|gene:AAEL004733
		AGAP007809-RA	Locus2233v1rpkm54.71	leucine aminopeptidase|protein_coding|supercont1.38:460878-464194:-1|gene:AAEL001649
		AGAP006949-RA	Locus1362v1rpkm96.01	metalloprotease m41 ftsh|protein_coding|supercont1.332:1025885-1048267:1|gene:AAEL008565
		AGAP006616-RA	Locus2822v1rpkm41.31	metalloprotease|protein_coding|supercont1.674:324884-332493:1|gene:AAEL012278
		AGAP008345-RA	Locus1156v1rpkm115.65	methionine aminopeptidase|protein_coding|supercont1.129:487561-491166:-1|gene:AAEL004738
		AGAP003069-RA	Locus790v1rpkm173.94	microsomal signal peptidase 18 kDa subunit|protein_coding|supercont3.938:49188-50937:1|gene:CPIJ017247
		AGAP011842-RA	Locus652v1rpkm212.56	microsomal signal peptidase 25 kda subunit|protein_coding|supercont1.86:1413376-1414324:1|gene:AAEL003418
		AGAP012193-RA	Locus3890v1rpkm27.21	nedd8-conjugating enzyme nce2|protein_coding|supercont1.643:570258-591482:1|gene:AAEL012011
		AGAP001133-RA	Locus2842v1rpkm40.89	nonsense-mediated mRNA decay protein 1 (rent1)|protein_coding|supercont1.616:428989-444113:-1|gene:AAEL011817
		AGAP006952-RA	Locus3049v1rpkm36.87	o-sialoglycoprotein endopeptidase|protein_coding|supercont1.46:2106408-2107575:1|gene:AAEL001931
		AGAP000560-RA	Locus2647v1rpkm44.64	paraplegin|protein_coding|supercont1.939:290458-320877:-1|gene:AAEL013841
		AGAP010791-RA	Locus8373v1rpkm11.16	polyribonucleotide nucleotidyltransferase|protein_coding|supercont1.18:484708-498843:1|gene:AAEL000922
		AGAP009172-RA	Locus552v1rpkm251.38	prolyl endopeptidase (prolyl oligopeptidase)|protein_coding|supercont1.372:743204-767572:1|gene:AAEL009142
		AGAP001330-RB	Locus5905v1rpkm16.55	proprotein convertase subtilisin/kexin type 4, furin|protein_coding|supercont1.94:1002252-1428939:-1|gene:AAEL003652
		AGAP005535-RA	Locus1018v1rpkm132.69	proteasome regulatory subunits|protein_coding|supercont1.1071:199305-218800:1|gene:AAEL014325
		AGAP010253-RA	Locus1303v1rpkm100.43	proteasome subunit alpha type|protein_coding|supercont1.1393:15205-17097:-1|gene:AAEL015007
		AGAP005423-RA	Locus825v1rpkm167.51	proteasome subunit alpha type|protein_coding|supercont1.176:868930-870229:-1|gene:AAEL005830
		AGAP001995-RA	Locus937v1rpkm146.66	proteasome subunit alpha type|protein_coding|supercont1.187:472503-473562:1|gene:AAEL006061
		AGAP003935-RA	Locus836v1rpkm165.52	proteasome subunit alpha type|protein_coding|supercont1.437:308643-322971:-1|gene:AAEL009898
		AGAP001973-RA	Locus1361v1rpkm96.18	proteasome subunit alpha type|protein_coding|supercont1.99:626032-627836:-1|gene:AAEL003871
		AGAP010718-RA	Locus830v1rpkm166.69	proteasome subunit beta type 5,8|protein_coding|supercont1.809:140210-141921:-1|gene:AAEL013236
		AGAP009271-RA	Locus1598v1rpkm79.09	proteasome subunit beta type 6,9|protein_coding|supercont1.205:1230008-1231041:-1|gene:AAEL006441
		AGAP011423-RA	Locus791v1rpkm173.87	proteasome subunit beta type 7,10|protein_coding|supercont1.86:2296302-2297433:1|gene:AAEL003431
		AGAP012608-RA	Locus799v1rpkm171.88	proteasome subunit beta type|protein_coding|supercont1.233:1449051-1462376:-1|gene:AAEL007049
		AGAP004991-RA	Locus1105v1rpkm119.96	proteasome subunit beta type|protein_coding|supercont1.348:777766-778786:-1|gene:AAEL008770
		AGAP008837-RA	Locus670v1rpkm208.11	proteasome subunit beta type|protein_coding|supercont1.55:852485-854655:1|gene:AAEL002401
		AGAP005728-RA	Locus1307v2rpkm91.44	puromycin-sensitive aminopeptidase|protein_coding|supercont1.759:332720-377330:1|gene:AAEL012918
		AGAP004296-RA	Locus860v1rpkm161.76	signal peptidase 12kDa subunit, putative|protein_coding|supercont1.125:2166902-2168376:-1|gene:AAEL004603
		AGAP004870-RA	Locus3616v1rpkm29.67	tripeptidyl peptidase ii|protein_coding|supercont1.459:907480-910855:-1|gene:AAEL010192
		AGAP012113-RA	Locus1374v1rpkm94.90	ubiquitin carboxyl-terminal hydrolase isozyme L3|protein_coding|supercont1.784:551630-563969:-1|gene:AAEL013052
		AGAP005540-RA	Locus1781v1rpkm70.51	ubiquitin carboxyl-terminal hydrolase isozyme L5|protein_coding|supercont1.527:521274-522642:1|gene:AAEL010966
		AGAP001307-RA	Locus1749v1rpkm71.82	ubiquitin fusion degradaton protein|protein_coding|supercont1.364:912913-915184:1|gene:AAEL009042
		AGAP009074-RA	Locus4608v1rpkm22.07	ubiquitin protein ligase|protein_coding|supercont1.25:3580764-3594291:1|gene:AAEL001205
		AGAP008381-RA	Locus4825v1rpkm20.96	ubiquitin specific protease 39 and snrnp assembly factor|protein_coding|supercont1.43:1857832-1860176:1|gene:AAEL001827
		AGAP010080-RA	Locus2937v1rpkm38.98	ubiquitin specific protease|protein_coding|supercont1.660:544439-582996:1|gene:AAEL012146
		AGAP006238-RA	Locus4056v1rpkm25.77	ubiquitin-conjugating enzyme E2 c|protein_coding|supercont1.219:422937-434265:1|gene:AAEL006728
		AGAP002251-RA	Locus2242v1rpkm54.32	ubiquitin-conjugating enzyme E2 g|protein_coding|supercont1.509:792125-813589:-1|gene:AAEL010798
		AGAP003857-RA	Locus2055v1rpkm59.91	ubiquitin-conjugating enzyme rad6|protein_coding|supercont1.49:1066628-1103153:1|gene:AAEL002118
		AGAP007870-RA	Locus2856v1rpkm40.49	ubiquitination factor E4|protein_coding|supercont1.227:700484-735907:-1|gene:AAEL006910
		AGAP001681-RA	Locus3391v1rpkm32.05	ubiquitination factor E4a|protein_coding|supercont1.100:2617536-2632961:1|gene:AAEL003907
		AGAP009647-RA	Locus850v1rpkm162.98	Ump1p protein, putative|protein_coding|supercont1.1165:48752-49496:1|gene:AAEL014555
		AGAP010693-RA	Locus12186v1rpkm7.04	WD-repeat protein|protein_coding|supercont1.102:2650511-2652558:1|gene:AAEL003975
			#N/A	#N/A
Helicase activity	3.92	AGAP002278-RA	Locus1109v1rpkm119.76	ABC transporter|protein_coding|supercont1.302:73729-107503:1|gene:AAEL008134
		AGAP001234-RA	Locus5046v1rpkm19.82	activating signal cointegrator 1 complex subunit 3, helc1|protein_coding|supercont1.998:525-1944:1|gene:AAEL014063
		AGAP007504-RA	Locus5891v1rpkm16.59	ATP-binding cassette sub-family A member 3, putative|protein_coding|supercont1.321:644598-665708:-1|gene:AAEL008388
		AGAP001775-RA	Locus288v6rpkm99.07	ATP-binding cassette transporter|protein_coding|supercont1.180:711724-765986:1|gene:AAEL005937
		AGAP005639-RA	Locus1967v1rpkm63.05	ATP-binding cassette transporter|protein_coding|supercont1.474:313030-327570:1|gene:AAEL010379
		AGAP004603-RA	Locus3018v2rpkm25.47	ATP-binding cassette transporter|protein_coding|supercont1.688:67827-73302:-1|gene:AAEL012395
		AGAP010451-RA	Locus2942v1rpkm38.90	ATP-dependent Lon protease, putative|protein_coding|supercont1.206:7321-35806:1|gene:AAEL006474
		AGAP003508-RA	Locus7905v1rpkm11.89	ATP-dependent RNA and DNA helicase|protein_coding|supercont1.260:639818-653813:1|gene:AAEL007512
		AGAP006941-RA	Locus3672v1rpkm29.08	ATP-dependent RNA helicase DDX51|protein_coding|supercont3.31:1312821-1315225:1|gene:CPIJ002335
		AGAP002687-RA	Locus8453v1rpkm11.05	ATP-dependent RNA helicase|protein_coding|supercont1.240:699288-729218:-1|gene:AAEL007150
		AGAP002223-RA	Locus4506v1rpkm22.65	ATP-dependent RNA helicase|protein_coding|supercont1.802:247831-278982:1|gene:AAEL013182
		AGAP012249-RA	Locus1593v1rpkm79.41	ATP-dependent transporter|protein_coding|supercont1.23:2940742-2962095:-1|gene:AAEL001101
		AGAP006186-RE	Locus1599v1rpkm79.07	calcium-transporting ATPase sarcoplasmic/endoplasmic reticulum type|protein_coding|supercont1.211:1168009-1210032:1|gene:AAEL006582
		AGAP006186-RB	Locus1599v4rpkm2.17_PRE	calcium-transporting ATPase sarcoplasmic/endoplasmic reticulum type|protein_coding|supercont1.211:1168009-1216346:1|gene:AAEL006582
		AGAP008085-RA	Locus2917v1rpkm39.46	cation-transporting ATPase 13a1 (g-box binding protein)|protein_coding|supercont1.48:296799-323520:-1|gene:AAEL002061
		AGAP011271-RA	Locus3855v1rpkm27.51	cation-transporting ATPase fly|protein_coding|supercont1.355:683664-729755:-1|gene:AAEL008902
		AGAP008698-RA	Locus1505v1rpkm84.12	chromodomain helicase DNA binding protein|protein_coding|supercont1.128:1374063-1395951:1|gene:AAEL004716
		AGAP010872-RA	Locus1864v1rpkm66.87	conserved hypothetical protein|protein_coding|supercont1.303:158647-159796:1|gene:AAEL008139
		AGAP001820-RA	Locus3024v1rpkm37.34	conserved hypothetical protein|protein_coding|supercont1.804:149747-161788:1|gene:AAEL013189
		AGAP008601-RA	Locus2042v1rpkm60.26	DEAD box ATP-dependent RNA helicase|protein_coding|supercont1.172:1916058-1924962:1|gene:AAEL005744
		AGAP001223-RA	Locus7778v1rpkm12.11	DEAD box ATP-dependent RNA helicase|protein_coding|supercont1.215:652619-654987:-1|gene:AAEL006640
		AGAP009075-RA	Locus1653v1rpkm76.29	DEAD box ATP-dependent RNA helicase|protein_coding|supercont1.25:3562208-3573833:-1|gene:AAEL001216
		AGAP010702-RA	Locus7078v1rpkm13.40	DEAD box ATP-dependent RNA helicase|protein_coding|supercont1.345:904455-925548:1|gene:AAEL008728
		AGAP007825-RA	Locus5807v1rpkm16.86	DEAD box ATP-dependent RNA helicase|protein_coding|supercont1.38:1377901-1380439:-1|gene:AAEL001657
		AGAP007511-RA	Locus3306v1rpkm33.05	DEAD box ATP-dependent RNA helicase|protein_coding|supercont1.387:804805-823661:1|gene:AAEL009285
		AGAP011084-RA	Locus3469v1rpkm31.21	DEAD box ATP-dependent RNA helicase|protein_coding|supercont1.470:402844-410706:-1|gene:AAEL010317
		AGAP004765-RA	Locus3126v1rpkm35.80	DEAD box ATP-dependent RNA helicase|protein_coding|supercont1.58:2690118-2701975:1|gene:AAEL002488
		AGAP012358-RB	Locus9093v1rpkm10.25	DEAD box ATP-dependent RNA helicase|protein_coding|supercont1.768:147796-149843:-1|gene:AAEL012962
		AGAP001057-RA	Locus11828v1rpkm7.38	DEAD box ATP-dependent RNA helicase|protein_coding|supercont1.835:111920-114929:-1|gene:AAEL013400
		AGAP012289-RA	Locus5581v2rpkm15.32	dicer-1|protein_coding|supercont1.221:206925-249357:1|gene:AAEL006794
		AGAP002988-RA	Locus9348v1rpkm9.95	DNA repair helicase rad3/xp-d|protein_coding|supercont1.7:4646773-4663994:-1|gene:AAEL000404
		AGAP010700-RA	Locus3534v1rpkm30.57	helicase|protein_coding|supercont1.102:2102838-2134003:-1|gene:AAEL003968
		AGAP010462-RA	Locus6847v1rpkm13.89	helicase|protein_coding|supercont1.136:775143-801849:-1|gene:AAEL004942
		AGAP009980-RA	Locus3564v1rpkm30.22	helicase|protein_coding|supercont1.263:1257295-1291367:1|gene:AAEL007558
		AGAP009600-RA	Locus4878v1rpkm20.69	helicase|protein_coding|supercont1.366:987790-1019963:-1|gene:AAEL009067
		AGAP006427-RA	Locus1143v1rpkm116.52	hypothetical protein|protein_coding|supercont1.941:98439-197674:-1|gene:AAEL018267
		AGAP009910-RA	Locus3731v1rpkm28.62	ku P80 DNA helicase|protein_coding|supercont1.94:1901667-1910887:1|gene:AAEL003684
		AGAP002717-RA	Locus7159v1rpkm13.26	lipid a export ATP-binding/permease protein msba|protein_coding|supercont1.8:3711414-3730662:1|gene:AAEL000434
		AGAP007917-RA	Locus2497v1rpkm48.37	multidrug resistance-associated protein|protein_coding|supercont1.213:838086-915438:1|gene:AAEL006622
		AGAP001133-RA	Locus2842v1rpkm40.89	nonsense-mediated mRNA decay protein 1 (rent1)|protein_coding|supercont1.616:428989-444113:-1|gene:AAEL011817
		AGAP000440-RA	Locus1229v1rpkm107.88	peroxisomal membrane protein 70 abcd3|protein_coding|supercont1.71:1638885-1676168:1|gene:AAEL002913
		AGAP010026-RA	Locus4408v1rpkm23.22	phospholipid-transporting ATPase 1 (aminophospholipid flippase 1)|protein_coding|supercont1.274:1436159-1462110:-1|gene:AAEL007689
		AGAP002829-RA	Locus3373v1rpkm32.21	Probable ATP-dependent RNA helicase spindle-E (EC 3.6.4.13)|protein_coding|supercont1.809:84614-128939:1|gene:AAEL013235
		AGAP012169-RA	Locus5417v1rpkm18.22	rad25/xp-b DNA repair helicase|protein_coding|supercont1.805:581456-584287:-1|gene:AAEL013205
		AGAP000634-RA	Locus7965v1rpkm11.77	Regulator of telomere elongation helicase 1 homolog (EC 3.6.4.12)|protein_coding|supercont1.360:515593-540942:-1|gene:AAEL008960
		AGAP009746-RA	Locus2713v1rpkm43.42	RuvB-like helicase 1 (EC 3.6.4.12)(Pontin)|protein_coding|supercont1.127:1352975-1354957:-1|gene:AAEL004686
			#N/A	#N/A
rRNA processing	3.75	AGAP001146-RA	Locus7247v1rpkm13.10	conserved hypothetical protein|protein_coding|supercont1.116:981915-985089:-1|gene:AAEL004364
		AGAP001380-RA	Locus1084v1rpkm122.99	translation initiation factor|protein_coding|supercont1.94:555940-570245:1|gene:AAEL003661
		AGAP002088-RA	Locus5489v1rpkm18.01	U3 small nucleolar RNA-associated protein homolog, putative|protein_coding|supercont1.8:2460670-2466261:-1|gene:AAEL000422
		AGAP002330-RA	Locus2957v1rpkm38.60	conserved hypothetical protein|protein_coding|supercont1.144:656006-656773:1|gene:AAEL005163
		AGAP002829-RA	Locus3373v1rpkm32.21	Probable ATP-dependent RNA helicase spindle-E (EC 3.6.4.13)|protein_coding|supercont1.809:84614-128939:1|gene:AAEL013235
		AGAP003002-RA	Locus2501v1rpkm48.32	ribosomal RNA methyltransferase|protein_coding|supercont1.21:2678634-2681448:1|gene:AAEL001037
		AGAP004011-RA	Locus4088v1rpkm25.51	conserved hypothetical protein|protein_coding|supercont1.343:227351-228554:1|gene:AAEL008700
		AGAP004336-RA	Locus5147v1rpkm19.33	NBP2b protein, putative|protein_coding|supercont1.409:320473-322099:1|gene:AAEL009579
		AGAP004465-RA	Locus3609v1rpkm29.72	dimethyladenosine transferase|protein_coding|supercont1.488:775745-776806:-1|gene:AAEL010575
		AGAP004557-RA	Locus6955v1rpkm13.66	WD-repeat protein|protein_coding|supercont1.388:737753-764806:-1|gene:AAEL009308
		AGAP005542-RA	Locus7577v1rpkm12.43	Queuine tRNA-ribosyltransferase subunit QTRTD1 homolog (EC 2.4.2.29)(Queuine tRNA-ribosyltransferase domain-containing protein 1)|protein_coding|supercont1.527:531360-535352:-1|gene:AAEL010968
		AGAP005871-RA	Locus5173v1rpkm19.20	ribosome biogenesis protein|protein_coding|supercont1.90:216692-239523:-1|gene:AAEL003555
		AGAP006808-RA	Locus3294v1rpkm33.26	ribosome biogenesis regulatory protein|protein_coding|supercont1.663:109384-122936:-1|gene:AAEL012185
		AGAP008163-RA	Locus1360v1rpkm96.23	ribosomal protein l7ae|protein_coding|supercont1.84:7553-8347:-1|gene:AAEL003352
		AGAP009438-RA	Locus12633v1rpkm6.63	ribosome biogenesis protein tsr1 (20S rRNA accumulation protein 1)|protein_coding|supercont1.121:1819657-1823860:-1|gene:AAEL004493
		AGAP009615-RA	Locus8247v1rpkm11.33	conserved hypothetical protein|protein_coding|supercont1.122:1733287-1749174:-1|gene:AAEL004526
		AGAP009740-RA	Locus17731v2rpkm0.00_PRE	tRNA (guanine-N2-)-methyltransferase, putative|protein_coding|supercont1.472:501519-510005:-1|gene:AAEL010349
		AGAP009743-RA	Locus7336v1rpkm12.90	zinc phosphodiesterase|protein_coding|supercont1.472:413537-427548:-1|gene:AAEL010336
		AGAP010382-RA	Locus3515v2rpkm22.94	Serrate RNA effector molecule homolog (Arsenite-resistance protein 2 homolog)|protein_coding|supercont1.83:2627765-2644281:-1|gene:AAEL003287
		AGAP011244-RA	Locus1662v1rpkm75.78	fibrillarin|protein_coding|supercont1.465:678085-683975:1|gene:AAEL010248
		AGAP012204-RA	Locus2867v1rpkm40.30	NHP2 protein, putative|protein_coding|supercont1.87:915821-916953:1|gene:AAEL003469
		AGAP012289-RA	Locus5581v2rpkm15.32	dicer-1|protein_coding|supercont1.221:206925-249357:1|gene:AAEL006794
		AGAP002409-RA	Locus3385v1rpkm32.11	pseudouridylate synthase|protein_coding|supercont1.250:511162-512529:-1|gene:AAEL007354
		AGAP007128-RA	Locus3185v1rpkm34.77	Ribosome biogenesis protein BOP1 homolog |protein_coding|supercont1.24:3518962-3533924:1|gene:AAEL001169
		AGAP007244-RA	Locus5794v1rpkm16.92	Ribosome biogenesis protein WDR12 homolog |protein_coding|supercont1.139:509949-532148:1|gene:AAEL005041
		AGAP004752-RA	Locus3085v1rpkm36.44	tRNA (guanine-N(7)-)-methyltransferase (EC 2.1.1.33)(tRNA(m7G46)-methyltransferase)|protein_coding|supercont1.373:822082-823864:1|gene:AAEL009156
			#N/A	#N/A
Thioredoxin	3.64	AGAP000044-RA	Locus420v1rpkm338.53	protein disulfide isomerase|protein_coding|supercont1.59:950519-959739:-1|gene:AAEL002501
		AGAP000395-RA	Locus3179v1rpkm34.83	endoplasmic reticulum protein erp29|protein_coding|supercont1.996:9512-10640:1|gene:AAEL014052
		AGAP000565-RA	Locus116v6rpkm112.55_PRE	thioredoxin reductase|protein_coding|supercont1.71:1067969-1080318:-1|gene:AAEL002886
		AGAP001919-RA	Locus932v1rpkm147.27	protein disulfide-isomerase A6 precursor|protein_coding|supercont1.450:177582-179259:-1|gene:AAEL010065
		AGAP002363-RA	Locus3759v1rpkm28.38	transmembrane protein, putative|protein_coding|supercont1.446:526663-546752:1|gene:AAEL009995
		AGAP003213-RA	Locus5571v1rpkm17.68	conserved hypothetical protein|protein_coding|supercont1.1094:224722-229489:1|gene:AAEL014377
		AGAP003415-RA	Locus1230v1rpkm107.86	glutaredoxin, grx|protein_coding|supercont1.81:2432345-2433517:1|gene:AAEL003206
		AGAP004468-RA	Locus3094v1rpkm36.36	viral IAP-associated factor, putative|protein_coding|supercont1.541:315599-316702:-1|gene:AAEL011096
		AGAP005462-RA	Locus768v1rpkm178.83	conserved hypothetical protein|protein_coding|supercont1.311:867350-869382:1|gene:AAEL008291
		AGAP005749-RA	Locus1642v1rpkm76.86	glutathione transferase|protein_coding|supercont1.76:650012-653801:1|gene:AAEL017085
		AGAP007020-RA	Locus1958v1rpkm63.54	Thioredoxin Peroxidase.|protein_coding|supercont1.364:537823-538467:1|gene:AAEL009051
		AGAP007393-RC	Locus446v1rpkm323.14	protein disulfide isomerase|protein_coding|supercont1.32:3017928-3028913:-1|gene:AAEL001432
		AGAP007500-RA	Locus6507v1rpkm14.79	lachesin|protein_coding|supercont1.387:1072642-1168599:-1|gene:AAEL009295
		AGAP008774-RA	Locus4957v1rpkm20.26	protein SCO1, mitochondrial precursor|protein_coding|supercont3.39:181642-182501:-1|gene:CPIJ003089
		AGAP009193-RA	Locus192v2rpkm358.59	glutathione transferase|protein_coding|supercont1.291:910773-911587:-1|gene:AAEL007962
		AGAP009584-RA	Locus174v1rpkm852.59	thioredoxin (TRX), putative|protein_coding|supercont1.507:194815-217049:1|gene:AAEL010777
		AGAP009738-RA	Locus362v1rpkm383.78	glutaredoxin, putative|protein_coding|supercont1.657:536450-540445:1|gene:AAEL012116
		AGAP009910-RA	Locus3731v1rpkm28.62	ku P80 DNA helicase|protein_coding|supercont1.94:1901667-1910887:1|gene:AAEL003684
		AGAP009997-RA	Locus2610v1rpkm45.68	conserved hypothetical protein|protein_coding|supercont1.640:258689-264164:1|gene:AAEL011995
		AGAP010217-RA	Locus4212v1rpkm24.63	protein disulfide isomerase|protein_coding|supercont1.314:1172657-1195194:-1|gene:AAEL008319
		AGAP010610-RA	Locus3633v1rpkm29.48	conserved hypothetical protein|protein_coding|supercont1.19:3814744-3818894:1|gene:AAEL000965
		AGAP011054-RA	Locus424v1rpkm334.03	Thioredoxin Peroxidase.|protein_coding|supercont1.107:2094566-2095144:-1|gene:AAEL004112
		AGAP011824-RA	Locus311v3rpkm16.09_PRE	Thioredoxin Peroxidase.|protein_coding|supercont1.53:1817925-1834415:-1|gene:AAEL002309
		AGAP012407-RA	Locus685v2rpkm181.17	protein disulfide isomerase|protein_coding|supercont1.13:666927-684293:-1|gene:AAEL000641
		AGAP010404-RA	Locus10693v1rpkm8.44	glutathione transferase|protein_coding|supercont1.607:101818-117128:-1|gene:AAEL011741
		AGAP004164-RB	Locus230v1rpkm608.11	glutathione transferase|protein_coding|supercont1.22:2945238-2964060:-1|gene:AAEL001061
		AGAP004164-RD	Locus12964v1rpkm6.35	glutathione transferase D10, putative|protein_coding|supercont1.220:1465735-1487859:-1|gene:AAEL006764
		AGAP004164-RA	Locus404v1rpkm345.13	glutathione transferase|protein_coding|supercont1.22:2945964-2964060:-1|gene:AAEL001061
			#N/A	#N/A
Aminoacyl-tRNA synthetase	3.1	AGAP003405-RA	Locus580v1rpkm238.54	adenylosuccinate synthetase|protein_coding|supercont1.80:1494277-1562843:1|gene:AAEL003161
		AGAP000012-RA	Locus4924v1rpkm20.43	tyrosyl-tRNA synthetase|protein_coding|supercont1.487:445033-447867:1|gene:AAEL010563
		AGAP001146-RA	Locus7247v1rpkm13.10	conserved hypothetical protein|protein_coding|supercont1.116:981915-985089:-1|gene:AAEL004364
		AGAP002088-RA	Locus5489v1rpkm18.01	U3 small nucleolar RNA-associated protein homolog, putative|protein_coding|supercont1.8:2460670-2466261:-1|gene:AAEL000422
		AGAP002101-RA	Locus1226v1rpkm108.10	isoleucyl tRNA synthetase|protein_coding|supercont1.7:4386853-4416525:-1|gene:AAEL000388
		AGAP002945-RA	Locus2522v1rpkm47.71	bifunctional aminoacyl-tRNA synthetase|protein_coding|supercont1.175:1441603-1470184:1|gene:AAEL005801
		AGAP002948-RA	Locus2323v1rpkm51.94	eukaryotic translation initiation factor 4e type|protein_coding|supercont1.175:1491147-1527362:1|gene:AAEL005796
		AGAP003002-RA	Locus2501v1rpkm48.32	ribosomal RNA methyltransferase|protein_coding|supercont1.21:2678634-2681448:1|gene:AAEL001037
		AGAP003315-RA	Locus3622v1rpkm29.58	tryptophanyl-tRNA synthetase|protein_coding|supercont1.863:320439-328932:-1|gene:AAEL013521
		AGAP003413-RA	Locus1480v1rpkm86.01	chaperone atp11p|protein_coding|supercont1.444:113091-115916:-1|gene:AAEL009981
		AGAP003833-RA	Locus4227v1rpkm24.44	asparagine synthetase|protein_coding|supercont1.3912:657-2348:-1|gene:AAEL015631
		AGAP004336-RA	Locus5147v1rpkm19.33	NBP2b protein, putative|protein_coding|supercont1.409:320473-322099:1|gene:AAEL009579
		AGAP004465-RA	Locus3609v1rpkm29.72	dimethyladenosine transferase|protein_coding|supercont1.488:775745-776806:-1|gene:AAEL010575
		AGAP004557-RA	Locus6955v1rpkm13.66	WD-repeat protein|protein_coding|supercont1.388:737753-764806:-1|gene:AAEL009308
		AGAP004708-RA	Locus2464v1rpkm49.06	arginyl-tRNA synthetase|protein_coding|supercont1.3:2022352-2035355:-1|gene:AAEL000199
		AGAP005542-RA	Locus7577v1rpkm12.43	Queuine tRNA-ribosyltransferase subunit QTRTD1 homolog (EC 2.4.2.29)(Queuine tRNA-ribosyltransferase domain-containing protein 1)|protein_coding|supercont1.527:531360-535352:-1|gene:AAEL010968
		AGAP005576-RA	Locus1172v1rpkm114.50	aspartyl-tRNA synthetase|protein_coding|supercont1.66:2861535-2865585:1|gene:AAEL002748
		AGAP007218-RA	Locus593v1rpkm232.77	eukaryotic translation initiation factor|protein_coding|supercont1.588:164700-174867:1|gene:AAEL011527
		AGAP007689-RA	Locus4836v1rpkm20.93	conserved hypothetical protein|protein_coding|supercont1.453:304600-306512:1|gene:AAEL010101
		AGAP007844-RA	Locus9775v1rpkm9.42	aspartyl-tRNA synthetase|protein_coding|supercont1.25:1766982-1769619:1|gene:AAEL001200
		AGAP007891-RA	Locus6982v1rpkm13.60	methionine-tRNA synthetase|protein_coding|supercont1.1232:78129-91535:-1|gene:AAEL014709
		AGAP008265-RA	Locus1321v1rpkm99.29	seryl-tRNA synthetase|protein_coding|supercont1.139:454153-463010:1|gene:AAEL005037
		AGAP008297-RA	Locus1721v1rpkm72.77	leucyl-tRNA synthetase|protein_coding|supercont1.204:1075213-1085427:-1|gene:AAEL006415
		AGAP009310-RA	Locus2415v1rpkm49.85	hypothetical protein|protein_coding|supercont1.472:522324-583892:1|gene:AAEL017368
		AGAP009615-RA	Locus8247v1rpkm11.33	conserved hypothetical protein|protein_coding|supercont1.122:1733287-1749174:-1|gene:AAEL004526
		AGAP009701-RA	Locus1370v2rpkm93.34	alanyl-tRNA synthetase|protein_coding|supercont1.25:1721704-1732766:1|gene:AAEL001218
		AGAP009740-RA	Locus17731v2rpkm0.00_PRE	tRNA (guanine-N2-)-methyltransferase, putative|protein_coding|supercont1.472:501519-510005:-1|gene:AAEL010349
		AGAP009743-RA	Locus7336v1rpkm12.90	zinc phosphodiesterase|protein_coding|supercont1.472:413537-427548:-1|gene:AAEL010336
		AGAP009904-RA	Locus6251v1rpkm15.49	conserved hypothetical protein|protein_coding|supercont1.94:1800138-1807443:-1|gene:AAEL003654
		AGAP010267-RA	Locus1341v1rpkm97.51	glutaminyl-tRNA synthetase|protein_coding|supercont1.575:313564-322738:1|gene:AAEL011395
		AGAP011190-RA	Locus659v1rpkm210.06	eukaryotic translation initiation factor|protein_coding|supercont1.893:158663-166754:1|gene:AAEL013675
		AGAP011203-RA	Locus273v1rpkm528.24	eukaryotic translation initiation factor|protein_coding|supercont1.3:4872924-4909278:-1|gene:AAEL000185
		AGAP011244-RA	Locus1662v1rpkm75.78	fibrillarin|protein_coding|supercont1.465:678085-683975:1|gene:AAEL010248
		AGAP011472-RA	Locus6147v2rpkm9.58	conserved hypothetical protein|protein_coding|supercont1.186:340923-350886:-1|gene:AAEL006041
		AGAP011798-RA	Locus344v1rpkm402.56	acyl-CoA oxidase|protein_coding|supercont1.333:940173-954412:1|gene:AAEL008574
		AGAP012283-RA	Locus2789v1rpkm41.98	cysteinyl-tRNA synthetase|protein_coding|supercont1.115:2435780-2455887:1|gene:AAEL004345
		AGAP009234-RA	Locus1649v1rpkm76.52	elongation factor ts|protein_coding|supercont1.6:1374159-1375082:1|gene:AAEL000331
		AGAP002340-RA	Locus1682v1rpkm74.63	Eukaryotic translation initiation factor 3 subunit A (eIF3a)(Eukaryotic translation initiation factor 3 subunit 10)|protein_coding|supercont1.234:1487526-1535849:1|gene:AAEL007078
		AGAP002337-RA	Locus1222v1rpkm108.49	Eukaryotic translation initiation factor 3 subunit D (eIF3d)(Eukaryotic translation initiation factor 3 subunit 7)|protein_coding|supercont1.437:916794-931730:-1|gene:AAEL009902
		AGAP006613-RB	Locus1282v1rpkm102.19	Eukaryotic translation initiation factor 3 subunit J (eIF3j)|protein_coding|supercont1.674:348067-353006:-1|gene:AAEL012279
		AGAP000325-RA	Locus1173v1rpkm114.45	lysyl-tRNA synthetase|protein_coding|supercont1.1226:77993-92982:-1|gene:AAEL014702
		AGAP006459-RA	Locus277v1rpkm518.83	conserved hypothetical protein|protein_coding|supercont1.511:447491-466195:1|gene:AAEL010843
		AGAP002409-RA	Locus3385v1rpkm32.11	pseudouridylate synthase|protein_coding|supercont1.250:511162-512529:-1|gene:AAEL007354
		AGAP007128-RA	Locus3185v1rpkm34.77	Ribosome biogenesis protein BOP1 homolog |protein_coding|supercont1.24:3518962-3533924:1|gene:AAEL001169
		AGAP007244-RA	Locus5794v1rpkm16.92	Ribosome biogenesis protein WDR12 homolog |protein_coding|supercont1.139:509949-532148:1|gene:AAEL005041
		AGAP002251-RA	Locus2242v1rpkm54.32	ubiquitin-conjugating enzyme E2 g|protein_coding|supercont1.509:792125-813589:-1|gene:AAEL010798
		AGAP012193-RA	Locus3890v1rpkm27.21	nedd8-conjugating enzyme nce2|protein_coding|supercont1.643:570258-591482:1|gene:AAEL012011
		AGAP006238-RA	Locus4056v1rpkm25.77	ubiquitin-conjugating enzyme E2 c|protein_coding|supercont1.219:422937-434265:1|gene:AAEL006728
		AGAP003857-RA	Locus2055v1rpkm59.91	ubiquitin-conjugating enzyme rad6|protein_coding|supercont1.49:1066628-1103153:1|gene:AAEL002118
		AGAP004752-RA	Locus3085v1rpkm36.44	tRNA (guanine-N(7)-)-methyltransferase (EC 2.1.1.33)(tRNA(m7G46)-methyltransferase)|protein_coding|supercont1.373:822082-823864:1|gene:AAEL009156
			#N/A	#N/A
Ubiquitin-protein ligase activity	2.31	AGAP003405-RA	Locus580v1rpkm238.54	adenylosuccinate synthetase|protein_coding|supercont1.80:1494277-1562843:1|gene:AAEL003161
		AGAP000534-RA	Locus10770v1rpkm8.38	glutathione synthetase|protein_coding|supercont1.373:673932-688285:-1|gene:AAEL009154
		AGAP001157-RA	Locus1729v1rpkm72.45	f14p3.9 protein (auxin transport protein)|protein_coding|supercont1.301:505663-548913:1|gene:AAEL008107
		AGAP001512-RA	Locus916v1rpkm150.15	glutamate cysteine ligase|protein_coding|supercont1.301:827027-848254:1|gene:AAEL008105
		AGAP001681-RA	Locus3391v1rpkm32.05	ubiquitination factor E4a|protein_coding|supercont1.100:2617536-2632961:1|gene:AAEL003907
		AGAP002091-RA	Locus7483v1rpkm12.60	phosphoribosylformylglycinamidine synthase, putative|protein_coding|supercont1.154:1819041-1836666:1|gene:AAEL005384
		AGAP002377-RA	Locus5563v1rpkm17.70	amidase|protein_coding|supercont1.1088:107504-172929:1|gene:AAEL014361
		AGAP003833-RA	Locus4227v1rpkm24.44	asparagine synthetase|protein_coding|supercont1.3912:657-2348:-1|gene:AAEL015631
		AGAP004284-RA	Locus5099v1rpkm19.57	conserved hypothetical protein|protein_coding|supercont1.20:3006551-3016091:-1|gene:AAEL000988
		AGAP004679-RB	Locus7212v1rpkm13.18	folylpolyglutamate synthase|protein_coding|supercont1.753:324411-327021:-1|gene:AAEL012882
		AGAP005102-RA	Locus5100v1rpkm19.56	autophagy related gene|protein_coding|supercont1.677:272676-274969:1|gene:AAEL012306
		AGAP005831-RA	Locus4276v1rpkm24.14	conserved hypothetical protein|protein_coding|supercont1.341:53911-90265:1|gene:AAEL008683
		AGAP005934-RA	Locus2136v1rpkm57.44	tumor suppressor protein, putative|protein_coding|supercont1.704:121790-129939:1|gene:AAEL012515
		AGAP006937-RC	Locus3340v3rpkm7.32	ubiquitin-conjugating enzyme|protein_coding|supercont1.4212:1930-4060:1|gene:AAEL015648
		AGAP007217-RA	Locus4155v1rpkm25.01	WD-repeat protein|protein_coding|supercont1.588:140975-143589:-1|gene:AAEL011535
		AGAP007870-RA	Locus2856v1rpkm40.49	ubiquitination factor E4|protein_coding|supercont1.227:700484-735907:-1|gene:AAEL006910
		AGAP009074-RA	Locus4608v1rpkm22.07	ubiquitin protein ligase|protein_coding|supercont1.25:3580764-3594291:1|gene:AAEL001205
		AGAP009512-RA	Locus3428v1rpkm31.67	conserved hypothetical protein|protein_coding|supercont1.275:1098442-1108355:1|gene:AAEL007701
		AGAP009617-RA	Locus5233v1rpkm18.98	amidase|protein_coding|supercont1.24:1119762-1138773:1|gene:AAEL001173
		AGAP009786-RA	Locus113v1rpkm1320.32	phosphoribosylamine-glycine ligase|protein_coding|supercont1.492:624556-660196:-1|gene:AAEL010640
		AGAP012038-RA	Locus857v1rpkm162.41	gamma-glutamylcysteine synthetase, putative|protein_coding|supercont1.16:957169-981702:-1|gene:AAEL000759
		AGAP002251-RA	Locus2242v1rpkm54.32	ubiquitin-conjugating enzyme E2 g|protein_coding|supercont1.509:792125-813589:-1|gene:AAEL010798
		AGAP012193-RA	Locus3890v1rpkm27.21	nedd8-conjugating enzyme nce2|protein_coding|supercont1.643:570258-591482:1|gene:AAEL012011
		AGAP006238-RA	Locus4056v1rpkm25.77	ubiquitin-conjugating enzyme E2 c|protein_coding|supercont1.219:422937-434265:1|gene:AAEL006728
		AGAP003857-RA	Locus2055v1rpkm59.91	ubiquitin-conjugating enzyme rad6|protein_coding|supercont1.49:1066628-1103153:1|gene:AAEL002118
			#N/A	#N/A
			#N/A	#N/A
ATPase, AAA-type core	2.09	AGAP000440-RA	Locus1229v1rpkm107.88	peroxisomal membrane protein 70 abcd3|protein_coding|supercont1.71:1638885-1676168:1|gene:AAEL002913
		AGAP000560-RA	Locus2647v1rpkm44.64	paraplegin|protein_coding|supercont1.939:290458-320877:-1|gene:AAEL013841
		AGAP000616-RA	Locus1125v1rpkm118.14	26S protease regulatory subunit 6a|protein_coding|supercont1.59:1067031-1074156:1|gene:AAEL002508
		AGAP001234-RA	Locus5046v1rpkm19.82	activating signal cointegrator 1 complex subunit 3, helc1|protein_coding|supercont1.998:525-1944:1|gene:AAEL014063
		AGAP001407-RA	Locus2134v2rpkm24.29	26S protease regulatory subunit S10b|protein_coding|supercont1.123:1841147-1853090:-1|gene:AAEL004563
		AGAP001775-RA	Locus288v6rpkm99.07	ATP-binding cassette transporter|protein_coding|supercont1.180:711724-765986:1|gene:AAEL005937
		AGAP002278-RA	Locus1109v1rpkm119.76	ABC transporter|protein_coding|supercont1.302:73729-107503:1|gene:AAEL008134
		AGAP002717-RA	Locus7159v1rpkm13.26	lipid a export ATP-binding/permease protein msba|protein_coding|supercont1.8:3711414-3730662:1|gene:AAEL000434
		AGAP003216-RA	Locus878v1rpkm157.84	26S protease regulatory subunit|protein_coding|supercont1.656:389571-391272:1|gene:AAEL012095
		AGAP004603-RA	Locus3018v2rpkm25.47	ATP-binding cassette transporter|protein_coding|supercont1.688:67827-73302:-1|gene:AAEL012395
		AGAP005630-RA	Locus740v1rpkm186.80	spermatogenesis associated factor|protein_coding|supercont1.488:609042-633400:-1|gene:AAEL010585
		AGAP005639-RA	Locus1967v1rpkm63.05	ATP-binding cassette transporter|protein_coding|supercont1.474:313030-327570:1|gene:AAEL010379
		AGAP006427-RA	Locus1143v1rpkm116.52	hypothetical protein|protein_coding|supercont1.941:98439-197674:-1|gene:AAEL018267
		AGAP006949-RA	Locus1362v1rpkm96.01	metalloprotease m41 ftsh|protein_coding|supercont1.332:1025885-1048267:1|gene:AAEL008565
		AGAP007243-RA	Locus1011v2rpkm109.85	26S protease regulatory subunit|protein_coding|supercont1.1235:159581-162179:-1|gene:AAEL014723
		AGAP007504-RA	Locus5891v1rpkm16.59	ATP-binding cassette sub-family A member 3, putative|protein_coding|supercont1.321:644598-665708:-1|gene:AAEL008388
		AGAP007917-RA	Locus2497v1rpkm48.37	multidrug resistance-associated protein|protein_coding|supercont1.213:838086-915438:1|gene:AAEL006622
		AGAP009746-RA	Locus2713v1rpkm43.42	RuvB-like helicase 1 (EC 3.6.4.12)(Pontin)|protein_coding|supercont1.127:1352975-1354957:-1|gene:AAEL004686
		AGAP009973-RA	Locus1401v1rpkm92.38	hypothetical protein|protein_coding|supercont1.464:177007-207652:-1|gene:AAEL018190
		AGAP010894-RA	Locus2283v1rpkm52.97	signal recognition particle receptor alpha subunit (sr-alpha)|protein_coding|supercont1.177:1753544-1769237:1|gene:AAEL005856
		AGAP011174-RA	Locus3118v2rpkm30.64	26S protease regulatory subunit|protein_coding|supercont1.766:426545-434018:1|gene:AAEL012943
		AGAP012249-RA	Locus1593v1rpkm79.41	ATP-dependent transporter|protein_coding|supercont1.23:2940742-2962095:-1|gene:AAEL001101
		AGAP010451-RA	Locus2942v1rpkm38.90	ATP-dependent Lon protease, putative|protein_coding|supercont1.206:7321-35806:1|gene:AAEL006474
			#N/A	#N/A
Cofactor biosynthetic process	2.03	AGAP002288-RA	Locus6569v1rpkm14.63	3-hydroxy-3-methylglutaryl-coenzyme A reductase|protein_coding|supercont1.388:832804-920798:-1|gene:AAEL009311
		AGAP005581-RA	Locus628v1rpkm220.00	3-hydroxyisobutyrate dehydrogenase|protein_coding|supercont1.957:58120-73356:-1|gene:AAEL013904
		AGAP004197-RA	Locus757v1rpkm182.56	6-phosphogluconate dehydrogenase|protein_coding|supercont1.180:866603-879733:-1|gene:AAEL005931
		AGAP010866-RA	Locus1067v1rpkm125.20	6-phosphogluconolactonase|protein_coding|supercont1.1035:174658-175818:1|gene:AAEL014204
		AGAP001884-RA	Locus1514v1rpkm83.74	aspartate ammonia lyase|protein_coding|supercont1.304:312621-344408:-1|gene:AAEL008167
		AGAP004749-RB	Locus2701v1rpkm43.67	coproporphyrinogen iii oxidase|protein_coding|supercont1.835:100028-112785:1|gene:AAEL013389
		AGAP011997-RA	Locus2675v1rpkm44.04	Cytosolic Fe-S cluster assembly factor NUBP1 homolog |protein_coding|supercont1.473:507721-509168:-1|gene:AAEL010360
		AGAP004679-RB	Locus7212v1rpkm13.18	folylpolyglutamate synthase|protein_coding|supercont1.753:324411-327021:-1|gene:AAEL012882
		AGAP012038-RA	Locus857v1rpkm162.41	gamma-glutamylcysteine synthetase, putative|protein_coding|supercont1.16:957169-981702:-1|gene:AAEL000759
		AGAP001512-RA	Locus916v1rpkm150.15	glutamate cysteine ligase|protein_coding|supercont1.301:827027-848254:1|gene:AAEL008105
		AGAP000534-RA	Locus10770v1rpkm8.38	glutathione synthetase|protein_coding|supercont1.373:673932-688285:-1|gene:AAEL009154
		AGAP004164-RD	Locus12964v1rpkm6.35	glutathione transferase D10, putative|protein_coding|supercont1.220:1465735-1487859:-1|gene:AAEL006764
		AGAP004164-RB	Locus230v1rpkm608.11	glutathione transferase|protein_coding|supercont1.22:2945238-2964060:-1|gene:AAEL001061
		AGAP004164-RA	Locus404v1rpkm345.13	glutathione transferase|protein_coding|supercont1.22:2945964-2964060:-1|gene:AAEL001061
		AGAP005948-RA	Locus1403v1rpkm92.17	Kynurenine 3-monooxygenase (EC 1.14.13.9)(Kynurenine 3-hydroxylase)|protein_coding|supercont1.354:1087110-1109778:-1|gene:AAEL008879
		AGAP000549-RA	Locus2478v1rpkm48.71	lipoamide acyltransferase component of branched-chain alpha-keto acid dehydrogenase|protein_coding|supercont1.427:852365-854955:1|gene:AAEL009766
		AGAP004677-RB	Locus3842v3rpkm20.32	methylenetetrahydrofolate dehydrogenase|protein_coding|supercont1.1316:42046-47257:1|gene:AAEL014871
		AGAP000555-RA	Locus3992v2rpkm17.04	Molybdenum cofactor sulfurase 3 (MoCo sulfurase 3)(MOS 3)(EC 4.4.-.-)(Protein maroon-like 3)(Ma-l 3)|protein_coding|supercont1.606:543283-545781:1|gene:AAEL011729
		AGAP002800-RA	Locus4682v1rpkm21.67	molybdopterin biosynthesis protein|protein_coding|supercont1.376:473949-510745:1|gene:AAEL009179
		AGAP011715-RA	Locus4739v1rpkm21.39	pantothenate kinase|protein_coding|supercont1.693:247922-263270:1|gene:AAEL012409
		AGAP003704-RA	Locus4094v1rpkm25.49	Protoporphyrinogen IX oxidase, putative|protein_coding|supercont1.96:2030885-2032330:1|gene:AAEL003762
		AGAP011895-RA	Locus1633v1rpkm77.40	uroporphyrinogen decarboxylase|protein_coding|supercont1.217:439916-443078:-1|gene:AAEL006693
			#N/A	#N/A
RNA polymerase	1.96	AGAP007722-RA	Locus5020v1rpkm19.93	Adenylate kinase 2, mitochondrial (AK 2)(EC 2.7.4.3)(ATP-AMP transphosphorylase 2)|protein_coding|supercont1.732:398221-413423:-1|gene:AAEL012731
		AGAP003405-RA	Locus580v1rpkm238.54	adenylosuccinate synthetase|protein_coding|supercont1.80:1494277-1562843:1|gene:AAEL003161
		AGAP000565-RA	Locus116v6rpkm112.55_PRE	thioredoxin reductase|protein_coding|supercont1.71:1067969-1080318:-1|gene:AAEL002886
		AGAP001217-RA	Locus2761v1rpkm42.65	apyrase|protein_coding|supercont1.215:547679-563874:-1|gene:AAEL006659
		AGAP002037-RA	Locus4129v1rpkm25.21	dihydroorotate dehydrogenase|protein_coding|supercont1.186:1613099-1615774:1|gene:AAEL006033
		AGAP002091-RA	Locus7483v1rpkm12.60	phosphoribosylformylglycinamidine synthase, putative|protein_coding|supercont1.154:1819041-1836666:1|gene:AAEL005384
		AGAP002378-RA	Locus1327v1rpkm98.94	hypothetical protein|protein_coding|supercont1.438:520427-530122:1|gene:AAEL017333
		AGAP002779-RA	Locus3588v1rpkm30.00	transcription initiation factor IIF alpha subunit|protein_coding|supercont1.101:1623321-1638457:-1|gene:AAEL003945
		AGAP003218-RA	Locus6219v1rpkm15.60	DNA polymerase v|protein_coding|supercont1.105:1317646-1335944:-1|gene:AAEL004017
		AGAP003923-RA	Locus8058v1rpkm11.63	protein arginine n-methyltransferase|protein_coding|supercont1.221:1501857-1509632:1|gene:AAEL006782
		AGAP003968-RA	Locus1455v1rpkm88.19	cytidylate kinase|protein_coding|supercont1.302:705125-720393:-1|gene:AAEL008131
		AGAP004224-RA	Locus5533v1rpkm17.84	Hormone receptor-like in 96 nuclear receptor|protein_coding|supercont1.243:1319399-1353742:-1|gene:AAEL007202
		AGAP004480-RA	Locus5828v1rpkm16.81	conserved hypothetical protein|protein_coding|supercont1.349:667782-683311:1|gene:AAEL008794
		AGAP005142-RA	Locus5817v1rpkm16.83	mRNA capping enzyme|protein_coding|supercont1.608:28145-43169:-1|gene:AAEL011759
		AGAP005210-RA	Locus2984v1rpkm37.96	translation initiation factor eif-2b gamma subunit|protein_coding|supercont1.580:615556-631033:1|gene:AAEL011442
		AGAP005873-RA	Locus1024v1rpkm132.25	DNA-directed RNA polymerase subunit rpb6|protein_coding|supercont1.90:258724-259361:1|gene:AAEL003552
		AGAP005922-RA	Locus3872v1rpkm27.37	conserved hypothetical protein|protein_coding|supercont1.604:101076-114828:-1|gene:AAEL011701
		AGAP005945-RA	Locus3691v2rpkm21.40	purine nucleoside phosphorylase|protein_coding|supercont1.52:1447747-1494035:1|gene:AAEL002269
		AGAP006355-RA	Locus10614v1rpkm8.51	transcription initiation factor IIE, alpha subunit|protein_coding|supercont1.665:274836-276214:1|gene:AAEL012202
		AGAP007111-RA	Locus4379v1rpkm23.37	uracil phosphoribosyltransferase|protein_coding|supercont1.770:87728-113767:-1|gene:AAEL012973
		AGAP007918-RA	Locus1776v2rpkm50.42	aldehyde oxidase|protein_coding|supercont1.64:2715031-2736168:-1|gene:AAEL002683
		AGAP008304-RA	Locus4817v1rpkm20.99	cgmp-dependent 3,5-cyclic phosphodiesterase|protein_coding|supercont1.34:1819451-1922698:1|gene:AAEL001492
		AGAP008541-RA	Locus1130v1rpkm117.54	cdk9|protein_coding|supercont1.774:346601-367673:-1|gene:AAEL013002
		AGAP009035-RA	Locus2285v1rpkm52.95	transcription elongation factor s-ii|protein_coding|supercont1.34:18927-25313:-1|gene:AAEL001496
		AGAP010064-RA	Locus2434v1rpkm49.52	DNA-directed RNA polymerase II|protein_coding|supercont1.540:774588-778098:1|gene:AAEL011087
		AGAP010321-RA	Locus4701v1rpkm21.57	DNA-directed RNA polymerase II subunit|protein_coding|supercont1.347:1066138-1067446:1|gene:AAEL008755
		AGAP010791-RA	Locus8373v1rpkm11.16	polyribonucleotide nucleotidyltransferase|protein_coding|supercont1.18:484708-498843:1|gene:AAEL000922
		AGAP011133-RA	Locus5762v1rpkm17.02	inosine-5-monophosphate dehydrogenase|protein_coding|supercont1.386:886269-921416:-1|gene:AAEL009273
		AGAP011723-RA	Locus1730v1rpkm72.45	mannose-1-phosphate guanyltransferase|protein_coding|supercont1.629:215948-219551:1|gene:AAEL011912
		AGAP012084-RA	Locus6131v1rpkm15.86	conserved hypothetical protein|protein_coding|supercont1.344:812313-826057:1|gene:AAEL008716
		AGAP012122-RA	Locus10952v1rpkm8.22	DNA-directed RNA polymerase III 25 kDa polypeptide|protein_coding|supercont1.624:265104-266218:-1|gene:AAEL011866
		AGAP012397-RA	Locus2550v1rpkm47.09	DNA-directed RNA polymerase subunit rpb8|protein_coding|supercont1.13:1138460-1139517:1|gene:AAEL000677
		AGAP012796-RA	Locus5318v1rpkm18.64	DNA-directed RNA polymerase|protein_coding|supercont1.263:415666-416800:1|gene:AAEL007568
		AGAP003648-RA	Locus2773v1rpkm42.37	hypothetical protein|protein_coding|supercont1.80:1301251-1315128:1|gene:AAEL017213
		AGAP008151-RA	Locus7268v1rpkm13.06	hypothetical protein|protein_coding|supercont1.84:2256659-2268798:-1|gene:AAEL017156
		AGAP009539-RA	Locus9330v1rpkm9.97	hypothetical protein|protein_coding|supercont1.120:1842285-1861135:1|gene:AAEL017010
		AGAP009141-RA	Locus4607v1rpkm22.07	Mediator of RNA polymerase II transcription subunit 17 (Mediator complex subunit 17)|protein_coding|supercont1.45:2105161-2107616:-1|gene:AAEL001883
		AGAP002247-RA	Locus3260v1rpkm33.81	Mediator of RNA polymerase II transcription subunit 21 (Mediator complex subunit 21)|protein_coding|supercont1.509:104472-108043:1|gene:AAEL010797
		AGAP001393-RA	Locus4356v1rpkm23.56	SAGA-associated factor 11 homolog |protein_coding|supercont1.123:1387639-1390329:-1|gene:AAEL004574
		AGAP005209-RA	Locus2156v1rpkm56.87	uridine cytidine kinase i|protein_coding|supercont1.562:165287-186222:1|gene:AAEL011273
			#N/A	#N/A
			#N/A	#N/A
Protein processing	1.87	AGAP000395-RA	Locus3179v1rpkm34.83	endoplasmic reticulum protein erp29|protein_coding|supercont1.996:9512-10640:1|gene:AAEL014052
		AGAP000534-RA	Locus10770v1rpkm8.38	glutathione synthetase|protein_coding|supercont1.373:673932-688285:-1|gene:AAEL009154
		AGAP001512-RA	Locus916v1rpkm150.15	glutamate cysteine ligase|protein_coding|supercont1.301:827027-848254:1|gene:AAEL008105
		AGAP001734-RA	Locus2707v1rpkm43.58	nicastrin, putative|protein_coding|supercont1.125:1388887-1401045:1|gene:AAEL004633
		AGAP003069-RA	Locus790v1rpkm173.94	microsomal signal peptidase 18 kDa subunit|protein_coding|supercont3.938:49188-50937:1|gene:CPIJ017247
		AGAP004296-RA	Locus860v1rpkm161.76	signal peptidase 12kDa subunit, putative|protein_coding|supercont1.125:2166902-2168376:-1|gene:AAEL004603
		AGAP011842-RA	Locus652v1rpkm212.56	microsomal signal peptidase 25 kda subunit|protein_coding|supercont1.86:1413376-1414324:1|gene:AAEL003418
		AGAP012038-RA	Locus857v1rpkm162.41	gamma-glutamylcysteine synthetase, putative|protein_coding|supercont1.16:957169-981702:-1|gene:AAEL000759
		AGAP004164-RB	Locus230v1rpkm608.11	glutathione transferase|protein_coding|supercont1.22:2945238-2964060:-1|gene:AAEL001061
		AGAP004164-RD	Locus12964v1rpkm6.35	glutathione transferase D10, putative|protein_coding|supercont1.220:1465735-1487859:-1|gene:AAEL006764
		AGAP004164-RA	Locus404v1rpkm345.13	glutathione transferase|protein_coding|supercont1.22:2945964-2964060:-1|gene:AAEL001061
			#N/A	#N/A
			#N/A	#N/A
Regulation of splicing	1.73	AGAP002956-RA	Locus2113v1rpkm58.02	U2 snrnp auxiliary factor, small subunit|protein_coding|supercont1.218:487508-501345:-1|gene:AAEL006713
		AGAP003576-RA	Locus2541v1rpkm47.35	transportin|protein_coding|supercont1.91:478647-505702:1|gene:AAEL003573
		AGAP003595-RA	Locus4871v1rpkm20.76	programmed cell death protein 11 (pre-rRNA processing protein rrp5)|protein_coding|supercont1.510:308889-345023:-1|gene:AAEL010827
		AGAP005062-RA	Locus3716v1rpkm28.76	hypothetical protein|protein_coding|supercont1.42:2167826-2188306:-1|gene:AAEL017164
		AGAP005640-RA	Locus6107v1rpkm15.94	pre-mRNA splicing factor|protein_coding|supercont1.474:197749-201120:-1|gene:AAEL010387
		AGAP005920-RA	Locus3882v1rpkm27.25	anti-silencing protein|protein_coding|supercont1.747:799671-809126:1|gene:AAEL012830
		AGAP006755-RA	Locus3742v2rpkm19.42	U1 small nuclear ribonucleoprotein 70 kd|protein_coding|supercont1.570:389130-390489:1|gene:AAEL011340
		AGAP011637-RA	Locus3348v1rpkm32.49	U1 small nuclear ribonucleoprotein A|protein_coding|supercont1.73:1012194-1012926:1|gene:AAEL002980
			#N/A	#N/A
Heat shock protein DnaJ	1.58	AGAP000831-RA	Locus1980v1rpkm62.61	DNA-J, putative|protein_coding|supercont1.791:477360-483149:-1|gene:AAEL013114
		AGAP002386-RA	Locus3643v1rpkm29.35	conserved hypothetical protein|protein_coding|supercont1.100:657559-662534:-1|gene:AAEL003911
		AGAP002752-RA	Locus1338v1rpkm97.76	tetratricopeptide repeat protein, putative|protein_coding|supercont1.17:1007260-1022771:-1|gene:AAEL000807
		AGAP003715-RA	Locus3621v1rpkm29.60	conserved hypothetical protein|protein_coding|supercont1.155:405354-427973:-1|gene:AAEL005425
		AGAP005981-RA	Locus351v1rpkm398.12	chaperone protein DNAj|protein_coding|supercont1.144:3851-17004:-1|gene:AAEL005165
		AGAP007107-RA	Locus872v1rpkm159.88	DNA-J/hsp40|protein_coding|supercont1.92:442055-444278:1|gene:AAEL003588
		AGAP007361-RA	Locus3232v1rpkm34.17	SEC63 protein, putative|protein_coding|supercont1.293:1063023-1083770:-1|gene:AAEL007987
		AGAP007541-RA	Locus8299v2rpkm8.52	M-phase phosphoprotein 11|protein_coding|supercont3.327:4253-6404:-1|gene:CPIJ011412
		AGAP007565-RB	Locus2246v2rpkm42.06	chaperone protein DNAj|protein_coding|supercont1.537:439403-449877:-1|gene:AAEL011055
		AGAP008327-RA	Locus1697v1rpkm73.98	DnaJ homolog subfamily B member 11 precursor|protein_coding|supercont1.439:825251-835679:-1|gene:AAEL009946
		AGAP010432-RA	Locus4751v1rpkm21.33	conserved hypothetical protein|protein_coding|supercont1.353:318433-325718:1|gene:AAEL008864
			#N/A	#N/A
Ubiquitin-dependent protein catabolic process	1.55	AGAP001307-RA	Locus1749v1rpkm71.82	ubiquitin fusion degradaton protein|protein_coding|supercont1.364:912913-915184:1|gene:AAEL009042
		AGAP001681-RA	Locus3391v1rpkm32.05	ubiquitination factor E4a|protein_coding|supercont1.100:2617536-2632961:1|gene:AAEL003907
		AGAP002627-RA	Locus1670v1rpkm75.21	S-formylglutathione hydrolase, putative|protein_coding|supercont1.21:1839770-1841117:-1|gene:AAEL001030
		AGAP003605-RA	Locus2183v1rpkm56.10	cullin|protein_coding|supercont1.228:548710-562116:1|gene:AAEL006929
		AGAP005540-RA	Locus1781v1rpkm70.51	ubiquitin carboxyl-terminal hydrolase isozyme L5|protein_coding|supercont1.527:521274-522642:1|gene:AAEL010966
		AGAP006652-RA	Locus4402v1rpkm23.23	hypothetical protein|protein_coding|supercont1.95:1345950-1410138:-1|gene:AAEL003733
		AGAP007870-RA	Locus2856v1rpkm40.49	ubiquitination factor E4|protein_coding|supercont1.227:700484-735907:-1|gene:AAEL006910
		AGAP008105-RA	Locus2083v1rpkm59.01	hypothetical protein|protein_coding|supercont1.241:673645-705265:-1|gene:AAEL007187
		AGAP008381-RA	Locus4825v1rpkm20.96	ubiquitin specific protease 39 and snrnp assembly factor|protein_coding|supercont1.43:1857832-1860176:1|gene:AAEL001827
		AGAP010080-RA	Locus2937v1rpkm38.98	ubiquitin specific protease|protein_coding|supercont1.660:544439-582996:1|gene:AAEL012146
		AGAP011535-RA	Locus1877v1rpkm66.31	elongation factor SIII p15 subunit, putative|protein_coding|supercont1.126:377584-394729:-1|gene:AAEL004653
		AGAP011951-RA	Locus3139v1rpkm35.55	caspase (Short)|protein_coding|supercont1.86:1881267-1882206:-1|gene:AAEL003444
		AGAP012113-RA	Locus1374v1rpkm94.90	ubiquitin carboxyl-terminal hydrolase isozyme L3|protein_coding|supercont1.784:551630-563969:-1|gene:AAEL013052
		AGAP001973-RA	Locus1361v1rpkm96.18	proteasome subunit alpha type|protein_coding|supercont1.99:626032-627836:-1|gene:AAEL003871
		AGAP010253-RA	Locus1303v1rpkm100.43	proteasome subunit alpha type|protein_coding|supercont1.1393:15205-17097:-1|gene:AAEL015007
		AGAP005423-RA	Locus825v1rpkm167.51	proteasome subunit alpha type|protein_coding|supercont1.176:868930-870229:-1|gene:AAEL005830
		AGAP001995-RA	Locus937v1rpkm146.66	proteasome subunit alpha type|protein_coding|supercont1.187:472503-473562:1|gene:AAEL006061
		AGAP003935-RA	Locus836v1rpkm165.52	proteasome subunit alpha type|protein_coding|supercont1.437:308643-322971:-1|gene:AAEL009898
		AGAP008530-RA	Locus5614v3rpkm10.47	hypothetical protein|protein_coding|supercont1.1248:970-2688:-1|gene:AAEL017159
		AGAP012248-RA	Locus595v17rpkm10.33_PRE	conserved hypothetical protein|protein_coding|supercont1.23:2973002-2999155:1|gene:AAEL001112
		AGAP009348-RA	Locus1940v1rpkm63.93	conserved hypothetical protein|protein_coding|supercont1.481:668904-715047:-1|gene:AAEL010496
			#N/A	#N/A
RNA splicing	1.54	AGAP002908-RA	Locus2806v1rpkm41.68	splicing factor u2af large subunit|protein_coding|supercont1.68:773900-789939:-1|gene:AAEL002818
		AGAP002956-RA	Locus2113v1rpkm58.02	U2 snrnp auxiliary factor, small subunit|protein_coding|supercont1.218:487508-501345:-1|gene:AAEL006713
		AGAP003019-RA	Locus7155v1rpkm13.27	cleavage stimulation factor|protein_coding|supercont1.171:26571-28732:1|gene:AAEL005719
		AGAP003460-RA	Locus4335v1rpkm23.69	mRNA (guanine-7-)methyltransferase|protein_coding|supercont1.603:729793-731428:1|gene:AAEL011698
		AGAP004011-RA	Locus4088v1rpkm25.51	conserved hypothetical protein|protein_coding|supercont1.343:227351-228554:1|gene:AAEL008700
		AGAP004176-RA	Locus4479v2rpkm19.18	serine threonine-protein kinase|protein_coding|supercont1.565:514228-540152:-1|gene:AAEL011308
		AGAP005142-RA	Locus5817v1rpkm16.83	mRNA capping enzyme|protein_coding|supercont1.608:28145-43169:-1|gene:AAEL011759
		AGAP005640-RA	Locus6107v1rpkm15.94	pre-mRNA splicing factor|protein_coding|supercont1.474:197749-201120:-1|gene:AAEL010387
		AGAP006885-RA	Locus2945v1rpkm38.81	pre-mRNA splicing factor prp8|protein_coding|supercont1.442:603899-644055:-1|gene:AAEL009959
		AGAP008433-RA	Locus2749v3rpkm8.14	splicing factor|protein_coding|supercont1.139:2121536-2134186:-1|gene:AAEL005046
		AGAP009743-RA	Locus7336v1rpkm12.90	zinc phosphodiesterase|protein_coding|supercont1.472:413537-427548:-1|gene:AAEL010336
		AGAP007701-RA	Locus4597v1rpkm22.12	Protein CLP1 homolog |protein_coding|supercont1.387:241253-242801:-1|gene:AAEL009302
			#N/A	#N/A
			#N/A	#N/A
ABC transporter/defense mechanisms	1.44	AGAP000440-RA	Locus1229v1rpkm107.88	peroxisomal membrane protein 70 abcd3|protein_coding|supercont1.71:1638885-1676168:1|gene:AAEL002913
		AGAP000560-RA	Locus2647v1rpkm44.64	paraplegin|protein_coding|supercont1.939:290458-320877:-1|gene:AAEL013841
		AGAP000616-RA	Locus1125v1rpkm118.14	26S protease regulatory subunit 6a|protein_coding|supercont1.59:1067031-1074156:1|gene:AAEL002508
		AGAP001234-RA	Locus5046v1rpkm19.82	activating signal cointegrator 1 complex subunit 3, helc1|protein_coding|supercont1.998:525-1944:1|gene:AAEL014063
		AGAP001407-RA	Locus2134v2rpkm24.29	26S protease regulatory subunit S10b|protein_coding|supercont1.123:1841147-1853090:-1|gene:AAEL004563
		AGAP001775-RA	Locus288v6rpkm99.07	ATP-binding cassette transporter|protein_coding|supercont1.180:711724-765986:1|gene:AAEL005937
		AGAP002278-RA	Locus1109v1rpkm119.76	ABC transporter|protein_coding|supercont1.302:73729-107503:1|gene:AAEL008134
		AGAP002717-RA	Locus7159v1rpkm13.26	lipid a export ATP-binding/permease protein msba|protein_coding|supercont1.8:3711414-3730662:1|gene:AAEL000434
		AGAP002908-RA	Locus2806v1rpkm41.68	splicing factor u2af large subunit|protein_coding|supercont1.68:773900-789939:-1|gene:AAEL002818
		AGAP003216-RA	Locus878v1rpkm157.84	26S protease regulatory subunit|protein_coding|supercont1.656:389571-391272:1|gene:AAEL012095
		AGAP004603-RA	Locus3018v2rpkm25.47	ATP-binding cassette transporter|protein_coding|supercont1.688:67827-73302:-1|gene:AAEL012395
		AGAP004867-RA	Locus1392v1rpkm93.24	vacuolar ATP synthase subunit g|protein_coding|supercont1.241:1348571-1360712:1|gene:AAEL007184
		AGAP005630-RA	Locus740v1rpkm186.80	spermatogenesis associated factor|protein_coding|supercont1.488:609042-633400:-1|gene:AAEL010585
		AGAP005639-RA	Locus1967v1rpkm63.05	ATP-binding cassette transporter|protein_coding|supercont1.474:313030-327570:1|gene:AAEL010379
		AGAP005650-RA	Locus5397v1rpkm18.30	malonyl coa-acyl carrier protein transacylase|protein_coding|supercont1.48:2009647-2012562:-1|gene:AAEL002069
		AGAP006427-RA	Locus1143v1rpkm116.52	hypothetical protein|protein_coding|supercont1.941:98439-197674:-1|gene:AAEL018267
		AGAP006949-RA	Locus1362v1rpkm96.01	metalloprotease m41 ftsh|protein_coding|supercont1.332:1025885-1048267:1|gene:AAEL008565
		AGAP007243-RA	Locus1011v2rpkm109.85	26S protease regulatory subunit|protein_coding|supercont1.1235:159581-162179:-1|gene:AAEL014723
		AGAP007504-RA	Locus5891v1rpkm16.59	ATP-binding cassette sub-family A member 3, putative|protein_coding|supercont1.321:644598-665708:-1|gene:AAEL008388
		AGAP007917-RA	Locus2497v1rpkm48.37	multidrug resistance-associated protein|protein_coding|supercont1.213:838086-915438:1|gene:AAEL006622
		AGAP008085-RA	Locus2917v1rpkm39.46	cation-transporting ATPase 13a1 (g-box binding protein)|protein_coding|supercont1.48:296799-323520:-1|gene:AAEL002061
		AGAP009182-RA	Locus662v1rpkm209.97	preprotein translocase secy subunit (sec61)|protein_coding|supercont1.122:1517247-1520237:1|gene:AAEL004523
		AGAP009746-RA	Locus2713v1rpkm43.42	RuvB-like helicase 1 (EC 3.6.4.12)(Pontin)|protein_coding|supercont1.127:1352975-1354957:-1|gene:AAEL004686
		AGAP009973-RA	Locus1401v1rpkm92.38	hypothetical protein|protein_coding|supercont1.464:177007-207652:-1|gene:AAEL018190
		AGAP010026-RA	Locus4408v1rpkm23.22	phospholipid-transporting ATPase 1 (aminophospholipid flippase 1)|protein_coding|supercont1.274:1436159-1462110:-1|gene:AAEL007689
		AGAP010894-RA	Locus2283v1rpkm52.97	signal recognition particle receptor alpha subunit (sr-alpha)|protein_coding|supercont1.177:1753544-1769237:1|gene:AAEL005856
		AGAP011174-RA	Locus3118v2rpkm30.64	26S protease regulatory subunit|protein_coding|supercont1.766:426545-434018:1|gene:AAEL012943
		AGAP011271-RA	Locus3855v1rpkm27.51	cation-transporting ATPase fly|protein_coding|supercont1.355:683664-729755:-1|gene:AAEL008902
		AGAP012249-RA	Locus1593v1rpkm79.41	ATP-dependent transporter|protein_coding|supercont1.23:2940742-2962095:-1|gene:AAEL001101
		AGAP006186-RE	Locus1599v1rpkm79.07	calcium-transporting ATPase sarcoplasmic/endoplasmic reticulum type|protein_coding|supercont1.211:1168009-1210032:1|gene:AAEL006582
		AGAP006186-RB	Locus1599v4rpkm2.17_PRE	calcium-transporting ATPase sarcoplasmic/endoplasmic reticulum type|protein_coding|supercont1.211:1168009-1216346:1|gene:AAEL006582
		AGAP010451-RA	Locus2942v1rpkm38.90	ATP-dependent Lon protease, putative|protein_coding|supercont1.206:7321-35806:1|gene:AAEL006474
			#N/A	#N/A
Protein synthesis factor	1.43	AGAP002603-RA	Locus3910v1rpkm27.08	eukaryotic peptide chain release factor GTP-binding subunit (erf2) (translation release factor 3) (erf3) (erf-3)|protein_coding|supercont1.17:1212658-1229027:-1|gene:AAEL000825
		AGAP003001-RA	Locus7427v1rpkm12.71	translation elongation factor|protein_coding|supercont1.21:2683017-2707369:-1|gene:AAEL001019
		AGAP003018-RA	Locus1248v1rpkm106.09	dynamin|protein_coding|supercont1.247:1451712-1517888:1|gene:AAEL007288
		AGAP003597-RA	Locus385v2rpkm27.35_PRE	histone-lysine n-methyltransferase|protein_coding|supercont1.510:180416-190805:1|gene:AAEL010826
		AGAP004593-RA	Locus843v1rpkm164.31	past-1|protein_coding|supercont1.476:231881-289301:1|gene:AAEL010403
		AGAP005227-RA	Locus10663v2rpkm7.92	GTP binding protein|protein_coding|supercont1.4:4528750-4556233:-1|gene:AAEL000248
		AGAP005293-RB	Locus918v1rpkm149.85	tubulin beta chain|protein_coding|supercont1.140:2231271-2283895:-1|gene:AAEL005052
		AGAP005294-RB	Locus2337v1rpkm51.65	GTP binding protein|protein_coding|supercont1.140:2124139-2153337:-1|gene:AAEL005071
		AGAP007699-RC	Locus434v1rpkm330.17	ran|protein_coding|supercont1.387:294349-312812:1|gene:AAEL009287
		AGAP009310-RA	Locus2415v1rpkm49.85	hypothetical protein|protein_coding|supercont1.472:522324-583892:1|gene:AAEL017368
		AGAP010510-RA	Locus2278v1rpkm53.12	tubulin beta chain|protein_coding|supercont1.69:2137920-2144560:1|gene:AAEL002848
		AGAP010894-RA	Locus2283v1rpkm52.97	signal recognition particle receptor alpha subunit (sr-alpha)|protein_coding|supercont1.177:1753544-1769237:1|gene:AAEL005856
			#N/A	#N/A
			#N/A	#N/A
Translational initiation factor	1.32	AGAP002948-RA	Locus2323v1rpkm51.94	eukaryotic translation initiation factor 4e type|protein_coding|supercont1.175:1491147-1527362:1|gene:AAEL005796
		AGAP007218-RA	Locus593v1rpkm232.77	eukaryotic translation initiation factor|protein_coding|supercont1.588:164700-174867:1|gene:AAEL011527
		AGAP009035-RA	Locus2285v1rpkm52.95	transcription elongation factor s-ii|protein_coding|supercont1.34:18927-25313:-1|gene:AAEL001496
		AGAP009310-RA	Locus2415v1rpkm49.85	hypothetical protein|protein_coding|supercont1.472:522324-583892:1|gene:AAEL017368
		AGAP009904-RA	Locus6251v1rpkm15.49	conserved hypothetical protein|protein_coding|supercont1.94:1800138-1807443:-1|gene:AAEL003654
		AGAP011190-RA	Locus659v1rpkm210.06	eukaryotic translation initiation factor|protein_coding|supercont1.893:158663-166754:1|gene:AAEL013675
		AGAP011203-RA	Locus273v1rpkm528.24	eukaryotic translation initiation factor|protein_coding|supercont1.3:4872924-4909278:-1|gene:AAEL000185
		AGAP009234-RA	Locus1649v1rpkm76.52	elongation factor ts|protein_coding|supercont1.6:1374159-1375082:1|gene:AAEL000331
		AGAP002340-RA	Locus1682v1rpkm74.63	Eukaryotic translation initiation factor 3 subunit A (eIF3a)(Eukaryotic translation initiation factor 3 subunit 10)|protein_coding|supercont1.234:1487526-1535849:1|gene:AAEL007078
		AGAP002337-RA	Locus1222v1rpkm108.49	Eukaryotic translation initiation factor 3 subunit D (eIF3d)(Eukaryotic translation initiation factor 3 subunit 7)|protein_coding|supercont1.437:916794-931730:-1|gene:AAEL009902
		AGAP006613-RB	Locus1282v1rpkm102.19	Eukaryotic translation initiation factor 3 subunit J (eIF3j)|protein_coding|supercont1.674:348067-353006:-1|gene:AAEL012279
		AGAP006459-RA	Locus277v1rpkm518.83	conserved hypothetical protein|protein_coding|supercont1.511:447491-466195:1|gene:AAEL010843
			#N/A	#N/A
Mitochondrial substrate carrier	1.3	AGAP000097-RA	Locus3554v8rpkm1.06_PRE	mitochondrial solute carrier protein, putative|protein_coding|supercont1.1253:45564-50383:1|gene:AAEL014753
		AGAP000448-RA	Locus1602v1rpkm78.93	conserved hypothetical protein|protein_coding|supercont1.300:1176461-1206820:1|gene:AAEL008077
		AGAP001297-RA	Locus2343v1rpkm51.48	mitochondrial carrier protein|protein_coding|supercont1.30:362578-368139:-1|gene:AAEL001329
		AGAP003208-RA	Locus2105v1rpkm58.21	mitochondrial glutamate carrier, putative|protein_coding|supercont1.108:2185668-2201238:-1|gene:AAEL004124
		AGAP004095-RA	Locus3483v1rpkm31.07	mitchondrial carnitine/acylcarnitine carrier protein CACL, putative|protein_coding|supercont1.74:2065677-2081669:1|gene:AAEL002985
		AGAP006030-RA	Locus592v2rpkm75.99	mitochondrial RNA splicing protein|protein_coding|supercont1.210:1164006-1174286:1|gene:AAEL006564
		AGAP006104-RA	Locus1661v1rpkm75.81	hypothetical protein|protein_coding|supercont1.31:1344253-1345589:1|gene:AAEL001388
		AGAP006508-RB	Locus864v1rpkm161.01	small calcium-binding mitochondrial carrier, putative|protein_coding|supercont1.124:1338253-1452205:1|gene:AAEL004589
		AGAP006963-RA	Locus5741v3rpkm14.66	mitochondrial carrier|protein_coding|supercont1.1414:26546-65283:-1|gene:AAEL015041
		AGAP007653-RA	Locus2516v1rpkm47.93	folate carrier protein|protein_coding|supercont1.225:1305995-1338109:1|gene:AAEL006879

## Sheet: 3 h-Up--Proteolysis
Functional cluster	Enrichment value	An. gambiae ortholog	Ae. albopictus ID	Function
Proteasome	5.75	AGAP000018-RA	Locus7724v3rpkm8.11	phosphatidylinositol 3-kinase catalytic subunit alpha, beta, delta|protein_coding|supercont1.71:894341-929044:-1|gene:AAEL002903
		AGAP000616-RA	Locus1125v1rpkm118.14	26S protease regulatory subunit 6a|protein_coding|supercont1.59:1067031-1074156:1|gene:AAEL002508
		AGAP001037-RA	Locus1164v1rpkm115.02	xaa-pro aminopeptidase|protein_coding|supercont1.427:905450-907917:1|gene:AAEL009764
		AGAP001307-RA	Locus1749v1rpkm71.82	ubiquitin fusion degradaton protein|protein_coding|supercont1.364:912913-915184:1|gene:AAEL009042
		AGAP001330-RB	Locus5905v1rpkm16.55	proprotein convertase subtilisin/kexin type 4, furin|protein_coding|supercont1.94:1002252-1428939:-1|gene:AAEL003652
		AGAP001407-RA	Locus2134v2rpkm24.29	26S protease regulatory subunit S10b|protein_coding|supercont1.123:1841147-1853090:-1|gene:AAEL004563
		AGAP001651-RA	Locus3785v1rpkm28.09	26S proteasome subunit|protein_coding|supercont1.1335:11486-41647:-1|gene:AAEL014915
		AGAP001681-RA	Locus3391v1rpkm32.05	ubiquitination factor E4a|protein_coding|supercont1.100:2617536-2632961:1|gene:AAEL003907
		AGAP001745-RA	Locus1785v1rpkm70.38	26S proteasome regulatory subunit rpn2|protein_coding|supercont1.71:1283336-1293544:1|gene:AAEL002906
		AGAP002061-RA	Locus945v1rpkm145.95	26S proteasome non-ATPase regulatory subunit|protein_coding|supercont1.449:110750-112186:-1|gene:AAEL010048
		AGAP002481-RA	Locus1292v1rpkm101.34	26S proteasome regulatory subunit rpn1|protein_coding|supercont1.200:1399129-1442507:-1|gene:AAEL006315
		AGAP002597-RA	Locus2829v1rpkm41.07	conserved hypothetical protein|protein_coding|supercont1.17:1421063-1435237:1|gene:AAEL000815
		AGAP002606-RA	Locus853v1rpkm162.85	26S proteasome non-ATPase regulatory subunit|protein_coding|supercont1.68:802969-819808:-1|gene:AAEL002789
		AGAP002762-RA	Locus631v1rpkm219.76	chaperonin|protein_coding|supercont1.9:3563427-3585798:-1|gene:AAEL000486
		AGAP003216-RA	Locus878v1rpkm157.84	26S protease regulatory subunit|protein_coding|supercont1.656:389571-391272:1|gene:AAEL012095
		AGAP003605-RA	Locus2183v1rpkm56.10	cullin|protein_coding|supercont1.228:548710-562116:1|gene:AAEL006929
		AGAP003851-RA	Locus12256v1rpkm6.96	conserved hypothetical protein|protein_coding|supercont1.49:544929-545606:1|gene:AAEL002121
		AGAP003923-RA	Locus8058v1rpkm11.63	protein arginine n-methyltransferase|protein_coding|supercont1.221:1501857-1509632:1|gene:AAEL006782
		AGAP004991-RA	Locus1105v1rpkm119.96	proteasome subunit beta type|protein_coding|supercont1.348:777766-778786:-1|gene:AAEL008770
		AGAP005535-RA	Locus1018v1rpkm132.69	proteasome regulatory subunits|protein_coding|supercont1.1071:199305-218800:1|gene:AAEL014325
		AGAP005540-RA	Locus1781v1rpkm70.51	ubiquitin carboxyl-terminal hydrolase isozyme L5|protein_coding|supercont1.527:521274-522642:1|gene:AAEL010966
		AGAP005559-RA	Locus992v1rpkm137.15	26S proteasome non-ATPase regulatory subunit|protein_coding|supercont1.11:794877-797112:-1|gene:AAEL000568
		AGAP006070-RA	Locus1452v1rpkm88.67	prefoldin, subunit, putative|protein_coding|supercont1.805:353488-369122:-1|gene:AAEL013212
		AGAP006652-RA	Locus4402v1rpkm23.23	hypothetical protein|protein_coding|supercont1.95:1345950-1410138:-1|gene:AAEL003733
		AGAP007243-RA	Locus1011v2rpkm109.85	26S protease regulatory subunit|protein_coding|supercont1.1235:159581-162179:-1|gene:AAEL014723
		AGAP007565-RB	Locus2246v2rpkm42.06	chaperone protein DNAj|protein_coding|supercont1.537:439403-449877:-1|gene:AAEL011055
		AGAP007692-RA	Locus6635v1rpkm14.44	Serine Protease Inhibitor (serpin) homologue - unlikely to be inhibitory.|protein_coding|supercont1.65:1233407-1234680:-1|gene:AAEL002731
		AGAP007870-RA	Locus2856v1rpkm40.49	ubiquitination factor E4|protein_coding|supercont1.227:700484-735907:-1|gene:AAEL006910
		AGAP008105-RA	Locus2083v1rpkm59.01	hypothetical protein|protein_coding|supercont1.241:673645-705265:-1|gene:AAEL007187
		AGAP008249-RA	Locus681v1rpkm202.06	chaperonin|protein_coding|supercont1.40:3072867-3076312:1|gene:AAEL001715
		AGAP008381-RA	Locus4825v1rpkm20.96	ubiquitin specific protease 39 and snrnp assembly factor|protein_coding|supercont1.43:1857832-1860176:1|gene:AAEL001827
		AGAP008617-RA	Locus2530v1rpkm47.65	jun activation domain binding protein|protein_coding|supercont1.128:159075-163326:-1|gene:AAEL004733
		AGAP008837-RA	Locus670v1rpkm208.11	proteasome subunit beta type|protein_coding|supercont1.55:852485-854655:1|gene:AAEL002401
		AGAP009074-RA	Locus4608v1rpkm22.07	ubiquitin protein ligase|protein_coding|supercont1.25:3580764-3594291:1|gene:AAEL001205
		AGAP009212-RA	Locus921v1rpkm149.02	Serine Protease Inhibitor (serpin) likely cleavage at S/A.|protein_coding|supercont1.507:776-1792:1|gene:AAEL010769
		AGAP009213-RA	Locus4474v1rpkm22.89	Serine Protease Inhibitor (serpin) likely cleavage at S/L.|protein_coding|supercont1.1016:91775-93585:-1|gene:AAEL014138
		AGAP009271-RA	Locus1598v1rpkm79.09	proteasome subunit beta type 6,9|protein_coding|supercont1.205:1230008-1231041:-1|gene:AAEL006441
		AGAP009647-RA	Locus850v1rpkm162.98	Ump1p protein, putative|protein_coding|supercont1.1165:48752-49496:1|gene:AAEL014555
		AGAP009694-RA	Locus1097v1rpkm120.89	chaperonin|protein_coding|supercont1.271:677583-708411:1|gene:AAEL007650
		AGAP010080-RA	Locus2937v1rpkm38.98	ubiquitin specific protease|protein_coding|supercont1.660:544439-582996:1|gene:AAEL012146
		AGAP010588-RA	Locus1048v1rpkm127.76	chaperonin|protein_coding|supercont1.734:13741-15944:1|gene:AAEL012746
		AGAP010718-RA	Locus830v1rpkm166.69	proteasome subunit beta type 5,8|protein_coding|supercont1.809:140210-141921:-1|gene:AAEL013236
		AGAP011165-RA	Locus1087v1rpkm122.45	prefoldin subunit|protein_coding|supercont1.119:225807-226690:1|gene:AAEL004427
		AGAP011174-RA	Locus3118v2rpkm30.64	26S protease regulatory subunit|protein_coding|supercont1.766:426545-434018:1|gene:AAEL012943
		AGAP011423-RA	Locus791v1rpkm173.87	proteasome subunit beta type 7,10|protein_coding|supercont1.86:2296302-2297433:1|gene:AAEL003431
		AGAP011535-RA	Locus1877v1rpkm66.31	elongation factor SIII p15 subunit, putative|protein_coding|supercont1.126:377584-394729:-1|gene:AAEL004653
		AGAP011951-RA	Locus3139v1rpkm35.55	caspase (Short)|protein_coding|supercont1.86:1881267-1882206:-1|gene:AAEL003444
		AGAP011997-RA	Locus2675v1rpkm44.04	Cytosolic Fe-S cluster assembly factor NUBP1 homolog |protein_coding|supercont1.473:507721-509168:-1|gene:AAEL010360
		AGAP012113-RA	Locus1374v1rpkm94.90	ubiquitin carboxyl-terminal hydrolase isozyme L3|protein_coding|supercont1.784:551630-563969:-1|gene:AAEL013052
		AGAP012135-RA	Locus1086v1rpkm122.48	26S proteasome regulatory subunit 7, psd7|protein_coding|supercont1.5:1757258-1761282:1|gene:AAEL000270
		AGAP012608-RA	Locus799v1rpkm171.88	proteasome subunit beta type|protein_coding|supercont1.233:1449051-1462376:-1|gene:AAEL007049
		AGAP002340-RA	Locus1682v1rpkm74.63	Eukaryotic translation initiation factor 3 subunit A (eIF3a)(Eukaryotic translation initiation factor 3 subunit 10)|protein_coding|supercont1.234:1487526-1535849:1|gene:AAEL007078
		AGAP002337-RA	Locus1222v1rpkm108.49	Eukaryotic translation initiation factor 3 subunit D (eIF3d)(Eukaryotic translation initiation factor 3 subunit 7)|protein_coding|supercont1.437:916794-931730:-1|gene:AAEL009902
		AGAP006613-RB	Locus1282v1rpkm102.19	Eukaryotic translation initiation factor 3 subunit J (eIF3j)|protein_coding|supercont1.674:348067-353006:-1|gene:AAEL012279
		AGAP006958-RA	Locus706v1rpkm196.28	heat shock protein|protein_coding|supercont1.1292:84736-88331:1|gene:AAEL014843
		AGAP010451-RA	Locus2942v1rpkm38.90	ATP-dependent Lon protease, putative|protein_coding|supercont1.206:7321-35806:1|gene:AAEL006474
		AGAP008345-RA	Locus1156v1rpkm115.65	methionine aminopeptidase|protein_coding|supercont1.129:487561-491166:-1|gene:AAEL004738
		AGAP009082-RA	Locus976v1rpkm140.23	26S proteasome regulatory subunit S3|protein_coding|supercont1.657:563655-565342:-1|gene:AAEL012122
		AGAP009154-RA	Locus2371v1rpkm50.64	arp2/3|protein_coding|supercont1.45:852718-894620:-1|gene:AAEL001904
		AGAP011690-RA	Locus1870v1rpkm66.68	Probable dynactin subunit 2 |protein_coding|supercont1.186:844380-852187:1|gene:AAEL006029
		AGAP003935-RA	Locus836v1rpkm165.52	proteasome subunit alpha type|protein_coding|supercont1.437:308643-322971:-1|gene:AAEL009898
		AGAP001973-RA	Locus1361v1rpkm96.18	proteasome subunit alpha type|protein_coding|supercont1.99:626032-627836:-1|gene:AAEL003871
		AGAP005423-RA	Locus825v1rpkm167.51	proteasome subunit alpha type|protein_coding|supercont1.176:868930-870229:-1|gene:AAEL005830
		AGAP010253-RA	Locus1303v1rpkm100.43	proteasome subunit alpha type|protein_coding|supercont1.1393:15205-17097:-1|gene:AAEL015007
		AGAP001995-RA	Locus937v1rpkm146.66	proteasome subunit alpha type|protein_coding|supercont1.187:472503-473562:1|gene:AAEL006061
		AGAP004238-RA	Locus1671v2rpkm67.93	chaperonin|protein_coding|supercont1.388:801712-812719:-1|gene:AAEL009320
		AGAP009505-RA	Locus561v1rpkm247.62	chaperonin|protein_coding|supercont1.275:781124-809571:-1|gene:AAEL007702
		AGAP003716-RA	Locus4366v2rpkm22.07	Twinfilin |protein_coding|supercont1.155:443900-463798:1|gene:AAEL005419
		AGAP009348-RA	Locus1940v1rpkm63.93	conserved hypothetical protein|protein_coding|supercont1.481:668904-715047:-1|gene:AAEL010496
		AGAP008530-RA	Locus5614v3rpkm10.47	hypothetical protein|protein_coding|supercont1.1248:970-2688:-1|gene:AAEL017159
		AGAP012248-RA	Locus595v17rpkm10.33_PRE	conserved hypothetical protein|protein_coding|supercont1.23:2973002-2999155:1|gene:AAEL001112
		AGAP002251-RA	Locus2242v1rpkm54.32	ubiquitin-conjugating enzyme E2 g|protein_coding|supercont1.509:792125-813589:-1|gene:AAEL010798
		AGAP012193-RA	Locus3890v1rpkm27.21	nedd8-conjugating enzyme nce2|protein_coding|supercont1.643:570258-591482:1|gene:AAEL012011
		AGAP006238-RA	Locus4056v1rpkm25.77	ubiquitin-conjugating enzyme E2 c|protein_coding|supercont1.219:422937-434265:1|gene:AAEL006728
		AGAP003857-RA	Locus2055v1rpkm59.91	ubiquitin-conjugating enzyme rad6|protein_coding|supercont1.49:1066628-1103153:1|gene:AAEL002118
Proteolysis	5.74	AGAP000560-RA	Locus2647v1rpkm44.64	paraplegin|protein_coding|supercont1.939:290458-320877:-1|gene:AAEL013841
		AGAP000616-RA	Locus1125v1rpkm118.14	26S protease regulatory subunit 6a|protein_coding|supercont1.59:1067031-1074156:1|gene:AAEL002508
		AGAP000887-RA	Locus2513v1rpkm48.03	xaa-pro dipeptidase app(e.coli)|protein_coding|supercont1.92:1617802-1634211:1|gene:AAEL003591
		AGAP001307-RA	Locus1749v1rpkm71.82	ubiquitin fusion degradaton protein|protein_coding|supercont1.364:912913-915184:1|gene:AAEL009042
		AGAP001330-RB	Locus5905v1rpkm16.55	proprotein convertase subtilisin/kexin type 4, furin|protein_coding|supercont1.94:1002252-1428939:-1|gene:AAEL003652
		AGAP001341-RA	Locus665v1rpkm208.76	bleomycin hydrolase|protein_coding|supercont1.297:1013025-1031571:1|gene:AAEL008041
		AGAP001407-RA	Locus2134v2rpkm24.29	26S protease regulatory subunit S10b|protein_coding|supercont1.123:1841147-1853090:-1|gene:AAEL004563
		AGAP001651-RA	Locus3785v1rpkm28.09	26S proteasome subunit|protein_coding|supercont1.1335:11486-41647:-1|gene:AAEL014915
		AGAP001681-RA	Locus3391v1rpkm32.05	ubiquitination factor E4a|protein_coding|supercont1.100:2617536-2632961:1|gene:AAEL003907
		AGAP001745-RA	Locus1785v1rpkm70.38	26S proteasome regulatory subunit rpn2|protein_coding|supercont1.71:1283336-1293544:1|gene:AAEL002906
		AGAP002061-RA	Locus945v1rpkm145.95	26S proteasome non-ATPase regulatory subunit|protein_coding|supercont1.449:110750-112186:-1|gene:AAEL010048
		AGAP002481-RA	Locus1292v1rpkm101.34	26S proteasome regulatory subunit rpn1|protein_coding|supercont1.200:1399129-1442507:-1|gene:AAEL006315
		AGAP002597-RA	Locus2829v1rpkm41.07	conserved hypothetical protein|protein_coding|supercont1.17:1421063-1435237:1|gene:AAEL000815
		AGAP002606-RA	Locus853v1rpkm162.85	26S proteasome non-ATPase regulatory subunit|protein_coding|supercont1.68:802969-819808:-1|gene:AAEL002789
		AGAP003069-RA	Locus790v1rpkm173.94	microsomal signal peptidase 18 kDa subunit|protein_coding|supercont3.938:49188-50937:1|gene:CPIJ017247
		AGAP003216-RA	Locus878v1rpkm157.84	26S protease regulatory subunit|protein_coding|supercont1.656:389571-391272:1|gene:AAEL012095
		AGAP003605-RA	Locus2183v1rpkm56.10	cullin|protein_coding|supercont1.228:548710-562116:1|gene:AAEL006929
		AGAP003851-RA	Locus12256v1rpkm6.96	conserved hypothetical protein|protein_coding|supercont1.49:544929-545606:1|gene:AAEL002121
		AGAP004296-RA	Locus860v1rpkm161.76	signal peptidase 12kDa subunit, putative|protein_coding|supercont1.125:2166902-2168376:-1|gene:AAEL004603
		AGAP004470-RA	Locus1277v1rpkm102.75	caax prenyl protease ste24|protein_coding|supercont1.349:213796-239551:1|gene:AAEL008786
		AGAP004737-RA	Locus5065v9rpkm8.90	conserved hypothetical protein|protein_coding|supercont1.418:524571-562172:1|gene:AAEL009681
		AGAP004747-RA	Locus1700v1rpkm73.93	conserved hypothetical protein|protein_coding|supercont1.353:206507-233308:-1|gene:AAEL008862
		AGAP004754-RA	Locus4577v1rpkm22.25	Caspase (Long).|protein_coding|supercont1.589:736434-745507:1|gene:AAEL011562
		AGAP004870-RA	Locus3616v1rpkm29.67	tripeptidyl peptidase ii|protein_coding|supercont1.459:907480-910855:-1|gene:AAEL010192
		AGAP004991-RA	Locus1105v1rpkm119.96	proteasome subunit beta type|protein_coding|supercont1.348:777766-778786:-1|gene:AAEL008770
		AGAP005535-RA	Locus1018v1rpkm132.69	proteasome regulatory subunits|protein_coding|supercont1.1071:199305-218800:1|gene:AAEL014325
		AGAP005540-RA	Locus1781v1rpkm70.51	ubiquitin carboxyl-terminal hydrolase isozyme L5|protein_coding|supercont1.527:521274-522642:1|gene:AAEL010966
		AGAP005559-RA	Locus992v1rpkm137.15	26S proteasome non-ATPase regulatory subunit|protein_coding|supercont1.11:794877-797112:-1|gene:AAEL000568
		AGAP005728-RA	Locus1307v2rpkm91.44	puromycin-sensitive aminopeptidase|protein_coding|supercont1.759:332720-377330:1|gene:AAEL012918
		AGAP006616-RA	Locus2822v1rpkm41.31	metalloprotease|protein_coding|supercont1.674:324884-332493:1|gene:AAEL012278
		AGAP006652-RA	Locus4402v1rpkm23.23	hypothetical protein|protein_coding|supercont1.95:1345950-1410138:-1|gene:AAEL003733
		AGAP006949-RA	Locus1362v1rpkm96.01	metalloprotease m41 ftsh|protein_coding|supercont1.332:1025885-1048267:1|gene:AAEL008565
		AGAP006952-RA	Locus3049v1rpkm36.87	o-sialoglycoprotein endopeptidase|protein_coding|supercont1.46:2106408-2107575:1|gene:AAEL001931
		AGAP007243-RA	Locus1011v2rpkm109.85	26S protease regulatory subunit|protein_coding|supercont1.1235:159581-162179:-1|gene:AAEL014723
		AGAP007692-RA	Locus6635v1rpkm14.44	Serine Protease Inhibitor (serpin) homologue - unlikely to be inhibitory.|protein_coding|supercont1.65:1233407-1234680:-1|gene:AAEL002731
		AGAP007809-RA	Locus2233v1rpkm54.71	leucine aminopeptidase|protein_coding|supercont1.38:460878-464194:-1|gene:AAEL001649
		AGAP007870-RA	Locus2856v1rpkm40.49	ubiquitination factor E4|protein_coding|supercont1.227:700484-735907:-1|gene:AAEL006910
		AGAP008105-RA	Locus2083v1rpkm59.01	hypothetical protein|protein_coding|supercont1.241:673645-705265:-1|gene:AAEL007187
		AGAP008381-RA	Locus4825v1rpkm20.96	ubiquitin specific protease 39 and snrnp assembly factor|protein_coding|supercont1.43:1857832-1860176:1|gene:AAEL001827
		AGAP008617-RA	Locus2530v1rpkm47.65	jun activation domain binding protein|protein_coding|supercont1.128:159075-163326:-1|gene:AAEL004733
		AGAP008837-RA	Locus670v1rpkm208.11	proteasome subunit beta type|protein_coding|supercont1.55:852485-854655:1|gene:AAEL002401
		AGAP008838-RA	Locus6014v1rpkm16.21	signal peptide peptidase|protein_coding|supercont1.640:283385-306848:-1|gene:AAEL011989
		AGAP009074-RA	Locus4608v1rpkm22.07	ubiquitin protein ligase|protein_coding|supercont1.25:3580764-3594291:1|gene:AAEL001205
		AGAP009172-RA	Locus552v1rpkm251.38	prolyl endopeptidase (prolyl oligopeptidase)|protein_coding|supercont1.372:743204-767572:1|gene:AAEL009142
		AGAP009212-RA	Locus921v1rpkm149.02	Serine Protease Inhibitor (serpin) likely cleavage at S/A.|protein_coding|supercont1.507:776-1792:1|gene:AAEL010769
		AGAP009213-RA	Locus4474v1rpkm22.89	Serine Protease Inhibitor (serpin) likely cleavage at S/L.|protein_coding|supercont1.1016:91775-93585:-1|gene:AAEL014138
		AGAP009271-RA	Locus1598v1rpkm79.09	proteasome subunit beta type 6,9|protein_coding|supercont1.205:1230008-1231041:-1|gene:AAEL006441
		AGAP009647-RA	Locus850v1rpkm162.98	Ump1p protein, putative|protein_coding|supercont1.1165:48752-49496:1|gene:AAEL014555
		AGAP009832-RA	Locus2961v3rpkm17.92	Caspase (Short).|protein_coding|supercont1.1085:89022-89923:1|gene:AAEL014348
		AGAP009973-RA	Locus1401v1rpkm92.38	hypothetical protein|protein_coding|supercont1.464:177007-207652:-1|gene:AAEL018190
		AGAP010080-RA	Locus2937v1rpkm38.98	ubiquitin specific protease|protein_coding|supercont1.660:544439-582996:1|gene:AAEL012146
		AGAP010693-RA	Locus12186v1rpkm7.04	WD-repeat protein|protein_coding|supercont1.102:2650511-2652558:1|gene:AAEL003975
		AGAP010718-RA	Locus830v1rpkm166.69	proteasome subunit beta type 5,8|protein_coding|supercont1.809:140210-141921:-1|gene:AAEL013236
		AGAP011174-RA	Locus3118v2rpkm30.64	26S protease regulatory subunit|protein_coding|supercont1.766:426545-434018:1|gene:AAEL012943
		AGAP011423-RA	Locus791v1rpkm173.87	proteasome subunit beta type 7,10|protein_coding|supercont1.86:2296302-2297433:1|gene:AAEL003431
		AGAP011535-RA	Locus1877v1rpkm66.31	elongation factor SIII p15 subunit, putative|protein_coding|supercont1.126:377584-394729:-1|gene:AAEL004653
		AGAP011842-RA	Locus652v1rpkm212.56	microsomal signal peptidase 25 kda subunit|protein_coding|supercont1.86:1413376-1414324:1|gene:AAEL003418
		AGAP011951-RA	Locus3139v1rpkm35.55	caspase (Short)|protein_coding|supercont1.86:1881267-1882206:-1|gene:AAEL003444
		AGAP012113-RA	Locus1374v1rpkm94.90	ubiquitin carboxyl-terminal hydrolase isozyme L3|protein_coding|supercont1.784:551630-563969:-1|gene:AAEL013052
		AGAP012135-RA	Locus1086v1rpkm122.48	26S proteasome regulatory subunit 7, psd7|protein_coding|supercont1.5:1757258-1761282:1|gene:AAEL000270
		AGAP012608-RA	Locus799v1rpkm171.88	proteasome subunit beta type|protein_coding|supercont1.233:1449051-1462376:-1|gene:AAEL007049
		AGAP004394-RA	Locus1337v2rpkm78.95	dipeptidyl peptidase iii|protein_coding|supercont1.70:2306776-2312694:-1|gene:AAEL002870
		AGAP010451-RA	Locus2942v1rpkm38.90	ATP-dependent Lon protease, putative|protein_coding|supercont1.206:7321-35806:1|gene:AAEL006474
		AGAP008345-RA	Locus1156v1rpkm115.65	methionine aminopeptidase|protein_coding|supercont1.129:487561-491166:-1|gene:AAEL004738
		AGAP009082-RA	Locus976v1rpkm140.23	26S proteasome regulatory subunit S3|protein_coding|supercont1.657:563655-565342:-1|gene:AAEL012122
		AGAP003935-RA	Locus836v1rpkm165.52	proteasome subunit alpha type|protein_coding|supercont1.437:308643-322971:-1|gene:AAEL009898
		AGAP001973-RA	Locus1361v1rpkm96.18	proteasome subunit alpha type|protein_coding|supercont1.99:626032-627836:-1|gene:AAEL003871
		AGAP005423-RA	Locus825v1rpkm167.51	proteasome subunit alpha type|protein_coding|supercont1.176:868930-870229:-1|gene:AAEL005830
		AGAP010253-RA	Locus1303v1rpkm100.43	proteasome subunit alpha type|protein_coding|supercont1.1393:15205-17097:-1|gene:AAEL015007
		AGAP001995-RA	Locus937v1rpkm146.66	proteasome subunit alpha type|protein_coding|supercont1.187:472503-473562:1|gene:AAEL006061
		AGAP009348-RA	Locus1940v1rpkm63.93	conserved hypothetical protein|protein_coding|supercont1.481:668904-715047:-1|gene:AAEL010496
		AGAP008530-RA	Locus5614v3rpkm10.47	hypothetical protein|protein_coding|supercont1.1248:970-2688:-1|gene:AAEL017159
		AGAP012248-RA	Locus595v17rpkm10.33_PRE	conserved hypothetical protein|protein_coding|supercont1.23:2973002-2999155:1|gene:AAEL001112
		AGAP002251-RA	Locus2242v1rpkm54.32	ubiquitin-conjugating enzyme E2 g|protein_coding|supercont1.509:792125-813589:-1|gene:AAEL010798
		AGAP012193-RA	Locus3890v1rpkm27.21	nedd8-conjugating enzyme nce2|protein_coding|supercont1.643:570258-591482:1|gene:AAEL012011
		AGAP006238-RA	Locus4056v1rpkm25.77	ubiquitin-conjugating enzyme E2 c|protein_coding|supercont1.219:422937-434265:1|gene:AAEL006728
		AGAP003857-RA	Locus2055v1rpkm59.91	ubiquitin-conjugating enzyme rad6|protein_coding|supercont1.49:1066628-1103153:1|gene:AAEL002118
Ubiquitin-dependent protein catabolic process	4.9	AGAP000616-RA	Locus1125v1rpkm118.14	26S protease regulatory subunit 6a|protein_coding|supercont1.59:1067031-1074156:1|gene:AAEL002508
		AGAP001407-RA	Locus2134v2rpkm24.29	26S protease regulatory subunit S10b|protein_coding|supercont1.123:1841147-1853090:-1|gene:AAEL004563
		AGAP007243-RA	Locus1011v2rpkm109.85	26S protease regulatory subunit|protein_coding|supercont1.1235:159581-162179:-1|gene:AAEL014723
		AGAP003216-RA	Locus878v1rpkm157.84	26S protease regulatory subunit|protein_coding|supercont1.656:389571-391272:1|gene:AAEL012095
		AGAP011174-RA	Locus3118v2rpkm30.64	26S protease regulatory subunit|protein_coding|supercont1.766:426545-434018:1|gene:AAEL012943
		AGAP005559-RA	Locus992v1rpkm137.15	26S proteasome non-ATPase regulatory subunit|protein_coding|supercont1.11:794877-797112:-1|gene:AAEL000568
		AGAP002061-RA	Locus945v1rpkm145.95	26S proteasome non-ATPase regulatory subunit|protein_coding|supercont1.449:110750-112186:-1|gene:AAEL010048
		AGAP002606-RA	Locus853v1rpkm162.85	26S proteasome non-ATPase regulatory subunit|protein_coding|supercont1.68:802969-819808:-1|gene:AAEL002789
		AGAP012135-RA	Locus1086v1rpkm122.48	26S proteasome regulatory subunit 7, psd7|protein_coding|supercont1.5:1757258-1761282:1|gene:AAEL000270
		AGAP002481-RA	Locus1292v1rpkm101.34	26S proteasome regulatory subunit rpn1|protein_coding|supercont1.200:1399129-1442507:-1|gene:AAEL006315
		AGAP001745-RA	Locus1785v1rpkm70.38	26S proteasome regulatory subunit rpn2|protein_coding|supercont1.71:1283336-1293544:1|gene:AAEL002906
		AGAP009082-RA	Locus976v1rpkm140.23	26S proteasome regulatory subunit S3|protein_coding|supercont1.657:563655-565342:-1|gene:AAEL012122
		AGAP010451-RA	Locus2942v1rpkm38.90	ATP-dependent Lon protease, putative|protein_coding|supercont1.206:7321-35806:1|gene:AAEL006474
		AGAP001341-RA	Locus665v1rpkm208.76	bleomycin hydrolase|protein_coding|supercont1.297:1013025-1031571:1|gene:AAEL008041
		AGAP004470-RA	Locus1277v1rpkm102.75	caax prenyl protease ste24|protein_coding|supercont1.349:213796-239551:1|gene:AAEL008786
		AGAP004754-RA	Locus4577v1rpkm22.25	Caspase (Long).|protein_coding|supercont1.589:736434-745507:1|gene:AAEL011562
		AGAP009832-RA	Locus2961v3rpkm17.92	Caspase (Short).|protein_coding|supercont1.1085:89022-89923:1|gene:AAEL014348
		AGAP011951-RA	Locus3139v1rpkm35.55	caspase (Short)|protein_coding|supercont1.86:1881267-1882206:-1|gene:AAEL003444
		AGAP012248-RA	Locus595v17rpkm10.33_PRE	conserved hypothetical protein|protein_coding|supercont1.23:2973002-2999155:1|gene:AAEL001112
		AGAP004747-RA	Locus1700v1rpkm73.93	conserved hypothetical protein|protein_coding|supercont1.353:206507-233308:-1|gene:AAEL008862
		AGAP009348-RA	Locus1940v1rpkm63.93	conserved hypothetical protein|protein_coding|supercont1.481:668904-715047:-1|gene:AAEL010496
		AGAP003605-RA	Locus2183v1rpkm56.10	cullin|protein_coding|supercont1.228:548710-562116:1|gene:AAEL006929
		AGAP004394-RA	Locus1337v2rpkm78.95	dipeptidyl peptidase iii|protein_coding|supercont1.70:2306776-2312694:-1|gene:AAEL002870
		AGAP011535-RA	Locus1877v1rpkm66.31	elongation factor SIII p15 subunit, putative|protein_coding|supercont1.126:377584-394729:-1|gene:AAEL004653
		AGAP008530-RA	Locus5614v3rpkm10.47	hypothetical protein|protein_coding|supercont1.1248:970-2688:-1|gene:AAEL017159
		AGAP008105-RA	Locus2083v1rpkm59.01	hypothetical protein|protein_coding|supercont1.241:673645-705265:-1|gene:AAEL007187
		AGAP010712-RA	Locus4555v1rpkm22.36	hypothetical protein|protein_coding|supercont1.345:248479-250489:1|gene:AAEL008744
		AGAP004430-RA	Locus8227v1rpkm11.35	hypothetical protein|protein_coding|supercont1.349:119334-140799:1|gene:AAEL008814
		AGAP009973-RA	Locus1401v1rpkm92.38	hypothetical protein|protein_coding|supercont1.464:177007-207652:-1|gene:AAEL018190
		AGAP006652-RA	Locus4402v1rpkm23.23	hypothetical protein|protein_coding|supercont1.95:1345950-1410138:-1|gene:AAEL003733
		AGAP008617-RA	Locus2530v1rpkm47.65	jun activation domain binding protein|protein_coding|supercont1.128:159075-163326:-1|gene:AAEL004733
		AGAP007809-RA	Locus2233v1rpkm54.71	leucine aminopeptidase|protein_coding|supercont1.38:460878-464194:-1|gene:AAEL001649
		AGAP006949-RA	Locus1362v1rpkm96.01	metalloprotease m41 ftsh|protein_coding|supercont1.332:1025885-1048267:1|gene:AAEL008565
		AGAP006616-RA	Locus2822v1rpkm41.31	metalloprotease|protein_coding|supercont1.674:324884-332493:1|gene:AAEL012278
		AGAP008345-RA	Locus1156v1rpkm115.65	methionine aminopeptidase|protein_coding|supercont1.129:487561-491166:-1|gene:AAEL004738
		AGAP003069-RA	Locus790v1rpkm173.94	microsomal signal peptidase 18 kDa subunit|protein_coding|supercont3.938:49188-50937:1|gene:CPIJ017247
		AGAP011842-RA	Locus652v1rpkm212.56	microsomal signal peptidase 25 kda subunit|protein_coding|supercont1.86:1413376-1414324:1|gene:AAEL003418
		AGAP012193-RA	Locus3890v1rpkm27.21	nedd8-conjugating enzyme nce2|protein_coding|supercont1.643:570258-591482:1|gene:AAEL012011
		AGAP001133-RA	Locus2842v1rpkm40.89	nonsense-mediated mRNA decay protein 1 (rent1)|protein_coding|supercont1.616:428989-444113:-1|gene:AAEL011817
		AGAP006952-RA	Locus3049v1rpkm36.87	o-sialoglycoprotein endopeptidase|protein_coding|supercont1.46:2106408-2107575:1|gene:AAEL001931
		AGAP000560-RA	Locus2647v1rpkm44.64	paraplegin|protein_coding|supercont1.939:290458-320877:-1|gene:AAEL013841
		AGAP010791-RA	Locus8373v1rpkm11.16	polyribonucleotide nucleotidyltransferase|protein_coding|supercont1.18:484708-498843:1|gene:AAEL000922
		AGAP009172-RA	Locus552v1rpkm251.38	prolyl endopeptidase (prolyl oligopeptidase)|protein_coding|supercont1.372:743204-767572:1|gene:AAEL009142
		AGAP001330-RB	Locus5905v1rpkm16.55	proprotein convertase subtilisin/kexin type 4, furin|protein_coding|supercont1.94:1002252-1428939:-1|gene:AAEL003652
		AGAP005535-RA	Locus1018v1rpkm132.69	proteasome regulatory subunits|protein_coding|supercont1.1071:199305-218800:1|gene:AAEL014325
		AGAP010253-RA	Locus1303v1rpkm100.43	proteasome subunit alpha type|protein_coding|supercont1.1393:15205-17097:-1|gene:AAEL015007
		AGAP005423-RA	Locus825v1rpkm167.51	proteasome subunit alpha type|protein_coding|supercont1.176:868930-870229:-1|gene:AAEL005830
		AGAP001995-RA	Locus937v1rpkm146.66	proteasome subunit alpha type|protein_coding|supercont1.187:472503-473562:1|gene:AAEL006061
		AGAP003935-RA	Locus836v1rpkm165.52	proteasome subunit alpha type|protein_coding|supercont1.437:308643-322971:-1|gene:AAEL009898
		AGAP001973-RA	Locus1361v1rpkm96.18	proteasome subunit alpha type|protein_coding|supercont1.99:626032-627836:-1|gene:AAEL003871
		AGAP010718-RA	Locus830v1rpkm166.69	proteasome subunit beta type 5,8|protein_coding|supercont1.809:140210-141921:-1|gene:AAEL013236
		AGAP009271-RA	Locus1598v1rpkm79.09	proteasome subunit beta type 6,9|protein_coding|supercont1.205:1230008-1231041:-1|gene:AAEL006441
		AGAP011423-RA	Locus791v1rpkm173.87	proteasome subunit beta type 7,10|protein_coding|supercont1.86:2296302-2297433:1|gene:AAEL003431
		AGAP012608-RA	Locus799v1rpkm171.88	proteasome subunit beta type|protein_coding|supercont1.233:1449051-1462376:-1|gene:AAEL007049
		AGAP004991-RA	Locus1105v1rpkm119.96	proteasome subunit beta type|protein_coding|supercont1.348:777766-778786:-1|gene:AAEL008770
		AGAP008837-RA	Locus670v1rpkm208.11	proteasome subunit beta type|protein_coding|supercont1.55:852485-854655:1|gene:AAEL002401
		AGAP005728-RA	Locus1307v2rpkm91.44	puromycin-sensitive aminopeptidase|protein_coding|supercont1.759:332720-377330:1|gene:AAEL012918
		AGAP004296-RA	Locus860v1rpkm161.76	signal peptidase 12kDa subunit, putative|protein_coding|supercont1.125:2166902-2168376:-1|gene:AAEL004603
		AGAP004870-RA	Locus3616v1rpkm29.67	tripeptidyl peptidase ii|protein_coding|supercont1.459:907480-910855:-1|gene:AAEL010192
		AGAP012113-RA	Locus1374v1rpkm94.90	ubiquitin carboxyl-terminal hydrolase isozyme L3|protein_coding|supercont1.784:551630-563969:-1|gene:AAEL013052
		AGAP005540-RA	Locus1781v1rpkm70.51	ubiquitin carboxyl-terminal hydrolase isozyme L5|protein_coding|supercont1.527:521274-522642:1|gene:AAEL010966
		AGAP001307-RA	Locus1749v1rpkm71.82	ubiquitin fusion degradaton protein|protein_coding|supercont1.364:912913-915184:1|gene:AAEL009042
		AGAP009074-RA	Locus4608v1rpkm22.07	ubiquitin protein ligase|protein_coding|supercont1.25:3580764-3594291:1|gene:AAEL001205
		AGAP008381-RA	Locus4825v1rpkm20.96	ubiquitin specific protease 39 and snrnp assembly factor|protein_coding|supercont1.43:1857832-1860176:1|gene:AAEL001827
		AGAP010080-RA	Locus2937v1rpkm38.98	ubiquitin specific protease|protein_coding|supercont1.660:544439-582996:1|gene:AAEL012146
		AGAP006238-RA	Locus4056v1rpkm25.77	ubiquitin-conjugating enzyme E2 c|protein_coding|supercont1.219:422937-434265:1|gene:AAEL006728
		AGAP002251-RA	Locus2242v1rpkm54.32	ubiquitin-conjugating enzyme E2 g|protein_coding|supercont1.509:792125-813589:-1|gene:AAEL010798
		AGAP003857-RA	Locus2055v1rpkm59.91	ubiquitin-conjugating enzyme rad6|protein_coding|supercont1.49:1066628-1103153:1|gene:AAEL002118
		AGAP007870-RA	Locus2856v1rpkm40.49	ubiquitination factor E4|protein_coding|supercont1.227:700484-735907:-1|gene:AAEL006910
		AGAP001681-RA	Locus3391v1rpkm32.05	ubiquitination factor E4a|protein_coding|supercont1.100:2617536-2632961:1|gene:AAEL003907
		AGAP009647-RA	Locus850v1rpkm162.98	Ump1p protein, putative|protein_coding|supercont1.1165:48752-49496:1|gene:AAEL014555
		AGAP010693-RA	Locus12186v1rpkm7.04	WD-repeat protein|protein_coding|supercont1.102:2650511-2652558:1|gene:AAEL003975
Ubiquitin-protein ligase activity	2.31	AGAP003405-RA	Locus580v1rpkm238.54	adenylosuccinate synthetase|protein_coding|supercont1.80:1494277-1562843:1|gene:AAEL003161
		AGAP000534-RA	Locus10770v1rpkm8.38	glutathione synthetase|protein_coding|supercont1.373:673932-688285:-1|gene:AAEL009154
		AGAP001157-RA	Locus1729v1rpkm72.45	f14p3.9 protein (auxin transport protein)|protein_coding|supercont1.301:505663-548913:1|gene:AAEL008107
		AGAP001512-RA	Locus916v1rpkm150.15	glutamate cysteine ligase|protein_coding|supercont1.301:827027-848254:1|gene:AAEL008105
		AGAP001681-RA	Locus3391v1rpkm32.05	ubiquitination factor E4a|protein_coding|supercont1.100:2617536-2632961:1|gene:AAEL003907
		AGAP002091-RA	Locus7483v1rpkm12.60	phosphoribosylformylglycinamidine synthase, putative|protein_coding|supercont1.154:1819041-1836666:1|gene:AAEL005384
		AGAP002377-RA	Locus5563v1rpkm17.70	amidase|protein_coding|supercont1.1088:107504-172929:1|gene:AAEL014361
		AGAP003833-RA	Locus4227v1rpkm24.44	asparagine synthetase|protein_coding|supercont1.3912:657-2348:-1|gene:AAEL015631
		AGAP004284-RA	Locus5099v1rpkm19.57	conserved hypothetical protein|protein_coding|supercont1.20:3006551-3016091:-1|gene:AAEL000988
		AGAP004679-RB	Locus7212v1rpkm13.18	folylpolyglutamate synthase|protein_coding|supercont1.753:324411-327021:-1|gene:AAEL012882
		AGAP005102-RA	Locus5100v1rpkm19.56	autophagy related gene|protein_coding|supercont1.677:272676-274969:1|gene:AAEL012306
		AGAP005831-RA	Locus4276v1rpkm24.14	conserved hypothetical protein|protein_coding|supercont1.341:53911-90265:1|gene:AAEL008683
		AGAP005934-RA	Locus2136v1rpkm57.44	tumor suppressor protein, putative|protein_coding|supercont1.704:121790-129939:1|gene:AAEL012515
		AGAP006937-RC	Locus3340v3rpkm7.32	ubiquitin-conjugating enzyme|protein_coding|supercont1.4212:1930-4060:1|gene:AAEL015648
		AGAP007217-RA	Locus4155v1rpkm25.01	WD-repeat protein|protein_coding|supercont1.588:140975-143589:-1|gene:AAEL011535
		AGAP007870-RA	Locus2856v1rpkm40.49	ubiquitination factor E4|protein_coding|supercont1.227:700484-735907:-1|gene:AAEL006910
		AGAP009074-RA	Locus4608v1rpkm22.07	ubiquitin protein ligase|protein_coding|supercont1.25:3580764-3594291:1|gene:AAEL001205
		AGAP009512-RA	Locus3428v1rpkm31.67	conserved hypothetical protein|protein_coding|supercont1.275:1098442-1108355:1|gene:AAEL007701
		AGAP009617-RA	Locus5233v1rpkm18.98	amidase|protein_coding|supercont1.24:1119762-1138773:1|gene:AAEL001173
		AGAP009786-RA	Locus113v1rpkm1320.32	phosphoribosylamine-glycine ligase|protein_coding|supercont1.492:624556-660196:-1|gene:AAEL010640
		AGAP012038-RA	Locus857v1rpkm162.41	gamma-glutamylcysteine synthetase, putative|protein_coding|supercont1.16:957169-981702:-1|gene:AAEL000759
		AGAP002251-RA	Locus2242v1rpkm54.32	ubiquitin-conjugating enzyme E2 g|protein_coding|supercont1.509:792125-813589:-1|gene:AAEL010798
		AGAP012193-RA	Locus3890v1rpkm27.21	nedd8-conjugating enzyme nce2|protein_coding|supercont1.643:570258-591482:1|gene:AAEL012011
		AGAP006238-RA	Locus4056v1rpkm25.77	ubiquitin-conjugating enzyme E2 c|protein_coding|supercont1.219:422937-434265:1|gene:AAEL006728
		AGAP003857-RA	Locus2055v1rpkm59.91	ubiquitin-conjugating enzyme rad6|protein_coding|supercont1.49:1066628-1103153:1|gene:AAEL002118
Ubiquitin-dependent protein catabolic process	1.55	AGAP001307-RA	Locus1749v1rpkm71.82	ubiquitin fusion degradaton protein|protein_coding|supercont1.364:912913-915184:1|gene:AAEL009042
		AGAP001681-RA	Locus3391v1rpkm32.05	ubiquitination factor E4a|protein_coding|supercont1.100:2617536-2632961:1|gene:AAEL003907
		AGAP002627-RA	Locus1670v1rpkm75.21	S-formylglutathione hydrolase, putative|protein_coding|supercont1.21:1839770-1841117:-1|gene:AAEL001030
		AGAP003605-RA	Locus2183v1rpkm56.10	cullin|protein_coding|supercont1.228:548710-562116:1|gene:AAEL006929
		AGAP005540-RA	Locus1781v1rpkm70.51	ubiquitin carboxyl-terminal hydrolase isozyme L5|protein_coding|supercont1.527:521274-522642:1|gene:AAEL010966
		AGAP006652-RA	Locus4402v1rpkm23.23	hypothetical protein|protein_coding|supercont1.95:1345950-1410138:-1|gene:AAEL003733
		AGAP007870-RA	Locus2856v1rpkm40.49	ubiquitination factor E4|protein_coding|supercont1.227:700484-735907:-1|gene:AAEL006910
		AGAP008105-RA	Locus2083v1rpkm59.01	hypothetical protein|protein_coding|supercont1.241:673645-705265:-1|gene:AAEL007187
		AGAP008381-RA	Locus4825v1rpkm20.96	ubiquitin specific protease 39 and snrnp assembly factor|protein_coding|supercont1.43:1857832-1860176:1|gene:AAEL001827
		AGAP010080-RA	Locus2937v1rpkm38.98	ubiquitin specific protease|protein_coding|supercont1.660:544439-582996:1|gene:AAEL012146
		AGAP011535-RA	Locus1877v1rpkm66.31	elongation factor SIII p15 subunit, putative|protein_coding|supercont1.126:377584-394729:-1|gene:AAEL004653
		AGAP011951-RA	Locus3139v1rpkm35.55	caspase (Short)|protein_coding|supercont1.86:1881267-1882206:-1|gene:AAEL003444
		AGAP012113-RA	Locus1374v1rpkm94.90	ubiquitin carboxyl-terminal hydrolase isozyme L3|protein_coding|supercont1.784:551630-563969:-1|gene:AAEL013052
		AGAP001973-RA	Locus1361v1rpkm96.18	proteasome subunit alpha type|protein_coding|supercont1.99:626032-627836:-1|gene:AAEL003871
		AGAP010253-RA	Locus1303v1rpkm100.43	proteasome subunit alpha type|protein_coding|supercont1.1393:15205-17097:-1|gene:AAEL015007
		AGAP005423-RA	Locus825v1rpkm167.51	proteasome subunit alpha type|protein_coding|supercont1.176:868930-870229:-1|gene:AAEL005830
		AGAP001995-RA	Locus937v1rpkm146.66	proteasome subunit alpha type|protein_coding|supercont1.187:472503-473562:1|gene:AAEL006061
		AGAP003935-RA	Locus836v1rpkm165.52	proteasome subunit alpha type|protein_coding|supercont1.437:308643-322971:-1|gene:AAEL009898
		AGAP008530-RA	Locus5614v3rpkm10.47	hypothetical protein|protein_coding|supercont1.1248:970-2688:-1|gene:AAEL017159
		AGAP012248-RA	Locus595v17rpkm10.33_PRE	conserved hypothetical protein|protein_coding|supercont1.23:2973002-2999155:1|gene:AAEL001112
		AGAP009348-RA	Locus1940v1rpkm63.93	conserved hypothetical protein|protein_coding|supercont1.481:668904-715047:-1|gene:AAEL010496

## Sheet: 3 h-Up--ATP metabolism
Functional cluster	Enrichment value	An. gambiae ortholog	Ae. albopictus ID	Function
ATP binding	10.08	AGAP000616-RA	Locus1125v1rpkm118.14	26S protease regulatory subunit 6a|protein_coding|supercont1.59:1067031-1074156:1|gene:AAEL002508
		AGAP001407-RA	Locus2134v2rpkm24.29	26S protease regulatory subunit S10b|protein_coding|supercont1.123:1841147-1853090:-1|gene:AAEL004563
		AGAP007243-RA	Locus1011v2rpkm109.85	26S protease regulatory subunit|protein_coding|supercont1.1235:159581-162179:-1|gene:AAEL014723
		AGAP003216-RA	Locus878v1rpkm157.84	26S protease regulatory subunit|protein_coding|supercont1.656:389571-391272:1|gene:AAEL012095
		AGAP011174-RA	Locus3118v2rpkm30.64	26S protease regulatory subunit|protein_coding|supercont1.766:426545-434018:1|gene:AAEL012943
		AGAP002288-RA	Locus6569v1rpkm14.63	3-hydroxy-3-methylglutaryl-coenzyme A reductase|protein_coding|supercont1.388:832804-920798:-1|gene:AAEL009311
		AGAP005581-RA	Locus628v1rpkm220.00	3-hydroxyisobutyrate dehydrogenase|protein_coding|supercont1.957:58120-73356:-1|gene:AAEL013904
		AGAP008337-RA	Locus8230v1rpkm11.35	35 kDa GTP-binding protein, putative|protein_coding|supercont1.129:900948-909168:1|gene:AAEL004740
		AGAP004197-RA	Locus757v1rpkm182.56	6-phosphogluconate dehydrogenase|protein_coding|supercont1.180:866603-879733:-1|gene:AAEL005931
		AGAP002278-RA	Locus1109v1rpkm119.76	ABC transporter|protein_coding|supercont1.302:73729-107503:1|gene:AAEL008134
		AGAP005110-RA	Locus2992v1rpkm37.83	actin|protein_coding|supercont1.677:203313-223527:-1|gene:AAEL012310
		AGAP001234-RA	Locus5046v1rpkm19.82	activating signal cointegrator 1 complex subunit 3, helc1|protein_coding|supercont1.998:525-1944:1|gene:AAEL014063
		AGAP009783-RA	Locus775v1rpkm177.36	acyl-coa dehydrogenase|protein_coding|supercont1.262:1240417-1242331:-1|gene:AAEL007555
		AGAP006780-RA	Locus2123v1rpkm57.77	acyl-coa dehydrogenase|protein_coding|supercont1.78:2067470-2075611:-1|gene:AAEL003125
		AGAP011798-RA	Locus344v1rpkm402.56	acyl-CoA oxidase|protein_coding|supercont1.333:940173-954412:1|gene:AAEL008574
		AGAP007958-RA	Locus2489v2rpkm42.89	acyl-CoA oxidase|protein_coding|supercont1.352:207624-218158:1|gene:AAEL008841
		AGAP007722-RA	Locus5020v1rpkm19.93	Adenylate kinase 2, mitochondrial (AK 2)(EC 2.7.4.3)(ATP-AMP transphosphorylase 2)|protein_coding|supercont1.732:398221-413423:-1|gene:AAEL012731
		AGAP003405-RA	Locus580v1rpkm238.54	adenylosuccinate synthetase|protein_coding|supercont1.80:1494277-1562843:1|gene:AAEL003161
		AGAP011730-RA	Locus2815v1rpkm41.39	ADP-ribosylation factor, arf|protein_coding|supercont1.1027:16890-39027:1|gene:AAEL014177
		AGAP006890-RB	Locus2221v1rpkm54.98	ADP-ribosylation factor, arf|protein_coding|supercont1.134:1024373-1037993:1|gene:AAEL004913
		AGAP005267-RA	Locus4741v1rpkm21.37	ADP-ribosylation factor, arf|protein_coding|supercont1.82:2723199-2724387:-1|gene:AAEL003281
		AGAP009701-RA	Locus1370v2rpkm93.34	alanyl-tRNA synthetase|protein_coding|supercont1.25:1721704-1732766:1|gene:AAEL001218
		AGAP006225-RA	Locus246v1rpkm567.93	aldehyde oxidase|protein_coding|supercont1.474:711241-736467:-1|gene:AAEL010382
		AGAP007918-RA	Locus1776v2rpkm50.42	aldehyde oxidase|protein_coding|supercont1.64:2715031-2736168:-1|gene:AAEL002683
		AGAP004708-RA	Locus2464v1rpkm49.06	arginyl-tRNA synthetase|protein_coding|supercont1.3:2022352-2035355:-1|gene:AAEL000199
		AGAP007844-RA	Locus9775v1rpkm9.42	aspartyl-tRNA synthetase|protein_coding|supercont1.25:1766982-1769619:1|gene:AAEL001200
		AGAP005576-RA	Locus1172v1rpkm114.50	aspartyl-tRNA synthetase|protein_coding|supercont1.66:2861535-2865585:1|gene:AAEL002748
		AGAP007504-RA	Locus5891v1rpkm16.59	ATP-binding cassette sub-family A member 3, putative|protein_coding|supercont1.321:644598-665708:-1|gene:AAEL008388
		AGAP001775-RA	Locus288v6rpkm99.07	ATP-binding cassette transporter|protein_coding|supercont1.180:711724-765986:1|gene:AAEL005937
		AGAP005639-RA	Locus1967v1rpkm63.05	ATP-binding cassette transporter|protein_coding|supercont1.474:313030-327570:1|gene:AAEL010379
		AGAP004603-RA	Locus3018v2rpkm25.47	ATP-binding cassette transporter|protein_coding|supercont1.688:67827-73302:-1|gene:AAEL012395
		AGAP010156-RA	Locus8v107rpkm16.41_PRE	ATP-citrate synthase|protein_coding|supercont1.113:1685629-1711345:-1|gene:AAEL004297
		AGAP010451-RA	Locus2942v1rpkm38.90	ATP-dependent Lon protease, putative|protein_coding|supercont1.206:7321-35806:1|gene:AAEL006474
		AGAP003508-RA	Locus7905v1rpkm11.89	ATP-dependent RNA and DNA helicase|protein_coding|supercont1.260:639818-653813:1|gene:AAEL007512
		AGAP006941-RA	Locus3672v1rpkm29.08	ATP-dependent RNA helicase DDX51|protein_coding|supercont3.31:1312821-1315225:1|gene:CPIJ002335
		AGAP002687-RA	Locus8453v1rpkm11.05	ATP-dependent RNA helicase|protein_coding|supercont1.240:699288-729218:-1|gene:AAEL007150
		AGAP002223-RA	Locus4506v1rpkm22.65	ATP-dependent RNA helicase|protein_coding|supercont1.802:247831-278982:1|gene:AAEL013182
		AGAP012249-RA	Locus1593v1rpkm79.41	ATP-dependent transporter|protein_coding|supercont1.23:2940742-2962095:-1|gene:AAEL001101
		AGAP009867-RA	Locus2381v1rpkm50.42	ATPase n2b|protein_coding|supercont1.82:462344-481237:1|gene:AAEL003254
		AGAP008637-RA	Locus3012v1rpkm37.52	autophagy related gene|protein_coding|supercont1.492:196577-209255:-1|gene:AAEL010641
		AGAP005102-RA	Locus5100v1rpkm19.56	autophagy related gene|protein_coding|supercont1.677:272676-274969:1|gene:AAEL012306
		AGAP002945-RA	Locus2522v1rpkm47.71	bifunctional aminoacyl-tRNA synthetase|protein_coding|supercont1.175:1441603-1470184:1|gene:AAEL005801
		AGAP006186-RE	Locus1599v1rpkm79.07	calcium-transporting ATPase sarcoplasmic/endoplasmic reticulum type|protein_coding|supercont1.211:1168009-1210032:1|gene:AAEL006582
		AGAP006186-RB	Locus1599v4rpkm2.17_PRE	calcium-transporting ATPase sarcoplasmic/endoplasmic reticulum type|protein_coding|supercont1.211:1168009-1216346:1|gene:AAEL006582
		AGAP004742-RB	Locus1433v1rpkm89.78	carboxylase:pyruvate/acetyl-coa/propionyl-coa|protein_coding|supercont1.418:631923-655851:-1|gene:AAEL009691
		AGAP010228-RA	Locus4462v1rpkm22.96	carboxylase:pyruvate/acetyl-coa/propionyl-coa|protein_coding|supercont1.468:361827-371702:1|gene:AAEL010288
		AGAP008085-RA	Locus2917v1rpkm39.46	cation-transporting ATPase 13a1 (g-box binding protein)|protein_coding|supercont1.48:296799-323520:-1|gene:AAEL002061
		AGAP011271-RA	Locus3855v1rpkm27.51	cation-transporting ATPase fly|protein_coding|supercont1.355:683664-729755:-1|gene:AAEL008902
		AGAP006279-RA	Locus1966v1rpkm63.18	Cdc42 protein, putative|protein_coding|supercont1.585:691891-712822:-1|gene:AAEL011500
		AGAP008541-RA	Locus1130v1rpkm117.54	cdk9|protein_coding|supercont1.774:346601-367673:-1|gene:AAEL013002
		AGAP009160-RA	Locus4955v1rpkm20.28	centaurin gamma|protein_coding|supercont1.63:853113-880233:1|gene:AAEL002660
		AGAP008585-RA	Locus5937v1rpkm16.45	cgmp-dependent protein kinase|protein_coding|supercont1.173:813201-887974:1|gene:AAEL005754
		AGAP003413-RA	Locus1480v1rpkm86.01	chaperone atp11p|protein_coding|supercont1.444:113091-115916:-1|gene:AAEL009981
		AGAP007565-RB	Locus2246v2rpkm42.06	chaperone protein DNAj|protein_coding|supercont1.537:439403-449877:-1|gene:AAEL011055
		AGAP004002-RA	Locus908v1rpkm151.92	chaperonin-60kD, ch60|protein_coding|supercont1.591:670682-691994:1|gene:AAEL011584
		AGAP003477-RA	Locus1326v1rpkm99.07	chaperonin|protein_coding|supercont1.229:173214-184304:-1|gene:AAEL006946
		AGAP009694-RA	Locus1097v1rpkm120.89	chaperonin|protein_coding|supercont1.271:677583-708411:1|gene:AAEL007650
		AGAP009505-RA	Locus561v1rpkm247.62	chaperonin|protein_coding|supercont1.275:781124-809571:-1|gene:AAEL007702
		AGAP004238-RA	Locus1671v2rpkm67.93	chaperonin|protein_coding|supercont1.388:801712-812719:-1|gene:AAEL009320
		AGAP008249-RA	Locus681v1rpkm202.06	chaperonin|protein_coding|supercont1.40:3072867-3076312:1|gene:AAEL001715
		AGAP002759-RA	Locus820v1rpkm168.56	chaperonin|protein_coding|supercont1.450:160123-173758:1|gene:AAEL010063
		AGAP010588-RA	Locus1048v1rpkm127.76	chaperonin|protein_coding|supercont1.734:13741-15944:1|gene:AAEL012746
		AGAP002762-RA	Locus631v1rpkm219.76	chaperonin|protein_coding|supercont1.9:3563427-3585798:-1|gene:AAEL000486
		AGAP008698-RA	Locus1505v1rpkm84.12	chromodomain helicase DNA binding protein|protein_coding|supercont1.128:1374063-1395951:1|gene:AAEL004716
		AGAP011150-RA	Locus1278v1rpkm102.59	conserved hypothetical protein|protein_coding|supercont1.119:1166368-1178260:-1|gene:AAEL004438
		AGAP003715-RA	Locus3621v1rpkm29.60	conserved hypothetical protein|protein_coding|supercont1.155:405354-427973:-1|gene:AAEL005425
		AGAP011471-RA	Locus2444v1rpkm49.38	conserved hypothetical protein|protein_coding|supercont1.186:357558-368348:1|gene:AAEL006031
		AGAP010872-RA	Locus1864v1rpkm66.87	conserved hypothetical protein|protein_coding|supercont1.303:158647-159796:1|gene:AAEL008139
		AGAP007422-RB	Locus4985v1rpkm20.09	conserved hypothetical protein|protein_coding|supercont1.32:857808-882655:1|gene:AAEL001416
		AGAP007689-RA	Locus4836v1rpkm20.93	conserved hypothetical protein|protein_coding|supercont1.453:304600-306512:1|gene:AAEL010101
		AGAP009179-RA	Locus2907v1rpkm39.60	conserved hypothetical protein|protein_coding|supercont1.47:856545-857518:-1|gene:AAEL001997
		AGAP002816-RA	Locus3281v1rpkm33.46	conserved hypothetical protein|protein_coding|supercont1.49:2407778-2426969:-1|gene:AAEL002102
		AGAP012137-RA	Locus7013v1rpkm13.53	conserved hypothetical protein|protein_coding|supercont1.5:1766777-1768078:1|gene:AAEL000272
		AGAP006266-RA	Locus2570v1rpkm46.48	conserved hypothetical protein|protein_coding|supercont1.623:625375-638662:-1|gene:AAEL011851
		AGAP002142-RA	Locus6318v1rpkm15.31	conserved hypothetical protein|protein_coding|supercont1.670:245674-254415:-1|gene:AAEL012247
		AGAP000602-RA	Locus4586v1rpkm22.23	conserved hypothetical protein|protein_coding|supercont1.71:432197-465215:1|gene:AAEL002895
		AGAP003171-RA	Locus8476v1rpkm11.02	conserved hypothetical protein|protein_coding|supercont1.717:278025-301272:1|gene:AAEL012618
		AGAP001820-RA	Locus3024v1rpkm37.34	conserved hypothetical protein|protein_coding|supercont1.804:149747-161788:1|gene:AAEL013189
		AGAP012283-RA	Locus2789v1rpkm41.98	cysteinyl-tRNA synthetase|protein_coding|supercont1.115:2435780-2455887:1|gene:AAEL004345
		AGAP003968-RA	Locus1455v1rpkm88.19	cytidylate kinase|protein_coding|supercont1.302:705125-720393:-1|gene:AAEL008131
		AGAP011997-RA	Locus2675v1rpkm44.04	Cytosolic Fe-S cluster assembly factor NUBP1 homolog |protein_coding|supercont1.473:507721-509168:-1|gene:AAEL010360
		AGAP010873-RA	Locus380v3rpkm58.68	Cytosolic Fe-S cluster assembly factor NUBP2 homolog |protein_coding|supercont1.303:176722-177717:-1|gene:AAEL008143
		AGAP008849-RA	Locus1679v1rpkm74.74	d-3-phosphoglycerate dehydrogenase|protein_coding|supercont1.151:192428-210391:-1|gene:AAEL005336
		AGAP008601-RA	Locus2042v1rpkm60.26	DEAD box ATP-dependent RNA helicase|protein_coding|supercont1.172:1916058-1924962:1|gene:AAEL005744
		AGAP001223-RA	Locus7778v1rpkm12.11	DEAD box ATP-dependent RNA helicase|protein_coding|supercont1.215:652619-654987:-1|gene:AAEL006640
		AGAP009075-RA	Locus1653v1rpkm76.29	DEAD box ATP-dependent RNA helicase|protein_coding|supercont1.25:3562208-3573833:-1|gene:AAEL001216
		AGAP010702-RA	Locus7078v1rpkm13.40	DEAD box ATP-dependent RNA helicase|protein_coding|supercont1.345:904455-925548:1|gene:AAEL008728
		AGAP007825-RA	Locus5807v1rpkm16.86	DEAD box ATP-dependent RNA helicase|protein_coding|supercont1.38:1377901-1380439:-1|gene:AAEL001657
		AGAP007511-RA	Locus3306v1rpkm33.05	DEAD box ATP-dependent RNA helicase|protein_coding|supercont1.387:804805-823661:1|gene:AAEL009285
		AGAP011084-RA	Locus3469v1rpkm31.21	DEAD box ATP-dependent RNA helicase|protein_coding|supercont1.470:402844-410706:-1|gene:AAEL010317
		AGAP004765-RA	Locus3126v1rpkm35.80	DEAD box ATP-dependent RNA helicase|protein_coding|supercont1.58:2690118-2701975:1|gene:AAEL002488
		AGAP012358-RB	Locus9093v1rpkm10.25	DEAD box ATP-dependent RNA helicase|protein_coding|supercont1.768:147796-149843:-1|gene:AAEL012962
		AGAP001057-RA	Locus11828v1rpkm7.38	DEAD box ATP-dependent RNA helicase|protein_coding|supercont1.835:111920-114929:-1|gene:AAEL013400
		AGAP010624-RA	Locus1344v1rpkm97.40	developmentally regulated GTP-binding protein 1 (drg 1)|protein_coding|supercont1.163:672404-690354:-1|gene:AAEL005579
		AGAP002185-RA	Locus1784v1rpkm70.43	developmentally regulated GTP-binding protein 2 (drg 2)|protein_coding|supercont1.671:191488-204847:1|gene:AAEL012250
		AGAP012289-RA	Locus5581v2rpkm15.32	dicer-1|protein_coding|supercont1.221:206925-249357:1|gene:AAEL006794
		AGAP001611-RA	Locus6518v1rpkm14.76	diphosphomevalonate decarboxylase|protein_coding|supercont1.106:2031181-2039203:-1|gene:AAEL004050
		AGAP008044-RA	Locus3799v2rpkm24.95	disulfide oxidoreductase|protein_coding|supercont1.47:2703455-2713452:1|gene:AAEL002016
		AGAP002988-RA	Locus9348v1rpkm9.95	DNA repair helicase rad3/xp-d|protein_coding|supercont1.7:4646773-4663994:-1|gene:AAEL000404
		AGAP003018-RA	Locus1248v1rpkm106.09	dynamin|protein_coding|supercont1.247:1451712-1517888:1|gene:AAEL007288
		AGAP002603-RA	Locus3910v1rpkm27.08	eukaryotic peptide chain release factor GTP-binding subunit (erf2) (translation release factor 3) (erf3) (erf-3)|protein_coding|supercont1.17:1212658-1229027:-1|gene:AAEL000825
		AGAP010925-RA	Locus6067v1rpkm16.05	eukaryotic translation initiation factor 2 alpha kinase 1 (heme-regulated eukaryotic initiation factor eif-2-alpha kinase)|protein_coding|supercont1.18:1882981-1888977:1|gene:AAEL000884
		AGAP012368-RA	Locus7266v1rpkm13.06	eukaryotic translation initiation factor 2-alpha kinase|protein_coding|supercont1.18:441816-461802:1|gene:AAEL000924
		AGAP004679-RB	Locus7212v1rpkm13.18	folylpolyglutamate synthase|protein_coding|supercont1.753:324411-327021:-1|gene:AAEL012882
		AGAP010553-RA	Locus4656v1rpkm21.77	fuse-binding protein-interacting repressor siahbp1|protein_coding|supercont1.118:2356099-2392509:-1|gene:AAEL004415
		AGAP005006-RA	Locus4552v1rpkm22.37	gar2, putative|protein_coding|supercont1.648:694881-710531:-1|gene:AAEL012045
		AGAP003785-RA	Locus364v1rpkm379.35	glucose dehydrogenase|protein_coding|supercont1.105:1561598-1564986:1|gene:AAEL004025
		AGAP010267-RA	Locus1341v1rpkm97.51	glutaminyl-tRNA synthetase|protein_coding|supercont1.575:313564-322738:1|gene:AAEL011395
		AGAP000534-RA	Locus10770v1rpkm8.38	glutathione synthetase|protein_coding|supercont1.373:673932-688285:-1|gene:AAEL009154
		AGAP005117-RA	Locus3178v1rpkm34.86	glycine rich RNA binding protein, putative|protein_coding|supercont1.1517:3819-24081:-1|gene:AAEL015143
		AGAP009610-RA	Locus1406v3rpkm52.00	glyoxylate/hydroxypyruvate reductase|protein_coding|supercont1.122:1784324-1785904:-1|gene:AAEL004532
		AGAP005294-RB	Locus2337v1rpkm51.65	GTP binding protein|protein_coding|supercont1.140:2124139-2153337:-1|gene:AAEL005071
		AGAP005227-RA	Locus10663v2rpkm7.92	GTP binding protein|protein_coding|supercont1.4:4528750-4556233:-1|gene:AAEL000248
		AGAP011309-RA	Locus2617v1rpkm45.55	GTP-binding protein|protein_coding|supercont1.83:921662-923743:1|gene:AAEL003293
		AGAP001502-RA	Locus402v1rpkm345.83	heat shock protein, putative|protein_coding|supercont1.21:2602023-2603616:1|gene:AAEL001052
		AGAP006958-RA	Locus706v1rpkm196.28	heat shock protein|protein_coding|supercont1.1292:84736-88331:1|gene:AAEL014843
		AGAP010691-RA	Locus1206v1rpkm110.73	heat shock protein|protein_coding|supercont1.5:186418-189115:-1|gene:AAEL000301
		AGAP010700-RA	Locus3534v1rpkm30.57	helicase|protein_coding|supercont1.102:2102838-2134003:-1|gene:AAEL003968
		AGAP010462-RA	Locus6847v1rpkm13.89	helicase|protein_coding|supercont1.136:775143-801849:-1|gene:AAEL004942
		AGAP009980-RA	Locus3564v1rpkm30.22	helicase|protein_coding|supercont1.263:1257295-1291367:1|gene:AAEL007558
		AGAP009600-RA	Locus4878v1rpkm20.69	helicase|protein_coding|supercont1.366:987790-1019963:-1|gene:AAEL009067
		AGAP002374-RA	Locus1028v1rpkm131.76	heterogeneous nuclear ribonucleoprotein|protein_coding|supercont1.479:298333-315913:-1|gene:AAEL010467
		AGAP003597-RA	Locus385v2rpkm27.35_PRE	histone-lysine n-methyltransferase|protein_coding|supercont1.510:180416-190805:1|gene:AAEL010826
		AGAP010331-RA	Locus1071v2rpkm101.16	hypothetical protein|protein_coding|supercont1.143:1494411-1529341:1|gene:AAEL017315
		AGAP010162-RA	Locus6359v3rpkm13.97	hypothetical protein|protein_coding|supercont1.157:1779946-1971220:-1|gene:AAEL018341
		AGAP004192-RA	Locus562v2rpkm204.46	hypothetical protein|protein_coding|supercont1.191:571364-586775:-1|gene:AAEL018061
		AGAP000623-RA	Locus4432v1rpkm23.10	hypothetical protein|protein_coding|supercont1.202:1673550-1678759:1|gene:AAEL017365
		AGAP010036-RA	Locus2088v1rpkm58.77	hypothetical protein|protein_coding|supercont1.274:750917-939330:1|gene:AAEL018144
		AGAP003967-RA	Locus5245v1rpkm18.93	hypothetical protein|protein_coding|supercont1.302:740132-840096:1|gene:AAEL008123
		AGAP005062-RA	Locus3716v1rpkm28.76	hypothetical protein|protein_coding|supercont1.42:2167826-2188306:-1|gene:AAEL017164
		AGAP001827-RA	Locus1310v1rpkm99.72	hypothetical protein|protein_coding|supercont1.451:53555-74110:-1|gene:AAEL017263
		AGAP009973-RA	Locus1401v1rpkm92.38	hypothetical protein|protein_coding|supercont1.464:177007-207652:-1|gene:AAEL018190
		AGAP009310-RA	Locus2415v1rpkm49.85	hypothetical protein|protein_coding|supercont1.472:522324-583892:1|gene:AAEL017368
		AGAP002246-RA	Locus6504v1rpkm14.80	hypothetical protein|protein_coding|supercont1.509:115909-136244:-1|gene:AAEL010807
		AGAP003648-RA	Locus2773v1rpkm42.37	hypothetical protein|protein_coding|supercont1.80:1301251-1315128:1|gene:AAEL017213
		AGAP008151-RA	Locus7268v1rpkm13.06	hypothetical protein|protein_coding|supercont1.84:2256659-2268798:-1|gene:AAEL017156
		AGAP006427-RA	Locus1143v1rpkm116.52	hypothetical protein|protein_coding|supercont1.941:98439-197674:-1|gene:AAEL018267
		AGAP002101-RA	Locus1226v1rpkm108.10	isoleucyl tRNA synthetase|protein_coding|supercont1.7:4386853-4416525:-1|gene:AAEL000388
		AGAP009460-RA	Locus9366v1rpkm9.93	jnk|protein_coding|supercont1.337:832048-854759:1|gene:AAEL008622
		AGAP011283-RA	Locus6367v1rpkm15.19	kappa b-ras|protein_coding|supercont1.98:1777391-1781642:1|gene:AAEL003817
		AGAP008297-RA	Locus1721v1rpkm72.77	leucyl-tRNA synthetase|protein_coding|supercont1.204:1075213-1085427:-1|gene:AAEL006415
		AGAP002717-RA	Locus7159v1rpkm13.26	lipid a export ATP-binding/permease protein msba|protein_coding|supercont1.8:3711414-3730662:1|gene:AAEL000434
		AGAP006159-RA	Locus3999v1rpkm26.35	low-Mr GTP-binding protein Rab31, putative|protein_coding|supercont1.547:13667-54126:1|gene:AAEL011171
		AGAP000325-RA	Locus1173v1rpkm114.45	lysyl-tRNA synthetase|protein_coding|supercont1.1226:77993-92982:-1|gene:AAEL014702
		AGAP006949-RA	Locus1362v1rpkm96.01	metalloprotease m41 ftsh|protein_coding|supercont1.332:1025885-1048267:1|gene:AAEL008565
		AGAP007891-RA	Locus6982v1rpkm13.60	methionine-tRNA synthetase|protein_coding|supercont1.1232:78129-91535:-1|gene:AAEL014709
		AGAP008330-RA	Locus3282v1rpkm33.40	mmr1/hsr1 GTP binding protein|protein_coding|supercont1.776:265180-279046:-1|gene:AAEL013017
		AGAP007917-RA	Locus2497v1rpkm48.37	multidrug resistance-associated protein|protein_coding|supercont1.213:838086-915438:1|gene:AAEL006622
		AGAP010160-RA	Locus2128v1rpkm57.67	myosin i|protein_coding|supercont1.719:222942-249998:-1|gene:AAEL012631
		AGAP000776-RA	Locus8v26rpkm123.57_PRE	myosin vi|protein_coding|supercont1.111:1763892-1881229:1|gene:AAEL004227
		AGAP006660-RC	Locus179v1rpkm821.23	NADP-specific isocitrate dehydrogenase|protein_coding|supercont1.15:4012152-4025089:-1|gene:AAEL000746
		AGAP001133-RA	Locus2842v1rpkm40.89	nonsense-mediated mRNA decay protein 1 (rent1)|protein_coding|supercont1.616:428989-444113:-1|gene:AAEL011817
		AGAP011715-RA	Locus4739v1rpkm21.39	pantothenate kinase|protein_coding|supercont1.693:247922-263270:1|gene:AAEL012409
		AGAP000560-RA	Locus2647v1rpkm44.64	paraplegin|protein_coding|supercont1.939:290458-320877:-1|gene:AAEL013841
		AGAP004593-RA	Locus843v1rpkm164.31	past-1|protein_coding|supercont1.476:231881-289301:1|gene:AAEL010403
		AGAP000440-RA	Locus1229v1rpkm107.88	peroxisomal membrane protein 70 abcd3|protein_coding|supercont1.71:1638885-1676168:1|gene:AAEL002913
		AGAP000018-RA	Locus7724v3rpkm8.11	phosphatidylinositol 3-kinase catalytic subunit alpha, beta, delta|protein_coding|supercont1.71:894341-929044:-1|gene:AAEL002903
		AGAP003350-RA	Locus2137v1rpkm57.32	phosphoenolpyruvate carboxykinase|protein_coding|supercont1.1:4321517-4323668:-1|gene:AAEL000006
		AGAP010026-RA	Locus4408v1rpkm23.22	phospholipid-transporting ATPase 1 (aminophospholipid flippase 1)|protein_coding|supercont1.274:1436159-1462110:-1|gene:AAEL007689
		AGAP009786-RA	Locus113v1rpkm1320.32	phosphoribosylamine-glycine ligase|protein_coding|supercont1.492:624556-660196:-1|gene:AAEL010640
		AGAP003230-RA	Locus12991v1rpkm6.32	poly [ADP-ribose] polymerase|protein_coding|supercont1.616:450457-459258:1|gene:AAEL011815
		AGAP002829-RA	Locus3373v1rpkm32.21	Probable ATP-dependent RNA helicase spindle-E (EC 3.6.4.13)|protein_coding|supercont1.809:84614-128939:1|gene:AAEL013235
		AGAP007701-RA	Locus4597v1rpkm22.12	Protein CLP1 homolog |protein_coding|supercont1.387:241253-242801:-1|gene:AAEL009302
		AGAP007682-RA	Locus2538v1rpkm47.38	protein FAM116B|protein_coding|supercont3.1383:63034-66655:-1|gene:CPIJ019010
		AGAP011363-RA	Locus1149v1rpkm116.06	rab6|protein_coding|supercont1.189:76705-146447:-1|gene:AAEL006091
		AGAP005445-RA	Locus2947v2rpkm25.91	rac GTPase|protein_coding|supercont1.422:393139-393717:-1|gene:AAEL009732
		AGAP007998-RA	Locus8v91rpkm19.76_PRE	rac-GTP binding protein|protein_coding|supercont1.44:2868768-2902641:1|gene:AAEL001853
		AGAP012169-RA	Locus5417v1rpkm18.22	rad25/xp-b DNA repair helicase|protein_coding|supercont1.805:581456-584287:-1|gene:AAEL013205
		AGAP007699-RC	Locus434v1rpkm330.17	ran|protein_coding|supercont1.387:294349-312812:1|gene:AAEL009287
		AGAP004146-RA	Locus734v2rpkm30.93	ras-related protein Rab-1A, putative|protein_coding|supercont1.140:1254787-1287095:1|gene:AAEL005069
		AGAP001211-RA	Locus5416v2rpkm15.45	ras-related protein Rab-8A, putative|protein_coding|supercont1.458:332440-378470:-1|gene:AAEL010170
		AGAP000634-RA	Locus7965v1rpkm11.77	Regulator of telomere elongation helicase 1 homolog (EC 3.6.4.12)|protein_coding|supercont1.360:515593-540942:-1|gene:AAEL008960
		AGAP006474-RA	Locus8843v5rpkm6.81	rhoGTPase|protein_coding|supercont1.92:197656-236781:1|gene:AAEL003587
		AGAP005127-RA	Locus6483v2rpkm10.39	RNA recognition motif protein split ends|protein_coding|supercont1.662:240477-243747:1|gene:AAEL012171
		AGAP011884-RA	Locus5703v1rpkm17.26	RNA-binding protein, putative|protein_coding|supercont1.333:912964-915182:-1|gene:AAEL008572
		AGAP010918-RA	Locus4759v1rpkm21.26	RNA-binding protein|protein_coding|supercont1.946:128179-129964:1|gene:AAEL013869
		AGAP009601-RA	Locus4686v1rpkm21.65	rrm/rnp domain|protein_coding|supercont1.366:1024210-1038254:-1|gene:AAEL009061
		AGAP009746-RA	Locus2713v1rpkm43.42	RuvB-like helicase 1 (EC 3.6.4.12)(Pontin)|protein_coding|supercont1.127:1352975-1354957:-1|gene:AAEL004686
		AGAP007967-RA	Locus827v1rpkm167.30	selenophosphate synthase|protein_coding|supercont1.352:698405-715614:-1|gene:AAEL008849
		AGAP004176-RA	Locus4479v2rpkm19.18	serine threonine-protein kinase|protein_coding|supercont1.565:514228-540152:-1|gene:AAEL011308
		AGAP006715-RA	Locus1956v9rpkm13.87	serine/threonine protein kinase|protein_coding|supercont1.591:280588-283028:-1|gene:AAEL011578
		AGAP012121-RA	Locus4063v1rpkm25.72	serine/threonine-protein kinase rio1 (rio kinase 1)|protein_coding|supercont1.624:272130-277647:1|gene:AAEL011857
		AGAP001526-RA	Locus3539v2rpkm25.29	serine/threonine-protein kinase rio2 (rio kinase 2)|protein_coding|supercont1.542:261037-263467:-1|gene:AAEL011114
		AGAP009993-RA	Locus2700v1rpkm43.69	serine/threonine-protein kinase rio3 (rio kinase 3)|protein_coding|supercont1.395:587557-634955:1|gene:AAEL009424
		AGAP000234-RA	Locus3189v1rpkm34.72	serine/threonine-protein kinase|protein_coding|supercont1.75:882822-918291:-1|gene:AAEL003022
		AGAP008265-RA	Locus1321v1rpkm99.29	seryl-tRNA synthetase|protein_coding|supercont1.139:454153-463010:1|gene:AAEL005037
		AGAP010894-RA	Locus2283v1rpkm52.97	signal recognition particle receptor alpha subunit (sr-alpha)|protein_coding|supercont1.177:1753544-1769237:1|gene:AAEL005856
		AGAP005630-RA	Locus740v1rpkm186.80	spermatogenesis associated factor|protein_coding|supercont1.488:609042-633400:-1|gene:AAEL010585
		AGAP001538-RA	Locus4512v1rpkm22.62	spliceosome associated protein|protein_coding|supercont1.922:17883-21872:-1|gene:AAEL013795
		AGAP002908-RA	Locus2806v1rpkm41.68	splicing factor u2af large subunit|protein_coding|supercont1.68:773900-789939:-1|gene:AAEL002818
		AGAP008433-RA	Locus2749v3rpkm8.14	splicing factor|protein_coding|supercont1.139:2121536-2134186:-1|gene:AAEL005046
		AGAP002985-RA	Locus8052v1rpkm11.63	structural maintenance of chromosomes 6 smc6|protein_coding|supercont1.61:178098-198927:1|gene:AAEL002581
		AGAP000565-RA	Locus116v6rpkm112.55_PRE	thioredoxin reductase|protein_coding|supercont1.71:1067969-1080318:-1|gene:AAEL002886
		AGAP003001-RA	Locus7427v1rpkm12.71	translation elongation factor|protein_coding|supercont1.21:2683017-2707369:-1|gene:AAEL001019
		AGAP003315-RA	Locus3622v1rpkm29.58	tryptophanyl-tRNA synthetase|protein_coding|supercont1.863:320439-328932:-1|gene:AAEL013521
		AGAP001219-RA	Locus266v2rpkm502.42	tubulin alpha chain|protein_coding|supercont1.215:571537-574025:1|gene:AAEL006642
		AGAP005293-RB	Locus918v1rpkm149.85	tubulin beta chain|protein_coding|supercont1.140:2231271-2283895:-1|gene:AAEL005052
		AGAP010510-RA	Locus2278v1rpkm53.12	tubulin beta chain|protein_coding|supercont1.69:2137920-2144560:1|gene:AAEL002848
		AGAP007715-RA	Locus6423v1rpkm15.02	tyrosine-protein kinase pr2|protein_coding|supercont1.537:136132-184567:1|gene:AAEL011046
		AGAP000012-RA	Locus4924v1rpkm20.43	tyrosyl-tRNA synthetase|protein_coding|supercont1.487:445033-447867:1|gene:AAEL010563
		AGAP006755-RA	Locus3742v2rpkm19.42	U1 small nuclear ribonucleoprotein 70 kd|protein_coding|supercont1.570:389130-390489:1|gene:AAEL011340
		AGAP011637-RA	Locus3348v1rpkm32.49	U1 small nuclear ribonucleoprotein A|protein_coding|supercont1.73:1012194-1012926:1|gene:AAEL002980
		AGAP002956-RA	Locus2113v1rpkm58.02	U2 snrnp auxiliary factor, small subunit|protein_coding|supercont1.218:487508-501345:-1|gene:AAEL006713
		AGAP011872-RA	Locus3183v18rpkm10.13	ubiquitin-activating enzyme E1|protein_coding|supercont1.16:1645938-1666096:1|gene:AAEL000758
		AGAP006238-RA	Locus4056v1rpkm25.77	ubiquitin-conjugating enzyme E2 c|protein_coding|supercont1.219:422937-434265:1|gene:AAEL006728
		AGAP005209-RA	Locus2156v1rpkm56.87	uridine cytidine kinase i|protein_coding|supercont1.562:165287-186222:1|gene:AAEL011273
Mitochondrial substrate carrier	1.3	AGAP000097-RA	Locus3554v8rpkm1.06_PRE	mitochondrial solute carrier protein, putative|protein_coding|supercont1.1253:45564-50383:1|gene:AAEL014753
		AGAP000448-RA	Locus1602v1rpkm78.93	conserved hypothetical protein|protein_coding|supercont1.300:1176461-1206820:1|gene:AAEL008077
		AGAP001297-RA	Locus2343v1rpkm51.48	mitochondrial carrier protein|protein_coding|supercont1.30:362578-368139:-1|gene:AAEL001329
		AGAP003208-RA	Locus2105v1rpkm58.21	mitochondrial glutamate carrier, putative|protein_coding|supercont1.108:2185668-2201238:-1|gene:AAEL004124
		AGAP004095-RA	Locus3483v1rpkm31.07	mitchondrial carnitine/acylcarnitine carrier protein CACL, putative|protein_coding|supercont1.74:2065677-2081669:1|gene:AAEL002985
		AGAP006030-RA	Locus592v2rpkm75.99	mitochondrial RNA splicing protein|protein_coding|supercont1.210:1164006-1174286:1|gene:AAEL006564
		AGAP006104-RA	Locus1661v1rpkm75.81	hypothetical protein|protein_coding|supercont1.31:1344253-1345589:1|gene:AAEL001388
		AGAP006508-RB	Locus864v1rpkm161.01	small calcium-binding mitochondrial carrier, putative|protein_coding|supercont1.124:1338253-1452205:1|gene:AAEL004589
		AGAP006963-RA	Locus5741v3rpkm14.66	mitochondrial carrier|protein_coding|supercont1.1414:26546-65283:-1|gene:AAEL015041
		AGAP007653-RA	Locus2516v1rpkm47.93	folate carrier protein|protein_coding|supercont1.225:1305995-1338109:1|gene:AAEL006879

## Sheet: 3 h-Down--ATP metabolism
Functional cluster	Enrichment value	An. gambiae ortholog	Ae. albopictus ID	Function
Oxidative phosphorylation	5.88	AGAP002686-RA	Locus1512v1rpkm83.98	5'-AMP-activated protein kinase, catalytic alpha-1 chain|protein_coding|supercont1.240:678556-687022:1|gene:AAEL007153
		AGAP001858-RA	Locus5065v21rpkm1.99	ABC transporter|protein_coding|supercont1.303:412767-432830:1|gene:AAEL008138
		AGAP009850-RA	Locus1579v2rpkm75.79	ABC transporter|protein_coding|supercont1.340:378892-469513:1|gene:AAEL008672
		AGAP009329-RA	Locus876v11rpkm9.60_PRE	activin receptor type I, putative|protein_coding|supercont1.390:952509-958078:1|gene:AAEL009339
		AGAP007729-RA	Locus2681v1rpkm43.94	activin receptor type I, putative|protein_coding|supercont1.661:320620-358856:-1|gene:AAEL012152
		AGAP000763-RA	Locus3663v2rpkm21.50	activin receptor type ii|protein_coding|supercont1.252:1557119-1578476:-1|gene:AAEL007384
		AGAP001737-RA	Locus2692v1rpkm43.75	Adenylyltransferase and sulfurtransferase MOCS3 (Molybdenum cofactor synthesis protein 3) [Includes Adenylyltransferase MOCS3(EC 2.7.7.-)(Sulfur carrier protein MOCS2A adenylyltransferase)(EC 2.7.7.n4);Sulfurtransferase MOCS3(EC 2.8.1.-)(Sulfur carr /.../
		AGAP006115-RB	Locus2446v1rpkm49.29	AE, anion exchange protein 2, slc4a2|protein_coding|supercont1.28:416149-439338:1|gene:AAEL001269
		AGAP005134-RA	Locus49v1rpkm2922.85	ATP synthase alpha subunit mitochondrial|protein_coding|supercont1.662:86795-99335:-1|gene:AAEL012175
		AGAP007841-RA	Locus453v1rpkm314.87	ATP synthase delta chain, mitochondrial|protein_coding|supercont1.59:964348-972673:1|gene:AAEL002504
		AGAP003599-RA	Locus371v1rpkm377.46	ATP synthase delta chain|protein_coding|supercont1.510:118360-139285:1|gene:AAEL010823
		AGAP002884-RA	Locus298v6rpkm4.83_PRE	ATP synthase subunit beta vacuolar|protein_coding|supercont1.175:516380-524632:-1|gene:AAEL005798
		AGAP010298-RA	Locus108v1rpkm1427.70	ATP synthase subunit d|protein_coding|supercont1.430:432423-461175:1|gene:AAEL009808
		AGAP001777-RA	Locus2429v3rpkm26.05	ATP-binding cassette transporter|protein_coding|supercont1.180:663880-682626:-1|gene:AAEL005918
		AGAP003221-RA	Locus2243v1rpkm54.32	ATP-binding cassette transporter|protein_coding|supercont1.180:786121-801780:1|gene:AAEL005929
		AGAP007212-RA	Locus4692v1rpkm21.61	ATP-dependent RNA helicase|protein_coding|supercont1.588:93215-114075:1|gene:AAEL011534
		AGAP012005-RA	Locus1177v2rpkm70.56	ATP-dependent transporter|protein_coding|supercont1.473:244386-260577:1|gene:AAEL010359
		AGAP002182-RA	Locus439v1rpkm327.97	bacterial-type ABC transport ATP-binding subunit? or RNAse l inhibitor|protein_coding|supercont1.450:713084-727146:1|gene:AAEL010059
		AGAP001423-RA	Locus1872v1rpkm66.58	bifunctional purine biosynthesis protein|protein_coding|supercont1.745:458816-465363:1|gene:AAEL012825
		AGAP002646-RA	Locus4385v1rpkm23.33	cak1|protein_coding|supercont1.21:1848131-1849580:-1|gene:AAEL001038
		AGAP009034-RA	Locus3543v1rpkm30.45	calcium/calmodulin-dependent protein kinase type 1 (camki)|protein_coding|supercont1.801:122546-139487:-1|gene:AAEL013173
		AGAP008982-RA	Locus7826v1rpkm12.03	cation efflux protein/ zinc transporter|protein_coding|supercont1.342:925144-956500:1|gene:AAEL008693
		AGAP000847-RA	Locus5643v1rpkm17.46	clk2|protein_coding|supercont1.300:787424-810086:1|gene:AAEL008078
		AGAP000256-RA	Locus7232v1rpkm13.12	conserved hypothetical protein|protein_coding|supercont1.138:1599692-1634177:-1|gene:AAEL005012
		AGAP004087-RA	Locus2320v1rpkm52.03	conserved hypothetical protein|protein_coding|supercont1.155:1438587-1466584:-1|gene:AAEL005423
		AGAP009526-RA	Locus3233v1rpkm34.15	conserved hypothetical protein|protein_coding|supercont1.185:1428047-1429080:-1|gene:AAEL006000
		AGAP009188-RA	Locus827v38rpkm10.64_PRE	conserved hypothetical protein|protein_coding|supercont1.291:777636-789103:-1|gene:AAEL007959
		AGAP000810-RA	Locus595v7rpkm19.74_PRE	conserved hypothetical protein|protein_coding|supercont1.322:539199-568504:-1|gene:AAEL008398
		AGAP007768-RA	Locus141v1rpkm1113.12	conserved hypothetical protein|protein_coding|supercont1.385:428037-428723:1|gene:AAEL009257
		AGAP006879-RA	Locus168v1rpkm891.77	conserved hypothetical protein|protein_coding|supercont1.442:869011-870069:-1|gene:AAEL009964
		AGAP002071-RA	Locus1648v1rpkm76.52	conserved hypothetical protein|protein_coding|supercont1.449:843528-895566:1|gene:AAEL010047
		AGAP010794-RA	Locus772v3rpkm132.13	conserved hypothetical protein|protein_coding|supercont1.483:922269-966397:-1|gene:AAEL010511
		AGAP002245-RA	Locus157v1rpkm1001.99	conserved hypothetical protein|protein_coding|supercont1.509:140966-141760:1|gene:AAEL010801
		AGAP003227-RA	Locus9207v1rpkm10.13	conserved hypothetical protein|protein_coding|supercont1.541:203548-220419:-1|gene:AAEL011098
		AGAP002093-RA	Locus15496v1rpkm4.20	NHA1, conserved hypothetical protein|protein_coding|supercont1.541:775730-789466:-1|gene:AAEL011109
		AGAP000545-RA	Locus3673v1rpkm29.08	conserved hypothetical protein|protein_coding|supercont1.563:169521-176462:-1|gene:AAEL011289
		AGAP000023-RA	Locus410v1rpkm341.97	conserved hypothetical protein|protein_coding|supercont1.57:134365-195317:1|gene:AAEL002457
		AGAP007713-RD	Locus204v1rpkm701.15	conserved hypothetical protein|protein_coding|supercont1.855:253515-271073:1|gene:AAEL013490
		AGAP010269-RA	Locus2974v1rpkm38.21	conserved hypothetical protein|protein_coding|supercont3.244:206374-209447:1|gene:CPIJ009770
		AGAP004616-RA	Locus143v1rpkm1103.39	coupling factor, putative|protein_coding|supercont1.68:1541561-1563085:1|gene:AAEL002813
		AGAP009624-RA	Locus3120v2rpkm23.15	CTP synthase|protein_coding|supercont1.157:364919-381211:1|gene:AAEL005455
		AGAP008724-RA	Locus112v1rpkm1334.86	cytochrome c oxidase, subunit VB, putative|protein_coding|supercont1.775:78487-90065:-1|gene:AAEL013007
		AGAP000851-RA	Locus111v1rpkm1346.94	cytochrome c oxidase, subunit VIA, putative|protein_coding|supercont1.82:1176518-1177108:-1|gene:AAEL003234
		AGAP000109-RA	Locus120v1rpkm1278.10	cytochrome c oxidase, subunit VIIA, putative|protein_coding|supercont1.278:1400634-1401827:-1|gene:AAEL007752
		AGAP007621-RC	Locus126v1rpkm1220.39	cytochrome c oxidase, subunit VIIC, putative|protein_coding|supercont1.66:2807930-2808566:1|gene:AAEL002737
		AGAP005130-RA	Locus3116v1rpkm35.93	DEAD box ATP-dependent RNA helicase|protein_coding|supercont1.1332:89122-91670:1|gene:AAEL014904
		AGAP012045-RA	Locus1486v4rpkm26.53	DEAD box ATP-dependent RNA helicase|protein_coding|supercont1.345:873129-883131:-1|gene:AAEL008738
		AGAP001867-RA	Locus2804v2rpkm27.80	dual specificity mitogen-activated protein kinase kinase hemipterous MAPKK|protein_coding|supercont1.85:1598230-1635936:-1|gene:AAEL003359
		AGAP008819-RA	Locus2563v1rpkm46.68	epidermal growth factor receptor|protein_coding|supercont1.114:1661495-1665997:1|gene:AAEL004319
		AGAP003719-RA	Locus2591v1rpkm46.05	ferrochelatase|protein_coding|supercont1.155:501080-513391:1|gene:AAEL005415
		AGAP011118-RA	Locus4889v1rpkm20.63	focal adhesion kinase|protein_coding|supercont1.126:305144-353290:1|gene:AAEL004666
		AGAP005013-RA	Locus497v1rpkm287.03	galactokinase|protein_coding|supercont1.1359:76017-83843:-1|gene:AAEL014958
		AGAP005237-RA	Locus6323v3rpkm4.26	glucose transporter (sugar transporter|protein_coding|supercont1.198:934206-963137:1|gene:AAEL006264
		AGAP005238-RA	Locus650v1rpkm213.44	glucose transporter (sugar transporter|protein_coding|supercont1.198:963478-965250:1|gene:AAEL006281
		AGAP007340-RB	Locus3217v1rpkm34.31	glucose transporter|protein_coding|supercont1.95:494381-629652:-1|gene:AAEL003718
		AGAP012167-RA	Locus440v1rpkm327.05	glucose-6-phosphate isomerase|protein_coding|supercont1.772:293840-315326:1|gene:AAEL012994
		AGAP002518-RA	Locus7358v1rpkm12.87	glutamate semialdehyde dehydrogenase|protein_coding|supercont1.223:368745-411835:1|gene:AAEL006834
		AGAP000112-RA	Locus5640v1rpkm17.47	glutamine-dependent NAD(+) synthetase|protein_coding|supercont1.2104:38746-41914:-1|gene:AAEL015411
		AGAP002586-RA	Locus2301v1rpkm52.50	glycogen synthase|protein_coding|supercont1.110:2320076-2331240:-1|gene:AAEL004221
		AGAP011208-RA	Locus449v1rpkm320.99	hexokinase|protein_coding|supercont1.394:988991-1087067:1|gene:AAEL009387
		AGAP010937-RA	Locus2480v1rpkm48.66	high affinity copper transporter, putative|protein_coding|supercont1.53:424355-443456:-1|gene:AAEL002299
		AGAP000100-RA	Locus12211v1rpkm7.02	high affinity copper transporter, putative|protein_coding|supercont1.813:191049-220907:1|gene:AAEL013263
		AGAP011826-RA	Locus730v1rpkm189.24	hypothetical protein|protein_coding|supercont1.109:2112209-2112999:-1|gene:AAEL017081
		AGAP009491-RA	Locus233v1rpkm591.72	hypothetical protein|protein_coding|supercont1.209:719835-720479:-1|gene:AAEL006509
		AGAP006411-RB	Locus7567v1rpkm12.44	hypothetical protein|protein_coding|supercont1.76:1746651-1790702:1|gene:AAEL018290
		AGAP009166-RA	Locus2402v1rpkm50.04	IMD pathway signalling I-Kappa-B Kinase 1 (IKK1 IKK-beta). (ird5 orthologue immune response deficient 5)|protein_coding|supercont1.82:868012-885074:-1|gene:AAEL003245
		AGAP009565-RA	Locus2868v1rpkm40.30	inhibitor of kappab kinase epsilon|protein_coding|supercont1.152:1364833-1378192:-1|gene:AAEL005359
		AGAP001284-RA	Locus635v3rpkm40.69	inward-rectifying potassium channel|protein_coding|supercont1.358:651866-665344:1|gene:AAEL008931
		AGAP001281-RA	Locus6742v2rpkm11.37	inward-rectifying potassium channel|protein_coding|supercont1.358:683004-724681:-1|gene:AAEL008928
		AGAP007786-RA	Locus851v1rpkm162.97	isocitrate dehydrogenase|protein_coding|supercont1.456:172203-183455:-1|gene:AAEL010143
		AGAP002192-RA	Locus1192v1rpkm112.43	isocitrate dehydrogenase|protein_coding|supercont1.510:563636-639137:1|gene:AAEL010814
		AGAP002728-RA	Locus471v1rpkm298.66	isocitrate dehydrogenase|protein_coding|supercont1.8:2788715-2803612:-1|gene:AAEL000454
		AGAP008354-RA	Locus3508v1rpkm30.82	JAKSTAT pathway signalling Janus Kinase Hopscotch.|protein_coding|supercont1.711:178088-227012:1|gene:AAEL012553
		AGAP006273-RA	Locus572v9rpkm18.85_PRE	lipid a export ATP-binding/permease protein msba|protein_coding|supercont1.58:1203051-1224141:-1|gene:AAEL002468
		AGAP009510-RA	Locus241v1rpkm576.05	malate dehydrogenase|protein_coding|supercont1.275:934836-952611:-1|gene:AAEL007707
		AGAP001903-RA	Locus624v2rpkm143.56	malate dehydrogenase|protein_coding|supercont1.304:1072260-1089958:-1|gene:AAEL008166
		AGAP005342-RA	Locus2998v1rpkm37.79	malate synthase|protein_coding|supercont1.76:2170910-2176457:1|gene:AAEL003090
		AGAP001138-RA	Locus152v1rpkm1029.59	mitochondrial ATP synthase b chain|protein_coding|supercont1.164:50374-59459:-1|gene:AAEL005610
		AGAP011131-RA	Locus92v1rpkm1676.99	mitochondrial F0 ATP synthase D chain, putative|protein_coding|supercont1.119:444912-457602:-1|gene:AAEL004423
		AGAP002371-RA	Locus1927v1rpkm64.42	mitogen activated protein kinase kinase kinase 4, mapkkk4, mekk4|protein_coding|supercont1.479:181006-194389:-1|gene:AAEL010466
		AGAP011099-RA	Locus4032v1rpkm25.99	myosin iii|protein_coding|supercont1.445:591426-681366:-1|gene:AAEL009991
		AGAP005621-RA	Locus401v1rpkm347.12	NADH dehydrogenase, putative|protein_coding|supercont1.132:1221353-1223490:1|gene:AAEL004829
		AGAP003900-RA	Locus390v1rpkm354.30	NADH dehydrogenase, putative|protein_coding|supercont1.544:183562-207536:1|gene:AAEL011157
		AGAP007082-RA	Locus636v1rpkm217.89	NADH:ubiquinone dehydrogenase, putative|protein_coding|supercont1.908:261560-263152:-1|gene:AAEL013744
		AGAP003167-RA	Locus888v1rpkm156.09	NADP transhydrogenase|protein_coding|supercont1.717:151814-164946:-1|gene:AAEL012616
		AGAP009616-RA	Locus728v1rpkm189.56	neurotransmitter gated ion channel|protein_coding|supercont1.122:1649812-1666132:-1|gene:AAEL004513
		AGAP007120-RA	Locus90v1rpkm1700.85	nucleoside-diphosphate kinase NBR-A, putative|protein_coding|supercont1.684:87333-88186:1|gene:AAEL012359
		AGAP004175-RA	Locus2263v1rpkm53.55	orotidine-5'-phosphate decarboxylase, putative|protein_coding|supercont1.565:566206-577767:1|gene:AAEL011309
		AGAP007642-RA	Locus2356v2rpkm14.16	phosphofructokinase|protein_coding|supercont1.225:181141-205961:-1|gene:AAEL006895
		AGAP008802-RA	Locus333v1rpkm414.76	phosphoglycerate kinase|protein_coding|supercont1.137:1201972-1205535:1|gene:AAEL004988
		AGAP001420-RA	Locus283v1rpkm499.56	phosphoglycerate mutase|protein_coding|supercont1.188:1032129-1033339:1|gene:AAEL006070
		AGAP002647-RA	Locus340v1rpkm404.36	phosphorylase kinase, gamma|protein_coding|supercont1.910:8305-48298:-1|gene:AAEL013755
		AGAP011498-RA	Locus13881v1rpkm5.59	KCC1, potassium/chloride symporter, putative|protein_coding|supercont1.614:182991-420528:-1|gene:AAEL011792
		AGAP006646-RA	Locus3549v1rpkm30.36	Probable hydroxyacid-oxoacid transhydrogenase, mitochondrial Precursor (HOT)(EC 1.1.99.24)|protein_coding|supercont1.95:1526257-1540951:-1|gene:AAEL003729
		AGAP002915-RA	Locus7488v1rpkm12.59	proprotein convertase subtilisin/kexin type 4, furin|protein_coding|supercont1.502:19306-206954:-1|gene:AAEL010725
		AGAP011988-RA	Locus2606v1rpkm45.76	protein kinase c zeta and iota isoform|protein_coding|supercont1.71:2665931-2733902:-1|gene:AAEL002885
		AGAP000070-RA	Locus8544v1rpkm10.91	protein kinase c, mu|protein_coding|supercont1.71:1299054-1348087:-1|gene:AAEL002892
		AGAP008884-RA	Locus1272v1rpkm103.36	protoheme ix farnesyltransferase|protein_coding|supercont1.34:2322850-2347396:-1|gene:AAEL001479
		AGAP004366-RA	Locus306v3rpkm320.95	pyrroline-5-carboxylate dehydrogenase|protein_coding|supercont1.155:1662252-1728445:-1|gene:AAEL005422
		AGAP003030-RA	Locus427v1rpkm331.76	pyruvate dehydrogenase|protein_coding|supercont1.886:440196-443432:-1|gene:AAEL013613
		AGAP004596-RA	Locus614v1rpkm226.00	pyruvate kinase|protein_coding|supercont1.1334:9551-22044:1|gene:AAEL014913
		AGAP002011-RA	Locus21300v1rpkm0.00	rh antigen|protein_coding|supercont1.297:1372502-1386108:1|gene:AAEL008046
		AGAP009619-RA	Locus3241v9rpkm8.96	s-adenosylmethionine decarboxylase|protein_coding|supercont1.24:1148486-1184534:1|gene:AAEL001176
		AGAP002464-RA	Locus300v1rpkm463.38	secreted ferritin G subunit precursor, putative|protein_coding|supercont1.50:332599-334312:1|gene:AAEL002158
		AGAP005898-RA	Locus16184v1rpkm3.51	serine/threonine kinase NLK|protein_coding|supercont1.674:35982-51828:1|gene:AAEL012269
		AGAP006044-RA	Locus2488v2rpkm11.70	serine/threonine protein kinase|protein_coding|supercont1.210:200307-236406:1|gene:AAEL006539
		AGAP004112-RA	Locus5456v1rpkm18.11	serine/threonine protein kinase|protein_coding|supercont1.323:1035510-1195252:-1|gene:AAEL008413
		AGAP004315-RA	Locus3954v3rpkm6.10	serine/threonine protein kinase|protein_coding|supercont1.593:640717-661793:1|gene:AAEL011594
		AGAP003174-RA	Locus6137v1rpkm15.85	serine/threonine protein kinase|protein_coding|supercont1.717:508496-534700:1|gene:AAEL012612
		AGAP011085-RA	Locus4709v1rpkm21.53	serine/threonine-protein kinase vrk|protein_coding|supercont1.6:696744-746543:-1|gene:AAEL000343
		AGAP007119-RA	Locus880v1rpkm157.00	sideroflexin 1,2,3|protein_coding|supercont1.430:159033-167105:-1|gene:AAEL009810
		AGAP002659-RA	Locus523v1rpkm268.69	sodium-bile acid cotransporter|protein_coding|supercont1.697:237271-273414:-1|gene:AAEL012440
		AGAP002859-RA	Locus11776v1rpkm7.43	sodium/calcium exchanger|protein_coding|supercont1.920:115672-117435:1|gene:AAEL013788
		AGAP007054-RA	Locus11246v1rpkm7.93	sodium/dicarboxylate cotransporter, putative|protein_coding|supercont1.433:406569-423751:1|gene:AAEL009856
		AGAP009036-RA	Locus8v325rpkm1.41_PRE	NHE2, sodium/hydrogen exchanger 3 (nhe3)|protein_coding|supercont1.34:2622827-2864718:1|gene:AAEL001503
		AGAP008718-RA	Locus5921v1rpkm16.50	NHE3, sodium/hydrogen exchanger 7, 9 (nhe7, nhe9)|protein_coding|supercont1.48:451597-494662:1|gene:AAEL002051
		AGAP004199-RA	Locus804v1rpkm171.42	sodium/solute symporter|protein_coding|supercont1.191:398355-439750:1|gene:AAEL006139
		AGAP008387-RA	Locus711v6rpkm9.70_PRE	sodium/solute symporter|protein_coding|supercont1.43:1336073-1354259:-1|gene:AAEL001835
		AGAP010672-RA	Locus302v1rpkm459.02	succinate dehydrogenase|protein_coding|supercont1.353:341260-342194:1|gene:AAEL008871
		AGAP007309-RA	Locus429v1rpkm331.54	succinate dehydrogenase|protein_coding|supercont1.471:882299-889743:-1|gene:AAEL010330
		AGAP010429-RA	Locus337v1rpkm408.40	succinate dehydrogenase|protein_coding|supercont1.490:280655-304189:1|gene:AAEL010608
		AGAP001312-RA	Locus927v1rpkm147.74	succinyl-CoA synthetase small subunit, putative|protein_coding|supercont1.223:1400994-1424735:-1|gene:AAEL006833
		AGAP003494-RA	Locus5121v1rpkm19.45	sugar transporter|protein_coding|supercont1.480:872136-878800:1|gene:AAEL010485
		AGAP003020-RA	Locus8394v1rpkm11.14	sugar transporter|protein_coding|supercont1.513:662365-673517:-1|gene:AAEL010868
		AGAP007667-RA	Locus3150v1rpkm35.33	sugar transporter|protein_coding|supercont1.722:23213-25735:1|gene:AAEL012655
		AGAP000376-RA	Locus6770v1rpkm14.08	transferrin|protein_coding|supercont1.2392:7829-10156:-1|gene:AAEL015458
		AGAP011453-RA	Locus339v1rpkm405.67	transferrin|protein_coding|supercont1.596:610161-617685:-1|gene:AAEL011641
		AGAP012188-RA	Locus130v1rpkm1194.07	ubiquinol-cytochrome c reductase complex 14 kd protein|protein_coding|supercont1.287:901500-905133:-1|gene:AAEL007868
		AGAP008955-RA	Locus502v1rpkm284.17	ubiquinol-cytochrome c reductase iron-sulfur subunit|protein_coding|supercont1.94:2407977-2416708:-1|gene:AAEL003675
		AGAP009334-RA	Locus470v5rpkm21.61_PRE	vacuolar ATP synthase proteolipid subunit|protein_coding|supercont1.657:510819-511454:-1|gene:AAEL012113
		AGAP000721-RA	Locus202v2rpkm260.00	vacuolar ATP synthase subunit ac39|protein_coding|supercont1.534:77023-93881:1|gene:AAEL011025
		AGAP005845-RA	Locus520v1rpkm269.85	vacuolar ATP synthase subunit c|protein_coding|supercont1.145:1425444-1447288:-1|gene:AAEL005173
		AGAP002401-RA	Locus166v5rpkm67.43_PRE	vacuolar ATP synthase subunit e|protein_coding|supercont1.646:107556-118880:-1|gene:AAEL012035
		AGAP002473-RA	Locus219v2rpkm212.54	vacuolar ATP synthase subunit f|protein_coding|supercont1.58:2702902-2703809:-1|gene:AAEL002464
		AGAP001823-RA	Locus135v1rpkm1149.21	vacuolar ATP synthase subunit g|protein_coding|supercont1.744:232980-241703:1|gene:AAEL012819
		AGAP009486-RA	Locus210v1rpkm664.44	vacuolar ATP synthase subunit h|protein_coding|supercont1.209:782350-789653:1|gene:AAEL006516
		AGAP003588-RA	Locus504v1rpkm282.89	vacuolar ATP synthase subunit H|protein_coding|supercont1.510:74218-80126:1|gene:AAEL010819
		AGAP003879-RA	Locus216v3rpkm58.09_PRE	vacuolar ATP synthase subunit S1|protein_coding|supercont1.280:144629-146549:1|gene:AAEL007777
		AGAP001588-RA	Locus226v4rpkm43.26_PRE	vacuolar proton ATPases|protein_coding|supercont1.203:825145-850759:-1|gene:AAEL006390
		AGAP003300-RA	Locus1752v1rpkm71.69	zinc transporter|protein_coding|supercont1.1260:115547-141103:-1|gene:AAEL014762
		AGAP012772-RA	Locus209v1rpkm669.53	zinc transporter|protein_coding|supercont1.303:183878-214522:-1|gene:AAEL008146
Citrate cycle (TCA cycle)	3.72	AGAP001737-RA	Locus2692v1rpkm43.75	Adenylyltransferase and sulfurtransferase MOCS3 (Molybdenum cofactor synthesis protein 3) [Includes Adenylyltransferase MOCS3(EC 2.7.7.-)(Sulfur carrier protein MOCS2A adenylyltransferase)(EC 2.7.7.n4);Sulfurtransferase MOCS3(EC 2.8.1.-)(Sulfur carr /.../
		AGAP000106-RA	Locus3675v1rpkm29.07	conserved hypothetical protein|protein_coding|supercont1.109:1947761-2044395:-1|gene:AAEL004180
		AGAP000112-RA	Locus5640v1rpkm17.47	glutamine-dependent NAD(+) synthetase|protein_coding|supercont1.2104:38746-41914:-1|gene:AAEL015411
		AGAP000118-RA	Locus4177v1rpkm24.87	coenzyme q10 biosynthesis protein|protein_coding|supercont1.574:207472-209608:1|gene:AAEL011379
		AGAP000444-RA	Locus1383v1rpkm94.01	Probable cytosolic iron-sulfur protein assembly protein Ciao1 |protein_coding|supercont1.71:1695035-1696668:1|gene:AAEL002912
		AGAP000598-RA	Locus2040v1rpkm60.37	conserved hypothetical protein|protein_coding|supercont1.50:233851-235705:1|gene:AAEL002148
		AGAP001312-RA	Locus927v1rpkm147.74	succinyl-CoA synthetase small subunit, putative|protein_coding|supercont1.223:1400994-1424735:-1|gene:AAEL006833
		AGAP001903-RA	Locus624v2rpkm143.56	malate dehydrogenase|protein_coding|supercont1.304:1072260-1089958:-1|gene:AAEL008166
		AGAP002192-RA	Locus1192v1rpkm112.43	isocitrate dehydrogenase|protein_coding|supercont1.510:563636-639137:1|gene:AAEL010814
		AGAP002245-RA	Locus157v1rpkm1001.99	conserved hypothetical protein|protein_coding|supercont1.509:140966-141760:1|gene:AAEL010801
		AGAP002586-RA	Locus2301v1rpkm52.50	glycogen synthase|protein_coding|supercont1.110:2320076-2331240:-1|gene:AAEL004221
		AGAP002647-RA	Locus340v1rpkm404.36	phosphorylase kinase, gamma|protein_coding|supercont1.910:8305-48298:-1|gene:AAEL013755
		AGAP002728-RA	Locus471v1rpkm298.66	isocitrate dehydrogenase|protein_coding|supercont1.8:2788715-2803612:-1|gene:AAEL000454
		AGAP002830-RA	Locus9656v1rpkm9.57	methylenetetrahydrofolate dehydrogenase|protein_coding|supercont1.188:172111-258926:-1|gene:AAEL006085
		AGAP003030-RA	Locus427v1rpkm331.76	pyruvate dehydrogenase|protein_coding|supercont1.886:440196-443432:-1|gene:AAEL013613
		AGAP003168-RA	Locus258v1rpkm553.17	NADP-specific isocitrate dehydrogenase|protein_coding|supercont1.717:238281-251630:1|gene:AAEL012614
		AGAP003900-RA	Locus390v1rpkm354.30	NADH dehydrogenase, putative|protein_coding|supercont1.544:183562-207536:1|gene:AAEL011157
		AGAP004842-RB	Locus5697v1rpkm17.29	conserved hypothetical protein|protein_coding|supercont1.4:5142014-5168875:-1|gene:AAEL000240
		AGAP005199-RB	Locus5470v1rpkm18.09	Ubiquinone biosynthesis protein COQ4 homolog, mitochondrial Precursor (Coenzyme Q biosynthesis protein 4 homolog)|protein_coding|supercont1.1200:118613-119620:1|gene:AAEL014646
		AGAP005342-RA	Locus2998v1rpkm37.79	malate synthase|protein_coding|supercont1.76:2170910-2176457:1|gene:AAEL003090
		AGAP005621-RA	Locus401v1rpkm347.12	NADH dehydrogenase, putative|protein_coding|supercont1.132:1221353-1223490:1|gene:AAEL004829
		AGAP006576-RC	Locus1312v1rpkm99.68	malate dehydrogenase|protein_coding|supercont1.6:658777-678205:1|gene:AAEL000314
		AGAP006824-RA	Locus1568v1rpkm81.25	5-formyltetrahydrofolate cyclo-ligase|protein_coding|supercont1.497:577692-611980:-1|gene:AAEL010694
		AGAP007258-RA	Locus702v1rpkm197.25	aconitase|protein_coding|supercont1.306:876033-885043:-1|gene:AAEL008216
		AGAP007309-RA	Locus429v1rpkm331.54	succinate dehydrogenase|protein_coding|supercont1.471:882299-889743:-1|gene:AAEL010330
		AGAP007786-RA	Locus851v1rpkm162.97	isocitrate dehydrogenase|protein_coding|supercont1.456:172203-183455:-1|gene:AAEL010143
		AGAP008884-RA	Locus1272v1rpkm103.36	protoheme ix farnesyltransferase|protein_coding|supercont1.34:2322850-2347396:-1|gene:AAEL001479
		AGAP009023-RA	Locus2217v1rpkm55.15	Probable cytosolic Fe-S cluster assembly factor AAEL012261 |protein_coding|supercont1.673:419306-421128:1|gene:AAEL012261
		AGAP010421-RA	Locus1343v1rpkm97.42	pyruvate dehydrogenase|protein_coding|supercont1.115:71775-89099:-1|gene:AAEL004338
		AGAP010429-RA	Locus337v1rpkm408.40	succinate dehydrogenase|protein_coding|supercont1.490:280655-304189:1|gene:AAEL010608
		AGAP010537-RA	Locus2723v1rpkm43.23	hexaprenyldihydroxybenzoate methyltransferase|protein_coding|supercont1.131:575752-576850:-1|gene:AAEL004804
		AGAP010672-RA	Locus302v1rpkm459.02	succinate dehydrogenase|protein_coding|supercont1.353:341260-342194:1|gene:AAEL008871
		AGAP012188-RA	Locus130v1rpkm1194.07	ubiquinol-cytochrome c reductase complex 14 kd protein|protein_coding|supercont1.287:901500-905133:-1|gene:AAEL007868
		AGAP011629-RA	Locus604v1rpkm228.56	dihydrolipoamide dehydrogenase|protein_coding|supercont1.228:1324778-1349427:-1|gene:AAEL006928
		AGAP003719-RA	Locus2591v1rpkm46.05	ferrochelatase|protein_coding|supercont1.155:501080-513391:1|gene:AAEL005415
		AGAP009510-RA	Locus241v1rpkm576.05	malate dehydrogenase|protein_coding|supercont1.275:934836-952611:-1|gene:AAEL007707
NADH dehydrogenase (ubiquinone) activity	3.35	AGAP000170-RA	Locus393v1rpkm352.18	NADH-plastoquinone oxidoreductase|protein_coding|supercont1.299:1166452-1167447:1|gene:AAEL008072
		AGAP000849-RA	Locus397v1rpkm350.40	NADH dehydrogenase, putative|protein_coding|supercont1.86:474683-475387:1|gene:AAEL003423
		AGAP001711-RA	Locus576v1rpkm239.08	NADH dehydrogenase iron-sulfur protein 8, mitochondrial precursor|protein_coding|supercont3.1245:29846-35155:-1|gene:CPIJ018590
		AGAP002020-RA	Locus257v1rpkm555.80	NADH-ubiquinone oxidoreductase ashi subunit|protein_coding|supercont1.20:2776013-2787529:1|gene:AAEL000986
		AGAP003167-RA	Locus888v1rpkm156.09	NADP transhydrogenase|protein_coding|supercont1.717:151814-164946:-1|gene:AAEL012616
		AGAP003900-RA	Locus390v1rpkm354.30	NADH dehydrogenase, putative|protein_coding|supercont1.544:183562-207536:1|gene:AAEL011157
		AGAP005621-RA	Locus401v1rpkm347.12	NADH dehydrogenase, putative|protein_coding|supercont1.132:1221353-1223490:1|gene:AAEL004829
		AGAP006456-RA	Locus503v1rpkm283.61	hypothetical protein|protein_coding|supercont1.511:430320-445976:1|gene:AAEL010840
		AGAP007082-RA	Locus636v1rpkm217.89	NADH:ubiquinone dehydrogenase, putative|protein_coding|supercont1.908:261560-263152:-1|gene:AAEL013744
		AGAP007574-RA	Locus384v1rpkm363.64	NADH dehydrogenase, putative|protein_coding|supercont1.328:822888-832302:-1|gene:AAEL008490
		AGAP008653-RA	Locus199v1rpkm726.71	NADH:ubiquinone dehydrogenase, putative|protein_coding|supercont1.24:2382017-2393694:1|gene:AAEL001164
		AGAP010039-RA	Locus386v1rpkm361.03	NADH-ubiquinone oxidoreductase flavoprotein 1 (ndufv1)|protein_coding|supercont1.274:702726-730137:1|gene:AAEL007681
		AGAP012374-RA	Locus345v1rpkm402.39	NADH dehydrogenase, putative|protein_coding|supercont1.233:1317151-1318690:-1|gene:AAEL007054
		AGAP011629-RA	Locus604v1rpkm228.56	dihydrolipoamide dehydrogenase|protein_coding|supercont1.228:1324778-1349427:-1|gene:AAEL006928
Mitochondrial inner membrane	3.18	AGAP006782-RA	Locus1v1rpkm15043.50	ADP,ATP carrier protein|protein_coding|supercont1.132:1668790-1683162:1|gene:AAEL004855
		AGAP008729-RA	Locus2668v2rpkm42.76	alkaline ceramidase|protein_coding|supercont1.38:337341-366437:-1|gene:AAEL001645
		AGAP005134-RA	Locus49v1rpkm2922.85	ATP synthase alpha subunit mitochondrial|protein_coding|supercont1.662:86795-99335:-1|gene:AAEL012175
		AGAP007841-RA	Locus453v1rpkm314.87	ATP synthase delta chain, mitochondrial|protein_coding|supercont1.59:964348-972673:1|gene:AAEL002504
		AGAP003599-RA	Locus371v1rpkm377.46	ATP synthase delta chain|protein_coding|supercont1.510:118360-139285:1|gene:AAEL010823
		AGAP010150-RA	Locus164v2rpkm280.81	conserved hypothetical protein|protein_coding|supercont1.113:1842220-1893564:1|gene:AAEL004278
		AGAP009526-RA	Locus3233v1rpkm34.15	conserved hypothetical protein|protein_coding|supercont1.185:1428047-1429080:-1|gene:AAEL006000
		AGAP008930-RA	Locus5923v1rpkm16.50	conserved hypothetical protein|protein_coding|supercont1.25:3643034-3652819:1|gene:AAEL001202
		AGAP006879-RA	Locus168v1rpkm891.77	conserved hypothetical protein|protein_coding|supercont1.442:869011-870069:-1|gene:AAEL009964
		AGAP002364-RA	Locus815v1rpkm169.27	conserved hypothetical protein|protein_coding|supercont1.446:573760-611655:-1|gene:AAEL010004
		AGAP003081-RA	Locus2532v1rpkm47.62	conserved hypothetical protein|protein_coding|supercont1.56:2785384-2805024:1|gene:AAEL002433
		AGAP011399-RA	Locus5536v1rpkm17.83	conserved hypothetical protein|protein_coding|supercont1.69:595959-611430:1|gene:AAEL002823
		AGAP004616-RA	Locus143v1rpkm1103.39	coupling factor, putative|protein_coding|supercont1.68:1541561-1563085:1|gene:AAEL002813
		AGAP001958-RA	Locus2794v1rpkm41.90	cryptochrome 1|protein_coding|supercont1.108:1657213-1672577:1|gene:AAEL004146
		AGAP008724-RA	Locus112v1rpkm1334.86	cytochrome c oxidase, subunit VB, putative|protein_coding|supercont1.775:78487-90065:-1|gene:AAEL013007
		AGAP000851-RA	Locus111v1rpkm1346.94	cytochrome c oxidase, subunit VIA, putative|protein_coding|supercont1.82:1176518-1177108:-1|gene:AAEL003234
		AGAP000109-RA	Locus120v1rpkm1278.10	cytochrome c oxidase, subunit VIIA, putative|protein_coding|supercont1.278:1400634-1401827:-1|gene:AAEL007752
		AGAP003843-RA	Locus1845v1rpkm67.75	cytochrome C1 heme lyase|protein_coding|supercont1.1194:140785-152153:-1|gene:AAEL014630
		AGAP008946-RA	Locus4229v1rpkm24.43	dolichyl glycosyltransferase|protein_coding|supercont1.205:1244109-1260635:1|gene:AAEL006438
		AGAP000081-RA	Locus2642v1rpkm44.96	exostosin-2|protein_coding|supercont1.166:1393327-1407198:-1|gene:AAEL005626
		AGAP005419-RA	Locus4323v1rpkm23.77	FAD NADPH dehydrogenase|protein_coding|supercont1.219:1520432-1538836:1|gene:AAEL006733
		AGAP011686-RA	Locus3413v1rpkm31.80	germ cell-less protein|protein_coding|supercont1.18:83254-87334:1|gene:AAEL000856
		AGAP003601-RA	Locus3164v1rpkm35.06	glycosyltransferase|protein_coding|supercont1.247:1269427-1309147:-1|gene:AAEL007308
		AGAP000102-RA	Locus4217v1rpkm24.57	glycosyltransferase|protein_coding|supercont1.787:448483-452207:-1|gene:AAEL013078
		AGAP008074-RA	Locus3341v1rpkm32.54	hypothetical protein|protein_coding|supercont1.1028:128375-132297:1|gene:AAEL014183
		AGAP011826-RA	Locus730v1rpkm189.24	hypothetical protein|protein_coding|supercont1.109:2112209-2112999:-1|gene:AAEL017081
		AGAP009491-RA	Locus233v1rpkm591.72	hypothetical protein|protein_coding|supercont1.209:719835-720479:-1|gene:AAEL006509
		AGAP007786-RA	Locus851v1rpkm162.97	isocitrate dehydrogenase|protein_coding|supercont1.456:172203-183455:-1|gene:AAEL010143
		AGAP002192-RA	Locus1192v1rpkm112.43	isocitrate dehydrogenase|protein_coding|supercont1.510:563636-639137:1|gene:AAEL010814
		AGAP002728-RA	Locus471v1rpkm298.66	isocitrate dehydrogenase|protein_coding|supercont1.8:2788715-2803612:-1|gene:AAEL000454
		AGAP008150-RA	Locus1837v1rpkm68.06	metaxin|protein_coding|supercont1.84:2245733-2246960:1|gene:AAEL003344
		AGAP001138-RA	Locus152v1rpkm1029.59	mitochondrial ATP synthase b chain|protein_coding|supercont1.164:50374-59459:-1|gene:AAEL005610
		AGAP008898-RA	Locus1106v1rpkm119.88	mitochondrial ATPase inhibitor, putative|protein_coding|supercont1.113:1975229-1985070:1|gene:AAEL004284
		AGAP011839-RA	Locus1901v1rpkm65.34	mitochondrial carrier protein|protein_coding|supercont1.620:537780-549757:1|gene:AAEL011842
		AGAP011131-RA	Locus92v1rpkm1676.99	mitochondrial F0 ATP synthase D chain, putative|protein_coding|supercont1.119:444912-457602:-1|gene:AAEL004423
		AGAP010293-RA	Locus1318v1rpkm99.36	mitochondrial glutamate carrier protein|protein_coding|supercont1.562:104476-123769:1|gene:AAEL011276
		AGAP012339-RA	Locus1677v3rpkm35.78	mitochondrial import receptor subunit tom20|protein_coding|supercont1.253:915907-928905:-1|gene:AAEL007392
		AGAP001937-RA	Locus2806v2rpkm10.99	mitochondrial ribosomal protein, L33, putative|protein_coding|supercont1.393:578058-578390:-1|gene:AAEL009379
		AGAP006804-RA	Locus2819v1rpkm41.37	mitochondrial ribosome recycling factor|protein_coding|supercont1.381:960705-961481:1|gene:AAEL009225
		AGAP009603-RA	Locus3776v1rpkm28.24	mitochondrial uncoupling protein|protein_coding|supercont1.244:1508163-1525448:-1|gene:AAEL007235
		AGAP005621-RA	Locus401v1rpkm347.12	NADH dehydrogenase, putative|protein_coding|supercont1.132:1221353-1223490:1|gene:AAEL004829
		AGAP012374-RA	Locus345v1rpkm402.39	NADH dehydrogenase, putative|protein_coding|supercont1.233:1317151-1318690:-1|gene:AAEL007054
		AGAP007574-RA	Locus384v1rpkm363.64	NADH dehydrogenase, putative|protein_coding|supercont1.328:822888-832302:-1|gene:AAEL008490
		AGAP003900-RA	Locus390v1rpkm354.30	NADH dehydrogenase, putative|protein_coding|supercont1.544:183562-207536:1|gene:AAEL011157
		AGAP000849-RA	Locus397v1rpkm350.40	NADH dehydrogenase, putative|protein_coding|supercont1.86:474683-475387:1|gene:AAEL003423
		AGAP002020-RA	Locus257v1rpkm555.80	NADH-ubiquinone oxidoreductase ashi subunit|protein_coding|supercont1.20:2776013-2787529:1|gene:AAEL000986
		AGAP007082-RA	Locus636v1rpkm217.89	NADH:ubiquinone dehydrogenase, putative|protein_coding|supercont1.908:261560-263152:-1|gene:AAEL013744
		AGAP003222-RA	Locus3194v1rpkm34.63	phosphatidylinositolglycan class N, putative|protein_coding|supercont1.299:43120-81888:-1|gene:AAEL008061
		AGAP006646-RA	Locus3549v1rpkm30.36	Probable hydroxyacid-oxoacid transhydrogenase, mitochondrial Precursor (HOT)(EC 1.1.99.24)|protein_coding|supercont1.95:1526257-1540951:-1|gene:AAEL003729
		AGAP004366-RA	Locus306v3rpkm320.95	pyrroline-5-carboxylate dehydrogenase|protein_coding|supercont1.155:1662252-1728445:-1|gene:AAEL005422
		AGAP000387-RA	Locus6532v1rpkm14.73	sugar transporter|protein_coding|supercont1.885:201371-224773:1|gene:AAEL013608
		AGAP008955-RA	Locus502v1rpkm284.17	ubiquinol-cytochrome c reductase iron-sulfur subunit|protein_coding|supercont1.94:2407977-2416708:-1|gene:AAEL003675
		AGAP009334-RA	Locus470v5rpkm21.61_PRE	vacuolar ATP synthase proteolipid subunit|protein_coding|supercont1.657:510819-511454:-1|gene:AAEL012113
		AGAP000721-RA	Locus202v2rpkm260.00	vacuolar ATP synthase subunit ac39|protein_coding|supercont1.534:77023-93881:1|gene:AAEL011025
		AGAP001823-RA	Locus135v1rpkm1149.21	vacuolar ATP synthase subunit g|protein_coding|supercont1.744:232980-241703:1|gene:AAEL012819
		AGAP009486-RA	Locus210v1rpkm664.44	vacuolar ATP synthase subunit h|protein_coding|supercont1.209:782350-789653:1|gene:AAEL006516
		AGAP003588-RA	Locus504v1rpkm282.89	vacuolar ATP synthase subunit H|protein_coding|supercont1.510:74218-80126:1|gene:AAEL010819
		AGAP001588-RA	Locus226v4rpkm43.26_PRE	vacuolar proton ATPases|protein_coding|supercont1.203:825145-850759:-1|gene:AAEL006390
Glycolysis/gluconeogenesis	2.12	AGAP012010-RA	Locus4062v9rpkm0.00_PRE	6-phosphofructo-2-kinase/fructose-2,6-bisphosphatase short form|protein_coding|supercont1.795:278177-387063:1|gene:AAEL013132
		AGAP010499-RA	Locus458v4rpkm29.67_PRE	alcohol dehydrogenase|protein_coding|supercont1.206:480261-487382:-1|gene:AAEL006467
		AGAP004376-RA	Locus3068v1rpkm36.63	aldose-1-epimerase|protein_coding|supercont1.488:111919-130061:-1|gene:AAEL010590
		AGAP000436-RA	Locus1595v1rpkm79.24	brain chitinase and chia|protein_coding|supercont1.428:872519-918325:1|gene:AAEL009782
		AGAP009022-RA	Locus13406v1rpkm5.96	brain chitinase and chia|protein_coding|supercont1.673:377206-384914:-1|gene:AAEL012268
		AGAP011629-RA	Locus604v1rpkm228.56	dihydrolipoamide dehydrogenase|protein_coding|supercont1.228:1324778-1349427:-1|gene:AAEL006928
		AGAP005013-RA	Locus497v1rpkm287.03	galactokinase|protein_coding|supercont1.1359:76017-83843:-1|gene:AAEL014958
		AGAP004451-RA	Locus1689v8rpkm29.06	galactose-1-phosphate uridylyltransferase|protein_coding|supercont1.37:2292239-2294801:-1|gene:AAEL001607
		AGAP012167-RA	Locus440v1rpkm327.05	glucose-6-phosphate isomerase|protein_coding|supercont1.772:293840-315326:1|gene:AAEL012994
		AGAP007593-RB	Locus935v5rpkm22.47	glycerol-3-phosphate dehydrogenase|protein_coding|supercont1.36:2656953-2707057:1|gene:AAEL001593
		AGAP002586-RA	Locus2301v1rpkm52.50	glycogen synthase|protein_coding|supercont1.110:2320076-2331240:-1|gene:AAEL004221
		AGAP011208-RA	Locus449v1rpkm320.99	hexokinase|protein_coding|supercont1.394:988991-1087067:1|gene:AAEL009387
		AGAP009510-RA	Locus241v1rpkm576.05	malate dehydrogenase|protein_coding|supercont1.275:934836-952611:-1|gene:AAEL007707
		AGAP001903-RA	Locus624v2rpkm143.56	malate dehydrogenase|protein_coding|supercont1.304:1072260-1089958:-1|gene:AAEL008166
		AGAP006576-RC	Locus1312v1rpkm99.68	malate dehydrogenase|protein_coding|supercont1.6:658777-678205:1|gene:AAEL000314
		AGAP004020-RA	Locus4626v1rpkm21.96	mannosidase alpha class 2a|protein_coding|supercont1.639:526583-560034:1|gene:AAEL011978
		AGAP003636-RA	Locus7321v1rpkm12.93	myoinositol oxygenase|protein_coding|supercont1.343:908854-914006:-1|gene:AAEL008701
		AGAP002347-RA	Locus3204v1rpkm34.45	n-acetylglucosamine-6-phosphate deacetylase|protein_coding|supercont1.56:2649773-2660136:-1|gene:AAEL002430
		AGAP005205-RA	Locus2598v1rpkm45.85	Peptidoglycan Recognition Protein (Long)|protein_coding|supercont1.685:433845-446463:1|gene:AAEL012380
		AGAP007642-RA	Locus2356v2rpkm14.16	phosphofructokinase|protein_coding|supercont1.225:181141-205961:-1|gene:AAEL006895
		AGAP008802-RA	Locus333v1rpkm414.76	phosphoglycerate kinase|protein_coding|supercont1.137:1201972-1205535:1|gene:AAEL004988
		AGAP001420-RA	Locus283v1rpkm499.56	phosphoglycerate mutase|protein_coding|supercont1.188:1032129-1033339:1|gene:AAEL006070
		AGAP002647-RA	Locus340v1rpkm404.36	phosphorylase kinase, gamma|protein_coding|supercont1.910:8305-48298:-1|gene:AAEL013755
		AGAP010421-RA	Locus1343v1rpkm97.42	pyruvate dehydrogenase|protein_coding|supercont1.115:71775-89099:-1|gene:AAEL004338
		AGAP003030-RA	Locus427v1rpkm331.76	pyruvate dehydrogenase|protein_coding|supercont1.886:440196-443432:-1|gene:AAEL013613
		AGAP004596-RA	Locus614v1rpkm226.00	pyruvate kinase|protein_coding|supercont1.1334:9551-22044:1|gene:AAEL014913
		AGAP002608-RA	Locus803v1rpkm171.79	ribokinase|protein_coding|supercont1.68:840217-841629:-1|gene:AAEL002779
Ubiquinone biosynthetic process	2.12	AGAP006824-RA	Locus1568v1rpkm81.25	5-formyltetrahydrofolate cyclo-ligase|protein_coding|supercont1.497:577692-611980:-1|gene:AAEL010694
		AGAP001737-RA	Locus2692v1rpkm43.75	Adenylyltransferase and sulfurtransferase MOCS3 (Molybdenum cofactor synthesis protein 3) [Includes Adenylyltransferase MOCS3(EC 2.7.7.-)(Sulfur carrier protein MOCS2A adenylyltransferase)(EC 2.7.7.n4);Sulfurtransferase MOCS3(EC 2.8.1.-)(Sulfur carr /.../
		AGAP000118-RA	Locus4177v1rpkm24.87	coenzyme q10 biosynthesis protein|protein_coding|supercont1.574:207472-209608:1|gene:AAEL011379
		AGAP000106-RA	Locus3675v1rpkm29.07	conserved hypothetical protein|protein_coding|supercont1.109:1947761-2044395:-1|gene:AAEL004180
		AGAP004842-RB	Locus5697v1rpkm17.29	conserved hypothetical protein|protein_coding|supercont1.4:5142014-5168875:-1|gene:AAEL000240
		AGAP000598-RA	Locus2040v1rpkm60.37	conserved hypothetical protein|protein_coding|supercont1.50:233851-235705:1|gene:AAEL002148
		AGAP003719-RA	Locus2591v1rpkm46.05	ferrochelatase|protein_coding|supercont1.155:501080-513391:1|gene:AAEL005415
		AGAP000112-RA	Locus5640v1rpkm17.47	glutamine-dependent NAD(+) synthetase|protein_coding|supercont1.2104:38746-41914:-1|gene:AAEL015411
		AGAP010537-RA	Locus2723v1rpkm43.23	hexaprenyldihydroxybenzoate methyltransferase|protein_coding|supercont1.131:575752-576850:-1|gene:AAEL004804
		AGAP002830-RA	Locus9656v1rpkm9.57	methylenetetrahydrofolate dehydrogenase|protein_coding|supercont1.188:172111-258926:-1|gene:AAEL006085
		AGAP009023-RA	Locus2217v1rpkm55.15	Probable cytosolic Fe-S cluster assembly factor AAEL012261 |protein_coding|supercont1.673:419306-421128:1|gene:AAEL012261
		AGAP000444-RA	Locus1383v1rpkm94.01	Probable cytosolic iron-sulfur protein assembly protein Ciao1 |protein_coding|supercont1.71:1695035-1696668:1|gene:AAEL002912
		AGAP008884-RA	Locus1272v1rpkm103.36	protoheme ix farnesyltransferase|protein_coding|supercont1.34:2322850-2347396:-1|gene:AAEL001479
		AGAP005199-RB	Locus5470v1rpkm18.09	Ubiquinone biosynthesis protein COQ4 homolog, mitochondrial Precursor (Coenzyme Q biosynthesis protein 4 homolog)|protein_coding|supercont1.1200:118613-119620:1|gene:AAEL014646
Cytochrome-c oxidative activity	1.74	AGAP000109-RA	Locus120v1rpkm1278.10	cytochrome c oxidase, subunit VIIA, putative|protein_coding|supercont1.278:1400634-1401827:-1|gene:AAEL007752
		AGAP000851-RA	Locus111v1rpkm1346.94	cytochrome c oxidase, subunit VIA, putative|protein_coding|supercont1.82:1176518-1177108:-1|gene:AAEL003234
		AGAP007621-RC	Locus126v1rpkm1220.39	cytochrome c oxidase, subunit VIIC, putative|protein_coding|supercont1.66:2807930-2808566:1|gene:AAEL002737
		AGAP007768-RA	Locus141v1rpkm1113.12	conserved hypothetical protein|protein_coding|supercont1.385:428037-428723:1|gene:AAEL009257
		AGAP008724-RA	Locus112v1rpkm1334.86	cytochrome c oxidase, subunit VB, putative|protein_coding|supercont1.775:78487-90065:-1|gene:AAEL013007
		AGAP009526-RA	Locus3233v1rpkm34.15	conserved hypothetical protein|protein_coding|supercont1.185:1428047-1429080:-1|gene:AAEL006000
		AGAP008955-RA	Locus502v1rpkm284.17	ubiquinol-cytochrome c reductase iron-sulfur subunit|protein_coding|supercont1.94:2407977-2416708:-1|gene:AAEL003675
Glycerol metabolic process	1.73	AGAP000220-RA	Locus16087v1rpkm3.62	xylulose kinase|protein_coding|supercont1.461:18245-47759:1|gene:AAEL010206
		AGAP001004-RA	Locus3571v1rpkm30.18	Toll-like receptor|protein_coding|supercont1.267:854639-866717:1|gene:AAEL007619
		AGAP001563-RA	Locus1935v5rpkm20.09	glycerol kinase|protein_coding|supercont1.196:126692-181606:1|gene:AAEL006239
		AGAP003081-RA	Locus2532v1rpkm47.62	conserved hypothetical protein|protein_coding|supercont1.56:2785384-2805024:1|gene:AAEL002433
		AGAP003636-RA	Locus7321v1rpkm12.93	myoinositol oxygenase|protein_coding|supercont1.343:908854-914006:-1|gene:AAEL008701
		AGAP006778-RA	Locus1934v1rpkm64.08	glycerol kinase|protein_coding|supercont1.132:1328671-1341004:1|gene:AAEL004853
		AGAP007581-RA	Locus5693v1rpkm17.29	glycerol kinase|protein_coding|supercont1.328:959937-962106:-1|gene:AAEL008472
		AGAP007593-RB	Locus935v5rpkm22.47	glycerol-3-phosphate dehydrogenase|protein_coding|supercont1.36:2656953-2707057:1|gene:AAEL001593
Alcohol dehydrogenase, zinc-containing	1.71	AGAP001899-RA	Locus8522v1rpkm10.96	fatty acid synthase|protein_coding|supercont1.304:987563-995852:-1|gene:AAEL008160
		AGAP003581-RA	Locus331v3rpkm35.94_PRE	alcohol dehydrogenase|protein_coding|supercont1.542:246111-261484:1|gene:AAEL011129
		AGAP003584-RA	Locus1253v6rpkm8.92_PRE	alcohol dehydrogenase|protein_coding|supercont1.542:229000-230994:-1|gene:AAEL011112
		AGAP006478-RA	Locus8v39rpkm76.15_PRE	quinone oxidoreductase|protein_coding|supercont1.495:270358-296387:-1|gene:AAEL010668
		AGAP010499-RA	Locus458v4rpkm29.67_PRE	alcohol dehydrogenase|protein_coding|supercont1.206:480261-487382:-1|gene:AAEL006467
		AGAP011189-RA	Locus2722v1rpkm43.26	alcohol dehydrogenase|protein_coding|supercont1.104:447343-458220:-1|gene:AAEL003991
		AGAP011834-RA	Locus2170v1rpkm56.54	zinc binding dehydrogenase|protein_coding|supercont1.104:277587-294366:1|gene:AAEL003995
Phosphorylation	1.65	AGAP002686-RA	Locus1512v1rpkm83.98	5'-AMP-activated protein kinase, catalytic alpha-1 chain|protein_coding|supercont1.240:678556-687022:1|gene:AAEL007153
		AGAP009329-RA	Locus876v11rpkm9.60_PRE	activin receptor type I, putative|protein_coding|supercont1.390:952509-958078:1|gene:AAEL009339
		AGAP007729-RA	Locus2681v1rpkm43.94	activin receptor type I, putative|protein_coding|supercont1.661:320620-358856:-1|gene:AAEL012152
		AGAP000763-RA	Locus3663v2rpkm21.50	activin receptor type ii|protein_coding|supercont1.252:1557119-1578476:-1|gene:AAEL007384
		AGAP005134-RA	Locus49v1rpkm2922.85	ATP synthase alpha subunit mitochondrial|protein_coding|supercont1.662:86795-99335:-1|gene:AAEL012175
		AGAP007841-RA	Locus453v1rpkm314.87	ATP synthase delta chain, mitochondrial|protein_coding|supercont1.59:964348-972673:1|gene:AAEL002504
		AGAP003599-RA	Locus371v1rpkm377.46	ATP synthase delta chain|protein_coding|supercont1.510:118360-139285:1|gene:AAEL010823
		AGAP002884-RA	Locus298v6rpkm4.83_PRE	ATP synthase subunit beta vacuolar|protein_coding|supercont1.175:516380-524632:-1|gene:AAEL005798
		AGAP010298-RA	Locus108v1rpkm1427.70	ATP synthase subunit d|protein_coding|supercont1.430:432423-461175:1|gene:AAEL009808
		AGAP002646-RA	Locus4385v1rpkm23.33	cak1|protein_coding|supercont1.21:1848131-1849580:-1|gene:AAEL001038
		AGAP009034-RA	Locus3543v1rpkm30.45	calcium/calmodulin-dependent protein kinase type 1 (camki)|protein_coding|supercont1.801:122546-139487:-1|gene:AAEL013173
		AGAP002067-RA	Locus2015v1rpkm61.14	cell cycle progression|protein_coding|supercont1.449:227853-250755:1|gene:AAEL010051
		AGAP000847-RA	Locus5643v1rpkm17.46	clk2|protein_coding|supercont1.300:787424-810086:1|gene:AAEL008078
		AGAP000810-RA	Locus595v7rpkm19.74_PRE	conserved hypothetical protein|protein_coding|supercont1.322:539199-568504:-1|gene:AAEL008398
		AGAP006879-RA	Locus168v1rpkm891.77	conserved hypothetical protein|protein_coding|supercont1.442:869011-870069:-1|gene:AAEL009964
		AGAP002245-RA	Locus157v1rpkm1001.99	conserved hypothetical protein|protein_coding|supercont1.509:140966-141760:1|gene:AAEL010801
		AGAP009826-RA	Locus3112v1rpkm36.06	conserved hypothetical protein|protein_coding|supercont1.55:812853-844262:-1|gene:AAEL002370
		AGAP001796-RA	Locus6296v1rpkm15.37	conserved hypothetical protein|protein_coding|supercont1.67:2784153-2800764:-1|gene:AAEL002758
		AGAP004616-RA	Locus143v1rpkm1103.39	coupling factor, putative|protein_coding|supercont1.68:1541561-1563085:1|gene:AAEL002813
		AGAP001867-RA	Locus2804v2rpkm27.80	dual specificity mitogen-activated protein kinase kinase hemipterous MAPKK|protein_coding|supercont1.85:1598230-1635936:-1|gene:AAEL003359
		AGAP008819-RA	Locus2563v1rpkm46.68	epidermal growth factor receptor|protein_coding|supercont1.114:1661495-1665997:1|gene:AAEL004319
		AGAP011118-RA	Locus4889v1rpkm20.63	focal adhesion kinase|protein_coding|supercont1.126:305144-353290:1|gene:AAEL004666
		AGAP005013-RA	Locus497v1rpkm287.03	galactokinase|protein_coding|supercont1.1359:76017-83843:-1|gene:AAEL014958
		AGAP006778-RA	Locus1934v1rpkm64.08	glycerol kinase|protein_coding|supercont1.132:1328671-1341004:1|gene:AAEL004853
		AGAP001563-RA	Locus1935v5rpkm20.09	glycerol kinase|protein_coding|supercont1.196:126692-181606:1|gene:AAEL006239
		AGAP007581-RA	Locus5693v1rpkm17.29	glycerol kinase|protein_coding|supercont1.328:959937-962106:-1|gene:AAEL008472
		AGAP007593-RB	Locus935v5rpkm22.47	glycerol-3-phosphate dehydrogenase|protein_coding|supercont1.36:2656953-2707057:1|gene:AAEL001593
		AGAP009491-RA	Locus233v1rpkm591.72	hypothetical protein|protein_coding|supercont1.209:719835-720479:-1|gene:AAEL006509
		AGAP005187-RA	Locus13141v1rpkm6.21	hypothetical protein|protein_coding|supercont1.582:423882-456394:1|gene:AAEL017575
		AGAP006411-RB	Locus7567v1rpkm12.44	hypothetical protein|protein_coding|supercont1.76:1746651-1790702:1|gene:AAEL018290
		AGAP009166-RA	Locus2402v1rpkm50.04	IMD pathway signalling I-Kappa-B Kinase 1 (IKK1 IKK-beta). (ird5 orthologue immune response deficient 5)|protein_coding|supercont1.82:868012-885074:-1|gene:AAEL003245
		AGAP009565-RA	Locus2868v1rpkm40.30	inhibitor of kappab kinase epsilon|protein_coding|supercont1.152:1364833-1378192:-1|gene:AAEL005359
		AGAP008354-RA	Locus3508v1rpkm30.82	JAKSTAT pathway signalling Janus Kinase Hopscotch.|protein_coding|supercont1.711:178088-227012:1|gene:AAEL012553
		AGAP004079-RA	Locus1065v1rpkm125.40	low molecular weight protein-tyrosine-phosphatase|protein_coding|supercont1.80:1400878-1401868:-1|gene:AAEL003165
		AGAP001138-RA	Locus152v1rpkm1029.59	mitochondrial ATP synthase b chain|protein_coding|supercont1.164:50374-59459:-1|gene:AAEL005610
		AGAP011131-RA	Locus92v1rpkm1676.99	mitochondrial F0 ATP synthase D chain, putative|protein_coding|supercont1.119:444912-457602:-1|gene:AAEL004423
		AGAP002371-RA	Locus1927v1rpkm64.42	mitogen activated protein kinase kinase kinase 4, mapkkk4, mekk4|protein_coding|supercont1.479:181006-194389:-1|gene:AAEL010466
		AGAP011099-RA	Locus4032v1rpkm25.99	myosin iii|protein_coding|supercont1.445:591426-681366:-1|gene:AAEL009991
		AGAP001604-RA	Locus1446v5rpkm20.47	myotubularin|protein_coding|supercont1.11:4261279-4289873:-1|gene:AAEL000564
		AGAP010275-RA	Locus2903v1rpkm39.67	myotubularin|protein_coding|supercont1.430:384926-427004:-1|gene:AAEL009815
		AGAP005341-RB	Locus16632v2rpkm0.00_PRE	myotubularin|protein_coding|supercont1.76:2076445-2146532:-1|gene:AAEL003083
		AGAP003900-RA	Locus390v1rpkm354.30	NADH dehydrogenase, putative|protein_coding|supercont1.544:183562-207536:1|gene:AAEL011157
		AGAP007120-RA	Locus90v1rpkm1700.85	nucleoside-diphosphate kinase NBR-A, putative|protein_coding|supercont1.684:87333-88186:1|gene:AAEL012359
		AGAP002647-RA	Locus340v1rpkm404.36	phosphorylase kinase, gamma|protein_coding|supercont1.910:8305-48298:-1|gene:AAEL013755
		AGAP002915-RA	Locus7488v1rpkm12.59	proprotein convertase subtilisin/kexin type 4, furin|protein_coding|supercont1.502:19306-206954:-1|gene:AAEL010725
		AGAP011988-RA	Locus2606v1rpkm45.76	protein kinase c zeta and iota isoform|protein_coding|supercont1.71:2665931-2733902:-1|gene:AAEL002885
		AGAP000070-RA	Locus8544v1rpkm10.91	protein kinase c, mu|protein_coding|supercont1.71:1299054-1348087:-1|gene:AAEL002892
		AGAP002438-RA	Locus5193v2rpkm8.38	protein tyrosine phosphatase n11 (shp2)|protein_coding|supercont1.331:745293-811806:-1|gene:AAEL008528
		AGAP011650-RA	Locus2911v1rpkm39.55	protein-tyrosine phosphatase|protein_coding|supercont1.17:2781297-2812178:1|gene:AAEL000845
		AGAP009903-RA	Locus8286v1rpkm11.27	puckered protein, putative|protein_coding|supercont1.94:1838837-1839409:1|gene:AAEL003662
		AGAP007654-RA	Locus1264v1rpkm103.89	rab32|protein_coding|supercont1.225:1427738-1456659:1|gene:AAEL006880
		AGAP005898-RA	Locus16184v1rpkm3.51	serine/threonine kinase NLK|protein_coding|supercont1.674:35982-51828:1|gene:AAEL012269
		AGAP006044-RA	Locus2488v2rpkm11.70	serine/threonine protein kinase|protein_coding|supercont1.210:200307-236406:1|gene:AAEL006539
		AGAP004112-RA	Locus5456v1rpkm18.11	serine/threonine protein kinase|protein_coding|supercont1.323:1035510-1195252:-1|gene:AAEL008413
		AGAP004315-RA	Locus3954v3rpkm6.10	serine/threonine protein kinase|protein_coding|supercont1.593:640717-661793:1|gene:AAEL011594
		AGAP003174-RA	Locus6137v1rpkm15.85	serine/threonine protein kinase|protein_coding|supercont1.717:508496-534700:1|gene:AAEL012612
		AGAP011085-RA	Locus4709v1rpkm21.53	serine/threonine-protein kinase vrk|protein_coding|supercont1.6:696744-746543:-1|gene:AAEL000343
		AGAP012188-RA	Locus130v1rpkm1194.07	ubiquinol-cytochrome c reductase complex 14 kd protein|protein_coding|supercont1.287:901500-905133:-1|gene:AAEL007868
		AGAP009334-RA	Locus470v5rpkm21.61_PRE	vacuolar ATP synthase proteolipid subunit|protein_coding|supercont1.657:510819-511454:-1|gene:AAEL012113
		AGAP000721-RA	Locus202v2rpkm260.00	vacuolar ATP synthase subunit ac39|protein_coding|supercont1.534:77023-93881:1|gene:AAEL011025
		AGAP005845-RA	Locus520v1rpkm269.85	vacuolar ATP synthase subunit c|protein_coding|supercont1.145:1425444-1447288:-1|gene:AAEL005173
		AGAP002401-RA	Locus166v5rpkm67.43_PRE	vacuolar ATP synthase subunit e|protein_coding|supercont1.646:107556-118880:-1|gene:AAEL012035
		AGAP002473-RA	Locus219v2rpkm212.54	vacuolar ATP synthase subunit f|protein_coding|supercont1.58:2702902-2703809:-1|gene:AAEL002464
		AGAP009486-RA	Locus210v1rpkm664.44	vacuolar ATP synthase subunit h|protein_coding|supercont1.209:782350-789653:1|gene:AAEL006516
		AGAP003588-RA	Locus504v1rpkm282.89	vacuolar ATP synthase subunit H|protein_coding|supercont1.510:74218-80126:1|gene:AAEL010819
		AGAP003879-RA	Locus216v3rpkm58.09_PRE	vacuolar ATP synthase subunit S1|protein_coding|supercont1.280:144629-146549:1|gene:AAEL007777
		AGAP001588-RA	Locus226v4rpkm43.26_PRE	vacuolar proton ATPases|protein_coding|supercont1.203:825145-850759:-1|gene:AAEL006390
Cofactor binding	1.64	AGAP006966-RB	Locus11078v1rpkm8.08	4-aminobutyrate aminotransferase|protein_coding|supercont1.716:198745-218047:-1|gene:AAEL012609
		AGAP001951-RA	Locus1511v1rpkm83.99	acyl-coa dehydrogenase|protein_coding|supercont1.108:1977682-1980020:-1|gene:AAEL004137
		AGAP008602-RA	Locus2634v1rpkm45.25	acyl-coa dehydrogenase|protein_coding|supercont1.172:1906687-1908670:-1|gene:AAEL005732
		AGAP008016-RA	Locus2544v1rpkm47.24	acyl-CoA oxidase|protein_coding|supercont1.6:3222909-3272844:-1|gene:AAEL000370
		AGAP007786-RA	Locus851v1rpkm162.97	isocitrate dehydrogenase|protein_coding|supercont1.456:172203-183455:-1|gene:AAEL010143
		AGAP002192-RA	Locus1192v1rpkm112.43	isocitrate dehydrogenase|protein_coding|supercont1.510:563636-639137:1|gene:AAEL010814
		AGAP002728-RA	Locus471v1rpkm298.66	isocitrate dehydrogenase|protein_coding|supercont1.8:2788715-2803612:-1|gene:AAEL000454
		AGAP009685-RA	Locus1771v1rpkm71.03	aspartate aminotransferase|protein_coding|supercont1.55:1678545-1702152:-1|gene:AAEL002399
		AGAP004142-RA	Locus738v8rpkm6.50_PRE	aspartate aminotransferase|protein_coding|supercont1.713:546439-562518:-1|gene:AAEL012579
		AGAP000106-RA	Locus3675v1rpkm29.07	conserved hypothetical protein|protein_coding|supercont1.109:1947761-2044395:-1|gene:AAEL004180
		AGAP004489-RA	Locus2958v1rpkm38.60	conserved hypothetical protein|protein_coding|supercont1.194:382617-433636:-1|gene:AAEL006189
		AGAP010464-RA	Locus271v1rpkm528.48	conserved hypothetical protein|protein_coding|supercont1.490:316108-347845:-1|gene:AAEL010611
		AGAP001958-RA	Locus2794v1rpkm41.90	cryptochrome 1|protein_coding|supercont1.108:1657213-1672577:1|gene:AAEL004146
		AGAP004195-RA	Locus2554v1rpkm46.93	d-lactate dehydrognease 2,|protein_coding|supercont1.180:900039-918643:-1|gene:AAEL005927
		AGAP011629-RA	Locus604v1rpkm228.56	dihydrolipoamide dehydrogenase|protein_coding|supercont1.228:1324778-1349427:-1|gene:AAEL006928
		AGAP010399-RA	Locus2447v2rpkm40.68	dimethylaniline monooxygenase|protein_coding|supercont1.17:2432356-2433882:1|gene:AAEL000797
		AGAP004031-RA	Locus318v1rpkm436.48	electron transport oxidoreductase|protein_coding|supercont1.906:208954-227739:-1|gene:AAEL013739
		AGAP002425-RA	Locus985v1rpkm138.17	glutamate decarboxylase|protein_coding|supercont1.524:331240-339730:1|gene:AAEL010951
		AGAP007593-RB	Locus935v5rpkm22.47	glycerol-3-phosphate dehydrogenase|protein_coding|supercont1.36:2656953-2707057:1|gene:AAEL001593
		AGAP007939-RA	Locus1063v1rpkm125.78	glycogen phosphorylase|protein_coding|supercont1.14:1196965-1237296:1|gene:AAEL000703
		AGAP011158-RA	Locus1155v1rpkm115.74	kynurenine aminotransferase|protein_coding|supercont1.119:2025437-2036242:1|gene:AAEL004435
		AGAP003688-RA	Locus4948v1rpkm20.31	l-allo-threonine aldolase|protein_coding|supercont1.175:1751526-1764296:-1|gene:AAEL005819
		AGAP000698-RA	Locus601v2rpkm154.41	molybdopterin cofactor sulfurase (mosc)|protein_coding|supercont1.1053:182991-185523:1|gene:AAEL014275
		AGAP000170-RA	Locus393v1rpkm352.18	NADH-plastoquinone oxidoreductase|protein_coding|supercont1.299:1166452-1167447:1|gene:AAEL008072
		AGAP002170-RA	Locus1314v3rpkm0.00_PRE	NADH-ubiquinone oxidoreductase 24 kda subunit|protein_coding|supercont1.160:786975-799419:1|gene:AAEL005508
		AGAP010792-RA	Locus495v1rpkm289.69	NADH-ubiquinone oxidoreductase 39 kda subunit|protein_coding|supercont1.394:113519-126032:-1|gene:AAEL009414
		AGAP010039-RA	Locus386v1rpkm361.03	NADH-ubiquinone oxidoreductase flavoprotein 1 (ndufv1)|protein_coding|supercont1.274:702726-730137:1|gene:AAEL007681
		AGAP010429-RA	Locus337v1rpkm408.40	succinate dehydrogenase|protein_coding|supercont1.490:280655-304189:1|gene:AAEL010608
		AGAP003168-RA	Locus258v1rpkm553.17	NADP-specific isocitrate dehydrogenase|protein_coding|supercont1.717:238281-251630:1|gene:AAEL012614
		AGAP003889-RA	Locus1955v1rpkm63.56	NADPH fad oxidoreductase|protein_coding|supercont1.188:1850663-1852694:-1|gene:AAEL006081
		AGAP002227-RA	Locus1890v2rpkm29.31	pyridoxamine 5'-phosphate oxidase|protein_coding|supercont1.65:2800078-2839856:-1|gene:AAEL002703
		AGAP008484-RA	Locus5194v1rpkm19.12	t-diRNAhydrouridine synthase|protein_coding|supercont1.51:2097202-2131943:-1|gene:AAEL002182
Mitochondrion	1.57	AGAP001937-RA	Locus2806v2rpkm10.99	mitochondrial ribosomal protein, L33, putative|protein_coding|supercont1.393:578058-578390:-1|gene:AAEL009379
		AGAP006782-RA	Locus1v1rpkm15043.50	ADP,ATP carrier protein|protein_coding|supercont1.132:1668790-1683162:1|gene:AAEL004855
		AGAP005199-RB	Locus5470v1rpkm18.09	Ubiquinone biosynthesis protein COQ4 homolog, mitochondrial Precursor (Coenzyme Q biosynthesis protein 4 homolog)|protein_coding|supercont1.1200:118613-119620:1|gene:AAEL014646
		AGAP007894-RA	Locus3608v1rpkm29.74	translation elongation factor g|protein_coding|supercont1.888:324436-339724:1|gene:AAEL013636
		AGAP009737-RA	Locus981v1rpkm139.03	Elongation factor G, mitochondrial Precursor (EF-Gmt)(Elongation factor G 1, mitochondrial)(mEF-G 1)(Elongation factor G1)|protein_coding|supercont1.504:319994-325757:1|gene:AAEL010742
		AGAP006646-RA	Locus3549v1rpkm30.36	Probable hydroxyacid-oxoacid transhydrogenase, mitochondrial Precursor (HOT)(EC 1.1.99.24)|protein_coding|supercont1.95:1526257-1540951:-1|gene:AAEL003729
		AGAP008955-RA	Locus502v1rpkm284.17	ubiquinol-cytochrome c reductase iron-sulfur subunit|protein_coding|supercont1.94:2407977-2416708:-1|gene:AAEL003675
Isocitrate dehydrogenase activity	1.53	AGAP010596-RA	Locus197v4rpkm189.66	alkaline phosphatase|protein_coding|supercont1.19:1307556-1323641:1|gene:AAEL000931
		AGAP011302-RA	Locus2302v1rpkm52.49	alkaline phosphatase|protein_coding|supercont1.83:1258202-1260672:-1|gene:AAEL003286
		AGAP007593-RB	Locus935v5rpkm22.47	glycerol-3-phosphate dehydrogenase|protein_coding|supercont1.36:2656953-2707057:1|gene:AAEL001593
		AGAP006411-RB	Locus7567v1rpkm12.44	hypothetical protein|protein_coding|supercont1.76:1746651-1790702:1|gene:AAEL018290
		AGAP007786-RA	Locus851v1rpkm162.97	isocitrate dehydrogenase|protein_coding|supercont1.456:172203-183455:-1|gene:AAEL010143
		AGAP002192-RA	Locus1192v1rpkm112.43	isocitrate dehydrogenase|protein_coding|supercont1.510:563636-639137:1|gene:AAEL010814
		AGAP002728-RA	Locus471v1rpkm298.66	isocitrate dehydrogenase|protein_coding|supercont1.8:2788715-2803612:-1|gene:AAEL000454
		AGAP002170-RA	Locus1314v3rpkm0.00_PRE	NADH-ubiquinone oxidoreductase 24 kda subunit|protein_coding|supercont1.160:786975-799419:1|gene:AAEL005508
		AGAP010039-RA	Locus386v1rpkm361.03	NADH-ubiquinone oxidoreductase flavoprotein 1 (ndufv1)|protein_coding|supercont1.274:702726-730137:1|gene:AAEL007681
		AGAP003168-RA	Locus258v1rpkm553.17	NADP-specific isocitrate dehydrogenase|protein_coding|supercont1.717:238281-251630:1|gene:AAEL012614
		AGAP012096-RA	Locus3240v1rpkm34.12	phenylalanyl-tRNA synthetase mitochondrial|protein_coding|supercont1.104:188406-192592:1|gene:AAEL003994
		AGAP004596-RA	Locus614v1rpkm226.00	pyruvate kinase|protein_coding|supercont1.1334:9551-22044:1|gene:AAEL014913

## Sheet: 3 h-Up--Redox and detox
Functional cluster	Enrichment value	An. gambiae orthologAn. gambiae ortholog	Ae. albopictus IDAe. albopictus ID	Function
Thioredoxin	3.64	AGAP000044-RA	Locus420v1rpkm338.53	protein disulfide isomerase|protein_coding|supercont1.59:950519-959739:-1|gene:AAEL002501
		AGAP000395-RA	Locus3179v1rpkm34.83	endoplasmic reticulum protein erp29|protein_coding|supercont1.996:9512-10640:1|gene:AAEL014052
		AGAP000565-RA	Locus116v6rpkm112.55_PRE	thioredoxin reductase|protein_coding|supercont1.71:1067969-1080318:-1|gene:AAEL002886
		AGAP001919-RA	Locus932v1rpkm147.27	protein disulfide-isomerase A6 precursor|protein_coding|supercont1.450:177582-179259:-1|gene:AAEL010065
		AGAP002363-RA	Locus3759v1rpkm28.38	transmembrane protein, putative|protein_coding|supercont1.446:526663-546752:1|gene:AAEL009995
		AGAP003213-RA	Locus5571v1rpkm17.68	conserved hypothetical protein|protein_coding|supercont1.1094:224722-229489:1|gene:AAEL014377
		AGAP003415-RA	Locus1230v1rpkm107.86	glutaredoxin, grx|protein_coding|supercont1.81:2432345-2433517:1|gene:AAEL003206
		AGAP004468-RA	Locus3094v1rpkm36.36	viral IAP-associated factor, putative|protein_coding|supercont1.541:315599-316702:-1|gene:AAEL011096
		AGAP005462-RA	Locus768v1rpkm178.83	conserved hypothetical protein|protein_coding|supercont1.311:867350-869382:1|gene:AAEL008291
		AGAP005749-RA	Locus1642v1rpkm76.86	glutathione transferase|protein_coding|supercont1.76:650012-653801:1|gene:AAEL017085
		AGAP007020-RA	Locus1958v1rpkm63.54	Thioredoxin Peroxidase.|protein_coding|supercont1.364:537823-538467:1|gene:AAEL009051
		AGAP007393-RC	Locus446v1rpkm323.14	protein disulfide isomerase|protein_coding|supercont1.32:3017928-3028913:-1|gene:AAEL001432
		AGAP007500-RA	Locus6507v1rpkm14.79	lachesin|protein_coding|supercont1.387:1072642-1168599:-1|gene:AAEL009295
		AGAP008774-RA	Locus4957v1rpkm20.26	protein SCO1, mitochondrial precursor|protein_coding|supercont3.39:181642-182501:-1|gene:CPIJ003089
		AGAP009193-RA	Locus192v2rpkm358.59	glutathione transferase|protein_coding|supercont1.291:910773-911587:-1|gene:AAEL007962
		AGAP009584-RA	Locus174v1rpkm852.59	thioredoxin (TRX), putative|protein_coding|supercont1.507:194815-217049:1|gene:AAEL010777
		AGAP009738-RA	Locus362v1rpkm383.78	glutaredoxin, putative|protein_coding|supercont1.657:536450-540445:1|gene:AAEL012116
		AGAP009910-RA	Locus3731v1rpkm28.62	ku P80 DNA helicase|protein_coding|supercont1.94:1901667-1910887:1|gene:AAEL003684
		AGAP009997-RA	Locus2610v1rpkm45.68	conserved hypothetical protein|protein_coding|supercont1.640:258689-264164:1|gene:AAEL011995
		AGAP010217-RA	Locus4212v1rpkm24.63	protein disulfide isomerase|protein_coding|supercont1.314:1172657-1195194:-1|gene:AAEL008319
		AGAP010610-RA	Locus3633v1rpkm29.48	conserved hypothetical protein|protein_coding|supercont1.19:3814744-3818894:1|gene:AAEL000965
		AGAP011054-RA	Locus424v1rpkm334.03	Thioredoxin Peroxidase.|protein_coding|supercont1.107:2094566-2095144:-1|gene:AAEL004112
		AGAP011824-RA	Locus311v3rpkm16.09_PRE	Thioredoxin Peroxidase.|protein_coding|supercont1.53:1817925-1834415:-1|gene:AAEL002309
		AGAP012407-RA	Locus685v2rpkm181.17	protein disulfide isomerase|protein_coding|supercont1.13:666927-684293:-1|gene:AAEL000641
		AGAP010404-RA	Locus10693v1rpkm8.44	glutathione transferase|protein_coding|supercont1.607:101818-117128:-1|gene:AAEL011741
		AGAP004164-RB	Locus230v1rpkm608.11	glutathione transferase|protein_coding|supercont1.22:2945238-2964060:-1|gene:AAEL001061
		AGAP004164-RD	Locus12964v1rpkm6.35	glutathione transferase D10, putative|protein_coding|supercont1.220:1465735-1487859:-1|gene:AAEL006764
		AGAP004164-RA	Locus404v1rpkm345.13	glutathione transferase|protein_coding|supercont1.22:2945964-2964060:-1|gene:AAEL001061
ATPase, AAA-type core	2.09	AGAP000440-RA	Locus1229v1rpkm107.88	peroxisomal membrane protein 70 abcd3|protein_coding|supercont1.71:1638885-1676168:1|gene:AAEL002913
		AGAP000560-RA	Locus2647v1rpkm44.64	paraplegin|protein_coding|supercont1.939:290458-320877:-1|gene:AAEL013841
		AGAP000616-RA	Locus1125v1rpkm118.14	26S protease regulatory subunit 6a|protein_coding|supercont1.59:1067031-1074156:1|gene:AAEL002508
		AGAP001234-RA	Locus5046v1rpkm19.82	activating signal cointegrator 1 complex subunit 3, helc1|protein_coding|supercont1.998:525-1944:1|gene:AAEL014063
		AGAP001407-RA	Locus2134v2rpkm24.29	26S protease regulatory subunit S10b|protein_coding|supercont1.123:1841147-1853090:-1|gene:AAEL004563
		AGAP001775-RA	Locus288v6rpkm99.07	ATP-binding cassette transporter|protein_coding|supercont1.180:711724-765986:1|gene:AAEL005937
		AGAP002278-RA	Locus1109v1rpkm119.76	ABC transporter|protein_coding|supercont1.302:73729-107503:1|gene:AAEL008134
		AGAP002717-RA	Locus7159v1rpkm13.26	lipid a export ATP-binding/permease protein msba|protein_coding|supercont1.8:3711414-3730662:1|gene:AAEL000434
		AGAP003216-RA	Locus878v1rpkm157.84	26S protease regulatory subunit|protein_coding|supercont1.656:389571-391272:1|gene:AAEL012095
		AGAP004603-RA	Locus3018v2rpkm25.47	ATP-binding cassette transporter|protein_coding|supercont1.688:67827-73302:-1|gene:AAEL012395
		AGAP005630-RA	Locus740v1rpkm186.80	spermatogenesis associated factor|protein_coding|supercont1.488:609042-633400:-1|gene:AAEL010585
		AGAP005639-RA	Locus1967v1rpkm63.05	ATP-binding cassette transporter|protein_coding|supercont1.474:313030-327570:1|gene:AAEL010379
		AGAP006427-RA	Locus1143v1rpkm116.52	hypothetical protein|protein_coding|supercont1.941:98439-197674:-1|gene:AAEL018267
		AGAP006949-RA	Locus1362v1rpkm96.01	metalloprotease m41 ftsh|protein_coding|supercont1.332:1025885-1048267:1|gene:AAEL008565
		AGAP007243-RA	Locus1011v2rpkm109.85	26S protease regulatory subunit|protein_coding|supercont1.1235:159581-162179:-1|gene:AAEL014723
		AGAP007504-RA	Locus5891v1rpkm16.59	ATP-binding cassette sub-family A member 3, putative|protein_coding|supercont1.321:644598-665708:-1|gene:AAEL008388
		AGAP007917-RA	Locus2497v1rpkm48.37	multidrug resistance-associated protein|protein_coding|supercont1.213:838086-915438:1|gene:AAEL006622
		AGAP009746-RA	Locus2713v1rpkm43.42	RuvB-like helicase 1 (EC 3.6.4.12)(Pontin)|protein_coding|supercont1.127:1352975-1354957:-1|gene:AAEL004686
		AGAP009973-RA	Locus1401v1rpkm92.38	hypothetical protein|protein_coding|supercont1.464:177007-207652:-1|gene:AAEL018190
		AGAP010894-RA	Locus2283v1rpkm52.97	signal recognition particle receptor alpha subunit (sr-alpha)|protein_coding|supercont1.177:1753544-1769237:1|gene:AAEL005856
		AGAP011174-RA	Locus3118v2rpkm30.64	26S protease regulatory subunit|protein_coding|supercont1.766:426545-434018:1|gene:AAEL012943
		AGAP012249-RA	Locus1593v1rpkm79.41	ATP-dependent transporter|protein_coding|supercont1.23:2940742-2962095:-1|gene:AAEL001101
		AGAP010451-RA	Locus2942v1rpkm38.90	ATP-dependent Lon protease, putative|protein_coding|supercont1.206:7321-35806:1|gene:AAEL006474
Cofactor biosynthetic process	2.03	AGAP002288-RA	Locus6569v1rpkm14.63	3-hydroxy-3-methylglutaryl-coenzyme A reductase|protein_coding|supercont1.388:832804-920798:-1|gene:AAEL009311
		AGAP005581-RA	Locus628v1rpkm220.00	3-hydroxyisobutyrate dehydrogenase|protein_coding|supercont1.957:58120-73356:-1|gene:AAEL013904
		AGAP004197-RA	Locus757v1rpkm182.56	6-phosphogluconate dehydrogenase|protein_coding|supercont1.180:866603-879733:-1|gene:AAEL005931
		AGAP010866-RA	Locus1067v1rpkm125.20	6-phosphogluconolactonase|protein_coding|supercont1.1035:174658-175818:1|gene:AAEL014204
		AGAP001884-RA	Locus1514v1rpkm83.74	aspartate ammonia lyase|protein_coding|supercont1.304:312621-344408:-1|gene:AAEL008167
		AGAP004749-RB	Locus2701v1rpkm43.67	coproporphyrinogen iii oxidase|protein_coding|supercont1.835:100028-112785:1|gene:AAEL013389
		AGAP011997-RA	Locus2675v1rpkm44.04	Cytosolic Fe-S cluster assembly factor NUBP1 homolog |protein_coding|supercont1.473:507721-509168:-1|gene:AAEL010360
		AGAP004679-RB	Locus7212v1rpkm13.18	folylpolyglutamate synthase|protein_coding|supercont1.753:324411-327021:-1|gene:AAEL012882
		AGAP012038-RA	Locus857v1rpkm162.41	gamma-glutamylcysteine synthetase, putative|protein_coding|supercont1.16:957169-981702:-1|gene:AAEL000759
		AGAP001512-RA	Locus916v1rpkm150.15	glutamate cysteine ligase|protein_coding|supercont1.301:827027-848254:1|gene:AAEL008105
		AGAP000534-RA	Locus10770v1rpkm8.38	glutathione synthetase|protein_coding|supercont1.373:673932-688285:-1|gene:AAEL009154
		AGAP004164-RD	Locus12964v1rpkm6.35	glutathione transferase D10, putative|protein_coding|supercont1.220:1465735-1487859:-1|gene:AAEL006764
		AGAP004164-RB	Locus230v1rpkm608.11	glutathione transferase|protein_coding|supercont1.22:2945238-2964060:-1|gene:AAEL001061
		AGAP004164-RA	Locus404v1rpkm345.13	glutathione transferase|protein_coding|supercont1.22:2945964-2964060:-1|gene:AAEL001061
		AGAP005948-RA	Locus1403v1rpkm92.17	Kynurenine 3-monooxygenase (EC 1.14.13.9)(Kynurenine 3-hydroxylase)|protein_coding|supercont1.354:1087110-1109778:-1|gene:AAEL008879
		AGAP000549-RA	Locus2478v1rpkm48.71	lipoamide acyltransferase component of branched-chain alpha-keto acid dehydrogenase|protein_coding|supercont1.427:852365-854955:1|gene:AAEL009766
		AGAP004677-RB	Locus3842v3rpkm20.32	methylenetetrahydrofolate dehydrogenase|protein_coding|supercont1.1316:42046-47257:1|gene:AAEL014871
		AGAP000555-RA	Locus3992v2rpkm17.04	Molybdenum cofactor sulfurase 3 (MoCo sulfurase 3)(MOS 3)(EC 4.4.-.-)(Protein maroon-like 3)(Ma-l 3)|protein_coding|supercont1.606:543283-545781:1|gene:AAEL011729
		AGAP002800-RA	Locus4682v1rpkm21.67	molybdopterin biosynthesis protein|protein_coding|supercont1.376:473949-510745:1|gene:AAEL009179
		AGAP011715-RA	Locus4739v1rpkm21.39	pantothenate kinase|protein_coding|supercont1.693:247922-263270:1|gene:AAEL012409
		AGAP003704-RA	Locus4094v1rpkm25.49	Protoporphyrinogen IX oxidase, putative|protein_coding|supercont1.96:2030885-2032330:1|gene:AAEL003762
		AGAP011895-RA	Locus1633v1rpkm77.40	uroporphyrinogen decarboxylase|protein_coding|supercont1.217:439916-443078:-1|gene:AAEL006693
Protein processing	1.87	AGAP000395-RA	Locus3179v1rpkm34.83	endoplasmic reticulum protein erp29|protein_coding|supercont1.996:9512-10640:1|gene:AAEL014052
		AGAP000534-RA	Locus10770v1rpkm8.38	glutathione synthetase|protein_coding|supercont1.373:673932-688285:-1|gene:AAEL009154
		AGAP001512-RA	Locus916v1rpkm150.15	glutamate cysteine ligase|protein_coding|supercont1.301:827027-848254:1|gene:AAEL008105
		AGAP001734-RA	Locus2707v1rpkm43.58	nicastrin, putative|protein_coding|supercont1.125:1388887-1401045:1|gene:AAEL004633
		AGAP003069-RA	Locus790v1rpkm173.94	microsomal signal peptidase 18 kDa subunit|protein_coding|supercont3.938:49188-50937:1|gene:CPIJ017247
		AGAP004296-RA	Locus860v1rpkm161.76	signal peptidase 12kDa subunit, putative|protein_coding|supercont1.125:2166902-2168376:-1|gene:AAEL004603
		AGAP011842-RA	Locus652v1rpkm212.56	microsomal signal peptidase 25 kda subunit|protein_coding|supercont1.86:1413376-1414324:1|gene:AAEL003418
		AGAP012038-RA	Locus857v1rpkm162.41	gamma-glutamylcysteine synthetase, putative|protein_coding|supercont1.16:957169-981702:-1|gene:AAEL000759
		AGAP004164-RB	Locus230v1rpkm608.11	glutathione transferase|protein_coding|supercont1.22:2945238-2964060:-1|gene:AAEL001061
		AGAP004164-RD	Locus12964v1rpkm6.35	glutathione transferase D10, putative|protein_coding|supercont1.220:1465735-1487859:-1|gene:AAEL006764
		AGAP004164-RA	Locus404v1rpkm345.13	glutathione transferase|protein_coding|supercont1.22:2945964-2964060:-1|gene:AAEL001061
ABC transporter/defense mechanisms	1.44	AGAP000440-RA	Locus1229v1rpkm107.88	peroxisomal membrane protein 70 abcd3|protein_coding|supercont1.71:1638885-1676168:1|gene:AAEL002913
		AGAP000560-RA	Locus2647v1rpkm44.64	paraplegin|protein_coding|supercont1.939:290458-320877:-1|gene:AAEL013841
		AGAP000616-RA	Locus1125v1rpkm118.14	26S protease regulatory subunit 6a|protein_coding|supercont1.59:1067031-1074156:1|gene:AAEL002508
		AGAP001234-RA	Locus5046v1rpkm19.82	activating signal cointegrator 1 complex subunit 3, helc1|protein_coding|supercont1.998:525-1944:1|gene:AAEL014063
		AGAP001407-RA	Locus2134v2rpkm24.29	26S protease regulatory subunit S10b|protein_coding|supercont1.123:1841147-1853090:-1|gene:AAEL004563
		AGAP001775-RA	Locus288v6rpkm99.07	ATP-binding cassette transporter|protein_coding|supercont1.180:711724-765986:1|gene:AAEL005937
		AGAP002278-RA	Locus1109v1rpkm119.76	ABC transporter|protein_coding|supercont1.302:73729-107503:1|gene:AAEL008134
		AGAP002717-RA	Locus7159v1rpkm13.26	lipid a export ATP-binding/permease protein msba|protein_coding|supercont1.8:3711414-3730662:1|gene:AAEL000434
		AGAP002908-RA	Locus2806v1rpkm41.68	splicing factor u2af large subunit|protein_coding|supercont1.68:773900-789939:-1|gene:AAEL002818
		AGAP003216-RA	Locus878v1rpkm157.84	26S protease regulatory subunit|protein_coding|supercont1.656:389571-391272:1|gene:AAEL012095
		AGAP004603-RA	Locus3018v2rpkm25.47	ATP-binding cassette transporter|protein_coding|supercont1.688:67827-73302:-1|gene:AAEL012395
		AGAP004867-RA	Locus1392v1rpkm93.24	vacuolar ATP synthase subunit g|protein_coding|supercont1.241:1348571-1360712:1|gene:AAEL007184
		AGAP005630-RA	Locus740v1rpkm186.80	spermatogenesis associated factor|protein_coding|supercont1.488:609042-633400:-1|gene:AAEL010585
		AGAP005639-RA	Locus1967v1rpkm63.05	ATP-binding cassette transporter|protein_coding|supercont1.474:313030-327570:1|gene:AAEL010379
		AGAP005650-RA	Locus5397v1rpkm18.30	malonyl coa-acyl carrier protein transacylase|protein_coding|supercont1.48:2009647-2012562:-1|gene:AAEL002069
		AGAP006427-RA	Locus1143v1rpkm116.52	hypothetical protein|protein_coding|supercont1.941:98439-197674:-1|gene:AAEL018267
		AGAP006949-RA	Locus1362v1rpkm96.01	metalloprotease m41 ftsh|protein_coding|supercont1.332:1025885-1048267:1|gene:AAEL008565
		AGAP007243-RA	Locus1011v2rpkm109.85	26S protease regulatory subunit|protein_coding|supercont1.1235:159581-162179:-1|gene:AAEL014723
		AGAP007504-RA	Locus5891v1rpkm16.59	ATP-binding cassette sub-family A member 3, putative|protein_coding|supercont1.321:644598-665708:-1|gene:AAEL008388
		AGAP007917-RA	Locus2497v1rpkm48.37	multidrug resistance-associated protein|protein_coding|supercont1.213:838086-915438:1|gene:AAEL006622
		AGAP008085-RA	Locus2917v1rpkm39.46	cation-transporting ATPase 13a1 (g-box binding protein)|protein_coding|supercont1.48:296799-323520:-1|gene:AAEL002061
		AGAP009182-RA	Locus662v1rpkm209.97	preprotein translocase secy subunit (sec61)|protein_coding|supercont1.122:1517247-1520237:1|gene:AAEL004523
		AGAP009746-RA	Locus2713v1rpkm43.42	RuvB-like helicase 1 (EC 3.6.4.12)(Pontin)|protein_coding|supercont1.127:1352975-1354957:-1|gene:AAEL004686
		AGAP009973-RA	Locus1401v1rpkm92.38	hypothetical protein|protein_coding|supercont1.464:177007-207652:-1|gene:AAEL018190
		AGAP010026-RA	Locus4408v1rpkm23.22	phospholipid-transporting ATPase 1 (aminophospholipid flippase 1)|protein_coding|supercont1.274:1436159-1462110:-1|gene:AAEL007689
		AGAP010894-RA	Locus2283v1rpkm52.97	signal recognition particle receptor alpha subunit (sr-alpha)|protein_coding|supercont1.177:1753544-1769237:1|gene:AAEL005856
		AGAP011174-RA	Locus3118v2rpkm30.64	26S protease regulatory subunit|protein_coding|supercont1.766:426545-434018:1|gene:AAEL012943
		AGAP011271-RA	Locus3855v1rpkm27.51	cation-transporting ATPase fly|protein_coding|supercont1.355:683664-729755:-1|gene:AAEL008902
		AGAP012249-RA	Locus1593v1rpkm79.41	ATP-dependent transporter|protein_coding|supercont1.23:2940742-2962095:-1|gene:AAEL001101
		AGAP006186-RE	Locus1599v1rpkm79.07	calcium-transporting ATPase sarcoplasmic/endoplasmic reticulum type|protein_coding|supercont1.211:1168009-1210032:1|gene:AAEL006582
		AGAP006186-RB	Locus1599v4rpkm2.17_PRE	calcium-transporting ATPase sarcoplasmic/endoplasmic reticulum type|protein_coding|supercont1.211:1168009-1216346:1|gene:AAEL006582
		AGAP010451-RA	Locus2942v1rpkm38.90	ATP-dependent Lon protease, putative|protein_coding|supercont1.206:7321-35806:1|gene:AAEL006474
