# Supplementary material for: A de novo transcriptome of the Malpighian tubules in non-blood-fed and blood-fed Asian tiger mosquitoes Aedes albopictus: insights into diuresis, detoxification, and blood meal processing
Source: PeerJ. 2016 Mar 10;4:e1784. doi: 10.7717/peerj.1784 (PMC4793337; doi:10.7717/peerj.1784)
Supplement: Table S5 — Each sheet represents a different functional category and direction of regulation. [file peerj-04-1784-s006.xls]

## Sheet: 12 h-Down--Transcrip-Translat
Functional cluster	Enrichment value	An. gambiae ortholog	Ae. albopictus ID	Function
Chaperone	3.99	AGAP001987-RA	Locus9825v1rpkm9.36	peptidyl-prolyl cis-trans isomerase (cyclophilin)|protein_coding|supercont1.187:146801-149032:-1|gene:AAEL006054
		AGAP002759-RA	Locus820v1rpkm168.56	chaperonin|protein_coding|supercont1.450:160123-173758:1|gene:AAEL010063
		AGAP002762-RA	Locus631v1rpkm219.76	chaperonin|protein_coding|supercont1.9:3563427-3585798:-1|gene:AAEL000486
		AGAP003477-RA	Locus1326v1rpkm99.07	chaperonin|protein_coding|supercont1.229:173214-184304:-1|gene:AAEL006946
		AGAP005981-RA	Locus351v1rpkm398.12	chaperone protein DNAj|protein_coding|supercont1.144:3851-17004:-1|gene:AAEL005165
		AGAP007473-RA	Locus2021v1rpkm60.91	conserved hypothetical protein|protein_coding|supercont1.83:236178-240629:-1|gene:AAEL003303
		AGAP007566-RA	Locus9182v1rpkm10.16	DNA-repair protein complementing XP-A cells homolog|protein_coding|supercont1.537:437529-439375:1|gene:AAEL011057
		AGAP007565-RB	Locus2246v2rpkm42.06	chaperone protein DNAj|protein_coding|supercont1.537:439403-449877:-1|gene:AAEL011055
		AGAP007620-RA	Locus2036v1rpkm60.53	conserved hypothetical protein|protein_coding|supercont1.36:960457-962431:1|gene:AAEL001576
		AGAP008249-RA	Locus681v1rpkm202.06	chaperonin|protein_coding|supercont1.40:3072867-3076312:1|gene:AAEL001715
		AGAP009694-RA	Locus1097v1rpkm120.89	chaperonin|protein_coding|supercont1.271:677583-708411:1|gene:AAEL007650
		AGAP010588-RA	Locus1048v1rpkm127.76	chaperonin|protein_coding|supercont1.734:13741-15944:1|gene:AAEL012746
		AGAP004238-RA	Locus1671v2rpkm67.93	chaperonin|protein_coding|supercont1.388:801712-812719:-1|gene:AAEL009320
		AGAP009505-RA	Locus561v1rpkm247.62	chaperonin|protein_coding|supercont1.275:781124-809571:-1|gene:AAEL007702
rRNA processing	3.84	AGAP003592-RA	Locus181v1rpkm806.86	60S acidic ribosomal protein P0|protein_coding|supercont1.510:444250-446060:1|gene:AAEL010821
		AGAP002945-RA	Locus2522v1rpkm47.71	bifunctional aminoacyl-tRNA synthetase|protein_coding|supercont1.175:1441603-1470184:1|gene:AAEL005801
		AGAP004405-RA	Locus3147v1rpkm35.36	carbon catabolite repressor protein|protein_coding|supercont1.762:466970-474951:1|gene:AAEL012925
		AGAP004739-RA	Locus2547v1rpkm47.15	centromere/microtubule binding protein cbf5|protein_coding|supercont1.89:900214-913372:-1|gene:AAEL003514
		AGAP001146-RA	Locus7247v1rpkm13.10	conserved hypothetical protein|protein_coding|supercont1.116:981915-985089:-1|gene:AAEL004364
		AGAP009615-RA	Locus8247v1rpkm11.33	conserved hypothetical protein|protein_coding|supercont1.122:1733287-1749174:-1|gene:AAEL004526
		AGAP012157-RA	Locus7005v1rpkm13.54	conserved hypothetical protein|protein_coding|supercont1.321:581237-597597:-1|gene:AAEL008382
		AGAP000681-RA	Locus4420v1rpkm23.18	conserved hypothetical protein|protein_coding|supercont1.551:544736-546074:-1|gene:AAEL011199
		AGAP005220-RA	Locus2893v1rpkm39.94	Cytoplasmic tRNA 2-thiolation protein 1 (EC 2.7.7.-)(Cytoplasmic tRNA adenylyltransferase 1)|protein_coding|supercont1.562:604908-608420:1|gene:AAEL011283
		AGAP004465-RA	Locus3609v1rpkm29.72	dimethyladenosine transferase|protein_coding|supercont1.488:775745-776806:-1|gene:AAEL010575
		AGAP011244-RA	Locus1662v1rpkm75.78	fibrillarin|protein_coding|supercont1.465:678085-683975:1|gene:AAEL010248
		AGAP002570-RA	Locus106v1rpkm1448.23	glutamyl-tRNA synthetase|protein_coding|supercont1.170:1936265-1941896:-1|gene:AAEL005688
		AGAP008427-RA	Locus5485v1rpkm18.02	hepatocellular carcinoma-associated antigen|protein_coding|supercont1.230:136029-146199:-1|gene:AAEL006972
		AGAP002101-RA	Locus1226v1rpkm108.10	isoleucyl tRNA synthetase|protein_coding|supercont1.7:4386853-4416525:-1|gene:AAEL000388
		AGAP002383-RA	Locus7374v1rpkm12.83	methionine-tRNA synthetase|protein_coding|supercont1.100:606151-610676:-1|gene:AAEL003913
		AGAP007112-RA	Locus944v1rpkm145.99	Pescadillo homolog |protein_coding|supercont1.770:140651-142840:1|gene:AAEL012980
		AGAP012096-RA	Locus3240v1rpkm34.12	phenylalanyl-tRNA synthetase mitochondrial|protein_coding|supercont1.104:188406-192592:1|gene:AAEL003994
		AGAP010791-RA	Locus8373v1rpkm11.16	polyribonucleotide nucleotidyltransferase|protein_coding|supercont1.18:484708-498843:1|gene:AAEL000922
		AGAP003595-RA	Locus4871v1rpkm20.76	programmed cell death protein 11 (pre-rRNA processing protein rrp5)|protein_coding|supercont1.510:308889-345023:-1|gene:AAEL010827
		AGAP003622-RA	Locus4386v1rpkm23.32	queuine tRNA-ribosyltransferase|protein_coding|supercont1.531:680357-691255:1|gene:AAEL010993
		AGAP004546-RA	Locus5908v1rpkm16.54	rbm25 protein|protein_coding|supercont1.133:1173411-1215775:-1|gene:AAEL004886
		AGAP008163-RA	Locus1360v1rpkm96.23	ribosomal protein l7ae|protein_coding|supercont1.84:7553-8347:-1|gene:AAEL003352
		AGAP007128-RA	Locus3185v1rpkm34.77	Ribosome biogenesis protein BOP1 homolog |protein_coding|supercont1.24:3518962-3533924:1|gene:AAEL001169
		AGAP009438-RA	Locus12633v1rpkm6.63	ribosome biogenesis protein tsr1 (20S rRNA accumulation protein 1)|protein_coding|supercont1.121:1819657-1823860:-1|gene:AAEL004493
		AGAP007244-RA	Locus5794v1rpkm16.92	Ribosome biogenesis protein WDR12 homolog |protein_coding|supercont1.139:509949-532148:1|gene:AAEL005041
		AGAP005871-RA	Locus5173v1rpkm19.20	ribosome biogenesis protein|protein_coding|supercont1.90:216692-239523:-1|gene:AAEL003555
		AGAP008484-RA	Locus5194v1rpkm19.12	t-diRNAhydrouridine synthase|protein_coding|supercont1.51:2097202-2131943:-1|gene:AAEL002182
		AGAP001380-RA	Locus1084v1rpkm122.99	translation initiation factor|protein_coding|supercont1.94:555940-570245:1|gene:AAEL003661
		AGAP003003-RA	Locus2650v1rpkm44.60	tyrosyl-tRNA synthetase|protein_coding|supercont1.21:2611829-2620258:-1|gene:AAEL001044
		AGAP008882-RA	Locus2567v1rpkm46.53	U3 small nucleolar ribonucleoprotein protein mpp10|protein_coding|supercont1.34:2356840-2361922:1|gene:AAEL001506
		AGAP002088-RA	Locus5489v1rpkm18.01	U3 small nucleolar RNA-associated protein homolog, putative|protein_coding|supercont1.8:2460670-2466261:-1|gene:AAEL000422
		AGAP004557-RA	Locus6955v1rpkm13.66	WD-repeat protein|protein_coding|supercont1.388:737753-764806:-1|gene:AAEL009308
Translation iniitation factor	2.31	AGAP011777-RA	Locus93v1rpkm1673.32	40S ribosomal protein SA |protein_coding|supercont1.300:434743-437418:-1|gene:AAEL008083
		AGAP003592-RA	Locus181v1rpkm806.86	60S acidic ribosomal protein P0|protein_coding|supercont1.510:444250-446060:1|gene:AAEL010821
		AGAP001545-RA	Locus167v1rpkm899.28	60S ribosomal protein L24|protein_coding|supercont1.725:164571-165438:1|gene:AAEL012681
		AGAP009031-RA	Locus70v1rpkm2181.91	60S ribosomal protein L5 |protein_coding|supercont1.114:1986883-1991252:1|gene:AAEL004325
		AGAP002332-RA	Locus1657v1rpkm76.00	60S robosomal protein L11|protein_coding|supercont1.144:403246-404045:-1|gene:AAEL005162
		AGAP002945-RA	Locus2522v1rpkm47.71	bifunctional aminoacyl-tRNA synthetase|protein_coding|supercont1.175:1441603-1470184:1|gene:AAEL005801
		AGAP007635-RA	Locus1468v1rpkm86.96	conserved hypothetical protein|protein_coding|supercont1.166:1709967-1710938:1|gene:AAEL005638
		AGAP004235-RA	Locus375v2rpkm358.80	elongation factor -1 beta,delta|protein_coding|supercont1.388:773710-791371:1|gene:AAEL009313
		AGAP000883-RA	Locus415v4rpkm284.99	elongation factor 1 gamma|protein_coding|supercont1.563:142002-152546:1|gene:AAEL011288
		AGAP010613-RA	Locus149v1rpkm1043.64	elongation factor 1-beta2|protein_coding|supercont1.19:3898446-3899968:1|gene:AAEL000951
		AGAP009737-RA	Locus981v1rpkm139.03	Elongation factor G, mitochondrial Precursor (EF-Gmt)(Elongation factor G 1, mitochondrial)(mEF-G 1)(Elongation factor G1)|protein_coding|supercont1.504:319994-325757:1|gene:AAEL010742
		AGAP010310-RA	Locus88v31rpkm17.09_PRE	eukaryotic peptide chain release factor subunit|protein_coding|supercont1.607:429047-491790:-1|gene:AAEL011742
		AGAP003119-RA	Locus498v3rpkm25.03_PRE	eukaryotic translation initiation factor 1A (eIF-1A)|protein_coding|supercont1.116:1688593-1700751:-1|gene:AAEL004378
		AGAP002340-RA	Locus1682v1rpkm74.63	Eukaryotic translation initiation factor 3 subunit A (eIF3a)(Eukaryotic translation initiation factor 3 subunit 10)|protein_coding|supercont1.234:1487526-1535849:1|gene:AAEL007078
		AGAP012140-RA	Locus310v1rpkm447.17	Eukaryotic translation initiation factor 3 subunit B (eIF3b)(Eukaryotic translation initiation factor 3 subunit 9)|protein_coding|supercont1.276:865914-870833:1|gene:AAEL007718
		AGAP004725-RA	Locus1025v2rpkm124.84	Eukaryotic translation initiation factor 3 subunit C (eIF3c)(Eukaryotic translation initiation factor 3 subunit 8)|protein_coding|supercont1.3:1358383-1369397:1|gene:AAEL000175
		AGAP006944-RA	Locus1174v2rpkm86.79	Eukaryotic translation initiation factor 3 subunit E (eIF3e)(Eukaryotic translation initiation factor 3 subunit 6)|protein_coding|supercont1.54:2085672-2094902:1|gene:AAEL002334
		AGAP007668-RA	Locus244v1rpkm569.46	Eukaryotic translation initiation factor 3 subunit G (eIF3g)(Eukaryotic translation initiation factor 3 subunit 4)(Eukaryotic translation initiation factor 3 RNA-binding subunit)(eIF-3 RNA-binding subunit)|protein_coding|supercont1.223:1706362-1708115:-1|gene:AAEL006851
		AGAP009204-RA	Locus676v1rpkm204.49	Eukaryotic translation initiation factor 3 subunit H (eIF3h)|protein_coding|supercont1.291:1356068-1367504:-1|gene:AAEL007945
		AGAP006130-RA	Locus533v1rpkm260.38	Eukaryotic translation initiation factor 3 subunit L (eIF3l)|protein_coding|supercont1.412:216642-218640:1|gene:AAEL009617
		AGAP002570-RA	Locus106v1rpkm1448.23	glutamyl-tRNA synthetase|protein_coding|supercont1.170:1936265-1941896:-1|gene:AAEL005688
		AGAP009558-RA	Locus7320v1rpkm12.94	hypothetical protein|protein_coding|supercont1.152:657266-676500:1|gene:AAEL005368
		AGAP002101-RA	Locus1226v1rpkm108.10	isoleucyl tRNA synthetase|protein_coding|supercont1.7:4386853-4416525:-1|gene:AAEL000388
		AGAP002383-RA	Locus7374v1rpkm12.83	methionine-tRNA synthetase|protein_coding|supercont1.100:606151-610676:-1|gene:AAEL003913
		AGAP001134-RA	Locus2326v1rpkm51.92	mitochondrial ribosomal protein, S30, putative|protein_coding|supercont1.616:424327-426966:1|gene:AAEL011814
		AGAP003217-RA	Locus1586v1rpkm79.76	mitochondrial ribosomal protein, S6, putative|protein_coding|supercont1.105:1310140-1311126:-1|gene:AAEL004034
		AGAP006804-RA	Locus2819v1rpkm41.37	mitochondrial ribosome recycling factor|protein_coding|supercont1.381:960705-961481:1|gene:AAEL009225
		AGAP012096-RA	Locus3240v1rpkm34.12	phenylalanyl-tRNA synthetase mitochondrial|protein_coding|supercont1.104:188406-192592:1|gene:AAEL003994
		AGAP007894-RA	Locus3608v1rpkm29.74	translation elongation factor g|protein_coding|supercont1.888:324436-339724:1|gene:AAEL013636
		AGAP003003-RA	Locus2650v1rpkm44.60	tyrosyl-tRNA synthetase|protein_coding|supercont1.21:2611829-2620258:-1|gene:AAEL001044
mRNA catabolic process	1.82	AGAP000337-RA	Locus6849v1rpkm13.88	conserved hypothetical protein|protein_coding|supercont1.489:515689-529504:1|gene:AAEL010598
		AGAP004405-RA	Locus3147v1rpkm35.36	carbon catabolite repressor protein|protein_coding|supercont1.762:466970-474951:1|gene:AAEL012925
		AGAP004430-RA	Locus8227v1rpkm11.35	hypothetical protein|protein_coding|supercont1.349:119334-140799:1|gene:AAEL008814
		AGAP004546-RA	Locus5908v1rpkm16.54	rbm25 protein|protein_coding|supercont1.133:1173411-1215775:-1|gene:AAEL004886
		AGAP010791-RA	Locus8373v1rpkm11.16	polyribonucleotide nucleotidyltransferase|protein_coding|supercont1.18:484708-498843:1|gene:AAEL000922
		AGAP012157-RA	Locus7005v1rpkm13.54	conserved hypothetical protein|protein_coding|supercont1.321:581237-597597:-1|gene:AAEL008382
		AGAP005936-RA	Locus4008v1rpkm26.26	Partner of Y14 and mago (Protein wibg homolog)|protein_coding|supercont1.704:74861-86519:1|gene:AAEL012503
Translational elongation	1.5	AGAP000883-RA	Locus415v4rpkm284.99	elongation factor 1 gamma|protein_coding|supercont1.563:142002-152546:1|gene:AAEL011288
		AGAP003592-RA	Locus181v1rpkm806.86	60S acidic ribosomal protein P0|protein_coding|supercont1.510:444250-446060:1|gene:AAEL010821
		AGAP004235-RA	Locus375v2rpkm358.80	elongation factor -1 beta,delta|protein_coding|supercont1.388:773710-791371:1|gene:AAEL009313
		AGAP009737-RA	Locus981v1rpkm139.03	Elongation factor G, mitochondrial Precursor (EF-Gmt)(Elongation factor G 1, mitochondrial)(mEF-G 1)(Elongation factor G1)|protein_coding|supercont1.504:319994-325757:1|gene:AAEL010742
		AGAP010613-RA	Locus149v1rpkm1043.64	elongation factor 1-beta2|protein_coding|supercont1.19:3898446-3899968:1|gene:AAEL000951

## Sheet: 12 h-Up--Protein sort & traff
Functional cluster	Enrichment value	An. gambiae ortholog	Ae. albopictus ID	Function
Protein transport	6.47	AGAP009463-RA	Locus11149v1rpkm8.02	ABC transporter|protein_coding|supercont1.337:470559-520918:-1|gene:AAEL008635
		AGAP005110-RA	Locus2992v1rpkm37.83	actin|protein_coding|supercont1.677:203313-223527:-1|gene:AAEL012310
		AGAP000161-RA	Locus2897v1rpkm39.72	apl5 protein (spac144.06 protein)|protein_coding|supercont1.327:98840-140217:1|gene:AAEL008462
		AGAP008895-RA	Locus914v1rpkm150.94	arp2/3 complex 16 kd subunit (P16-arc)|protein_coding|supercont1.366:148352-151082:-1|gene:AAEL009059
		AGAP001306-RA	Locus1881v1rpkm66.14	arp2/3 complex 20 kd subunit|protein_coding|supercont1.364:927179-928224:-1|gene:AAEL009041
		AGAP006229-RA	Locus3040v1rpkm37.04	autotransporter adhesin precursor, putative|protein_coding|supercont1.474:628425-629721:1|gene:AAEL010371
		AGAP010557-RA	Locus642v1rpkm215.33	bcr-associated protein, bap|protein_coding|supercont1.79:1360711-1372035:-1|gene:AAEL003130
		AGAP003824-RA	Locus6173v1rpkm15.72	brefeldin A-sensitive peripheral Golgi protein, putative|protein_coding|supercont1.1:5339302-5361039:1|gene:AAEL000088
		AGAP005100-RA	Locus567v1rpkm245.46	BRI1-KD interacting protein, putative|protein_coding|supercont1.175:82682-83821:-1|gene:AAEL005797
		AGAP001285-RA	Locus1352v2rpkm29.64	charged multivesicular body protein 2a|protein_coding|supercont1.30:1539631-1541254:1|gene:AAEL001336
		AGAP006518-RA	Locus751v1rpkm184.20	charged multivesicular body protein|protein_coding|supercont1.793:108052-111963:1|gene:AAEL013119
		AGAP001484-RA	Locus2107v1rpkm58.17	clathrin coat adaptor ap3 medium chain|protein_coding|supercont1.579:398976-401582:-1|gene:AAEL011429
		AGAP011374-RA	Locus2199v1rpkm55.71	clathrin coat assembly protein ap-1|protein_coding|supercont1.498:486177-500511:1|gene:AAEL010704
		AGAP001703-RA	Locus2589v1rpkm46.09	clathrin coat assembly protein ap17|protein_coding|supercont1.1094:143695-146165:-1|gene:AAEL014375
		AGAP010608-RA	Locus745v1rpkm185.09	clathrin light chain|protein_coding|supercont1.19:3789870-3807109:-1|gene:AAEL000934
		AGAP001399-RA	Locus1263v1rpkm104.22	coatomer beta subunit|protein_coding|supercont1.123:1753113-1779818:-1|gene:AAEL004546
		AGAP010719-RA	Locus3706v1rpkm28.85	coatomer delta subunit|protein_coding|supercont1.809:152890-162649:1|gene:AAEL013230
		AGAP006625-RA	Locus1328v1rpkm98.65	coatomer subunit epsilon|protein_coding|supercont3.743:103133-104171:1|gene:CPIJ015616
		AGAP009291-RA	Locus1332v1rpkm98.37	coatomer subunit gamma|protein_coding|supercont3.419:137415-146432:-1|gene:CPIJ012523
		AGAP004798-RA	Locus2450v1rpkm49.23	coatomer|protein_coding|supercont1.186:1348655-1405850:-1|gene:AAEL006040
		AGAP010251-RA	Locus1759v1rpkm71.36	coatomer|protein_coding|supercont1.789:383262-398653:1|gene:AAEL013098
		AGAP007749-RA	Locus2335v2rpkm17.27	conserved hypothetical protein|protein_coding|supercont1.1266:131058-133979:-1|gene:AAEL014771
		AGAP006895-RA	Locus1358v1rpkm96.28	conserved hypothetical protein|protein_coding|supercont1.134:1740314-1741849:1|gene:AAEL004914
		AGAP005081-RA	Locus1635v16rpkm2.75_PRE	conserved hypothetical protein|protein_coding|supercont1.482:259921-260977:1|gene:AAEL010504
		AGAP009788-RA	Locus1009v1rpkm135.13	conserved hypothetical protein|protein_coding|supercont1.485:70869-96589:-1|gene:AAEL010538
		AGAP003146-RA	Locus4138v2rpkm22.85	conserved hypothetical protein|protein_coding|supercont1.49:1226483-1246489:1|gene:AAEL002089
		AGAP002357-RA	Locus7388v2rpkm10.79	conserved hypothetical protein|protein_coding|supercont1.516:615533-617725:-1|gene:AAEL010895
		AGAP000995-RA	Locus1816v1rpkm69.02	conserved hypothetical protein|protein_coding|supercont1.829:572937-573620:1|gene:AAEL013369
		AGAP003970-RA	Locus5868v1rpkm16.68	Conserved oligomeric Golgi complex subunit 3 (COG complex subunit 3)(Component of oligomeric Golgi complex 3)|protein_coding|supercont1.302:663097-670426:-1|gene:AAEL008135
		AGAP000395-RA	Locus3179v1rpkm34.83	endoplasmic reticulum protein erp29|protein_coding|supercont1.996:9512-10640:1|gene:AAEL014052
		AGAP012756-RA	Locus4189v2rpkm19.19	ER lumen protein retaining receptor|protein_coding|supercont1.48:588303-588941:-1|gene:AAEL002086
		AGAP006682-RA	Locus3444v1rpkm31.44	exocyst complex protein exo70|protein_coding|supercont1.431:998111-1005904:-1|gene:AAEL009832
		AGAP007653-RA	Locus2516v1rpkm47.93	folate carrier protein|protein_coding|supercont1.225:1305995-1338109:1|gene:AAEL006879
		AGAP001527-RA	Locus5345v1rpkm18.53	golgi-specific brefeldin a-resistance factor|protein_coding|supercont1.417:760210-809299:1|gene:AAEL009678
		AGAP008757-RA	Locus1372v1rpkm95.39	hypothetical protein|protein_coding|supercont1.1577:13114-35347:1|gene:AAEL015201
		AGAP004696-RA	Locus3183v3rpkm32.51	hypothetical protein|protein_coding|supercont1.753:117133-151058:1|gene:AAEL012879
		AGAP005275-RA	Locus1188v1rpkm112.87	hypothetical protein|protein_coding|supercont1.82:2259860-2360500:-1|gene:AAEL003267
		AGAP009174-RA	Locus5301v1rpkm18.72	light protein|protein_coding|supercont1.24:741126-748750:-1|gene:AAEL001157
		AGAP000549-RA	Locus2478v1rpkm48.71	lipoamide acyltransferase component of branched-chain alpha-keto acid dehydrogenase|protein_coding|supercont1.427:852365-854955:1|gene:AAEL009766
		AGAP006159-RA	Locus3999v1rpkm26.35	low-Mr GTP-binding protein Rab31, putative|protein_coding|supercont1.547:13667-54126:1|gene:AAEL011171
		AGAP010755-RA	Locus2456v1rpkm49.19	mago nashi, putative|protein_coding|supercont1.478:62504-80960:-1|gene:AAEL010453
		AGAP003800-RA	Locus4451v1rpkm23.00	membrin|protein_coding|supercont1.146:1067612-1069394:1|gene:AAEL005217
		AGAP009603-RA	Locus3776v1rpkm28.24	mitochondrial uncoupling protein|protein_coding|supercont1.244:1508163-1525448:-1|gene:AAEL007235
		AGAP008631-RA	Locus1896v3rpkm37.54	phosphatidyltransferase|protein_coding|supercont1.216:77333-150183:1|gene:AAEL006667
		AGAP009182-RA	Locus662v1rpkm209.97	preprotein translocase secy subunit (sec61)|protein_coding|supercont1.122:1517247-1520237:1|gene:AAEL004523
		AGAP001759-RA	Locus1247v1rpkm106.11	protein transport protein sec23|protein_coding|supercont1.258:475316-488169:-1|gene:AAEL007484
		AGAP010025-RA	Locus802v1rpkm171.80	rab gdp-dissociation inhibitor|protein_coding|supercont1.757:272108-294077:-1|gene:AAEL012904
		AGAP007654-RA	Locus1264v1rpkm103.89	rab32|protein_coding|supercont1.225:1427738-1456659:1|gene:AAEL006880
		AGAP011363-RA	Locus1149v1rpkm116.06	rab6|protein_coding|supercont1.189:76705-146447:-1|gene:AAEL006091
		AGAP004146-RA	Locus734v2rpkm30.93	ras-related protein Rab-1A, putative|protein_coding|supercont1.140:1254787-1287095:1|gene:AAEL005069
		AGAP006648-RA	Locus6163v1rpkm15.78	sec15|protein_coding|supercont1.95:1417547-1425521:1|gene:AAEL003736
		AGAP006529-RA	Locus2579v1rpkm46.31	short-chain dehydrogenase|protein_coding|supercont1.559:498997-524149:1|gene:AAEL011239
		AGAP004610-RA	Locus3448v2rpkm30.50	signal recognition particle 54 kda protein|protein_coding|supercont1.787:261465-326878:-1|gene:AAEL013076
		AGAP010894-RA	Locus2283v1rpkm52.97	signal recognition particle receptor alpha subunit (sr-alpha)|protein_coding|supercont1.177:1753544-1769237:1|gene:AAEL005856
		AGAP008339-RA	Locus1768v1rpkm71.10	signal recognition particle, 14kD, putative|protein_coding|supercont1.24:609432-619149:1|gene:AAEL001177
		AGAP007492-RA	Locus1683v1rpkm74.56	signal recognition particle, 9kD-subunit, putative|protein_coding|supercont1.1635:35495-35929:1|gene:AAEL015236
		AGAP001939-RA	Locus3492v1rpkm30.98	signal recognition particle|protein_coding|supercont1.85:1178556-1184589:-1|gene:AAEL003377
		AGAP012717-RA	Locus840v12rpkm8.10_PRE	snare protein sec22|protein_coding|supercont1.753:386929-390350:-1|gene:AAEL012875
		AGAP008761-RA	Locus459v1rpkm308.24	translocon-associated protein, gamma subunit|protein_coding|supercont1.256:414821-415972:-1|gene:AAEL007441
		AGAP010029-RA	Locus2672v7rpkm20.30	transmembrane 9 superfamily protein member 4|protein_coding|supercont1.274:1415848-1435048:1|gene:AAEL007687
		AGAP005934-RA	Locus2136v1rpkm57.44	tumor suppressor protein, putative|protein_coding|supercont1.704:121790-129939:1|gene:AAEL012515
		AGAP000529-RA	Locus6275v1rpkm15.43	vacuolar protein sorting vps16|protein_coding|supercont1.487:315033-332769:-1|gene:AAEL010559
		AGAP009840-RA	Locus3252v1rpkm33.97	vesicle docking protein P115|protein_coding|supercont1.129:958202-966533:1|gene:AAEL004756
		AGAP011358-RA	Locus4697v4rpkm7.76	vesicle protein sorting-associated|protein_coding|supercont1.44:1545306-1552653:1|gene:AAEL001859
		AGAP006522-RA	Locus2265v1rpkm53.44	zeta-coat protein|protein_coding|supercont1.793:263795-267352:-1|gene:AAEL013121
Endoplasmic reticulum	5.76	AGAP000161-RA	Locus2897v1rpkm39.72	apl5 protein (spac144.06 protein)|protein_coding|supercont1.327:98840-140217:1|gene:AAEL008462
		AGAP010557-RA	Locus642v1rpkm215.33	bcr-associated protein, bap|protein_coding|supercont1.79:1360711-1372035:-1|gene:AAEL003130
		AGAP006186-RE	Locus1599v1rpkm79.07	calcium-transporting ATPase sarcoplasmic/endoplasmic reticulum type|protein_coding|supercont1.211:1168009-1210032:1|gene:AAEL006582
		AGAP005032-RB	Locus496v1rpkm287.18	calnexin|protein_coding|supercont1.1475:46757-69563:1|gene:AAEL015100
		AGAP004212-RA	Locus272v1rpkm528.34	calreticulin|protein_coding|supercont1.20:3614727-3623251:-1|gene:AAEL001005
		AGAP010608-RA	Locus745v1rpkm185.09	clathrin light chain|protein_coding|supercont1.19:3789870-3807109:-1|gene:AAEL000934
		AGAP001399-RA	Locus1263v1rpkm104.22	coatomer beta subunit|protein_coding|supercont1.123:1753113-1779818:-1|gene:AAEL004546
		AGAP006625-RA	Locus1328v1rpkm98.65	coatomer subunit epsilon|protein_coding|supercont3.743:103133-104171:1|gene:CPIJ015616
		AGAP009291-RA	Locus1332v1rpkm98.37	coatomer subunit gamma|protein_coding|supercont3.419:137415-146432:-1|gene:CPIJ012523
		AGAP010251-RA	Locus1759v1rpkm71.36	coatomer|protein_coding|supercont1.789:383262-398653:1|gene:AAEL013098
		AGAP011337-RA	Locus6708v1rpkm14.24	conserved hypothetical protein|protein_coding|supercont1.17:2495875-2507432:-1|gene:AAEL000802
		AGAP006879-RA	Locus168v1rpkm891.77	conserved hypothetical protein|protein_coding|supercont1.442:869011-870069:-1|gene:AAEL009964
		AGAP005081-RA	Locus1635v16rpkm2.75_PRE	conserved hypothetical protein|protein_coding|supercont1.482:259921-260977:1|gene:AAEL010504
		AGAP002816-RA	Locus3281v1rpkm33.46	conserved hypothetical protein|protein_coding|supercont1.49:2407778-2426969:-1|gene:AAEL002102
		AGAP003521-RA	Locus2324v1rpkm51.93	conserved hypothetical protein|protein_coding|supercont1.508:362692-366960:1|gene:AAEL010784
		AGAP008540-RA	Locus1936v1rpkm64.01	conserved hypothetical protein|protein_coding|supercont1.571:456663-462486:1|gene:AAEL011353
		AGAP007168-RA	Locus5509v1rpkm17.92	conserved hypothetical protein|protein_coding|supercont1.58:327620-337719:1|gene:AAEL002483
		AGAP004616-RA	Locus143v1rpkm1103.39	coupling factor, putative|protein_coding|supercont1.68:1541561-1563085:1|gene:AAEL002813
		AGAP000851-RA	Locus111v1rpkm1346.94	cytochrome c oxidase, subunit VIA, putative|protein_coding|supercont1.82:1176518-1177108:-1|gene:AAEL003234
		AGAP008946-RA	Locus4229v1rpkm24.43	dolichyl glycosyltransferase|protein_coding|supercont1.205:1244109-1260635:1|gene:AAEL006438
		AGAP003928-RA	Locus8285v1rpkm11.27	dolichyl glycosyltransferase|protein_coding|supercont1.74:2301865-2303684:-1|gene:AAEL002996
		AGAP006383-RA	Locus1308v1rpkm99.89	dolichyl-diphosphooligosaccharide protein glycosyltransferase|protein_coding|supercont1.50:896181-898847:-1|gene:AAEL002174
		AGAP000395-RA	Locus3179v1rpkm34.83	endoplasmic reticulum protein erp29|protein_coding|supercont1.996:9512-10640:1|gene:AAEL014052
		AGAP012756-RA	Locus4189v2rpkm19.19	ER lumen protein retaining receptor|protein_coding|supercont1.48:588303-588941:-1|gene:AAEL002086
		AGAP000081-RA	Locus2642v1rpkm44.96	exostosin-2|protein_coding|supercont1.166:1393327-1407198:-1|gene:AAEL005626
		AGAP010738-RA	Locus4426v1rpkm23.13	glycosylphosphatidylinositol anchor attachment protein, putative|protein_coding|supercont1.401:468121-477488:1|gene:AAEL009512
		AGAP012208-RA	Locus3480v1rpkm31.11	Glycosyltransferase 25 family member Precursor (EC 2.-.-.-)|protein_coding|supercont1.87:949695-975103:1|gene:AAEL003481
		AGAP010910-RA	Locus4499v1rpkm22.71	glycosyltransferase|protein_coding|supercont1.18:3098422-3100538:1|gene:AAEL000899
		AGAP003601-RA	Locus3164v1rpkm35.06	glycosyltransferase|protein_coding|supercont1.247:1269427-1309147:-1|gene:AAEL007308
		AGAP000102-RA	Locus4217v1rpkm24.57	glycosyltransferase|protein_coding|supercont1.787:448483-452207:-1|gene:AAEL013078
		AGAP008074-RA	Locus3341v1rpkm32.54	hypothetical protein|protein_coding|supercont1.1028:128375-132297:1|gene:AAEL014183
		AGAP009491-RA	Locus233v1rpkm591.72	hypothetical protein|protein_coding|supercont1.209:719835-720479:-1|gene:AAEL006509
		AGAP005948-RA	Locus1403v1rpkm92.17	Kynurenine 3-monooxygenase (EC 1.14.13.9)(Kynurenine 3-hydroxylase)|protein_coding|supercont1.354:1087110-1109778:-1|gene:AAEL008879
		AGAP001320-RA	Locus9870v2rpkm6.97	MG-160, putative|protein_coding|supercont1.227:4386-32918:1|gene:AAEL006917
		AGAP011842-RA	Locus652v1rpkm212.56	microsomal signal peptidase 25 kda subunit|protein_coding|supercont1.86:1413376-1414324:1|gene:AAEL003418
		AGAP000097-RA	Locus3554v8rpkm1.06_PRE	mitochondrial solute carrier protein, putative|protein_coding|supercont1.1253:45564-50383:1|gene:AAEL014753
		AGAP000971-RA	Locus4629v1rpkm21.94	prolyl 4-hydroxylase alpha subunit 1,|protein_coding|supercont1.232:1103377-1136055:-1|gene:AAEL007038
		AGAP012407-RA	Locus685v2rpkm181.17	protein disulfide isomerase|protein_coding|supercont1.13:666927-684293:-1|gene:AAEL000641
		AGAP007393-RC	Locus446v1rpkm323.14	protein disulfide isomerase|protein_coding|supercont1.32:3017928-3028913:-1|gene:AAEL001432
		AGAP001759-RA	Locus1247v1rpkm106.11	protein transport protein sec23|protein_coding|supercont1.258:475316-488169:-1|gene:AAEL007484
		AGAP007638-RA	Locus1631v2rpkm70.57	ribophorin ii|protein_coding|supercont1.484:60581-78857:-1|gene:AAEL010521
		AGAP010174-RA	Locus1193v1rpkm112.41	ribophorin|protein_coding|supercont1.786:405521-418451:1|gene:AAEL013071
		AGAP004296-RA	Locus860v1rpkm161.76	signal peptidase 12kDa subunit, putative|protein_coding|supercont1.125:2166902-2168376:-1|gene:AAEL004603
		AGAP008838-RA	Locus6014v1rpkm16.21	signal peptide peptidase|protein_coding|supercont1.640:283385-306848:-1|gene:AAEL011989
		AGAP010894-RA	Locus2283v1rpkm52.97	signal recognition particle receptor alpha subunit (sr-alpha)|protein_coding|supercont1.177:1753544-1769237:1|gene:AAEL005856
		AGAP003209-RA	Locus4274v1rpkm24.16	sterol desaturase|protein_coding|supercont1.108:2082050-2114182:-1|gene:AAEL004126
		AGAP000092-RA	Locus7851v1rpkm11.96	sterol desaturase|protein_coding|supercont1.676:486578-501761:1|gene:AAEL012297
		AGAP000387-RA	Locus6532v1rpkm14.73	sugar transporter|protein_coding|supercont1.885:201371-224773:1|gene:AAEL013608
		AGAP005861-RB	Locus585v1rpkm236.41	translocon-associated protein, beta subunit precursor (trap-beta) (signal sequence receptor beta subunit)|protein_coding|supercont1.447:488163-507539:-1|gene:AAEL010032
		AGAP008761-RA	Locus459v1rpkm308.24	translocon-associated protein, gamma subunit|protein_coding|supercont1.256:414821-415972:-1|gene:AAEL007441
		AGAP003560-RA	Locus2420v1rpkm49.79	udp-glucose glycoprotein:glucosyltransferase|protein_coding|supercont1.8:250256-288387:-1|gene:AAEL000444
		AGAP009840-RA	Locus3252v1rpkm33.97	vesicle docking protein P115|protein_coding|supercont1.129:958202-966533:1|gene:AAEL004756
		AGAP009833-RA	Locus139v1rpkm1134.94	voltage-dependent anion-selective channel|protein_coding|supercont1.44:689818-696221:-1|gene:AAEL001872
Golgi-associated vesicle membrane	2.35	AGAP000161-RA	Locus2897v1rpkm39.72	apl5 protein (spac144.06 protein)|protein_coding|supercont1.327:98840-140217:1|gene:AAEL008462
		AGAP001484-RA	Locus2107v1rpkm58.17	clathrin coat adaptor ap3 medium chain|protein_coding|supercont1.579:398976-401582:-1|gene:AAEL011429
		AGAP011374-RA	Locus2199v1rpkm55.71	clathrin coat assembly protein ap-1|protein_coding|supercont1.498:486177-500511:1|gene:AAEL010704
		AGAP001703-RA	Locus2589v1rpkm46.09	clathrin coat assembly protein ap17|protein_coding|supercont1.1094:143695-146165:-1|gene:AAEL014375
		AGAP010608-RA	Locus745v1rpkm185.09	clathrin light chain|protein_coding|supercont1.19:3789870-3807109:-1|gene:AAEL000934
		AGAP001399-RA	Locus1263v1rpkm104.22	coatomer beta subunit|protein_coding|supercont1.123:1753113-1779818:-1|gene:AAEL004546
		AGAP010719-RA	Locus3706v1rpkm28.85	coatomer delta subunit|protein_coding|supercont1.809:152890-162649:1|gene:AAEL013230
		AGAP006625-RA	Locus1328v1rpkm98.65	coatomer subunit epsilon|protein_coding|supercont3.743:103133-104171:1|gene:CPIJ015616
		AGAP009291-RA	Locus1332v1rpkm98.37	coatomer subunit gamma|protein_coding|supercont3.419:137415-146432:-1|gene:CPIJ012523
		AGAP004798-RA	Locus2450v1rpkm49.23	coatomer|protein_coding|supercont1.186:1348655-1405850:-1|gene:AAEL006040
		AGAP010251-RA	Locus1759v1rpkm71.36	coatomer|protein_coding|supercont1.789:383262-398653:1|gene:AAEL013098
		AGAP011337-RA	Locus6708v1rpkm14.24	conserved hypothetical protein|protein_coding|supercont1.17:2495875-2507432:-1|gene:AAEL000802
		AGAP002324-RA	Locus684v1rpkm201.79	conserved hypothetical protein|protein_coding|supercont1.2:1155969-1224123:1|gene:AAEL000137
		AGAP002962-RA	Locus88v3rpkm132.89_PRE	conserved hypothetical protein|protein_coding|supercont1.638:113241-135577:1|gene:AAEL011962
		AGAP007919-RA	Locus1760v1rpkm71.35	conserved hypothetical protein|protein_coding|supercont1.64:2666414-2699707:1|gene:AAEL002691
		AGAP000995-RA	Locus1816v1rpkm69.02	conserved hypothetical protein|protein_coding|supercont1.829:572937-573620:1|gene:AAEL013369
		AGAP000258-RA	Locus3610v1rpkm29.72	conserved hypothetical protein|protein_coding|supercont3.1422:19451-22506:-1|gene:CPIJ019093
		AGAP003970-RA	Locus5868v1rpkm16.68	Conserved oligomeric Golgi complex subunit 3 (COG complex subunit 3)(Component of oligomeric Golgi complex 3)|protein_coding|supercont1.302:663097-670426:-1|gene:AAEL008135
		AGAP004985-RA	Locus1799v1rpkm69.86	gar2, putative |protein_coding|supercont3.58:664448-670327:1|gene:CPIJ003976
		AGAP009200-RA	Locus4358v1rpkm23.53	hypothetical protein|protein_coding|supercont1.142:2330434-2331155:-1|gene:AAEL005117
		AGAP001320-RA	Locus9870v2rpkm6.97	MG-160, putative|protein_coding|supercont1.227:4386-32918:1|gene:AAEL006917
		AGAP009613-RA	Locus1227v1rpkm107.97	mitochondrial ribosomal protein S7|protein_coding|supercont1.122:1764249-1765134:1|gene:AAEL004527
		AGAP002470-RA	Locus1506v1rpkm84.10	mitochondrial ribosomal protein, L27, putative|protein_coding|supercont1.56:3055710-3056347:1|gene:AAEL002418
		AGAP002713-RA	Locus1739v1rpkm72.18	mitochondrial ribosomal protein, L49, putative|protein_coding|supercont1.8:4270128-4270962:1|gene:AAEL000467
		AGAP009152-RA	Locus1166v1rpkm114.87	mitochondrial ribosomal protein, S21, putative|protein_coding|supercont1.45:902308-903015:-1|gene:AAEL001909
		AGAP011984-RA	Locus3458v1rpkm31.32	n-acetylgalactosaminyltransferase|protein_coding|supercont1.13:352309-367833:-1|gene:AAEL000639
		AGAP012253-RA	Locus2898v1rpkm39.71	n-acetylgalactosaminyltransferase|protein_coding|supercont1.23:2251894-2282063:1|gene:AAEL001146
		AGAP001759-RA	Locus1247v1rpkm106.11	protein transport protein sec23|protein_coding|supercont1.258:475316-488169:-1|gene:AAEL007484
		AGAP000900-RA	Locus3115v1rpkm36.00	protein-tyrosine sulfotransferase|protein_coding|supercont1.435:532586-545939:-1|gene:AAEL009868
		AGAP002627-RA	Locus1670v1rpkm75.21	S-formylglutathione hydrolase, putative|protein_coding|supercont1.21:1839770-1841117:-1|gene:AAEL001030
		AGAP000387-RA	Locus6532v1rpkm14.73	sugar transporter|protein_coding|supercont1.885:201371-224773:1|gene:AAEL013608
		AGAP005293-RB	Locus918v1rpkm149.85	tubulin beta chain|protein_coding|supercont1.140:2231271-2283895:-1|gene:AAEL005052
		AGAP010929-RA	Locus451v1rpkm319.13	tubulin beta chain|protein_coding|supercont1.69:1899006-1916972:1|gene:AAEL002851
		AGAP009840-RA	Locus3252v1rpkm33.97	vesicle docking protein P115|protein_coding|supercont1.129:958202-966533:1|gene:AAEL004756
		AGAP006522-RA	Locus2265v1rpkm53.44	zeta-coat protein|protein_coding|supercont1.793:263795-267352:-1|gene:AAEL013121
Protein export	2.32	AGAP010586-RA	Locus5176v1rpkm19.20	aminoacyl-tRNA synthetase auxiliary protein, 43kD, putative|protein_coding|supercont1.150:146258-147425:-1|gene:AAEL005307
		AGAP006895-RA	Locus1358v1rpkm96.28	conserved hypothetical protein|protein_coding|supercont1.134:1740314-1741849:1|gene:AAEL004914
		AGAP005964-RA	Locus3102v2rpkm27.00	conserved hypothetical protein|protein_coding|supercont1.1389:7706-12098:1|gene:AAEL014999
		AGAP005081-RA	Locus1635v16rpkm2.75_PRE	conserved hypothetical protein|protein_coding|supercont1.482:259921-260977:1|gene:AAEL010504
		AGAP012289-RA	Locus5581v2rpkm15.32	dicer-1|protein_coding|supercont1.221:206925-249357:1|gene:AAEL006794
		AGAP005672-RA	Locus2078v3rpkm33.86	ebna2 binding protein P100|protein_coding|supercont1.5:4654483-4692349:1|gene:AAEL000293
		AGAP000395-RA	Locus3179v1rpkm34.83	endoplasmic reticulum protein erp29|protein_coding|supercont1.996:9512-10640:1|gene:AAEL014052
		AGAP004985-RA	Locus1799v1rpkm69.86	gar2, putative |protein_coding|supercont3.58:664448-670327:1|gene:CPIJ003976
		AGAP005467-RB	Locus638v1rpkm216.96	high density lipoprotien binding protein / vigilin|protein_coding|supercont1.32:2413362-2434594:-1|gene:AAEL001421
		AGAP004696-RA	Locus3183v3rpkm32.51	hypothetical protein|protein_coding|supercont1.753:117133-151058:1|gene:AAEL012879
		AGAP001997-RA	Locus1494v1rpkm84.70	interleukin enhancer binding factor|protein_coding|supercont1.187:487413-489016:-1|gene:AAEL006048
		AGAP003344-RA	Locus1612v1rpkm78.59	mct-1 protein|protein_coding|supercont1.278:818882-820401:1|gene:AAEL007760
		AGAP009613-RA	Locus1227v1rpkm107.97	mitochondrial ribosomal protein S7|protein_coding|supercont1.122:1764249-1765134:1|gene:AAEL004527
		AGAP002470-RA	Locus1506v1rpkm84.10	mitochondrial ribosomal protein, L27, putative|protein_coding|supercont1.56:3055710-3056347:1|gene:AAEL002418
		AGAP002713-RA	Locus1739v1rpkm72.18	mitochondrial ribosomal protein, L49, putative|protein_coding|supercont1.8:4270128-4270962:1|gene:AAEL000467
		AGAP009152-RA	Locus1166v1rpkm114.87	mitochondrial ribosomal protein, S21, putative|protein_coding|supercont1.45:902308-903015:-1|gene:AAEL001909
		AGAP008298-RA	Locus3438v1rpkm31.51	mitosis protein dim1|protein_coding|supercont1.204:1092803-1093600:1|gene:AAEL006401
		AGAP011092-RA	Locus177v1rpkm836.85	polyadenylate-binding protein|protein_coding|supercont1.470:97619-108577:-1|gene:AAEL010318
		AGAP004610-RA	Locus3448v2rpkm30.50	signal recognition particle 54 kda protein|protein_coding|supercont1.787:261465-326878:-1|gene:AAEL013076
		AGAP002183-RA	Locus2601v1rpkm45.80	signal recognition particle 68 kda protein|protein_coding|supercont1.450:702159-704768:-1|gene:AAEL010060
		AGAP010894-RA	Locus2283v1rpkm52.97	signal recognition particle receptor alpha subunit (sr-alpha)|protein_coding|supercont1.177:1753544-1769237:1|gene:AAEL005856
		AGAP008339-RA	Locus1768v1rpkm71.10	signal recognition particle, 14kD, putative|protein_coding|supercont1.24:609432-619149:1|gene:AAEL001177
		AGAP007492-RA	Locus1683v1rpkm74.56	signal recognition particle, 9kD-subunit, putative|protein_coding|supercont1.1635:35495-35929:1|gene:AAEL015236
		AGAP001939-RA	Locus3492v1rpkm30.98	signal recognition particle|protein_coding|supercont1.85:1178556-1184589:-1|gene:AAEL003377
		AGAP011328-RA	Locus3991v2rpkm18.26	spliceosome associated protein|protein_coding|supercont1.930:92748-106628:1|gene:AAEL013818
		AGAP006365-RA	Locus2462v1rpkm49.06	ss-DNA binding protein 12RNP2 precursor, putative|protein_coding|supercont1.219:213696-214409:1|gene:AAEL006748
		AGAP008761-RA	Locus459v1rpkm308.24	translocon-associated protein, gamma subunit|protein_coding|supercont1.256:414821-415972:-1|gene:AAEL007441
Glycosylation	2.26	AGAP000258-RA	Locus3610v1rpkm29.72	conserved hypothetical protein|protein_coding|supercont3.1422:19451-22506:-1|gene:CPIJ019093
		AGAP000434-RA	Locus2138v1rpkm57.23	oligosaccharyl transferase|protein_coding|supercont1.111:2318591-2332139:-1|gene:AAEL004228
		AGAP002396-RA	Locus1133v1rpkm117.10	oligosaccharyl transferase|protein_coding|supercont1.68:1996936-2028292:1|gene:AAEL002804
		AGAP003560-RA	Locus2420v1rpkm49.79	udp-glucose glycoprotein:glucosyltransferase|protein_coding|supercont1.8:250256-288387:-1|gene:AAEL000444
		AGAP006383-RA	Locus1308v1rpkm99.89	dolichyl-diphosphooligosaccharide protein glycosyltransferase|protein_coding|supercont1.50:896181-898847:-1|gene:AAEL002174
		AGAP007638-RA	Locus1631v2rpkm70.57	ribophorin ii|protein_coding|supercont1.484:60581-78857:-1|gene:AAEL010521
		AGAP009175-RA	Locus2482v1rpkm48.66	beta-1,3-galactosyltransferase-6|protein_coding|supercont1.24:813310-815021:1|gene:AAEL001152
		AGAP010174-RA	Locus1193v1rpkm112.41	ribophorin|protein_coding|supercont1.786:405521-418451:1|gene:AAEL013071
Membrane invagination	2.01	AGAP009463-RA	Locus11149v1rpkm8.02	ABC transporter|protein_coding|supercont1.337:470559-520918:-1|gene:AAEL008635
		AGAP005110-RA	Locus2992v1rpkm37.83	actin|protein_coding|supercont1.677:203313-223527:-1|gene:AAEL012310
		AGAP000161-RA	Locus2897v1rpkm39.72	apl5 protein (spac144.06 protein)|protein_coding|supercont1.327:98840-140217:1|gene:AAEL008462
		AGAP008895-RA	Locus914v1rpkm150.94	arp2/3 complex 16 kd subunit (P16-arc)|protein_coding|supercont1.366:148352-151082:-1|gene:AAEL009059
		AGAP001306-RA	Locus1881v1rpkm66.14	arp2/3 complex 20 kd subunit|protein_coding|supercont1.364:927179-928224:-1|gene:AAEL009041
		AGAP001484-RA	Locus2107v1rpkm58.17	clathrin coat adaptor ap3 medium chain|protein_coding|supercont1.579:398976-401582:-1|gene:AAEL011429
		AGAP011374-RA	Locus2199v1rpkm55.71	clathrin coat assembly protein ap-1|protein_coding|supercont1.498:486177-500511:1|gene:AAEL010704
		AGAP001703-RA	Locus2589v1rpkm46.09	clathrin coat assembly protein ap17|protein_coding|supercont1.1094:143695-146165:-1|gene:AAEL014375
		AGAP010608-RA	Locus745v1rpkm185.09	clathrin light chain|protein_coding|supercont1.19:3789870-3807109:-1|gene:AAEL000934
		AGAP001399-RA	Locus1263v1rpkm104.22	coatomer beta subunit|protein_coding|supercont1.123:1753113-1779818:-1|gene:AAEL004546
		AGAP010719-RA	Locus3706v1rpkm28.85	coatomer delta subunit|protein_coding|supercont1.809:152890-162649:1|gene:AAEL013230
		AGAP006625-RA	Locus1328v1rpkm98.65	coatomer subunit epsilon|protein_coding|supercont3.743:103133-104171:1|gene:CPIJ015616
		AGAP009291-RA	Locus1332v1rpkm98.37	coatomer subunit gamma|protein_coding|supercont3.419:137415-146432:-1|gene:CPIJ012523
		AGAP004798-RA	Locus2450v1rpkm49.23	coatomer|protein_coding|supercont1.186:1348655-1405850:-1|gene:AAEL006040
		AGAP010251-RA	Locus1759v1rpkm71.36	coatomer|protein_coding|supercont1.789:383262-398653:1|gene:AAEL013098
		AGAP007749-RA	Locus2335v2rpkm17.27	conserved hypothetical protein|protein_coding|supercont1.1266:131058-133979:-1|gene:AAEL014771
		AGAP005081-RA	Locus1635v16rpkm2.75_PRE	conserved hypothetical protein|protein_coding|supercont1.482:259921-260977:1|gene:AAEL010504
		AGAP003146-RA	Locus4138v2rpkm22.85	conserved hypothetical protein|protein_coding|supercont1.49:1226483-1246489:1|gene:AAEL002089
		AGAP002357-RA	Locus7388v2rpkm10.79	conserved hypothetical protein|protein_coding|supercont1.516:615533-617725:-1|gene:AAEL010895
		AGAP000995-RA	Locus1816v1rpkm69.02	conserved hypothetical protein|protein_coding|supercont1.829:572937-573620:1|gene:AAEL013369
		AGAP000395-RA	Locus3179v1rpkm34.83	endoplasmic reticulum protein erp29|protein_coding|supercont1.996:9512-10640:1|gene:AAEL014052
		AGAP006682-RA	Locus3444v1rpkm31.44	exocyst complex protein exo70|protein_coding|supercont1.431:998111-1005904:-1|gene:AAEL009832
		AGAP001527-RA	Locus5345v1rpkm18.53	golgi-specific brefeldin a-resistance factor|protein_coding|supercont1.417:760210-809299:1|gene:AAEL009678
		AGAP008757-RA	Locus1372v1rpkm95.39	hypothetical protein|protein_coding|supercont1.1577:13114-35347:1|gene:AAEL015201
		AGAP005275-RA	Locus1188v1rpkm112.87	hypothetical protein|protein_coding|supercont1.82:2259860-2360500:-1|gene:AAEL003267
		AGAP009174-RA	Locus5301v1rpkm18.72	light protein|protein_coding|supercont1.24:741126-748750:-1|gene:AAEL001157
		AGAP000549-RA	Locus2478v1rpkm48.71	lipoamide acyltransferase component of branched-chain alpha-keto acid dehydrogenase|protein_coding|supercont1.427:852365-854955:1|gene:AAEL009766
		AGAP003800-RA	Locus4451v1rpkm23.00	membrin|protein_coding|supercont1.146:1067612-1069394:1|gene:AAEL005217
		AGAP008269-RA	Locus2178v1rpkm56.27	pelota|protein_coding|supercont1.286:999829-1111076:-1|gene:AAEL007854
		AGAP008631-RA	Locus1896v3rpkm37.54	phosphatidyltransferase|protein_coding|supercont1.216:77333-150183:1|gene:AAEL006667
		AGAP001759-RA	Locus1247v1rpkm106.11	protein transport protein sec23|protein_coding|supercont1.258:475316-488169:-1|gene:AAEL007484
		AGAP006648-RA	Locus6163v1rpkm15.78	sec15|protein_coding|supercont1.95:1417547-1425521:1|gene:AAEL003736
		AGAP006529-RA	Locus2579v1rpkm46.31	short-chain dehydrogenase|protein_coding|supercont1.559:498997-524149:1|gene:AAEL011239
		AGAP012717-RA	Locus840v12rpkm8.10_PRE	snare protein sec22|protein_coding|supercont1.753:386929-390350:-1|gene:AAEL012875
		AGAP010029-RA	Locus2672v7rpkm20.30	transmembrane 9 superfamily protein member 4|protein_coding|supercont1.274:1415848-1435048:1|gene:AAEL007687
		AGAP009840-RA	Locus3252v1rpkm33.97	vesicle docking protein P115|protein_coding|supercont1.129:958202-966533:1|gene:AAEL004756
		AGAP011358-RA	Locus4697v4rpkm7.76	vesicle protein sorting-associated|protein_coding|supercont1.44:1545306-1552653:1|gene:AAEL001859
		AGAP006522-RA	Locus2265v1rpkm53.44	zeta-coat protein|protein_coding|supercont1.793:263795-267352:-1|gene:AAEL013121
Protein processing	1.71	AGAP000395-RA	Locus3179v1rpkm34.83	endoplasmic reticulum protein erp29|protein_coding|supercont1.996:9512-10640:1|gene:AAEL014052
		AGAP001734-RA	Locus2707v1rpkm43.58	nicastrin, putative|protein_coding|supercont1.125:1388887-1401045:1|gene:AAEL004633
		AGAP003069-RA	Locus790v1rpkm173.94	microsomal signal peptidase 18 kDa subunit|protein_coding|supercont3.938:49188-50937:1|gene:CPIJ017247
		AGAP004296-RA	Locus860v1rpkm161.76	signal peptidase 12kDa subunit, putative|protein_coding|supercont1.125:2166902-2168376:-1|gene:AAEL004603
		AGAP007606-RA	Locus4072v1rpkm25.63	peptidyl-glycine alpha-amidating monooxygenase|protein_coding|supercont1.36:2076192-2078752:-1|gene:AAEL001565
		AGAP011842-RA	Locus652v1rpkm212.56	microsomal signal peptidase 25 kda subunit|protein_coding|supercont1.86:1413376-1414324:1|gene:AAEL003418
		AGAP004164-RA	Locus404v1rpkm345.13	glutathione transferase|protein_coding|supercont1.22:2945964-2964060:-1|gene:AAEL001061
		AGAP004164-RB	Locus230v1rpkm608.11	glutathione transferase|protein_coding|supercont1.22:2945238-2964060:-1|gene:AAEL001061
		AGAP004164-RD	Locus12964v1rpkm6.35	glutathione transferase D10, putative|protein_coding|supercont1.220:1465735-1487859:-1|gene:AAEL006764

## Sheet: 12 h-Down--Protein sort & traff
Functional cluster	Enrichment value	An. gambiae ortholog	Ae. albopictus ID	Function
ARM	2.32	AGAP009929-RA	Locus2306v1rpkm52.43	chromosome region maintenance protein 1/exportin|protein_coding|supercont1.34:2261616-2300252:1|gene:AAEL001484
		AGAP005961-RA	Locus5151v2rpkm11.24	conserved hypothetical protein|protein_coding|supercont1.235:111936-147308:1|gene:AAEL007083
		AGAP004322-RA	Locus5798v1rpkm16.90	conserved hypothetical protein|protein_coding|supercont1.437:933660-957565:1|gene:AAEL009912
		AGAP006626-RA	Locus5539v2rpkm9.56	conserved hypothetical protein|protein_coding|supercont1.716:308412-353848:-1|gene:AAEL012608
		AGAP008392-RA	Locus1378v3rpkm19.77	hsp70 binding protein|protein_coding|supercont1.43:1275206-1276853:1|gene:AAEL001800
		AGAP011156-RA	Locus2717v1rpkm43.31	importin 9 (imp9) (ran-binding protein 9)|protein_coding|supercont1.119:1938562-1958830:1|gene:AAEL004441
		AGAP005401-RA	Locus1070v1rpkm124.84	importin alpha|protein_coding|supercont1.517:647153-658463:1|gene:AAEL010900
		AGAP001273-RA	Locus1444v1rpkm89.41	importin alpha|protein_coding|supercont1.599:224876-245535:-1|gene:AAEL011657
		AGAP003769-RA	Locus1266v1rpkm103.64	importin beta-3|protein_coding|supercont1.458:826110-862887:1|gene:AAEL010159
		AGAP006942-RA	Locus1842v1rpkm67.83	importin beta-4|protein_coding|supercont1.497:10023-16475:1|gene:AAEL010698
		AGAP000187-RA	Locus6064v2rpkm11.34	kinesin-associated proteins|protein_coding|supercont1.50:290012-314187:-1|gene:AAEL002152
		AGAP009486-RA	Locus210v1rpkm664.44	vacuolar ATP synthase subunit h|protein_coding|supercont1.209:782350-789653:1|gene:AAEL006516
Protein transport	1.3	AGAP002288-RA	Locus6569v1rpkm14.63	3-hydroxy-3-methylglutaryl-coenzyme A reductase|protein_coding|supercont1.388:832804-920798:-1|gene:AAEL009311
		AGAP008729-RA	Locus2668v2rpkm42.76	alkaline ceramidase|protein_coding|supercont1.38:337341-366437:-1|gene:AAEL001645
		AGAP011582-RA	Locus2191v1rpkm55.90	autophagy related gene|protein_coding|supercont1.19:632971-650694:1|gene:AAEL000955
		AGAP004023-RA	Locus5139v1rpkm19.35	autophagy related gene|protein_coding|supercont1.483:1093-49123:1|gene:AAEL010516
		AGAP012412-RA	Locus6363v1rpkm15.19	ceramide glucosyltransferase|protein_coding|supercont1.13:982739-983941:-1|gene:AAEL000634
		AGAP009929-RA	Locus2306v1rpkm52.43	chromosome region maintenance protein 1/exportin|protein_coding|supercont1.34:2261616-2300252:1|gene:AAEL001484
		AGAP004520-RA	Locus3518v2rpkm21.84	conserved hypothetical protein|protein_coding|supercont1.1152:184911-200067:1|gene:AAEL014529
		AGAP002193-RA	Locus3783v1rpkm28.13	conserved hypothetical protein|protein_coding|supercont1.20:2451190-2500518:-1|gene:AAEL001007
		AGAP005961-RA	Locus5151v2rpkm11.24	conserved hypothetical protein|protein_coding|supercont1.235:111936-147308:1|gene:AAEL007083
		AGAP004322-RA	Locus5798v1rpkm16.90	conserved hypothetical protein|protein_coding|supercont1.437:933660-957565:1|gene:AAEL009912
		AGAP010210-RA	Locus1127v1rpkm117.95	conserved hypothetical protein|protein_coding|supercont1.44:571716-573422:1|gene:AAEL001852
		AGAP011399-RA	Locus5536v1rpkm17.83	conserved hypothetical protein|protein_coding|supercont1.69:595959-611430:1|gene:AAEL002823
		AGAP006626-RA	Locus5539v2rpkm9.56	conserved hypothetical protein|protein_coding|supercont1.716:308412-353848:-1|gene:AAEL012608
		AGAP005421-RA	Locus1999v1rpkm61.74	cytochrome oxidase biogenesis protein (oxa1 mitochondrial)|protein_coding|supercont1.219:1583819-1592011:1|gene:AAEL006734
		AGAP001694-RA	Locus4793v1rpkm21.10	exocyst componenet sec8|protein_coding|supercont1.193:587486-619074:1|gene:AAEL006185
		AGAP011118-RA	Locus4889v1rpkm20.63	focal adhesion kinase|protein_coding|supercont1.126:305144-353290:1|gene:AAEL004666
		AGAP011686-RA	Locus3413v1rpkm31.80	germ cell-less protein|protein_coding|supercont1.18:83254-87334:1|gene:AAEL000856
		AGAP008392-RA	Locus1378v3rpkm19.77	hsp70 binding protein|protein_coding|supercont1.43:1275206-1276853:1|gene:AAEL001800
		AGAP000998-RA	Locus5822v1rpkm16.82	hypothetical protein|protein_coding|supercont1.267:1445496-1496443:-1|gene:AAEL007610
		AGAP002351-RA	Locus5443v1rpkm18.14	hypothetical protein|protein_coding|supercont1.818:16736-23980:1|gene:AAEL013293
		AGAP007299-RA	Locus1237v1rpkm107.14	importin 7,|protein_coding|supercont1.368:844636-856664:-1|gene:AAEL009080
		AGAP011156-RA	Locus2717v1rpkm43.31	importin 9 (imp9) (ran-binding protein 9)|protein_coding|supercont1.119:1938562-1958830:1|gene:AAEL004441
		AGAP005401-RA	Locus1070v1rpkm124.84	importin alpha|protein_coding|supercont1.517:647153-658463:1|gene:AAEL010900
		AGAP001273-RA	Locus1444v1rpkm89.41	importin alpha|protein_coding|supercont1.599:224876-245535:-1|gene:AAEL011657
		AGAP003769-RA	Locus1266v1rpkm103.64	importin beta-3|protein_coding|supercont1.458:826110-862887:1|gene:AAEL010159
		AGAP006942-RA	Locus1842v1rpkm67.83	importin beta-4|protein_coding|supercont1.497:10023-16475:1|gene:AAEL010698
		AGAP005042-RA	Locus4929v1rpkm20.40	jnk/sapk-associated protein|protein_coding|supercont1.701:521233-540487:1|gene:AAEL012475
		AGAP000187-RA	Locus6064v2rpkm11.34	kinesin-associated proteins|protein_coding|supercont1.50:290012-314187:-1|gene:AAEL002152
		AGAP011932-RA	Locus3648v1rpkm29.25	mind bomb|protein_coding|supercont1.631:44714-67936:-1|gene:AAEL011927
		AGAP009333-RA	Locus1844v1rpkm67.77	mitochondrial carrier protein|protein_coding|supercont1.657:455444-464121:-1|gene:AAEL012117
		AGAP000291-RA	Locus1304v1rpkm100.22	mitochondrial import inner membrane translocase subunit tim44|protein_coding|supercont1.748:384171-386213:-1|gene:AAEL012845
		AGAP012339-RA	Locus1677v3rpkm35.78	mitochondrial import receptor subunit tom20|protein_coding|supercont1.253:915907-928905:-1|gene:AAEL007392
		AGAP007699-RC	Locus434v1rpkm330.17	ran|protein_coding|supercont1.387:294349-312812:1|gene:AAEL009287
		AGAP002219-RA	Locus713v62rpkm12.90_PRE	ras|protein_coding|supercont1.652:238649-248105:1|gene:AAEL012071
		AGAP003192-RA	Locus432v11rpkm9.28_PRE	soluble nsf attachment protein (snap)|protein_coding|supercont1.612:322449-352865:-1|gene:AAEL011776
		AGAP007474-RA	Locus3226v1rpkm34.22	talin|protein_coding|supercont1.195:80950-107772:-1|gene:AAEL006222
		AGAP006097-RB	Locus1384v1rpkm93.91	target of myb1 (tom1)|protein_coding|supercont1.148:1852354-1883301:1|gene:AAEL005276
		AGAP009486-RA	Locus210v1rpkm664.44	vacuolar ATP synthase subunit h|protein_coding|supercont1.209:782350-789653:1|gene:AAEL006516

## Sheet: 12 h-Up--Proteolysis
Functional cluster	Enrichment value	An. gambiae ortholog	Ae. albopictus ID	Function
Proteasome	4.89	AGAP009019-RA	Locus2393v1rpkm50.22	endopeptidase clp, putative|protein_coding|supercont1.43:522562-523540:-1|gene:AAEL001797
		AGAP000528-RA	Locus890v4rpkm35.91	hypothetical protein|protein_coding|supercont1.415:77575-85103:1|gene:AAEL009645
		AGAP000616-RA	Locus1125v1rpkm118.14	26S protease regulatory subunit 6a|protein_coding|supercont1.59:1067031-1074156:1|gene:AAEL002508
		AGAP001037-RA	Locus1164v1rpkm115.02	xaa-pro aminopeptidase|protein_coding|supercont1.427:905450-907917:1|gene:AAEL009764
		AGAP001407-RA	Locus2134v2rpkm24.29	26S protease regulatory subunit S10b|protein_coding|supercont1.123:1841147-1853090:-1|gene:AAEL004563
		AGAP001651-RA	Locus3785v1rpkm28.09	26S proteasome subunit|protein_coding|supercont1.1335:11486-41647:-1|gene:AAEL014915
		AGAP001681-RA	Locus3391v1rpkm32.05	ubiquitination factor E4a|protein_coding|supercont1.100:2617536-2632961:1|gene:AAEL003907
		AGAP001745-RA	Locus1785v1rpkm70.38	26S proteasome regulatory subunit rpn2|protein_coding|supercont1.71:1283336-1293544:1|gene:AAEL002906
		AGAP002061-RA	Locus945v1rpkm145.95	26S proteasome non-ATPase regulatory subunit|protein_coding|supercont1.449:110750-112186:-1|gene:AAEL010048
		AGAP002481-RA	Locus1292v1rpkm101.34	26S proteasome regulatory subunit rpn1|protein_coding|supercont1.200:1399129-1442507:-1|gene:AAEL006315
		AGAP002606-RA	Locus853v1rpkm162.85	26S proteasome non-ATPase regulatory subunit|protein_coding|supercont1.68:802969-819808:-1|gene:AAEL002789
		AGAP002962-RA	Locus88v3rpkm132.89_PRE	conserved hypothetical protein|protein_coding|supercont1.638:113241-135577:1|gene:AAEL011962
		AGAP003216-RA	Locus878v1rpkm157.84	26S protease regulatory subunit|protein_coding|supercont1.656:389571-391272:1|gene:AAEL012095
		AGAP003844-RA	Locus3735v44rpkm1.48_PRE	class b basic helix-loop-helix protein (bhlhb) (differentially expressed in chondrocytes) (mdec) (sharp)|protein_coding|supercont1.483:73164-134066:-1|gene:AAEL010513
		AGAP003851-RA	Locus12256v1rpkm6.96	conserved hypothetical protein|protein_coding|supercont1.49:544929-545606:1|gene:AAEL002121
		AGAP004048-RA	Locus2747v1rpkm42.88	conserved hypothetical protein|protein_coding|supercont1.370:48485-49076:1|gene:AAEL009109
		AGAP004566-RA	Locus12166v1rpkm7.07	oviductin|protein_coding|supercont1.1170:3704-68556:1|gene:AAEL014570
		AGAP004567-RA	Locus2229v1rpkm54.76	oviductin|protein_coding|supercont1.260:5597-21395:1|gene:AAEL007517
		AGAP004991-RA	Locus1105v1rpkm119.96	proteasome subunit beta type|protein_coding|supercont1.348:777766-778786:-1|gene:AAEL008770
		AGAP005535-RA	Locus1018v1rpkm132.69	proteasome regulatory subunits|protein_coding|supercont1.1071:199305-218800:1|gene:AAEL014325
		AGAP005540-RA	Locus1781v1rpkm70.51	ubiquitin carboxyl-terminal hydrolase isozyme L5|protein_coding|supercont1.527:521274-522642:1|gene:AAEL010966
		AGAP005559-RA	Locus992v1rpkm137.15	26S proteasome non-ATPase regulatory subunit|protein_coding|supercont1.11:794877-797112:-1|gene:AAEL000568
		AGAP005782-RA	Locus1441v1rpkm89.50	arsenical pump-driving ATPase|protein_coding|supercont1.543:510996-512921:-1|gene:AAEL011136
		AGAP006040-RA	Locus1131v3rpkm20.43	peroxisomal membrane protein 2, pxmp2|protein_coding|supercont1.210:427253-460410:1|gene:AAEL006538
		AGAP006414-RA	Locus1687v1rpkm74.40	brain chitinase and chia|protein_coding|supercont1.76:1946585-2003028:-1|gene:AAEL003066
		AGAP006946-RA	Locus674v1rpkm205.32	prefoldin, subunit, putative|protein_coding|supercont1.54:2014227-2014915:1|gene:AAEL002337
		AGAP007243-RA	Locus1011v2rpkm109.85	26S protease regulatory subunit|protein_coding|supercont1.1235:159581-162179:-1|gene:AAEL014723
		AGAP007418-RA	Locus1997v1rpkm61.91	proteasome inhibitor|protein_coding|supercont1.32:1009187-1010367:1|gene:AAEL001422
		AGAP007692-RA	Locus6635v1rpkm14.44	Serine Protease Inhibitor (serpin) homologue - unlikely to be inhibitory.|protein_coding|supercont1.65:1233407-1234680:-1|gene:AAEL002731
		AGAP008617-RA	Locus2530v1rpkm47.65	jun activation domain binding protein|protein_coding|supercont1.128:159075-163326:-1|gene:AAEL004733
		AGAP008837-RA	Locus670v1rpkm208.11	proteasome subunit beta type|protein_coding|supercont1.55:852485-854655:1|gene:AAEL002401
		AGAP009074-RA	Locus4608v1rpkm22.07	ubiquitin protein ligase|protein_coding|supercont1.25:3580764-3594291:1|gene:AAEL001205
		AGAP009213-RA	Locus4474v1rpkm22.89	Serine Protease Inhibitor (serpin) likely cleavage at S/L.|protein_coding|supercont1.1016:91775-93585:-1|gene:AAEL014138
		AGAP009271-RA	Locus1598v1rpkm79.09	proteasome subunit beta type 6,9|protein_coding|supercont1.205:1230008-1231041:-1|gene:AAEL006441
		AGAP009444-RA	Locus1060v1rpkm125.94	predicted protein|protein_coding|supercont1.121:1990312-2000234:-1|gene:AAEL004484
		AGAP009647-RA	Locus850v1rpkm162.98	Ump1p protein, putative|protein_coding|supercont1.1165:48752-49496:1|gene:AAEL014555
		AGAP010322-RA	Locus2028v1rpkm60.85	tata-binding protein-associated phosphoprotein (dr1)|protein_coding|supercont1.347:1067493-1068279:-1|gene:AAEL008763
		AGAP010623-RA	Locus876v2rpkm108.77	conserved hypothetical protein|protein_coding|supercont1.163:642939-653045:1|gene:AAEL005558
		AGAP010712-RA	Locus4555v1rpkm22.36	hypothetical protein|protein_coding|supercont1.345:248479-250489:1|gene:AAEL008744
		AGAP010718-RA	Locus830v1rpkm166.69	proteasome subunit beta type 5,8|protein_coding|supercont1.809:140210-141921:-1|gene:AAEL013236
		AGAP010798-RA	Locus1552v1rpkm82.04	trypsin|protein_coding|supercont1.226:1561923-1562752:1|gene:AAEL006903
		AGAP011165-RA	Locus1087v1rpkm122.45	prefoldin subunit|protein_coding|supercont1.119:225807-226690:1|gene:AAEL004427
		AGAP011174-RA	Locus3118v2rpkm30.64	26S protease regulatory subunit|protein_coding|supercont1.766:426545-434018:1|gene:AAEL012943
		AGAP011423-RA	Locus791v1rpkm173.87	proteasome subunit beta type 7,10|protein_coding|supercont1.86:2296302-2297433:1|gene:AAEL003431
		AGAP011477-RA	Locus1376v1rpkm94.45	trypsin|protein_coding|supercont1.589:272770-274476:-1|gene:AAEL011553
		AGAP011951-RA	Locus3139v1rpkm35.55	caspase (Short)|protein_coding|supercont1.86:1881267-1882206:-1|gene:AAEL003444
		AGAP012113-RA	Locus1374v1rpkm94.90	ubiquitin carboxyl-terminal hydrolase isozyme L3|protein_coding|supercont1.784:551630-563969:-1|gene:AAEL013052
		AGAP012135-RA	Locus1086v1rpkm122.48	26S proteasome regulatory subunit 7, psd7|protein_coding|supercont1.5:1757258-1761282:1|gene:AAEL000270
		AGAP012223-RA	Locus3715v2rpkm13.53	Ecdysone-induced protein 75B isoform A Nuclear receptor|protein_coding|supercont1.253:697205-728345:1|gene:AAEL007397
		AGAP012608-RA	Locus799v1rpkm171.88	proteasome subunit beta type|protein_coding|supercont1.233:1449051-1462376:-1|gene:AAEL007049
		AGAP001043-RA	Locus2373v2rpkm23.49	Armadillo segment polarity protein |protein_coding|supercont1.71:1193063-1277897:-1|gene:AAEL002887
		AGAP009209-RA	Locus2994v1rpkm37.81	condensin, SMC5-subunit, putative|protein_coding|supercont1.898:253117-258336:-1|gene:AAEL013697
		AGAP006613-RB	Locus1282v1rpkm102.19	Eukaryotic translation initiation factor 3 subunit J (eIF3j)|protein_coding|supercont1.674:348067-353006:-1|gene:AAEL012279
		AGAP012885-RA	Locus2219v1rpkm55.03	histone H4|protein_coding|supercont1.901:22119-22430:1|gene:AAEL013709
		AGAP004696-RA	Locus3183v3rpkm32.51	hypothetical protein|protein_coding|supercont1.753:117133-151058:1|gene:AAEL012879
		AGAP009141-RA	Locus4607v1rpkm22.07	Mediator of RNA polymerase II transcription subunit 17 (Mediator complex subunit 17)|protein_coding|supercont1.45:2105161-2107616:-1|gene:AAEL001883
		AGAP010936-RA	Locus7076v1rpkm13.40	Mediator of RNA polymerase II transcription subunit 18 (Mediator complex subunit 18)|protein_coding|supercont1.53:458090-473080:1|gene:AAEL002284
		AGAP004191-RA	Locus4115v1rpkm25.34	Mediator of RNA polymerase II transcription subunit 22 (Mediator complex subunit 22)|protein_coding|supercont1.180:812768-823548:-1|gene:AAEL005934
		AGAP005909-RA	Locus6178v1rpkm15.70	Mediator of RNA polymerase II transcription subunit 8 (Mediator complex subunit 8)|protein_coding|supercont1.512:892491-893462:1|gene:AAEL010861
		AGAP008345-RA	Locus1156v1rpkm115.65	methionine aminopeptidase|protein_coding|supercont1.129:487561-491166:-1|gene:AAEL004738
		AGAP009082-RA	Locus976v1rpkm140.23	26S proteasome regulatory subunit S3|protein_coding|supercont1.657:563655-565342:-1|gene:AAEL012122
		AGAP011690-RA	Locus1870v1rpkm66.68	Probable dynactin subunit 2 |protein_coding|supercont1.186:844380-852187:1|gene:AAEL006029
		AGAP003935-RA	Locus836v1rpkm165.52	proteasome subunit alpha type|protein_coding|supercont1.437:308643-322971:-1|gene:AAEL009898
		AGAP001973-RA	Locus1361v1rpkm96.18	proteasome subunit alpha type|protein_coding|supercont1.99:626032-627836:-1|gene:AAEL003871
		AGAP008816-RA	Locus832v1rpkm166.33	proteasome subunit alpha type|protein_coding|supercont1.114:1978650-1979996:-1|gene:AAEL004308
		AGAP005423-RA	Locus825v1rpkm167.51	proteasome subunit alpha type|protein_coding|supercont1.176:868930-870229:-1|gene:AAEL005830
		AGAP010253-RA	Locus1303v1rpkm100.43	proteasome subunit alpha type|protein_coding|supercont1.1393:15205-17097:-1|gene:AAEL015007
		AGAP001995-RA	Locus937v1rpkm146.66	proteasome subunit alpha type|protein_coding|supercont1.187:472503-473562:1|gene:AAEL006061
		AGAP001393-RA	Locus4356v1rpkm23.56	SAGA-associated factor 11 homolog |protein_coding|supercont1.123:1387639-1390329:-1|gene:AAEL004574
		AGAP008296-RA	Locus488v1rpkm292.12	trypsin|protein_coding|supercont1.204:1007301-1008385:1|gene:AAEL006425
		AGAP003716-RA	Locus4366v2rpkm22.07	Twinfilin |protein_coding|supercont1.155:443900-463798:1|gene:AAEL005419
		AGAP009348-RA	Locus1940v1rpkm63.93	conserved hypothetical protein|protein_coding|supercont1.481:668904-715047:-1|gene:AAEL010496
		AGAP012248-RA	Locus595v17rpkm10.33_PRE	conserved hypothetical protein|protein_coding|supercont1.23:2973002-2999155:1|gene:AAEL001112
		AGAP010088-RA	Locus2300v1rpkm52.50	ubiquitin specific protease 9/faf|protein_coding|supercont1.430:670253-711337:-1|gene:AAEL009824
		AGAP000145-RA	Locus1369v2rpkm94.25	ubiquitin-conjugating enzyme E2|protein_coding|supercont1.77:59874-128958:-1|gene:AAEL003103
Proteolysis	3.12	AGAP001407-RA	Locus2134v2rpkm24.29	26S protease regulatory subunit S10b|protein_coding|supercont1.123:1841147-1853090:-1|gene:AAEL004563
		AGAP007243-RA	Locus1011v2rpkm109.85	26S protease regulatory subunit|protein_coding|supercont1.1235:159581-162179:-1|gene:AAEL014723
		AGAP011174-RA	Locus3118v2rpkm30.64	26S protease regulatory subunit|protein_coding|supercont1.766:426545-434018:1|gene:AAEL012943
		AGAP005559-RA	Locus992v1rpkm137.15	26S proteasome non-ATPase regulatory subunit|protein_coding|supercont1.11:794877-797112:-1|gene:AAEL000568
		AGAP002061-RA	Locus945v1rpkm145.95	26S proteasome non-ATPase regulatory subunit|protein_coding|supercont1.449:110750-112186:-1|gene:AAEL010048
		AGAP002606-RA	Locus853v1rpkm162.85	26S proteasome non-ATPase regulatory subunit|protein_coding|supercont1.68:802969-819808:-1|gene:AAEL002789
		AGAP012135-RA	Locus1086v1rpkm122.48	26S proteasome regulatory subunit 7, psd7|protein_coding|supercont1.5:1757258-1761282:1|gene:AAEL000270
		AGAP002481-RA	Locus1292v1rpkm101.34	26S proteasome regulatory subunit rpn1|protein_coding|supercont1.200:1399129-1442507:-1|gene:AAEL006315
		AGAP001745-RA	Locus1785v1rpkm70.38	26S proteasome regulatory subunit rpn2|protein_coding|supercont1.71:1283336-1293544:1|gene:AAEL002906
		AGAP009082-RA	Locus976v1rpkm140.23	26S proteasome regulatory subunit S3|protein_coding|supercont1.657:563655-565342:-1|gene:AAEL012122
		AGAP000679-RA	Locus220v9rpkm54.05_PRE	aminoacylase, putative|protein_coding|supercont1.551:586164-627710:-1|gene:AAEL011206
		AGAP004563-RA	Locus1054v1rpkm126.82	angiotensin-converting enzyme (dipeptidyl carboxypeptidase|protein_coding|supercont1.388:492724-494903:-1|gene:AAEL009310
		AGAP001341-RA	Locus665v1rpkm208.76	bleomycin hydrolase|protein_coding|supercont1.297:1013025-1031571:1|gene:AAEL008041
		AGAP004470-RA	Locus1277v1rpkm102.75	caax prenyl protease ste24|protein_coding|supercont1.349:213796-239551:1|gene:AAEL008786
		AGAP010834-RA	Locus4109v1rpkm25.37	calpain|protein_coding|supercont1.158:597840-615251:-1|gene:AAEL005472
		AGAP009832-RA	Locus2961v3rpkm17.92	Caspase (Short).|protein_coding|supercont1.1085:89022-89923:1|gene:AAEL014348
		AGAP011951-RA	Locus3139v1rpkm35.55	caspase (Short)|protein_coding|supercont1.86:1881267-1882206:-1|gene:AAEL003444
		AGAP012248-RA	Locus595v17rpkm10.33_PRE	conserved hypothetical protein|protein_coding|supercont1.23:2973002-2999155:1|gene:AAEL001112
		AGAP004747-RA	Locus1700v1rpkm73.93	conserved hypothetical protein|protein_coding|supercont1.353:206507-233308:-1|gene:AAEL008862
		AGAP009348-RA	Locus1940v1rpkm63.93	conserved hypothetical protein|protein_coding|supercont1.481:668904-715047:-1|gene:AAEL010496
		AGAP004394-RA	Locus1337v2rpkm78.95	dipeptidyl peptidase iii|protein_coding|supercont1.70:2306776-2312694:-1|gene:AAEL002870
		AGAP008176-RA	Locus3323v1rpkm32.84	dipeptidyl-peptidase|protein_coding|supercont1.1995:7938-12480:-1|gene:AAEL015386
		AGAP009019-RA	Locus2393v1rpkm50.22	endopeptidase clp, putative|protein_coding|supercont1.43:522562-523540:-1|gene:AAEL001797
		AGAP007619-RA	Locus569v2rpkm130.88	glutamate carboxypeptidase|protein_coding|supercont1.36:969623-982159:1|gene:AAEL001588
		AGAP009673-RA	Locus4720v1rpkm21.46	glutaminyl-peptide cyclotransferase|protein_coding|supercont1.503:599010-600761:1|gene:AAEL010727
		AGAP006900-RA	Locus5164v1rpkm19.23	hypothetical protein|protein_coding|supercont1.148:31853-265497:-1|gene:AAEL018335
		AGAP009751-RA	Locus7139v1rpkm13.30	hypothetical protein|protein_coding|supercont1.63:218328-221531:-1|gene:AAEL017451
		AGAP000131-RA	Locus1124v1rpkm118.18	hypothetical protein|protein_coding|supercont1.656:442945-443833:1|gene:AAEL012103
		AGAP008617-RA	Locus2530v1rpkm47.65	jun activation domain binding protein|protein_coding|supercont1.128:159075-163326:-1|gene:AAEL004733
		AGAP007809-RA	Locus2233v1rpkm54.71	leucine aminopeptidase|protein_coding|supercont1.38:460878-464194:-1|gene:AAEL001649
		AGAP008345-RA	Locus1156v1rpkm115.65	methionine aminopeptidase|protein_coding|supercont1.129:487561-491166:-1|gene:AAEL004738
		AGAP003069-RA	Locus790v1rpkm173.94	microsomal signal peptidase 18 kDa subunit|protein_coding|supercont3.938:49188-50937:1|gene:CPIJ017247
		AGAP011842-RA	Locus652v1rpkm212.56	microsomal signal peptidase 25 kda subunit|protein_coding|supercont1.86:1413376-1414324:1|gene:AAEL003418
		AGAP006952-RA	Locus3049v1rpkm36.87	o-sialoglycoprotein endopeptidase|protein_coding|supercont1.46:2106408-2107575:1|gene:AAEL001931
		AGAP004566-RA	Locus12166v1rpkm7.07	oviductin|protein_coding|supercont1.1170:3704-68556:1|gene:AAEL014570
		AGAP004567-RA	Locus2229v1rpkm54.76	oviductin|protein_coding|supercont1.260:5597-21395:1|gene:AAEL007517
		AGAP000994-RA	Locus5181v1rpkm19.17	prolylcarboxypeptidase|protein_coding|supercont1.161:711865-713433:1|gene:AAEL005521
		AGAP005535-RA	Locus1018v1rpkm132.69	proteasome regulatory subunits|protein_coding|supercont1.1071:199305-218800:1|gene:AAEL014325
		AGAP008816-RA	Locus832v1rpkm166.33	proteasome subunit alpha type|protein_coding|supercont1.114:1978650-1979996:-1|gene:AAEL004308
		AGAP010253-RA	Locus1303v1rpkm100.43	proteasome subunit alpha type|protein_coding|supercont1.1393:15205-17097:-1|gene:AAEL015007
		AGAP005423-RA	Locus825v1rpkm167.51	proteasome subunit alpha type|protein_coding|supercont1.176:868930-870229:-1|gene:AAEL005830
		AGAP001995-RA	Locus937v1rpkm146.66	proteasome subunit alpha type|protein_coding|supercont1.187:472503-473562:1|gene:AAEL006061
		AGAP003935-RA	Locus836v1rpkm165.52	proteasome subunit alpha type|protein_coding|supercont1.437:308643-322971:-1|gene:AAEL009898
		AGAP001973-RA	Locus1361v1rpkm96.18	proteasome subunit alpha type|protein_coding|supercont1.99:626032-627836:-1|gene:AAEL003871
		AGAP010718-RA	Locus830v1rpkm166.69	proteasome subunit beta type 5,8|protein_coding|supercont1.809:140210-141921:-1|gene:AAEL013236
		AGAP009271-RA	Locus1598v1rpkm79.09	proteasome subunit beta type 6,9|protein_coding|supercont1.205:1230008-1231041:-1|gene:AAEL006441
		AGAP011423-RA	Locus791v1rpkm173.87	proteasome subunit beta type 7,10|protein_coding|supercont1.86:2296302-2297433:1|gene:AAEL003431
		AGAP012608-RA	Locus799v1rpkm171.88	proteasome subunit beta type|protein_coding|supercont1.233:1449051-1462376:-1|gene:AAEL007049
		AGAP004991-RA	Locus1105v1rpkm119.96	proteasome subunit beta type|protein_coding|supercont1.348:777766-778786:-1|gene:AAEL008770
		AGAP008837-RA	Locus670v1rpkm208.11	proteasome subunit beta type|protein_coding|supercont1.55:852485-854655:1|gene:AAEL002401
		AGAP005728-RA	Locus1307v2rpkm91.44	puromycin-sensitive aminopeptidase|protein_coding|supercont1.759:332720-377330:1|gene:AAEL012918
		AGAP005434-RA	Locus12010v1rpkm7.21	retinoid-inducible serine carboxypeptidase (serine carboxypeptidase|protein_coding|supercont1.210:1313870-1315350:1|gene:AAEL006542
		AGAP005642-RA	Locus12368v1rpkm6.86	serine collagenase 1 precursor, putative|protein_coding|supercont1.306:1316107-1317309:1|gene:AAEL008199
		AGAP000240-RA	Locus1244v1rpkm106.18	serine protease htra2|protein_coding|supercont1.202:1650054-1667156:-1|gene:AAEL006373
		AGAP009213-RA	Locus4474v1rpkm22.89	Serine Protease Inhibitor (serpin) likely cleavage at S/L.|protein_coding|supercont1.1016:91775-93585:-1|gene:AAEL014138
		AGAP007692-RA	Locus6635v1rpkm14.44	Serine Protease Inhibitor (serpin) homologue - unlikely to be inhibitory.|protein_coding|supercont1.65:1233407-1234680:-1|gene:AAEL002731
		AGAP005065-RA	Locus8923v1rpkm10.46	serine-type enodpeptidase,|protein_coding|supercont1.348:1258954-1261363:-1|gene:AAEL008769
		AGAP005310-RA	Locus2954v1rpkm38.64	serine-type enodpeptidase,|protein_coding|supercont1.39:1626863-1628034:-1|gene:AAEL001690
		AGAP004296-RA	Locus860v1rpkm161.76	signal peptidase 12kDa subunit, putative|protein_coding|supercont1.125:2166902-2168376:-1|gene:AAEL004603
		AGAP003207-RA	Locus7649v1rpkm12.31	signal peptide peptidase|protein_coding|supercont1.108:2214361-2221703:1|gene:AAEL004138
		AGAP008838-RA	Locus6014v1rpkm16.21	signal peptide peptidase|protein_coding|supercont1.640:283385-306848:-1|gene:AAEL011989
		AGAP004870-RA	Locus3616v1rpkm29.67	tripeptidyl peptidase ii|protein_coding|supercont1.459:907480-910855:-1|gene:AAEL010192
		AGAP011909-RA	Locus2097v1rpkm58.45	trypsin, putative|protein_coding|supercont1.217:937921-965574:-1|gene:AAEL006700
		AGAP008296-RA	Locus488v1rpkm292.12	trypsin|protein_coding|supercont1.204:1007301-1008385:1|gene:AAEL006425
		AGAP010798-RA	Locus1552v1rpkm82.04	trypsin|protein_coding|supercont1.226:1561923-1562752:1|gene:AAEL006903
		AGAP011477-RA	Locus1376v1rpkm94.45	trypsin|protein_coding|supercont1.589:272770-274476:-1|gene:AAEL011553
		AGAP012113-RA	Locus1374v1rpkm94.90	ubiquitin carboxyl-terminal hydrolase isozyme L3|protein_coding|supercont1.784:551630-563969:-1|gene:AAEL013052
		AGAP005540-RA	Locus1781v1rpkm70.51	ubiquitin carboxyl-terminal hydrolase isozyme L5|protein_coding|supercont1.527:521274-522642:1|gene:AAEL010966
		AGAP009074-RA	Locus4608v1rpkm22.07	ubiquitin protein ligase|protein_coding|supercont1.25:3580764-3594291:1|gene:AAEL001205
		AGAP010088-RA	Locus2300v1rpkm52.50	ubiquitin specific protease 9/faf|protein_coding|supercont1.430:670253-711337:-1|gene:AAEL009824
		AGAP000145-RA	Locus1369v2rpkm94.25	ubiquitin-conjugating enzyme E2|protein_coding|supercont1.77:59874-128958:-1|gene:AAEL003103
		AGAP001681-RA	Locus3391v1rpkm32.05	ubiquitination factor E4a|protein_coding|supercont1.100:2617536-2632961:1|gene:AAEL003907
		AGAP009647-RA	Locus850v1rpkm162.98	Ump1p protein, putative|protein_coding|supercont1.1165:48752-49496:1|gene:AAEL014555
		AGAP007505-RA	Locus1555v1rpkm81.92	Vitellogenic carboxypeptidase Precursor (EC 3.4.16.-)|protein_coding|supercont1.210:1324313-1325830:-1|gene:AAEL006563

## Sheet: 12 h-Down--ATP metabolism
Functional cluster	Enrichment value	An. gambiae ortholog	Ae. albopictus ID	Function
Glycolysis/gluconeogenesis	4.21	AGAP006366-RE	Locus598v11rpkm34.22	2-oxoglutarate dehydrogenase|protein_coding|supercont1.219:225647-263256:-1|gene:AAEL006721
		AGAP006366-RC	Locus598v8rpkm46.53	2-oxoglutarate dehydrogenase|protein_coding|supercont1.219:226352-276161:-1|gene:AAEL006721
		AGAP009622-RA	Locus1745v1rpkm71.99	6-phosphofructo-2-kinase/fructose-2,6-bisphosphatase|protein_coding|supercont1.157:440870-487472:-1|gene:AAEL005446
		AGAP004197-RA	Locus757v1rpkm182.56	6-phosphogluconate dehydrogenase|protein_coding|supercont1.180:866603-879733:-1|gene:AAEL005931
		AGAP006569-RA	Locus3682v1rpkm29.02	acetyl-coa synthetase|protein_coding|supercont1.1396:79760-114743:-1|gene:AAEL015010
		AGAP002884-RA	Locus298v6rpkm4.83_PRE	ATP synthase subunit beta vacuolar|protein_coding|supercont1.175:516380-524632:-1|gene:AAEL005798
		AGAP010298-RA	Locus108v1rpkm1427.70	ATP synthase subunit d|protein_coding|supercont1.430:432423-461175:1|gene:AAEL009808
		AGAP000436-RA	Locus1595v1rpkm79.24	brain chitinase and chia|protein_coding|supercont1.428:872519-918325:1|gene:AAEL009782
		AGAP002564-RA	Locus186v2rpkm53.44_PRE	fructose-bisphosphate aldolase|protein_coding|supercont1.174:168807-213162:-1|gene:AAEL005766
		AGAP010739-RA	Locus1641v1rpkm76.89	glucose-6-phosphate 1-dehydrogenase|protein_coding|supercont1.401:522124-538780:1|gene:AAEL009507
		AGAP012167-RA	Locus440v1rpkm327.05	glucose-6-phosphate isomerase|protein_coding|supercont1.772:293840-315326:1|gene:AAEL012994
		AGAP007593-RB	Locus935v5rpkm22.47	glycerol-3-phosphate dehydrogenase|protein_coding|supercont1.36:2656953-2707057:1|gene:AAEL001593
		AGAP002586-RA	Locus2301v1rpkm52.50	glycogen synthase|protein_coding|supercont1.110:2320076-2331240:-1|gene:AAEL004221
		AGAP011208-RA	Locus449v1rpkm320.99	hexokinase|protein_coding|supercont1.394:988991-1087067:1|gene:AAEL009387
		AGAP009623-RA	Locus198v1rpkm726.85	hypothetical protein|protein_coding|supercont1.157:404876-413442:-1|gene:AAEL016984
		AGAP007786-RA	Locus851v1rpkm162.97	isocitrate dehydrogenase|protein_coding|supercont1.456:172203-183455:-1|gene:AAEL010143
		AGAP002728-RA	Locus471v1rpkm298.66	isocitrate dehydrogenase|protein_coding|supercont1.8:2788715-2803612:-1|gene:AAEL000454
		AGAP003636-RA	Locus7321v1rpkm12.93	myoinositol oxygenase|protein_coding|supercont1.343:908854-914006:-1|gene:AAEL008701
		AGAP005205-RA	Locus2598v1rpkm45.85	Peptidoglycan Recognition Protein (Long)|protein_coding|supercont1.685:433845-446463:1|gene:AAEL012380
		AGAP007642-RA	Locus2356v2rpkm14.16	phosphofructokinase|protein_coding|supercont1.225:181141-205961:-1|gene:AAEL006895
		AGAP005860-RA	Locus388v1rpkm356.11	phosphoglucomutase|protein_coding|supercont1.447:521056-523733:1|gene:AAEL010037
		AGAP008802-RA	Locus333v1rpkm414.76	phosphoglycerate kinase|protein_coding|supercont1.137:1201972-1205535:1|gene:AAEL004988
		AGAP001420-RA	Locus283v1rpkm499.56	phosphoglycerate mutase|protein_coding|supercont1.188:1032129-1033339:1|gene:AAEL006070
		AGAP009278-RA	Locus7192v1rpkm13.21	phosphorylase b kinase beta, kpbb|protein_coding|supercont1.205:451966-486666:1|gene:AAEL006436
		AGAP002647-RA	Locus340v1rpkm404.36	phosphorylase kinase, gamma|protein_coding|supercont1.910:8305-48298:-1|gene:AAEL013755
		AGAP012048-RA	Locus328v1rpkm426.15	Probable citrate synthase 1, mitochondrial Precursor (EC 2.3.3.1)|protein_coding|supercont1.73:52106-91092:-1|gene:AAEL002956
		AGAP010421-RA	Locus1343v1rpkm97.42	pyruvate dehydrogenase|protein_coding|supercont1.115:71775-89099:-1|gene:AAEL004338
		AGAP003030-RA	Locus427v1rpkm331.76	pyruvate dehydrogenase|protein_coding|supercont1.886:440196-443432:-1|gene:AAEL013613
		AGAP004596-RA	Locus614v1rpkm226.00	pyruvate kinase|protein_coding|supercont1.1334:9551-22044:1|gene:AAEL014913
		AGAP004890-RA	Locus1504v1rpkm84.12	ribose-phosphate pyrophosphokinase 1,|protein_coding|supercont1.109:383850-413063:1|gene:AAEL004178
		AGAP011800-RA	Locus550v2rpkm244.82	transaldolase|protein_coding|supercont1.394:869812-880437:1|gene:AAEL009389
		AGAP009334-RA	Locus470v5rpkm21.61_PRE	vacuolar ATP synthase proteolipid subunit|protein_coding|supercont1.657:510819-511454:-1|gene:AAEL012113
		AGAP000721-RA	Locus202v2rpkm260.00	vacuolar ATP synthase subunit ac39|protein_coding|supercont1.534:77023-93881:1|gene:AAEL011025
		AGAP005845-RA	Locus520v1rpkm269.85	vacuolar ATP synthase subunit c|protein_coding|supercont1.145:1425444-1447288:-1|gene:AAEL005173
		AGAP002401-RA	Locus166v5rpkm67.43_PRE	vacuolar ATP synthase subunit e|protein_coding|supercont1.646:107556-118880:-1|gene:AAEL012035
		AGAP009486-RA	Locus210v1rpkm664.44	vacuolar ATP synthase subunit h|protein_coding|supercont1.209:782350-789653:1|gene:AAEL006516
		AGAP003588-RA	Locus504v1rpkm282.89	vacuolar ATP synthase subunit H|protein_coding|supercont1.510:74218-80126:1|gene:AAEL010819
		AGAP003879-RA	Locus216v3rpkm58.09_PRE	vacuolar ATP synthase subunit S1|protein_coding|supercont1.280:144629-146549:1|gene:AAEL007777
		AGAP001588-RA	Locus226v4rpkm43.26_PRE	vacuolar proton ATPases|protein_coding|supercont1.203:825145-850759:-1|gene:AAEL006390
		AGAP001587-RA	Locus3892v2rpkm21.32	vacuolar proton ATPases|protein_coding|supercont1.996:257762-261358:1|gene:AAEL014053
Oxidative phosphorylation	1.91	AGAP006366-RE	Locus598v11rpkm34.22	2-oxoglutarate dehydrogenase|protein_coding|supercont1.219:225647-263256:-1|gene:AAEL006721
		AGAP006366-RC	Locus598v8rpkm46.53	2-oxoglutarate dehydrogenase|protein_coding|supercont1.219:226352-276161:-1|gene:AAEL006721
		AGAP003184-RA	Locus1615v1rpkm78.35	5-aminolevulinic acid synthase|protein_coding|supercont1.280:160518-189293:-1|gene:AAEL007787
		AGAP009329-RA	Locus876v11rpkm9.60_PRE	activin receptor type I, putative|protein_coding|supercont1.390:952509-958078:1|gene:AAEL009339
		AGAP002262-RA	Locus6740v1rpkm14.15	adenylate cyclase|protein_coding|supercont1.1:891842-940069:1|gene:AAEL000062
		AGAP003405-RA	Locus580v1rpkm238.54	adenylosuccinate synthetase|protein_coding|supercont1.80:1494277-1562843:1|gene:AAEL003161
		AGAP006115-RB	Locus2446v1rpkm49.29	AE, anion exchange protein 2, slc4a2|protein_coding|supercont1.28:416149-439338:1|gene:AAEL001269
		AGAP003833-RA	Locus4227v1rpkm24.44	asparagine synthetase|protein_coding|supercont1.3912:657-2348:-1|gene:AAEL015631
		AGAP002884-RA	Locus298v6rpkm4.83_PRE	ATP synthase subunit beta vacuolar|protein_coding|supercont1.175:516380-524632:-1|gene:AAEL005798
		AGAP010298-RA	Locus108v1rpkm1427.70	ATP synthase subunit d|protein_coding|supercont1.430:432423-461175:1|gene:AAEL009808
		AGAP001775-RA	Locus288v6rpkm99.07	ATP-binding cassette transporter|protein_coding|supercont1.180:711724-765986:1|gene:AAEL005937
		AGAP003221-RA	Locus2243v1rpkm54.32	ATP-binding cassette transporter|protein_coding|supercont1.180:786121-801780:1|gene:AAEL005929
		AGAP001557-RA	Locus3196v1rpkm34.58	NKCC1, bumetanide-sensitive Na-K-Cl cotransport protein, putative|protein_coding|supercont1.193:1784760-1828937:1|gene:AAEL006180
		AGAP009034-RA	Locus3543v1rpkm30.45	calcium/calmodulin-dependent protein kinase type 1 (camki)|protein_coding|supercont1.801:122546-139487:-1|gene:AAEL013173
		AGAP000300-RA	Locus8489v1rpkm11.00	carbamoyl-phosphate synthase large chain|protein_coding|supercont1.399:863623-866852:1|gene:AAEL009475
		AGAP000627-RC	Locus2080v1rpkm59.08	casein kinase|protein_coding|supercont1.51:1913794-1915800:1|gene:AAEL002226
		AGAP005918-RA	Locus3298v4rpkm17.84	cation efflux protein/ zinc transporter|protein_coding|supercont1.1332:17553-34867:1|gene:AAEL014902
		AGAP004780-RA	Locus4523v1rpkm22.59	cdc2l5|protein_coding|supercont1.392:256525-303582:-1|gene:AAEL009364
		AGAP011055-RA	Locus5706v2rpkm16.12	cdk10/11|protein_coding|supercont1.107:2072301-2081713:1|gene:AAEL004110
		AGAP007499-RA	Locus1432v1rpkm89.80	chloride channel protein|protein_coding|supercont1.262:43972-66896:1|gene:AAEL007547
		AGAP000847-RA	Locus5643v1rpkm17.46	clk2|protein_coding|supercont1.300:787424-810086:1|gene:AAEL008078
		AGAP002968-RA	Locus6220v1rpkm15.59	conserved hypothetical protein|protein_coding|supercont1.211:1845919-1848578:1|gene:AAEL006587
		AGAP012287-RA	Locus8v167rpkm8.48_PRE	conserved hypothetical protein|protein_coding|supercont1.221:143704-154581:-1|gene:AAEL006808
		AGAP009188-RA	Locus827v38rpkm10.64_PRE	conserved hypothetical protein|protein_coding|supercont1.291:777636-789103:-1|gene:AAEL007959
		AGAP010794-RA	Locus772v3rpkm132.13	conserved hypothetical protein|protein_coding|supercont1.483:922269-966397:-1|gene:AAEL010511
		AGAP005405-RA	Locus3780v1rpkm28.18	conserved hypothetical protein|protein_coding|supercont1.517:695-112111:1|gene:AAEL010905
		AGAP002093-RA	Locus15496v1rpkm4.20	NHA1, conserved hypothetical protein|protein_coding|supercont1.541:775730-789466:-1|gene:AAEL011109
		AGAP009624-RA	Locus3120v2rpkm23.15	CTP synthase|protein_coding|supercont1.157:364919-381211:1|gene:AAEL005455
		AGAP008819-RA	Locus2563v1rpkm46.68	epidermal growth factor receptor|protein_coding|supercont1.114:1661495-1665997:1|gene:AAEL004319
		AGAP005563-RA	Locus1855v1rpkm67.12	Facilitated trehalose transporter Tret1 |protein_coding|supercont1.11:611260-653920:-1|gene:AAEL000567
		AGAP002465-RA	Locus381v1rpkm366.74	Ferritin subunit Precursor (EC 1.16.3.1)(Ferritin heavy chain-like protein)(AeFer(H))|protein_coding|supercont1.252:572841-581989:1|gene:AAEL007385
		AGAP011118-RA	Locus4889v1rpkm20.63	focal adhesion kinase|protein_coding|supercont1.126:305144-353290:1|gene:AAEL004666
		AGAP002564-RA	Locus186v2rpkm53.44_PRE	fructose-bisphosphate aldolase|protein_coding|supercont1.174:168807-213162:-1|gene:AAEL005766
		AGAP005238-RA	Locus650v1rpkm213.44	glucose transporter (sugar transporter|protein_coding|supercont1.198:963478-965250:1|gene:AAEL006281
		AGAP012167-RA	Locus440v1rpkm327.05	glucose-6-phosphate isomerase|protein_coding|supercont1.772:293840-315326:1|gene:AAEL012994
		AGAP006360-RA	Locus609v1rpkm227.14	glutamate synthase|protein_coding|supercont1.1265:71204-103305:1|gene:AAEL014768
		AGAP002586-RA	Locus2301v1rpkm52.50	glycogen synthase|protein_coding|supercont1.110:2320076-2331240:-1|gene:AAEL004221
		AGAP011208-RA	Locus449v1rpkm320.99	hexokinase|protein_coding|supercont1.394:988991-1087067:1|gene:AAEL009387
		AGAP007333-RA	Locus8v80rpkm23.01_PRE	hypothetical protein|protein_coding|supercont1.15:246572-383393:1|gene:AAEL018120
		AGAP009623-RA	Locus198v1rpkm726.85	hypothetical protein|protein_coding|supercont1.157:404876-413442:-1|gene:AAEL016984
		AGAP006825-RA	Locus8736v1rpkm10.69	hypothetical protein|protein_coding|supercont1.536:239041-271578:1|gene:AAEL018210
		AGAP009565-RA	Locus2868v1rpkm40.30	inhibitor of kappab kinase epsilon|protein_coding|supercont1.152:1364833-1378192:-1|gene:AAEL005359
		AGAP001284-RA	Locus635v3rpkm40.69	Kir2B, inward-rectifying potassium channel|protein_coding|supercont1.358:651866-665344:1|gene:AAEL008931
		AGAP001281-RA	Locus6742v2rpkm11.37	Kir2A, inward-rectifying potassium channel|protein_coding|supercont1.358:683004-724681:-1|gene:AAEL008928
		AGAP007786-RA	Locus851v1rpkm162.97	isocitrate dehydrogenase|protein_coding|supercont1.456:172203-183455:-1|gene:AAEL010143
		AGAP002728-RA	Locus471v1rpkm298.66	isocitrate dehydrogenase|protein_coding|supercont1.8:2788715-2803612:-1|gene:AAEL000454
		AGAP008354-RA	Locus3508v1rpkm30.82	JAKSTAT pathway signalling Janus Kinase Hopscotch.|protein_coding|supercont1.711:178088-227012:1|gene:AAEL012553
		AGAP006273-RA	Locus572v9rpkm18.85_PRE	lipid a export ATP-binding/permease protein msba|protein_coding|supercont1.58:1203051-1224141:-1|gene:AAEL002468
		AGAP000291-RA	Locus1304v1rpkm100.22	mitochondrial import inner membrane translocase subunit tim44|protein_coding|supercont1.748:384171-386213:-1|gene:AAEL012845
		AGAP007871-RA	Locus1886v1rpkm65.95	mitochondrial import receptor subunit tom40|protein_coding|supercont1.231:1064378-1075865:1|gene:AAEL007001
		AGAP002371-RA	Locus1927v1rpkm64.42	mitogen activated protein kinase kinase kinase 4, mapkkk4, mekk4|protein_coding|supercont1.479:181006-194389:-1|gene:AAEL010466
		AGAP003040-RA	Locus6419v1rpkm15.03	non-receptor serine/threonine protein kinase|protein_coding|supercont1.120:597014-613850:-1|gene:AAEL004474
		AGAP007120-RA	Locus90v1rpkm1700.85	nucleoside-diphosphate kinase NBR-A, putative|protein_coding|supercont1.684:87333-88186:1|gene:AAEL012359
		AGAP004175-RA	Locus2263v1rpkm53.55	orotidine-5'-phosphate decarboxylase, putative|protein_coding|supercont1.565:566206-577767:1|gene:AAEL011309
		AGAP010874-RA	Locus4574v1rpkm22.27	P21-activated kinase, pak|protein_coding|supercont1.290:80094-121615:-1|gene:AAEL007931
		AGAP007642-RA	Locus2356v2rpkm14.16	phosphofructokinase|protein_coding|supercont1.225:181141-205961:-1|gene:AAEL006895
		AGAP008802-RA	Locus333v1rpkm414.76	phosphoglycerate kinase|protein_coding|supercont1.137:1201972-1205535:1|gene:AAEL004988
		AGAP001420-RA	Locus283v1rpkm499.56	phosphoglycerate mutase|protein_coding|supercont1.188:1032129-1033339:1|gene:AAEL006070
		AGAP009278-RA	Locus7192v1rpkm13.21	phosphorylase b kinase beta, kpbb|protein_coding|supercont1.205:451966-486666:1|gene:AAEL006436
		AGAP002647-RA	Locus340v1rpkm404.36	phosphorylase kinase, gamma|protein_coding|supercont1.910:8305-48298:-1|gene:AAEL013755
		AGAP007945-RA	Locus111v76rpkm11.93_PRE	NaC, pickpocket|protein_coding|supercont1.213:557983-577499:1|gene:AAEL006613
		AGAP011498-RA	Locus13881v1rpkm5.59	KCC1, potassium/chloride symporter, putative|protein_coding|supercont1.614:182991-420528:-1|gene:AAEL011792
		AGAP012048-RA	Locus328v1rpkm426.15	Probable citrate synthase 1, mitochondrial Precursor (EC 2.3.3.1)|protein_coding|supercont1.73:52106-91092:-1|gene:AAEL002956
		AGAP002748-RA	Locus9653v1rpkm9.57	protein kinase c|protein_coding|supercont1.17:1114738-1180292:-1|gene:AAEL000810
		AGAP008884-RA	Locus1272v1rpkm103.36	protoheme ix farnesyltransferase|protein_coding|supercont1.34:2322850-2347396:-1|gene:AAEL001479
		AGAP004833-RA	Locus3645v1rpkm29.31	prp4|protein_coding|supercont1.332:982301-1002361:1|gene:AAEL008556
		AGAP003030-RA	Locus427v1rpkm331.76	pyruvate dehydrogenase|protein_coding|supercont1.886:440196-443432:-1|gene:AAEL013613
		AGAP004596-RA	Locus614v1rpkm226.00	pyruvate kinase|protein_coding|supercont1.1334:9551-22044:1|gene:AAEL014913
		AGAP003622-RA	Locus4386v1rpkm23.32	queuine tRNA-ribosyltransferase|protein_coding|supercont1.531:680357-691255:1|gene:AAEL010993
		AGAP004890-RA	Locus1504v1rpkm84.12	ribose-phosphate pyrophosphokinase 1,|protein_coding|supercont1.109:383850-413063:1|gene:AAEL004178
		AGAP009619-RA	Locus3241v9rpkm8.96	s-adenosylmethionine decarboxylase|protein_coding|supercont1.24:1148486-1184534:1|gene:AAEL001176
		AGAP002464-RA	Locus300v1rpkm463.38	secreted ferritin G subunit precursor, putative|protein_coding|supercont1.50:332599-334312:1|gene:AAEL002158
		AGAP003174-RA	Locus6137v1rpkm15.85	serine/threonine protein kinase|protein_coding|supercont1.717:508496-534700:1|gene:AAEL012612
		AGAP001526-RA	Locus3539v2rpkm25.29	serine/threonine-protein kinase rio2 (rio kinase 2)|protein_coding|supercont1.542:261037-263467:-1|gene:AAEL011114
		AGAP002859-RA	Locus11776v1rpkm7.43	sodium/calcium exchanger|protein_coding|supercont1.920:115672-117435:1|gene:AAEL013788
		AGAP007054-RA	Locus11246v1rpkm7.93	sodium/dicarboxylate cotransporter, putative|protein_coding|supercont1.433:406569-423751:1|gene:AAEL009856
		AGAP009036-RA	Locus8v325rpkm1.41_PRE	NHE2, sodium/hydrogen exchanger 3 (nhe3)|protein_coding|supercont1.34:2622827-2864718:1|gene:AAEL001503
		AGAP004199-RA	Locus804v1rpkm171.42	sodium/solute symporter|protein_coding|supercont1.191:398355-439750:1|gene:AAEL006139
		AGAP001966-RA	Locus346v12rpkm4.93_PRE	sodium/solute symporter|protein_coding|supercont1.231:712104-738724:-1|gene:AAEL006995
		AGAP005322-RA	Locus3801v1rpkm28.00	srpk|protein_coding|supercont1.330:353649-368415:1|gene:AAEL008507
		AGAP005600-RA	Locus2838v1rpkm40.94	sugar transporter|protein_coding|supercont1.28:2155252-2174150:-1|gene:AAEL001257
		AGAP003494-RA	Locus5121v1rpkm19.45	sugar transporter|protein_coding|supercont1.480:872136-878800:1|gene:AAEL010485
		AGAP003020-RA	Locus8394v1rpkm11.14	sugar transporter|protein_coding|supercont1.513:662365-673517:-1|gene:AAEL010868
		AGAP007667-RA	Locus3150v1rpkm35.33	sugar transporter|protein_coding|supercont1.722:23213-25735:1|gene:AAEL012655
		AGAP010389-RA	Locus2298v1rpkm52.56	sulphate transporter|protein_coding|supercont1.89:1132017-1136380:1|gene:AAEL003548
		AGAP009334-RA	Locus470v5rpkm21.61_PRE	vacuolar ATP synthase proteolipid subunit|protein_coding|supercont1.657:510819-511454:-1|gene:AAEL012113
		AGAP000721-RA	Locus202v2rpkm260.00	vacuolar ATP synthase subunit ac39|protein_coding|supercont1.534:77023-93881:1|gene:AAEL011025
		AGAP005845-RA	Locus520v1rpkm269.85	vacuolar ATP synthase subunit c|protein_coding|supercont1.145:1425444-1447288:-1|gene:AAEL005173
		AGAP002401-RA	Locus166v5rpkm67.43_PRE	vacuolar ATP synthase subunit e|protein_coding|supercont1.646:107556-118880:-1|gene:AAEL012035
		AGAP001823-RA	Locus135v1rpkm1149.21	vacuolar ATP synthase subunit g|protein_coding|supercont1.744:232980-241703:1|gene:AAEL012819
		AGAP009486-RA	Locus210v1rpkm664.44	vacuolar ATP synthase subunit h|protein_coding|supercont1.209:782350-789653:1|gene:AAEL006516
		AGAP003588-RA	Locus504v1rpkm282.89	vacuolar ATP synthase subunit H|protein_coding|supercont1.510:74218-80126:1|gene:AAEL010819
		AGAP003879-RA	Locus216v3rpkm58.09_PRE	vacuolar ATP synthase subunit S1|protein_coding|supercont1.280:144629-146549:1|gene:AAEL007777
		AGAP001588-RA	Locus226v4rpkm43.26_PRE	vacuolar proton ATPases|protein_coding|supercont1.203:825145-850759:-1|gene:AAEL006390
		AGAP001587-RA	Locus3892v2rpkm21.32	vacuolar proton ATPases|protein_coding|supercont1.996:257762-261358:1|gene:AAEL014053
		AGAP003300-RA	Locus1752v1rpkm71.69	zinc transporter|protein_coding|supercont1.1260:115547-141103:-1|gene:AAEL014762
		AGAP012772-RA	Locus209v1rpkm669.53	zinc transporter|protein_coding|supercont1.303:183878-214522:-1|gene:AAEL008146
Sugar transporter	1.6	AGAP003020-RA	Locus8394v1rpkm11.14	sugar transporter|protein_coding|supercont1.513:662365-673517:-1|gene:AAEL010868
		AGAP003494-RA	Locus5121v1rpkm19.45	sugar transporter|protein_coding|supercont1.480:872136-878800:1|gene:AAEL010485
		AGAP005238-RA	Locus650v1rpkm213.44	glucose transporter (sugar transporter|protein_coding|supercont1.198:963478-965250:1|gene:AAEL006281
		AGAP005317-RA	Locus587v1rpkm236.03	adenylate cyclase|protein_coding|supercont1.39:1302040-1310287:1|gene:AAEL001699
		AGAP005322-RA	Locus3801v1rpkm28.00	srpk|protein_coding|supercont1.330:353649-368415:1|gene:AAEL008507
		AGAP005563-RA	Locus1855v1rpkm67.12	Facilitated trehalose transporter Tret1 |protein_coding|supercont1.11:611260-653920:-1|gene:AAEL000567
		AGAP005600-RA	Locus2838v1rpkm40.94	sugar transporter|protein_coding|supercont1.28:2155252-2174150:-1|gene:AAEL001257
		AGAP007253-RB	Locus2672v5rpkm25.29	hypothetical protein|protein_coding|supercont1.306:1243038-1250586:1|gene:AAEL017462
		AGAP007667-RA	Locus3150v1rpkm35.33	sugar transporter|protein_coding|supercont1.722:23213-25735:1|gene:AAEL012655
		AGAP007752-RA	Locus293v1rpkm477.85	sugar transporter|protein_coding|supercont1.238:1236340-1238155:-1|gene:AAEL007128
Solute:solute antiporter activity	1.36	AGAP002093-RA	Locus15496v1rpkm4.20	NHA1, conserved hypothetical protein|protein_coding|supercont1.541:775730-789466:-1|gene:AAEL011109
		AGAP002859-RA	Locus11776v1rpkm7.43	sodium/calcium exchanger|protein_coding|supercont1.920:115672-117435:1|gene:AAEL013788
		AGAP006115-RB	Locus2446v1rpkm49.29	AE, anion exchange protein 2, slc4a2|protein_coding|supercont1.28:416149-439338:1|gene:AAEL001269
		AGAP007253-RB	Locus2672v5rpkm25.29	hypothetical protein|protein_coding|supercont1.306:1243038-1250586:1|gene:AAEL017462
		AGAP009036-RA	Locus8v325rpkm1.41_PRE	NHE2, sodium/hydrogen exchanger 3 (nhe3)|protein_coding|supercont1.34:2622827-2864718:1|gene:AAEL001503
ATPase acitivity	1.3	AGAP010298-RA	Locus108v1rpkm1427.70	ATP synthase subunit d|protein_coding|supercont1.430:432423-461175:1|gene:AAEL009808
		AGAP007504-RA	Locus5891v1rpkm16.59	ATP-binding cassette sub-family A member 3, putative|protein_coding|supercont1.321:644598-665708:-1|gene:AAEL008388
		AGAP001775-RA	Locus288v6rpkm99.07	ATP-binding cassette transporter|protein_coding|supercont1.180:711724-765986:1|gene:AAEL005937
		AGAP003221-RA	Locus2243v1rpkm54.32	ATP-binding cassette transporter|protein_coding|supercont1.180:786121-801780:1|gene:AAEL005929
		AGAP003508-RA	Locus7905v1rpkm11.89	ATP-dependent RNA and DNA helicase|protein_coding|supercont1.260:639818-653813:1|gene:AAEL007512
		AGAP006941-RA	Locus3672v1rpkm29.08	ATP-dependent RNA helicase DDX51|protein_coding|supercont3.31:1312821-1315225:1|gene:CPIJ002335
		AGAP006138-RA	Locus4843v1rpkm20.89	ATP-dependent RNA helicase|protein_coding|supercont1.1050:118636-120887:-1|gene:AAEL014256
		AGAP011149-RA	Locus1201v1rpkm111.15	ATP-dependent RNA helicase|protein_coding|supercont1.119:1145628-1166326:1|gene:AAEL004419
		AGAP007212-RA	Locus4692v1rpkm21.61	ATP-dependent RNA helicase|protein_coding|supercont1.588:93215-114075:1|gene:AAEL011534
		AGAP012005-RA	Locus1177v2rpkm70.56	ATP-dependent transporter|protein_coding|supercont1.473:244386-260577:1|gene:AAEL010359
		AGAP002693-RA	Locus448v1rpkm321.88	ATP-dependent transporter|protein_coding|supercont1.529:122846-144067:-1|gene:AAEL010977
		AGAP002182-RA	Locus439v1rpkm327.97	bacterial-type ABC transport ATP-binding subunit? or RNAse l inhibitor|protein_coding|supercont1.450:713084-727146:1|gene:AAEL010059
		AGAP011961-RA	Locus11197v1rpkm7.97	conserved hypothetical protein|protein_coding|supercont1.1463:52625-64478:-1|gene:AAEL015080
		AGAP005130-RA	Locus3116v1rpkm35.93	DEAD box ATP-dependent RNA helicase|protein_coding|supercont1.1332:89122-91670:1|gene:AAEL014904
		AGAP008601-RA	Locus2042v1rpkm60.26	DEAD box ATP-dependent RNA helicase|protein_coding|supercont1.172:1916058-1924962:1|gene:AAEL005744
		AGAP012045-RA	Locus1486v4rpkm26.53	DEAD box ATP-dependent RNA helicase|protein_coding|supercont1.345:873129-883131:-1|gene:AAEL008738
		AGAP010702-RA	Locus7078v1rpkm13.40	DEAD box ATP-dependent RNA helicase|protein_coding|supercont1.345:904455-925548:1|gene:AAEL008728
		AGAP011084-RA	Locus3469v1rpkm31.21	DEAD box ATP-dependent RNA helicase|protein_coding|supercont1.470:402844-410706:-1|gene:AAEL010317
		AGAP009808-RA	Locus2122v1rpkm57.77	DEAD box ATP-dependent RNA helicase|protein_coding|supercont1.965:35685-37323:1|gene:AAEL013950
		AGAP006165-RB	Locus4117v1rpkm25.33	E1a binding protein P400|protein_coding|supercont1.33:2657259-2734236:1|gene:AAEL001440
		AGAP009600-RA	Locus4878v1rpkm20.69	helicase|protein_coding|supercont1.366:987790-1019963:-1|gene:AAEL009067
		AGAP006273-RA	Locus572v9rpkm18.85_PRE	lipid a export ATP-binding/permease protein msba|protein_coding|supercont1.58:1203051-1224141:-1|gene:AAEL002468
		AGAP001290-RA	Locus6199v1rpkm15.64	replication factor C large subunit, putative|protein_coding|supercont1.30:1273006-1288689:1|gene:AAEL001324
		AGAP002490-RA	Locus2016v1rpkm61.13	transcriptional regulator ATRX (X-linked helicase II)|protein_coding|supercont1.23:1086273-1138836:1|gene:AAEL001141
		AGAP002401-RA	Locus166v5rpkm67.43_PRE	vacuolar ATP synthase subunit e|protein_coding|supercont1.646:107556-118880:-1|gene:AAEL012035
		AGAP009486-RA	Locus210v1rpkm664.44	vacuolar ATP synthase subunit h|protein_coding|supercont1.209:782350-789653:1|gene:AAEL006516
		AGAP003879-RA	Locus216v3rpkm58.09_PRE	vacuolar ATP synthase subunit S1|protein_coding|supercont1.280:144629-146549:1|gene:AAEL007777
Mitochondrial carrier protein	1.3	AGAP002288-RA	Locus6569v1rpkm14.63	3-hydroxy-3-methylglutaryl-coenzyme A reductase|protein_coding|supercont1.388:832804-920798:-1|gene:AAEL009311
		AGAP007722-RA	Locus5020v1rpkm19.93	Adenylate kinase 2, mitochondrial (AK 2)(EC 2.7.4.3)(ATP-AMP transphosphorylase 2)|protein_coding|supercont1.732:398221-413423:-1|gene:AAEL012731
		AGAP006782-RA	Locus1v1rpkm15043.50	ADP,ATP carrier protein|protein_coding|supercont1.132:1668790-1683162:1|gene:AAEL004855
		AGAP008729-RA	Locus2668v2rpkm42.76	alkaline ceramidase|protein_coding|supercont1.38:337341-366437:-1|gene:AAEL001645
		AGAP012412-RA	Locus6363v1rpkm15.19	ceramide glucosyltransferase|protein_coding|supercont1.13:982739-983941:-1|gene:AAEL000634
		AGAP009929-RA	Locus2306v1rpkm52.43	chromosome region maintenance protein 1/exportin|protein_coding|supercont1.34:2261616-2300252:1|gene:AAEL001484
		AGAP003987-RA	Locus952v1rpkm144.47	complement component|protein_coding|supercont1.541:185378-197476:1|gene:AAEL011090
		AGAP002193-RA	Locus3783v1rpkm28.13	conserved hypothetical protein|protein_coding|supercont1.20:2451190-2500518:-1|gene:AAEL001007
		AGAP010210-RA	Locus1127v1rpkm117.95	conserved hypothetical protein|protein_coding|supercont1.44:571716-573422:1|gene:AAEL001852
		AGAP002364-RA	Locus815v1rpkm169.27	conserved hypothetical protein|protein_coding|supercont1.446:573760-611655:-1|gene:AAEL010004
		AGAP011399-RA	Locus5536v1rpkm17.83	conserved hypothetical protein|protein_coding|supercont1.69:595959-611430:1|gene:AAEL002823
		AGAP003843-RA	Locus1845v1rpkm67.75	cytochrome C1 heme lyase|protein_coding|supercont1.1194:140785-152153:-1|gene:AAEL014630
		AGAP011686-RA	Locus3413v1rpkm31.80	germ cell-less protein|protein_coding|supercont1.18:83254-87334:1|gene:AAEL000856
		AGAP005239-RA	Locus4423v1rpkm23.16	glucose transporter (sugar transporter|protein_coding|supercont1.198:965420-980370:1|gene:AAEL006274
		AGAP002351-RA	Locus5443v1rpkm18.14	hypothetical protein|protein_coding|supercont1.818:16736-23980:1|gene:AAEL013293
		AGAP011156-RA	Locus2717v1rpkm43.31	importin 9 (imp9) (ran-binding protein 9)|protein_coding|supercont1.119:1938562-1958830:1|gene:AAEL004441
		AGAP005401-RA	Locus1070v1rpkm124.84	importin alpha|protein_coding|supercont1.517:647153-658463:1|gene:AAEL010900
		AGAP001273-RA	Locus1444v1rpkm89.41	importin alpha|protein_coding|supercont1.599:224876-245535:-1|gene:AAEL011657
		AGAP006942-RA	Locus1842v1rpkm67.83	importin beta-4|protein_coding|supercont1.497:10023-16475:1|gene:AAEL010698
		AGAP007786-RA	Locus851v1rpkm162.97	isocitrate dehydrogenase|protein_coding|supercont1.456:172203-183455:-1|gene:AAEL010143
		AGAP002728-RA	Locus471v1rpkm298.66	isocitrate dehydrogenase|protein_coding|supercont1.8:2788715-2803612:-1|gene:AAEL000454
		AGAP004095-RA	Locus3483v1rpkm31.07	mitchondrial carnitine/acylcarnitine carrier protein CACL, putative|protein_coding|supercont1.74:2065677-2081669:1|gene:AAEL002985
		AGAP011839-RA	Locus1901v1rpkm65.34	mitochondrial carrier protein|protein_coding|supercont1.620:537780-549757:1|gene:AAEL011842
		AGAP009333-RA	Locus1844v1rpkm67.77	mitochondrial carrier protein|protein_coding|supercont1.657:455444-464121:-1|gene:AAEL012117
		AGAP003208-RA	Locus2105v1rpkm58.21	mitochondrial glutamate carrier, putative|protein_coding|supercont1.108:2185668-2201238:-1|gene:AAEL004124
		AGAP000291-RA	Locus1304v1rpkm100.22	mitochondrial import inner membrane translocase subunit tim44|protein_coding|supercont1.748:384171-386213:-1|gene:AAEL012845
		AGAP012339-RA	Locus1677v3rpkm35.78	mitochondrial import receptor subunit tom20|protein_coding|supercont1.253:915907-928905:-1|gene:AAEL007392
		AGAP007871-RA	Locus1886v1rpkm65.95	mitochondrial import receptor subunit tom40|protein_coding|supercont1.231:1064378-1075865:1|gene:AAEL007001
		AGAP001134-RA	Locus2326v1rpkm51.92	mitochondrial ribosomal protein, S30, putative|protein_coding|supercont1.616:424327-426966:1|gene:AAEL011814
		AGAP006804-RA	Locus2819v1rpkm41.37	mitochondrial ribosome recycling factor|protein_coding|supercont1.381:960705-961481:1|gene:AAEL009225
		AGAP000958-RA	Locus1577v1rpkm80.41	mitochondrial solute carrier|protein_coding|supercont1.202:1463528-1541267:-1|gene:AAEL006362
		AGAP006508-RB	Locus864v1rpkm161.01	small calcium-binding mitochondrial carrier, putative|protein_coding|supercont1.124:1338253-1452205:1|gene:AAEL004589
		AGAP001823-RA	Locus135v1rpkm1149.21	vacuolar ATP synthase subunit g|protein_coding|supercont1.744:232980-241703:1|gene:AAEL012819
		AGAP009486-RA	Locus210v1rpkm664.44	vacuolar ATP synthase subunit h|protein_coding|supercont1.209:782350-789653:1|gene:AAEL006516

## Sheet: 12 h-Up--Redox and detox
Functional cluster	Enrichment value	An. gambiae ortholog	Ae. albopictus ID	Function
Thioredoxin	5.74	AGAP005782-RA	Locus1441v1rpkm89.50	arsenical pump-driving ATPase|protein_coding|supercont1.543:510996-512921:-1|gene:AAEL011136
		AGAP001613-RA	Locus3037v1rpkm37.08	conserved hypothetical protein|protein_coding|supercont1.11:3786815-3803542:1|gene:AAEL000574
		AGAP009202-RA	Locus811v1rpkm170.03	conserved hypothetical protein|protein_coding|supercont1.291:1383955-1387011:1|gene:AAEL007944
		AGAP005462-RA	Locus768v1rpkm178.83	conserved hypothetical protein|protein_coding|supercont1.311:867350-869382:1|gene:AAEL008291
		AGAP009997-RA	Locus2610v1rpkm45.68	conserved hypothetical protein|protein_coding|supercont1.640:258689-264164:1|gene:AAEL011995
		AGAP011754-RA	Locus2900v1rpkm39.69	copper-transporting ATPase 1, 2 (copper pump 1, 2)|protein_coding|supercont1.86:418792-473283:-1|gene:AAEL003433
		AGAP000395-RA	Locus3179v1rpkm34.83	endoplasmic reticulum protein erp29|protein_coding|supercont1.996:9512-10640:1|gene:AAEL014052
		AGAP003415-RA	Locus1230v1rpkm107.86	glutaredoxin, grx|protein_coding|supercont1.81:2432345-2433517:1|gene:AAEL003206
		AGAP009738-RA	Locus362v1rpkm383.78	glutaredoxin, putative|protein_coding|supercont1.657:536450-540445:1|gene:AAEL012116
		AGAP011107-RA	Locus3280v1rpkm33.47	glutaredoxin, putative|protein_coding|supercont1.976:247115-256978:1|gene:AAEL013980
		AGAP000804-RA	Locus5104v2rpkm18.49	glutathione peroxidase|protein_coding|supercont1.322:75302-84087:-1|gene:AAEL008397
		AGAP004164-RD	Locus12964v1rpkm6.35	glutathione transferase D10, putative|protein_coding|supercont1.220:1465735-1487859:-1|gene:AAEL006764
		AGAP004164-RB	Locus230v1rpkm608.11	glutathione transferase|protein_coding|supercont1.22:2945238-2964060:-1|gene:AAEL001061
		AGAP004164-RA	Locus404v1rpkm345.13	glutathione transferase|protein_coding|supercont1.22:2945964-2964060:-1|gene:AAEL001061
		AGAP009193-RA	Locus192v2rpkm358.59	glutathione transferase|protein_coding|supercont1.291:910773-911587:-1|gene:AAEL007962
		AGAP000761-RA	Locus2461v1rpkm49.12	glutathione transferase|protein_coding|supercont1.362:1360128-1360932:1|gene:AAEL009017
		AGAP010404-RA	Locus10693v1rpkm8.44	glutathione transferase|protein_coding|supercont1.607:101818-117128:-1|gene:AAEL011741
		AGAP005749-RA	Locus1642v1rpkm76.86	glutathione transferase|protein_coding|supercont1.76:650012-653801:1|gene:AAEL017085
		AGAP008389-RA	Locus2800v1rpkm41.80	hypothetical protein|protein_coding|supercont1.43:1220676-1256653:-1|gene:AAEL018278
		AGAP000307-RA	Locus3183v20rpkm7.74	integrin alpha-ps|protein_coding|supercont1.3282:1902-5834:1|gene:AAEL015560
		AGAP009910-RA	Locus3731v1rpkm28.62	ku P80 DNA helicase|protein_coding|supercont1.94:1901667-1910887:1|gene:AAEL003684
		AGAP008298-RA	Locus3438v1rpkm31.51	mitosis protein dim1|protein_coding|supercont1.204:1092803-1093600:1|gene:AAEL006401
		AGAP002170-RA	Locus1314v3rpkm0.00_PRE	NADH-ubiquinone oxidoreductase 24 kda subunit|protein_coding|supercont1.160:786975-799419:1|gene:AAEL005508
		AGAP012407-RA	Locus685v2rpkm181.17	protein disulfide isomerase|protein_coding|supercont1.13:666927-684293:-1|gene:AAEL000641
		AGAP010217-RA	Locus4212v1rpkm24.63	protein disulfide isomerase|protein_coding|supercont1.314:1172657-1195194:-1|gene:AAEL008319
		AGAP007393-RC	Locus446v1rpkm323.14	protein disulfide isomerase|protein_coding|supercont1.32:3017928-3028913:-1|gene:AAEL001432
		AGAP000044-RA	Locus420v1rpkm338.53	protein disulfide isomerase|protein_coding|supercont1.59:950519-959739:-1|gene:AAEL002501
		AGAP001919-RA	Locus932v1rpkm147.27	protein disulfide-isomerase A6 precursor|protein_coding|supercont1.450:177582-179259:-1|gene:AAEL010065
		AGAP009584-RA	Locus174v1rpkm852.59	thioredoxin (TRX), putative|protein_coding|supercont1.507:194815-217049:1|gene:AAEL010777
		AGAP011054-RA	Locus424v1rpkm334.03	Thioredoxin Peroxidase.|protein_coding|supercont1.107:2094566-2095144:-1|gene:AAEL004112
		AGAP007543-RA	Locus1305v1rpkm100.20	Thioredoxin Peroxidase.|protein_coding|supercont1.1159:109828-128887:1|gene:AAEL014548
		AGAP011824-RA	Locus311v3rpkm16.09_PRE	Thioredoxin Peroxidase.|protein_coding|supercont1.53:1817925-1834415:-1|gene:AAEL002309
		AGAP000565-RA	Locus116v6rpkm112.55_PRE	thioredoxin reductase|protein_coding|supercont1.71:1067969-1080318:-1|gene:AAEL002886
		AGAP007201-RA	Locus501v1rpkm285.11	thioredoxin, putative|protein_coding|supercont1.391:749218-750950:1|gene:AAEL009351
		AGAP000376-RA	Locus6770v1rpkm14.08	transferrin|protein_coding|supercont1.2392:7829-10156:-1|gene:AAEL015458
		AGAP002363-RA	Locus3759v1rpkm28.38	transmembrane protein, putative|protein_coding|supercont1.446:526663-546752:1|gene:AAEL009995
Alanine, aspartate and glutamate metabolism	2.14	AGAP005781-RA	Locus658v1rpkm210.72	2-amino-3-ketobutyrate coenzyme a ligase|protein_coding|supercont1.677:96481-116625:1|gene:AAEL012318
		AGAP010368-RA	Locus1053v1rpkm127.12	2-hydroxyphytanoyl-coa lyase|protein_coding|supercont1.1229:163826-166620:-1|gene:AAEL014707
		AGAP000551-RA	Locus1550v1rpkm82.32	2-oxoglutarate dehydrogenase|protein_coding|supercont1.156:172085-189630:-1|gene:AAEL005429
		AGAP006966-RB	Locus11078v1rpkm8.08	4-aminobutyrate aminotransferase|protein_coding|supercont1.716:198745-218047:-1|gene:AAEL012609
		AGAP000901-RA	Locus262v1rpkm543.12	alanine aminotransferase|protein_coding|supercont1.435:385044-446808:1|gene:AAEL009872
		AGAP000313-RA	Locus773v9rpkm16.56_PRE	alanine-glyoxylate aminotransferase|protein_coding|supercont1.699:382496-427708:1|gene:AAEL012464
		AGAP004142-RA	Locus738v8rpkm6.50_PRE	aspartate aminotransferase|protein_coding|supercont1.713:546439-562518:-1|gene:AAEL012579
		AGAP004742-RB	Locus1433v1rpkm89.78	carboxylase:pyruvate/acetyl-coa/propionyl-coa|protein_coding|supercont1.418:631923-655851:-1|gene:AAEL009691
		AGAP001826-RA	Locus4580v1rpkm22.24	conserved hypothetical protein|protein_coding|supercont1.441:666495-677926:1|gene:AAEL009955
		AGAP002198-RA	Locus15903v1rpkm3.81	conserved hypothetical protein|protein_coding|supercont1.738:244245-275991:-1|gene:AAEL012764
		AGAP011352-RA	Locus1644v2rpkm59.62	glucosamine-fructose-6-phosphate aminotransferase|protein_coding|supercont1.401:319111-322953:1|gene:AAEL009510
		AGAP002425-RA	Locus985v1rpkm138.17	glutamate decarboxylase|protein_coding|supercont1.524:331240-339730:1|gene:AAEL010951
		AGAP000861-RA	Locus4114v1rpkm25.34	group ii plp decarboxylase|protein_coding|supercont1.523:77925-98817:-1|gene:AAEL010939
		AGAP002378-RA	Locus1327v1rpkm98.94	hypothetical protein|protein_coding|supercont1.438:520427-530122:1|gene:AAEL017333
		AGAP006349-RA	Locus6802v1rpkm14.00	hypothetical protein|protein_coding|supercont1.653:299172-373824:1|gene:AAEL012085
		AGAP011158-RA	Locus1155v1rpkm115.74	kynurenine aminotransferase|protein_coding|supercont1.119:2025437-2036242:1|gene:AAEL004435
		AGAP004598-RA	Locus111v11rpkm89.09_PRE	phosphoserine aminotransferase|protein_coding|supercont1.713:246383-247699:1|gene:AAEL012578
		AGAP000971-RA	Locus4629v1rpkm21.94	prolyl 4-hydroxylase alpha subunit 1,|protein_coding|supercont1.232:1103377-1136055:-1|gene:AAEL007038
		AGAP004366-RA	Locus306v3rpkm320.95	pyrroline-5-carboxylate dehydrogenase|protein_coding|supercont1.155:1662252-1728445:-1|gene:AAEL005422
		AGAP003490-RA	Locus301v1rpkm461.24	serine-pyruvate aminotransferase|protein_coding|supercont1.480:686341-698153:1|gene:AAEL010480
		AGAP001724-RA	Locus3042v2rpkm12.32	sphingosine phosphate lyase|protein_coding|supercont1.81:2550083-2553816:-1|gene:AAEL003188
Disulfite oxidoreductase activity	1.97	AGAP000565-RA	Locus116v6rpkm112.55_PRE	thioredoxin reductase|protein_coding|supercont1.71:1067969-1080318:-1|gene:AAEL002886
		AGAP002816-RA	Locus3281v1rpkm33.46	conserved hypothetical protein|protein_coding|supercont1.49:2407778-2426969:-1|gene:AAEL002102
		AGAP002985-RA	Locus8052v1rpkm11.63	structural maintenance of chromosomes 6 smc6|protein_coding|supercont1.61:178098-198927:1|gene:AAEL002581
		AGAP003415-RA	Locus1230v1rpkm107.86	glutaredoxin, grx|protein_coding|supercont1.81:2432345-2433517:1|gene:AAEL003206
		AGAP007201-RA	Locus501v1rpkm285.11	thioredoxin, putative|protein_coding|supercont1.391:749218-750950:1|gene:AAEL009351
		AGAP009584-RA	Locus174v1rpkm852.59	thioredoxin (TRX), putative|protein_coding|supercont1.507:194815-217049:1|gene:AAEL010777
		AGAP011107-RA	Locus3280v1rpkm33.47	glutaredoxin, putative|protein_coding|supercont1.976:247115-256978:1|gene:AAEL013980
Ommochrome metabolic process	1.93	AGAP005581-RA	Locus628v1rpkm220.00	3-hydroxyisobutyrate dehydrogenase|protein_coding|supercont1.957:58120-73356:-1|gene:AAEL013904
		AGAP002721-RA	Locus1037v1rpkm130.08	Tryptophan 2,3-dioxygenase (TDO)(EC 1.13.11.11)(Tryptophan pyrrolase)(Tryptophanase)(Tryptophan oxygenase)(TRPO)(TO)(Tryptamin 2,3-dioxygenase)|protein_coding|supercont1.8:3404783-3430186:1|gene:AAEL000428
		AGAP005948-RA	Locus1403v1rpkm92.17	Kynurenine 3-monooxygenase (EC 1.14.13.9)(Kynurenine 3-hydroxylase)|protein_coding|supercont1.354:1087110-1109778:-1|gene:AAEL008879
		AGAP004749-RB	Locus2701v1rpkm43.67	coproporphyrinogen iii oxidase|protein_coding|supercont1.835:100028-112785:1|gene:AAEL013389
		AGAP003704-RA	Locus4094v1rpkm25.49	Protoporphyrinogen IX oxidase, putative|protein_coding|supercont1.96:2030885-2032330:1|gene:AAEL003762
		AGAP005723-RA	Locus5562v1rpkm17.71	adenine phosphoribosyltransferase, putative|protein_coding|supercont1.183:860223-861764:-1|gene:AAEL005976
		AGAP010866-RA	Locus1067v1rpkm125.20	6-phosphogluconolactonase|protein_coding|supercont1.1035:174658-175818:1|gene:AAEL014204
		AGAP010935-RA	Locus2593v1rpkm45.98	porphobilinogen synthase|protein_coding|supercont1.53:401023-409967:-1|gene:AAEL002304
		AGAP011457-RA	Locus9163v1rpkm10.18	ribose-5-phosphate isomerase|protein_coding|supercont1.596:647753-648813:1|gene:AAEL011627
		AGAP000161-RA	Locus2897v1rpkm39.72	apl5 protein (spac144.06 protein)|protein_coding|supercont1.327:98840-140217:1|gene:AAEL008462
		AGAP001484-RA	Locus2107v1rpkm58.17	clathrin coat adaptor ap3 medium chain|protein_coding|supercont1.579:398976-401582:-1|gene:AAEL011429
		AGAP000439-RA	Locus5118v1rpkm19.48	conserved hypothetical protein|protein_coding|supercont1.71:1597423-1611308:1|gene:AAEL002898
		AGAP011754-RA	Locus2900v1rpkm39.69	copper-transporting ATPase 1, 2 (copper pump 1, 2)|protein_coding|supercont1.86:418792-473283:-1|gene:AAEL003433
		AGAP009738-RA	Locus362v1rpkm383.78	glutaredoxin, putative|protein_coding|supercont1.657:536450-540445:1|gene:AAEL012116
		AGAP006072-RA	Locus3835v1rpkm27.67	molybdopterin cofactor synthesis protein a|protein_coding|supercont1.2:234647-315189:-1|gene:AAEL000126
		AGAP007743-RA	Locus1556v2rpkm67.95	monocarboxylate transporter|protein_coding|supercont1.89:2701284-2718487:1|gene:AAEL003524
		AGAP009786-RA	Locus113v1rpkm1320.32	phosphoribosylamine-glycine ligase|protein_coding|supercont1.492:624556-660196:-1|gene:AAEL010640
		AGAP004366-RA	Locus306v3rpkm320.95	pyrroline-5-carboxylate dehydrogenase|protein_coding|supercont1.155:1662252-1728445:-1|gene:AAEL005422
ATPase, AAA-type	1.49	AGAP000616-RA	Locus1125v1rpkm118.14	26S protease regulatory subunit 6a|protein_coding|supercont1.59:1067031-1074156:1|gene:AAEL002508
		AGAP001407-RA	Locus2134v2rpkm24.29	26S protease regulatory subunit S10b|protein_coding|supercont1.123:1841147-1853090:-1|gene:AAEL004563
		AGAP007243-RA	Locus1011v2rpkm109.85	26S protease regulatory subunit|protein_coding|supercont1.1235:159581-162179:-1|gene:AAEL014723
		AGAP003216-RA	Locus878v1rpkm157.84	26S protease regulatory subunit|protein_coding|supercont1.656:389571-391272:1|gene:AAEL012095
		AGAP011174-RA	Locus3118v2rpkm30.64	26S protease regulatory subunit|protein_coding|supercont1.766:426545-434018:1|gene:AAEL012943
		AGAP001523-RA	Locus4913v1rpkm20.49	ABC transporter|protein_coding|supercont1.1224:80764-141582:-1|gene:AAEL014699
		AGAP002278-RA	Locus1109v1rpkm119.76	ABC transporter|protein_coding|supercont1.302:73729-107503:1|gene:AAEL008134
		AGAP009463-RA	Locus11149v1rpkm8.02	ABC transporter|protein_coding|supercont1.337:470559-520918:-1|gene:AAEL008635
		AGAP001234-RA	Locus5046v1rpkm19.82	activating signal cointegrator 1 complex subunit 3, helc1|protein_coding|supercont1.998:525-1944:1|gene:AAEL014063
		AGAP005639-RA	Locus1967v1rpkm63.05	ATP-binding cassette transporter|protein_coding|supercont1.474:313030-327570:1|gene:AAEL010379
		AGAP004603-RA	Locus3018v2rpkm25.47	ATP-binding cassette transporter|protein_coding|supercont1.688:67827-73302:-1|gene:AAEL012395
		AGAP012249-RA	Locus1593v1rpkm79.41	ATP-dependent transporter|protein_coding|supercont1.23:2940742-2962095:-1|gene:AAEL001101
		AGAP002071-RA	Locus1648v1rpkm76.52	conserved hypothetical protein|protein_coding|supercont1.449:843528-895566:1|gene:AAEL010047
		AGAP009424-RA	Locus5883v1rpkm16.62	conserved hypothetical protein|protein_coding|supercont3.13:37055-57631:1|gene:CPIJ001097
		AGAP009746-RA	Locus2713v1rpkm43.42	RuvB-like helicase 1 (EC 3.6.4.12)(Pontin)|protein_coding|supercont1.127:1352975-1354957:-1|gene:AAEL004686
		AGAP004610-RA	Locus3448v2rpkm30.50	signal recognition particle 54 kda protein|protein_coding|supercont1.787:261465-326878:-1|gene:AAEL013076
		AGAP010894-RA	Locus2283v1rpkm52.97	signal recognition particle receptor alpha subunit (sr-alpha)|protein_coding|supercont1.177:1753544-1769237:1|gene:AAEL005856
		AGAP005630-RA	Locus740v1rpkm186.80	spermatogenesis associated factor|protein_coding|supercont1.488:609042-633400:-1|gene:AAEL010585
