# Supplementary material for: A de novo transcriptome of the Malpighian tubules in non-blood-fed and blood-fed Asian tiger mosquitoes Aedes albopictus: insights into diuresis, detoxification, and blood meal processing
Source: PeerJ. 2016 Mar 10;4:e1784. doi: 10.7717/peerj.1784 (PMC4793337; doi:10.7717/peerj.1784)
Supplement: Table S6 — Each sheet represents a different functional category and direction of regulation. [file peerj-04-1784-s007.xls]

## Sheet: 24 h-Down--Transcrip-transla
Functional cluster	Enrichment value	An. gambiae ortholog	Ae. albopictus ID	Function
Translation/ribosome	44.02	AGAP001937-RA	Locus2806v2rpkm10.99	mitochondrial ribosomal protein, L33, putative|protein_coding|supercont1.393:578058-578390:-1|gene:AAEL009379
		AGAP009998-RA	Locus25v1rpkm4233.27	40S ribosomal protein S11|protein_coding|supercont1.55:861608-869443:1|gene:AAEL002372
		AGAP011077-RA	Locus32v1rpkm3719.98	40S ribosomal protein S12|protein_coding|supercont1.470:507191-509732:-1|gene:AAEL010299
		AGAP005947-RA	Locus45v1rpkm3143.95	ribosomal protein S15p/S13e|protein_coding|supercont1.92:1846025-1850131:-1|gene:AAEL003582
		AGAP002346-RA	Locus218v3rpkm10.95_PRE	40S ribosomal protein S14 |protein_coding|supercont1.148:1971280-1977226:-1|gene:AAEL005266
		AGAP004887-RA	Locus39v1rpkm3473.10	40S ribosomal protein S17|protein_coding|supercont1.109:314551-321576:-1|gene:AAEL004175
		AGAP005131-RA	Locus65v1rpkm2348.65	40S ribosomal protein S24|protein_coding|supercont1.1059:149067-149948:-1|gene:AAEL014292
		AGAP012100-RA	Locus100v1rpkm1523.73	40S ribosomal protein S26|protein_coding|supercont1.69:178465-180889:-1|gene:AAEL002832
		AGAP003532-RA	Locus2v1rpkm9377.86	40S ribosomal protein S3a |protein_coding|supercont1.179:1442321-1461884:1|gene:AAEL005901
		AGAP010592-RA	Locus29v1rpkm3812.35	40S ribosomal protein S7|protein_coding|supercont1.401:451138-457168:-1|gene:AAEL009496
		AGAP011777-RA	Locus93v1rpkm1673.32	40S ribosomal protein SA |protein_coding|supercont1.300:434743-437418:-1|gene:AAEL008083
		AGAP011635-RA	Locus1638v1rpkm77.14	39S ribosomal protein L35, mitochondrial precursor|protein_coding|supercont3.1517:33035-33779:1|gene:CPIJ019136
		AGAP001805-RA	Locus74v1rpkm2004.75	cold induced protein (BnC24A), putative|protein_coding|supercont1.141:890578-899801:-1|gene:AAEL005097
		AGAP004919-RA	Locus52v1rpkm2688.66	ribosomal protein L15|protein_coding|supercont1.733:257136-258939:1|gene:AAEL012736
		AGAP011687-RA	Locus27v1rpkm3837.73	60S ribosomal protein L27e|protein_coding|supercont1.1288:1948-8148:-1|gene:AAEL014838
		AGAP010163-RA	Locus19v1rpkm4766.94	60S ribosomal protein L38 |protein_coding|supercont1.157:1727499-1728058:1|gene:AAEL005451
		AGAP009031-RA	Locus70v1rpkm2181.91	60S ribosomal protein L5 |protein_coding|supercont1.114:1986883-1991252:1|gene:AAEL004325
		AGAP005960-RA	Locus71v1rpkm2113.42	60S ribosomal protein L7a|protein_coding|supercont1.171:194630-199034:1|gene:AAEL005722
		AGAP000012-RA	Locus4924v1rpkm20.43	tyrosyl-tRNA synthetase|protein_coding|supercont1.487:445033-447867:1|gene:AAEL010563
		AGAP000508-RA	Locus5073v1rpkm19.70	mitochondrial ribosomal protein, L22, putative|protein_coding|supercont1.32:3160191-3161002:-1|gene:AAEL001439
		AGAP000654-RA	Locus83v1rpkm1885.00	40S ribosomal protein S30|protein_coding|supercont1.415:1026155-1044185:1|gene:AAEL009653
		AGAP000739-RA	Locus24v1rpkm4319.18	40S ribosomal protein S10|protein_coding|supercont1.48:1339383-1340375:1|gene:AAEL002047
		AGAP000857-RA	Locus1831v1rpkm68.45	mitochondrial 39S ribosomal protein L3|protein_coding|supercont1.791:496929-537076:-1|gene:AAEL013116
		AGAP000883-RA	Locus415v4rpkm284.99	elongation factor 1 gamma|protein_coding|supercont1.563:142002-152546:1|gene:AAEL011288
		AGAP000890-RA	Locus2325v1rpkm51.92	mitochondrial ribosomal protein, S29, putative|protein_coding|supercont1.272:1160533-1161958:1|gene:AAEL007668
		AGAP002395-RA	Locus10v1rpkm6321.76	60S ribosomal protein L10|protein_coding|supercont1.59:2284887-2287194:1|gene:AAEL002534
		AGAP001134-RA	Locus2326v1rpkm51.92	mitochondrial ribosomal protein, S30, putative|protein_coding|supercont1.616:424327-426966:1|gene:AAEL011814
		AGAP001139-RA	Locus2087v1rpkm58.79	39S ribosomal protein L19, mitochondrial precursor|protein_coding|supercont1.114:2162086-2163588:-1|gene:AAEL004306
		AGAP001146-RA	Locus7247v1rpkm13.10	conserved hypothetical protein|protein_coding|supercont1.116:981915-985089:-1|gene:AAEL004364
		AGAP001274-RA	Locus33v1rpkm3646.14	40S ribosomal protein S15|protein_coding|supercont1.599:250592-251228:1|gene:AAEL011656
		AGAP001276-RA	Locus5052v1rpkm19.80	aspartyl-tRNA synthetase|protein_coding|supercont1.599:190215-191866:1|gene:AAEL011655
		AGAP001408-RA	Locus78v1rpkm1942.69	ribosomal protein L35, putative|protein_coding|supercont1.166:1475626-1480545:-1|gene:AAEL005629
		AGAP001545-RA	Locus167v1rpkm899.28	60S ribosomal protein L24|protein_coding|supercont1.725:164571-165438:1|gene:AAEL012681
		AGAP001595-RA	Locus60v1rpkm2598.77	ribosomal protein S29, putative|protein_coding|supercont1.284:215393-216008:1|gene:AAEL007824
		AGAP001738-RA	Locus5986v1rpkm16.27	mitochondrial ribosomal protein L1|protein_coding|supercont1.125:1442159-1443554:-1|gene:AAEL004643
		AGAP001795-RA	Locus4142v1rpkm25.10	chromo domain protein|protein_coding|supercont1.67:2801004-2802533:1|gene:AAEL002772
		AGAP001796-RA	Locus6296v1rpkm15.37	conserved hypothetical protein|protein_coding|supercont1.67:2784153-2800764:-1|gene:AAEL002758
		AGAP001865-RA	Locus1969v1rpkm63.03	mitochondrial ribosomal protein L17|protein_coding|supercont1.85:2004889-2005646:1|gene:AAEL003397
		AGAP001910-RA	Locus132v2rpkm1039.45	40S ribosomal protein S3|protein_coding|supercont1.305:1304567-1322431:-1|gene:AAEL008192
		AGAP001911-RA	Locus53v1rpkm2685.19	60S ribosomal protein L6|protein_coding|supercont1.305:1330712-1331711:1|gene:AAEL008188
		AGAP001971-RA	Locus625v1rpkm221.04	ubiquitin|protein_coding|supercont1.99:661807-664815:1|gene:AAEL003877
		AGAP001998-RA	Locus2327v1rpkm51.82	mitochondrial ribosomal protein, S10, putative|protein_coding|supercont1.187:490649-492324:-1|gene:AAEL006049
		AGAP002088-RA	Locus5489v1rpkm18.01	U3 small nucleolar RNA-associated protein homolog, putative|protein_coding|supercont1.8:2460670-2466261:-1|gene:AAEL000422
		AGAP002101-RA	Locus1226v1rpkm108.10	isoleucyl tRNA synthetase|protein_coding|supercont1.7:4386853-4416525:-1|gene:AAEL000388
		AGAP002122-RA	Locus91v1rpkm1691.56	60S ribosomal protein L32|protein_coding|supercont1.85:544961-546858:1|gene:AAEL003396
		AGAP002218-RA	Locus1674v1rpkm74.90	conserved hypothetical protein|protein_coding|supercont1.652:11794-12282:1|gene:AAEL012074
		AGAP002306-RA	Locus30v1rpkm3749.29	60S ribosomal protein L4|protein_coding|supercont1.446:384293-390519:1|gene:AAEL009994
		AGAP002307-RA	Locus5668v1rpkm17.40	pre-mRNA processing factor|protein_coding|supercont1.323:767120-768763:1|gene:AAEL008416
		AGAP002332-RA	Locus1657v1rpkm76.00	60S robosomal protein L11|protein_coding|supercont1.144:403246-404045:-1|gene:AAEL005162
		AGAP002383-RA	Locus7374v1rpkm12.83	methionine-tRNA synthetase|protein_coding|supercont1.100:606151-610676:-1|gene:AAEL003913
		AGAP002407-RA	Locus1761v1rpkm71.31	mitochondrial ribosomal protein, S18A, putative|protein_coding|supercont1.250:452794-453423:-1|gene:AAEL007355
		AGAP002437-RA	Locus54v1rpkm2665.02	40S ribosomal protein S8|protein_coding|supercont1.301:940101-948917:1|gene:AAEL008103
		AGAP002470-RA	Locus1506v1rpkm84.10	mitochondrial ribosomal protein, L27, putative|protein_coding|supercont1.56:3055710-3056347:1|gene:AAEL002418
		AGAP002568-RA	Locus1113v1rpkm119.16	n-acetyltransferase separation anxiety|protein_coding|supercont1.170:1895221-1909653:-1|gene:AAEL005709
		AGAP002570-RA	Locus106v1rpkm1448.23	glutamyl-tRNA synthetase|protein_coding|supercont1.170:1936265-1941896:-1|gene:AAEL005688
		AGAP002653-RA	Locus1513v1rpkm83.76	phenylalanyl-tRNA synthetase alpha chain|protein_coding|supercont1.70:690355-692083:1|gene:AAEL002867
		AGAP002713-RA	Locus1739v1rpkm72.18	mitochondrial ribosomal protein, L49, putative|protein_coding|supercont1.8:4270128-4270962:1|gene:AAEL000467
		AGAP002730-RA	Locus2058v1rpkm59.82	conserved hypothetical protein|protein_coding|supercont1.8:2523123-2545249:-1|gene:AAEL000418
		AGAP002754-RA	Locus51v1rpkm2724.80	ribosomal protein L35A, putative|protein_coding|supercont1.17:998018-1003053:-1|gene:AAEL000823
		AGAP002917-RA	Locus1693v1rpkm74.04	conserved hypothetical protein|protein_coding|supercont1.297:893655-894056:1|gene:AAEL008044
		AGAP002919-RA	Locus67v1rpkm2281.81	40S ribosomal protein S6 |protein_coding|supercont1.1:4249096-4260105:1|gene:AAEL000032
		AGAP002945-RA	Locus2522v1rpkm47.71	bifunctional aminoacyl-tRNA synthetase|protein_coding|supercont1.175:1441603-1470184:1|gene:AAEL005801
		AGAP002948-RA	Locus2323v1rpkm51.94	eukaryotic translation initiation factor 4e type|protein_coding|supercont1.175:1491147-1527362:1|gene:AAEL005796
		AGAP002988-RA	Locus9348v1rpkm9.95	DNA repair helicase rad3/xp-d|protein_coding|supercont1.7:4646773-4663994:-1|gene:AAEL000404
		AGAP003003-RA	Locus2650v1rpkm44.60	tyrosyl-tRNA synthetase|protein_coding|supercont1.21:2611829-2620258:-1|gene:AAEL001044
		AGAP003119-RA	Locus498v3rpkm25.03_PRE	eukaryotic translation initiation factor 1A (eIF-1A)|protein_coding|supercont1.116:1688593-1700751:-1|gene:AAEL004378
		AGAP003217-RA	Locus1586v1rpkm79.76	mitochondrial ribosomal protein, S6, putative|protein_coding|supercont1.105:1310140-1311126:-1|gene:AAEL004034
		AGAP003315-RA	Locus3622v1rpkm29.58	tryptophanyl-tRNA synthetase|protein_coding|supercont1.863:320439-328932:-1|gene:AAEL013521
		AGAP003412-RA	Locus260v2rpkm152.10	ribosomal protein S28, putative|protein_coding|supercont1.224:1609266-1610000:1|gene:AAEL006860
		AGAP003413-RA	Locus1480v1rpkm86.01	chaperone atp11p|protein_coding|supercont1.444:113091-115916:-1|gene:AAEL009981
		AGAP003454-RA	Locus4553v1rpkm22.37	glutamyl-tRNA(Gln) amidotransferase, subunit-B, putative|protein_coding|supercont1.437:847761-854337:1|gene:AAEL009908
		AGAP003538-RA	Locus21v1rpkm4584.16	60S ribosomal protein L44 L41, putative|protein_coding|supercont1.101:980407-987978:-1|gene:AAEL003942
		AGAP003556-RA	Locus419v1rpkm339.00	60S ribosomal protein L3|protein_coding|supercont3.141:363239-366167:-1|gene:CPIJ007488
		AGAP003592-RA	Locus181v1rpkm806.86	60S acidic ribosomal protein P0|protein_coding|supercont1.510:444250-446060:1|gene:AAEL010821
		AGAP003597-RA	Locus385v2rpkm27.35_PRE	histone-lysine n-methyltransferase|protein_coding|supercont1.510:180416-190805:1|gene:AAEL010826
		AGAP003644-RA	Locus2117v1rpkm57.94	mitochondrial ribosomal protein, S11, putative|protein_coding|supercont1.155:1467061-1468761:1|gene:AAEL005413
		AGAP003768-RA	Locus196v1rpkm749.37	40S ribosomal protein S2|protein_coding|supercont1.458:871856-873459:-1|gene:AAEL010168
		AGAP003816-RA	Locus66v1rpkm2340.66	60S ribosomal protein L30|protein_coding|supercont1.146:46196-47237:1|gene:AAEL005220
		AGAP004078-RA	Locus1365v1rpkm95.93	DNA topoisomerase type I|protein_coding|supercont1.60:2518074-2538635:1|gene:AAEL002551
		AGAP004091-RA	Locus1950v1rpkm63.69	28S ribosomal protein S5|protein_coding|supercont1.97:844245-849137:1|gene:AAEL003801
		AGAP004235-RA	Locus375v2rpkm358.80	elongation factor -1 beta,delta|protein_coding|supercont1.388:773710-791371:1|gene:AAEL009313
		AGAP004336-RA	Locus5147v1rpkm19.33	NBP2b protein, putative|protein_coding|supercont1.409:320473-322099:1|gene:AAEL009579
		AGAP004422-RA	Locus11v1rpkm5546.15	60S ribosomal protein L19|protein_coding|supercont1.732:425497-432514:-1|gene:AAEL012733
		AGAP004462-RA	Locus5v1rpkm7707.32	ribosomal protein S25, putative|protein_coding|supercont1.1:2766837-2779903:1|gene:AAEL000068
		AGAP004557-RA	Locus6955v1rpkm13.66	WD-repeat protein|protein_coding|supercont1.388:737753-764806:-1|gene:AAEL009308
		AGAP005046-RB	Locus95v2rpkm22.71_PRE	60S ribosomal protein L22|protein_coding|supercont1.279:1334188-1345148:1|gene:AAEL007771
		AGAP005061-RA	Locus43v1rpkm3254.17	40S ribosomal protein S9|protein_coding|supercont1.42:2191433-2195876:1|gene:AAEL001759
		AGAP005427-RA	Locus22v1rpkm4387.12	ribosomal protein L28, putative|protein_coding|supercont1.319:956694-958538:1|gene:AAEL008353
		AGAP005615-RA	Locus1873v1rpkm66.51	28S ribosomal protein S15, mitochondrial precursor|protein_coding|supercont1.1285:43330-47830:-1|gene:AAEL014836
		AGAP005991-RA	Locus55v1rpkm2660.58	60S ribosomal protein L14|protein_coding|supercont1.581:154256-162761:-1|gene:AAEL011447
		AGAP006037-RA	Locus28v1rpkm3816.35	hypothetical protein|protein_coding|supercont1.210:622979-653136:-1|gene:AAEL017516
		AGAP006612-RA	Locus42v1rpkm3377.35	conserved hypothetical protein|protein_coding|supercont1.109:1272961-1273750:1|gene:AAEL004151
		AGAP006804-RA	Locus2819v1rpkm41.37	mitochondrial ribosome recycling factor|protein_coding|supercont1.381:960705-961481:1|gene:AAEL009225
		AGAP006871-RA	Locus7v1rpkm6989.55	40S ribosomal protein S4|protein_coding|supercont3.45:1056396-1058585:-1|gene:CPIJ003013
		AGAP007087-RA	Locus31v2rpkm2132.71	hypothetical protein|protein_coding|supercont1.132:21391-21630:1|gene:AAEL004851
		AGAP007130-RA	Locus4111v1rpkm25.36	protein-tyrosine phosphatase, non-receptor type nt5|protein_coding|supercont1.77:2643664-2651321:1|gene:AAEL003108
		AGAP007503-RA	Locus6051v1rpkm16.10	hypothetical protein|protein_coding|supercont1.387:932384-992915:-1|gene:AAEL018175
		AGAP007635-RA	Locus1468v1rpkm86.96	conserved hypothetical protein|protein_coding|supercont1.166:1709967-1710938:1|gene:AAEL005638
		AGAP007644-RA	Locus3061v1rpkm36.68	mRNA turnover protein 4 mrt4|protein_coding|supercont1.225:288584-289693:1|gene:AAEL006887
		AGAP007740-RA	Locus37v1rpkm3503.16	acidic ribosomal protein P1, putative|protein_coding|supercont1.89:2593397-2594788:-1|gene:AAEL003530
		AGAP007844-RA	Locus9775v1rpkm9.42	aspartyl-tRNA synthetase|protein_coding|supercont1.25:1766982-1769619:1|gene:AAEL001200
		AGAP007891-RA	Locus6982v1rpkm13.60	methionine-tRNA synthetase|protein_coding|supercont1.1232:78129-91535:-1|gene:AAEL014709
		AGAP007894-RA	Locus3608v1rpkm29.74	translation elongation factor g|protein_coding|supercont1.888:324436-339724:1|gene:AAEL013636
		AGAP007927-RA	Locus15v1rpkm5385.03	ubiquitin|protein_coding|supercont1.209:1409933-1410803:1|gene:AAEL006511
		AGAP007937-RA	Locus1920v1rpkm64.61	60S ribosomal protein L4|protein_coding|supercont1.14:1320720-1321559:-1|gene:AAEL000701
		AGAP008163-RA	Locus1360v1rpkm96.23	ribosomal protein l7ae|protein_coding|supercont1.84:7553-8347:-1|gene:AAEL003352
		AGAP008297-RA	Locus1721v1rpkm72.77	leucyl-tRNA synthetase|protein_coding|supercont1.204:1075213-1085427:-1|gene:AAEL006415
		AGAP008405-RA	Locus1120v1rpkm118.38	mitochondrial ribosomal protein L24|protein_coding|supercont1.673:367214-368903:-1|gene:AAEL012264
		AGAP008425-RA	Locus5525v1rpkm17.87	hypothetical protein|protein_coding|supercont1.472:510200-511705:1|gene:AAEL010339
		AGAP008773-RA	Locus2674v1rpkm44.07	mitochondrial ribosomal protein, S18C, putative|protein_coding|supercont1.37:2255816-2257227:-1|gene:AAEL001615
		AGAP008882-RA	Locus2567v1rpkm46.53	U3 small nucleolar ribonucleoprotein protein mpp10|protein_coding|supercont1.34:2356840-2361922:1|gene:AAEL001506
		AGAP008916-RA	Locus76v3rpkm18.69_PRE	60S ribosomal protein L7|protein_coding|supercont1.714:501941-513114:1|gene:AAEL012585
		AGAP009077-RA	Locus1470v1rpkm86.86	mitochondrial 28S ribosomal protein S14 (s14mt)|protein_coding|supercont1.106:412117-412711:-1|gene:AAEL004069
		AGAP009152-RA	Locus1166v1rpkm114.87	mitochondrial ribosomal protein, S21, putative|protein_coding|supercont1.45:902308-903015:-1|gene:AAEL001909
		AGAP009324-RA	Locus150v2rpkm36.46_PRE	ribosomal protein L34, putative|protein_coding|supercont1.390:359529-362427:-1|gene:AAEL009341
		AGAP009508-RA	Locus13v1rpkm5453.45	60S ribosomal protein L9|protein_coding|supercont1.275:868951-879990:1|gene:AAEL007699
		AGAP009613-RA	Locus1227v1rpkm107.97	mitochondrial ribosomal protein S7|protein_coding|supercont1.122:1764249-1765134:1|gene:AAEL004527
		AGAP009615-RA	Locus8247v1rpkm11.33	conserved hypothetical protein|protein_coding|supercont1.122:1733287-1749174:-1|gene:AAEL004526
		AGAP009737-RA	Locus981v1rpkm139.03	Elongation factor G, mitochondrial Precursor (EF-Gmt)(Elongation factor G 1, mitochondrial)(mEF-G 1)(Elongation factor G1)|protein_coding|supercont1.504:319994-325757:1|gene:AAEL010742
		AGAP009875-RA	Locus14720v1rpkm4.87	pupal cuticle protein 78E, putative|protein_coding|supercont1.82:172138-172642:1|gene:AAEL003226
		AGAP009908-RA	Locus1869v1rpkm66.71	39S ribosomal protein L13, mitochondrial|protein_coding|supercont1.94:1928550-1940634:-1|gene:AAEL003704
		AGAP009920-RA	Locus57v1rpkm2642.20	60S ribosomal protein L37a|protein_coding|supercont1.816:198400-199381:1|gene:AAEL013272
		AGAP009975-RA	Locus6057v1rpkm16.08	protein tyrosine phosphatase, non-receptor type nt6|protein_coding|supercont1.464:110725-146905:1|gene:AAEL010234
		AGAP009988-RA	Locus2774v1rpkm42.36	mitochondrial ribosomal protein, L10, putative|protein_coding|supercont1.395:1057594-1058542:1|gene:AAEL009431
		AGAP010065-RA	Locus41v1rpkm3386.48	60S ribosomal protein L12|protein_coding|supercont1.1168:175933-183158:1|gene:AAEL014562
		AGAP010216-RA	Locus140v1rpkm1129.86	60S ribosomal protein L24|protein_coding|supercont1.314:1255872-1268451:1|gene:AAEL008329
		AGAP010252-RA	Locus26v1rpkm4203.25	60S ribosomal protein L23 (L17A)(AeRpL17A)|protein_coding|supercont1.1393:71514-72499:1|gene:AAEL015006
		AGAP010257-RA	Locus200v3rpkm9.18_PRE	60S ribosomal protein L13a|protein_coding|supercont1.430:65276-66458:-1|gene:AAEL009825
		AGAP010268-RA	Locus1856v1rpkm67.07	mitochondrial ribosomal protein, S9, putative|protein_coding|supercont1.575:334398-423448:1|gene:AAEL011391
		AGAP010310-RA	Locus88v31rpkm17.09_PRE	eukaryotic peptide chain release factor subunit|protein_coding|supercont1.607:429047-491790:-1|gene:AAEL011742
		AGAP010375-RA	Locus14v1rpkm5385.51	40S ribosomal protein S18|protein_coding|supercont1.424:279516-295427:-1|gene:AAEL009747
		AGAP010450-RA	Locus1498v1rpkm84.49	mitochondrial ribosomal protein L2|protein_coding|supercont1.3:5101985-5108578:-1|gene:AAEL000210
		AGAP010590-RA	Locus1503v1rpkm84.14	mitochondrial ribosomal protein, L30, putative|protein_coding|supercont1.119:165404-196178:-1|gene:AAEL004430
		AGAP010591-RA	Locus94v1rpkm1659.75	40S ribosomal protein S20|protein_coding|supercont1.401:439485-442001:1|gene:AAEL009506
		AGAP010613-RA	Locus149v1rpkm1043.64	elongation factor 1-beta2|protein_coding|supercont1.19:3898446-3899968:1|gene:AAEL000951
		AGAP010871-RA	Locus2783v1rpkm42.15	conserved hypothetical protein|protein_coding|supercont1.1020:280939-281337:1|gene:AAEL014153
		AGAP010887-RA	Locus4585v1rpkm22.23	conserved hypothetical protein|protein_coding|supercont1.136:1319704-1334165:-1|gene:AAEL004951
		AGAP010933-RA	Locus62v1rpkm2468.43	40S ribosomal protein S19|protein_coding|supercont1.506:144613-146113:-1|gene:AAEL010756
		AGAP010978-RA	Locus4465v1rpkm22.94	conserved hypothetical protein|protein_coding|supercont1.16:1512954-1514098:1|gene:AAEL000782
		AGAP011148-RA	Locus1353v1rpkm96.86	mitochondrial ribosomal protein, L14, putative|protein_coding|supercont1.119:1141376-1142028:-1|gene:AAEL004433
		AGAP011173-RA	Locus64v1rpkm2377.13	60S ribosomal protein L11|protein_coding|supercont1.766:387868-405676:1|gene:AAEL012944
		AGAP011424-RA	Locus73v3rpkm6.50_PRE	40S ribosomal protein S16 |protein_coding|supercont1.86:2306021-2309960:-1|gene:AAEL003427
		AGAP011581-RA	Locus891v1rpkm155.39	mitochondrial 60S ribosomal protein L7/L12|protein_coding|supercont1.190:40428-41222:-1|gene:AAEL006117
		AGAP011706-RA	Locus151v1rpkm1036.86	hypothetical protein|protein_coding|supercont1.150:16037-16584:1|gene:AAEL005298
		AGAP011886-RA	Locus5657v2rpkm17.19	40S ribosomal protein S2 (prokaryotic and organellar)|protein_coding|supercont1.333:933600-934678:-1|gene:AAEL008582
		AGAP011896-RA	Locus17v1rpkm5078.51	60S ribosomal protein L31 |protein_coding|supercont1.217:412280-419056:1|gene:AAEL006698
		AGAP011946-RA	Locus2387v1rpkm50.35	60S ribosomal protein L10, mitochondrial|protein_coding|supercont1.86:2001306-2002501:-1|gene:AAEL003409
		AGAP012030-RC	Locus2092v1rpkm58.60	conserved hypothetical protein|protein_coding|supercont1.79:2765992-2766897:1|gene:AAEL003142
		AGAP012078-RA	Locus133v1rpkm1162.04	ATP synthase beta subunit|protein_coding|supercont1.69:132740-149924:-1|gene:AAEL002827
		AGAP012082-RA	Locus3576v1rpkm30.11	mitochondrial peptide chain release factor|protein_coding|supercont1.784:433257-442597:1|gene:AAEL013058
		AGAP012096-RA	Locus3240v1rpkm34.12	phenylalanyl-tRNA synthetase mitochondrial|protein_coding|supercont1.104:188406-192592:1|gene:AAEL003994
		AGAP012138-RA	Locus96v2rpkm1376.61	60S ribosomal protein L21|protein_coding|supercont1.276:817885-820905:1|gene:AAEL007715
		AGAP012195-RA	Locus2239v1rpkm54.47	conserved hypothetical protein|protein_coding|supercont1.901:30559-30987:1|gene:AAEL013711
		AGAP012204-RA	Locus2867v1rpkm40.30	NHP2 protein, putative|protein_coding|supercont1.87:915821-916953:1|gene:AAEL003469
		AGAP012284-RA	Locus46v3rpkm224.87_PRE	60S ribosomal protein L18a|protein_coding|supercont1.221:70679-79736:-1|gene:AAEL006785
		AGAP012309-RA	Locus2375v1rpkm50.51	translation initiation factor-3 (IF3), putative|protein_coding|supercont1.287:68976-72246:1|gene:AAEL007885
		AGAP007406-RA	Locus268v4rpkm20.00_PRE	hypothetical protein|protein_coding|supercont1.32:3146741-3148132:1|gene:AAEL017096
		AGAP009234-RA	Locus1649v1rpkm76.52	elongation factor ts|protein_coding|supercont1.6:1374159-1375082:1|gene:AAEL000331
		AGAP005128-RA	Locus3804v1rpkm27.97	elongation factor tu (ef-tu)|protein_coding|supercont1.662:231687-233182:-1|gene:AAEL012167
		AGAP006996-RA	Locus749v1rpkm184.38	elongation factor tu (ef-tu)|protein_coding|supercont1.330:143075-151965:1|gene:AAEL008517
		AGAP012140-RA	Locus310v1rpkm447.17	Eukaryotic translation initiation factor 3 subunit B (eIF3b)(Eukaryotic translation initiation factor 3 subunit 9)|protein_coding|supercont1.276:865914-870833:1|gene:AAEL007718
		AGAP004725-RA	Locus1025v2rpkm124.84	Eukaryotic translation initiation factor 3 subunit C (eIF3c)(Eukaryotic translation initiation factor 3 subunit 8)|protein_coding|supercont1.3:1358383-1369397:1|gene:AAEL000175
		AGAP006944-RA	Locus1174v2rpkm86.79	Eukaryotic translation initiation factor 3 subunit E (eIF3e)(Eukaryotic translation initiation factor 3 subunit 6)|protein_coding|supercont1.54:2085672-2094902:1|gene:AAEL002334
		AGAP002935-RA	Locus201v1rpkm710.66	Eukaryotic translation initiation factor 3 subunit F (eIF3f)(Eukaryotic translation initiation factor 3 subunit 5)|protein_coding|supercont1.369:464968-467060:1|gene:AAEL009101
		AGAP007668-RA	Locus244v1rpkm569.46	Eukaryotic translation initiation factor 3 subunit G (eIF3g)(Eukaryotic translation initiation factor 3 subunit 4)(Eukaryotic translation initiation factor 3 RNA-binding subunit)(eIF-3 RNA-binding subunit)|protein_coding|supercont1.223:1706362-1708115:-1|gene:AAEL006851
		AGAP009204-RA	Locus676v1rpkm204.49	Eukaryotic translation initiation factor 3 subunit H (eIF3h)|protein_coding|supercont1.291:1356068-1367504:-1|gene:AAEL007945
		AGAP006607-RA	Locus279v1rpkm517.14	Eukaryotic translation initiation factor 3 subunit I (eIF3i)|protein_coding|supercont1.796:143067-173456:-1|gene:AAEL013144
		AGAP011580-RA	Locus411v1rpkm341.79	Eukaryotic translation initiation factor 3 subunit K (eIF3k)(eIF-3 p25)|protein_coding|supercont1.190:25875-27111:1|gene:AAEL006115
		AGAP006130-RA	Locus533v1rpkm260.38	Eukaryotic translation initiation factor 3 subunit L (eIF3l)|protein_coding|supercont1.412:216642-218640:1|gene:AAEL009617
		AGAP012281-RA	Locus847v1rpkm163.50	Eukaryotic translation initiation factor 3 subunit M (eIF3m)|protein_coding|supercont1.115:2415092-2425165:-1|gene:AAEL004347
		AGAP000325-RA	Locus1173v1rpkm114.45	lysyl-tRNA synthetase|protein_coding|supercont1.1226:77993-92982:-1|gene:AAEL014702
		AGAP007112-RA	Locus944v1rpkm145.99	Pescadillo homolog |protein_coding|supercont1.770:140651-142840:1|gene:AAEL012980
		AGAP010338-RA	Locus2150v1rpkm56.97	mitochondrial ribosomal protein, L23, putative|protein_coding|supercont1.143:1479343-1482618:1|gene:AAEL005150
		AGAP011298-RA	Locus82v5rpkm5.42_PRE	60S ribosomal protein L10a|protein_coding|supercont1.808:243149-244562:-1|gene:AAEL013221
		AGAP005927-RA	Locus1732v1rpkm72.34	mitochondrial ribosomal protein, L36, putative|protein_coding|supercont1.412:831238-831833:1|gene:AAEL009613
		AGAP000952-RA	Locus8v365rpkm0.00_PRE	hypothetical protein|protein_coding|supercont1.106:1015954-1023740:1|gene:AAEL017198
		AGAP007128-RA	Locus3185v1rpkm34.77	Ribosome biogenesis protein BOP1 homolog |protein_coding|supercont1.24:3518962-3533924:1|gene:AAEL001169
		AGAP007244-RA	Locus5794v1rpkm16.92	Ribosome biogenesis protein WDR12 homolog |protein_coding|supercont1.139:509949-532148:1|gene:AAEL005041
RNA processing	8.86	AGAP003592-RA	Locus181v1rpkm806.86	60S acidic ribosomal protein P0|protein_coding|supercont1.510:444250-446060:1|gene:AAEL010821
		AGAP011298-RA	Locus82v5rpkm5.42_PRE	60S ribosomal protein L10a|protein_coding|supercont1.808:243149-244562:-1|gene:AAEL013221
		AGAP005960-RA	Locus71v1rpkm2113.42	60S ribosomal protein L7a|protein_coding|supercont1.171:194630-199034:1|gene:AAEL005722
		AGAP001737-RA	Locus2692v1rpkm43.75	Adenylyltransferase and sulfurtransferase MOCS3 (Molybdenum cofactor synthesis protein 3) [Includes Adenylyltransferase MOCS3(EC 2.7.7.-)(Sulfur carrier protein MOCS2A adenylyltransferase)(EC 2.7.7.n4);Sulfurtransferase MOCS3(EC 2.8.1.-)(Sulfur carr /.../otein MOCS2A sulfurtransferase)(EC 2.8.1.n1)]|protein_coding|supercont1.125:1366129-1370406:1|gene:AAEL004607
		AGAP007844-RA	Locus9775v1rpkm9.42	aspartyl-tRNA synthetase|protein_coding|supercont1.25:1766982-1769619:1|gene:AAEL001200
		AGAP001276-RA	Locus5052v1rpkm19.80	aspartyl-tRNA synthetase|protein_coding|supercont1.599:190215-191866:1|gene:AAEL011655
		AGAP002945-RA	Locus2522v1rpkm47.71	bifunctional aminoacyl-tRNA synthetase|protein_coding|supercont1.175:1441603-1470184:1|gene:AAEL005801
		AGAP004405-RA	Locus3147v1rpkm35.36	carbon catabolite repressor protein|protein_coding|supercont1.762:466970-474951:1|gene:AAEL012925
		AGAP004739-RA	Locus2547v1rpkm47.15	centromere/microtubule binding protein cbf5|protein_coding|supercont1.89:900214-913372:-1|gene:AAEL003514
		AGAP003413-RA	Locus1480v1rpkm86.01	chaperone atp11p|protein_coding|supercont1.444:113091-115916:-1|gene:AAEL009981
		AGAP001146-RA	Locus7247v1rpkm13.10	conserved hypothetical protein|protein_coding|supercont1.116:981915-985089:-1|gene:AAEL004364
		AGAP009615-RA	Locus8247v1rpkm11.33	conserved hypothetical protein|protein_coding|supercont1.122:1733287-1749174:-1|gene:AAEL004526
		AGAP002330-RA	Locus2957v1rpkm38.60	conserved hypothetical protein|protein_coding|supercont1.144:656006-656773:1|gene:AAEL005163
		AGAP011906-RA	Locus6704v1rpkm14.24	conserved hypothetical protein|protein_coding|supercont1.217:926552-927692:1|gene:AAEL006697
		AGAP005953-RA	Locus3772v1rpkm28.28	conserved hypothetical protein|protein_coding|supercont1.511:816456-832962:1|gene:AAEL010837
		AGAP000681-RA	Locus4420v1rpkm23.18	conserved hypothetical protein|protein_coding|supercont1.551:544736-546074:-1|gene:AAEL011199
		AGAP003024-RD	Locus4819v1rpkm20.97	conserved hypothetical protein|protein_coding|supercont1.886:227680-228834:1|gene:AAEL013615
		AGAP001879-RA	Locus8400v1rpkm11.13	crooked neck protein|protein_coding|supercont1.393:934498-936885:-1|gene:AAEL009383
		AGAP012129-RA	Locus1202v1rpkm111.04	dimethyladenosine transferase|protein_coding|supercont1.404:1012017-1013036:-1|gene:AAEL009534
		AGAP004465-RA	Locus3609v1rpkm29.72	dimethyladenosine transferase|protein_coding|supercont1.488:775745-776806:-1|gene:AAEL010575
		AGAP010483-RA	Locus6516v1rpkm14.77	exosome complex exonuclease rrp42 (ribosomal RNA processing protein 42)|protein_coding|supercont1.177:200952-202030:1|gene:AAEL005851
		AGAP011244-RA	Locus1662v1rpkm75.78	fibrillarin|protein_coding|supercont1.465:678085-683975:1|gene:AAEL010248
		AGAP007661-RA	Locus8325v1rpkm11.22	glucose inhibited division protein a|protein_coding|supercont1.855:349808-352934:1|gene:AAEL013488
		AGAP002570-RA	Locus106v1rpkm1448.23	glutamyl-tRNA synthetase|protein_coding|supercont1.170:1936265-1941896:-1|gene:AAEL005688
		AGAP008427-RA	Locus5485v1rpkm18.02	hepatocellular carcinoma-associated antigen|protein_coding|supercont1.230:136029-146199:-1|gene:AAEL006972
		AGAP002348-RA	Locus3852v1rpkm27.54	hypothetical protein|protein_coding|supercont3.252:438044-462505:1|gene:CPIJ009742
		AGAP002101-RA	Locus1226v1rpkm108.10	isoleucyl tRNA synthetase|protein_coding|supercont1.7:4386853-4416525:-1|gene:AAEL000388
		AGAP008297-RA	Locus1721v1rpkm72.77	leucyl-tRNA synthetase|protein_coding|supercont1.204:1075213-1085427:-1|gene:AAEL006415
		AGAP000325-RA	Locus1173v1rpkm114.45	lysyl-tRNA synthetase|protein_coding|supercont1.1226:77993-92982:-1|gene:AAEL014702
		AGAP002383-RA	Locus7374v1rpkm12.83	methionine-tRNA synthetase|protein_coding|supercont1.100:606151-610676:-1|gene:AAEL003913
		AGAP007891-RA	Locus6982v1rpkm13.60	methionine-tRNA synthetase|protein_coding|supercont1.1232:78129-91535:-1|gene:AAEL014709
		AGAP001738-RA	Locus5986v1rpkm16.27	mitochondrial ribosomal protein L1|protein_coding|supercont1.125:1442159-1443554:-1|gene:AAEL004643
		AGAP001898-RA	Locus2176v1rpkm56.40	mitochondrial ribosomal protein, L44, putative|protein_coding|supercont1.304:749422-750640:1|gene:AAEL008175
		AGAP004336-RA	Locus5147v1rpkm19.33	NBP2b protein, putative|protein_coding|supercont1.409:320473-322099:1|gene:AAEL009579
		AGAP012204-RA	Locus2867v1rpkm40.30	NHP2 protein, putative|protein_coding|supercont1.87:915821-916953:1|gene:AAEL003469
		AGAP007112-RA	Locus944v1rpkm145.99	Pescadillo homolog |protein_coding|supercont1.770:140651-142840:1|gene:AAEL012980
		AGAP002653-RA	Locus1513v1rpkm83.76	phenylalanyl-tRNA synthetase alpha chain|protein_coding|supercont1.70:690355-692083:1|gene:AAEL002867
		AGAP012096-RA	Locus3240v1rpkm34.12	phenylalanyl-tRNA synthetase mitochondrial|protein_coding|supercont1.104:188406-192592:1|gene:AAEL003994
		AGAP010791-RA	Locus8373v1rpkm11.16	polyribonucleotide nucleotidyltransferase|protein_coding|supercont1.18:484708-498843:1|gene:AAEL000922
		AGAP002307-RA	Locus5668v1rpkm17.40	pre-mRNA processing factor|protein_coding|supercont1.323:767120-768763:1|gene:AAEL008416
		AGAP003595-RA	Locus4871v1rpkm20.76	programmed cell death protein 11 (pre-rRNA processing protein rrp5)|protein_coding|supercont1.510:308889-345023:-1|gene:AAEL010827
		AGAP002409-RA	Locus3385v1rpkm32.11	pseudouridylate synthase|protein_coding|supercont1.250:511162-512529:-1|gene:AAEL007354
		AGAP005542-RA	Locus7577v1rpkm12.43	Queuine tRNA-ribosyltransferase subunit QTRTD1 homolog (EC 2.4.2.29)(Queuine tRNA-ribosyltransferase domain-containing protein 1)|protein_coding|supercont1.527:531360-535352:-1|gene:AAEL010968
		AGAP003622-RA	Locus4386v1rpkm23.32	queuine tRNA-ribosyltransferase|protein_coding|supercont1.531:680357-691255:1|gene:AAEL010993
		AGAP004546-RA	Locus5908v1rpkm16.54	rbm25 protein|protein_coding|supercont1.133:1173411-1215775:-1|gene:AAEL004886
		AGAP008163-RA	Locus1360v1rpkm96.23	ribosomal protein l7ae|protein_coding|supercont1.84:7553-8347:-1|gene:AAEL003352
		AGAP003002-RA	Locus2501v1rpkm48.32	ribosomal RNA methyltransferase|protein_coding|supercont1.21:2678634-2681448:1|gene:AAEL001037
		AGAP007128-RA	Locus3185v1rpkm34.77	Ribosome biogenesis protein BOP1 homolog |protein_coding|supercont1.24:3518962-3533924:1|gene:AAEL001169
		AGAP009438-RA	Locus12633v1rpkm6.63	ribosome biogenesis protein tsr1 (20S rRNA accumulation protein 1)|protein_coding|supercont1.121:1819657-1823860:-1|gene:AAEL004493
		AGAP007244-RA	Locus5794v1rpkm16.92	Ribosome biogenesis protein WDR12 homolog |protein_coding|supercont1.139:509949-532148:1|gene:AAEL005041
		AGAP005871-RA	Locus5173v1rpkm19.20	ribosome biogenesis protein|protein_coding|supercont1.90:216692-239523:-1|gene:AAEL003555
		AGAP006808-RA	Locus3294v1rpkm33.26	ribosome biogenesis regulatory protein|protein_coding|supercont1.663:109384-122936:-1|gene:AAEL012185
		AGAP012408-RA	Locus4520v1rpkm22.59	RNA m5u methyltransferase|protein_coding|supercont1.13:688421-691457:1|gene:AAEL000674
		AGAP006365-RA	Locus2462v1rpkm49.06	ss-DNA binding protein 12RNP2 precursor, putative|protein_coding|supercont1.219:213696-214409:1|gene:AAEL006748
		AGAP008484-RA	Locus5194v1rpkm19.12	t-diRNAhydrouridine synthase|protein_coding|supercont1.51:2097202-2131943:-1|gene:AAEL002182
		AGAP001380-RA	Locus1084v1rpkm122.99	translation initiation factor|protein_coding|supercont1.94:555940-570245:1|gene:AAEL003661
		AGAP004752-RA	Locus3085v1rpkm36.44	tRNA (guanine-N(7)-)-methyltransferase (EC 2.1.1.33)(tRNA(m7G46)-methyltransferase)|protein_coding|supercont1.373:822082-823864:1|gene:AAEL009156
		AGAP009740-RA	Locus17731v2rpkm0.00_PRE	tRNA (guanine-N2-)-methyltransferase, putative|protein_coding|supercont1.472:501519-510005:-1|gene:AAEL010349
		AGAP009171-RA	Locus4205v1rpkm24.69	tRNA-dihydrouridine synthase|protein_coding|supercont1.24:688805-700117:1|gene:AAEL001171
		AGAP000856-RA	Locus5567v1rpkm17.69	tRNA-dihydrouridine synthase|protein_coding|supercont1.659:409770-420510:-1|gene:AAEL012140
		AGAP003315-RA	Locus3622v1rpkm29.58	tryptophanyl-tRNA synthetase|protein_coding|supercont1.863:320439-328932:-1|gene:AAEL013521
		AGAP003003-RA	Locus2650v1rpkm44.60	tyrosyl-tRNA synthetase|protein_coding|supercont1.21:2611829-2620258:-1|gene:AAEL001044
		AGAP000012-RA	Locus4924v1rpkm20.43	tyrosyl-tRNA synthetase|protein_coding|supercont1.487:445033-447867:1|gene:AAEL010563
		AGAP008882-RA	Locus2567v1rpkm46.53	U3 small nucleolar ribonucleoprotein protein mpp10|protein_coding|supercont1.34:2356840-2361922:1|gene:AAEL001506
		AGAP002088-RA	Locus5489v1rpkm18.01	U3 small nucleolar RNA-associated protein homolog, putative|protein_coding|supercont1.8:2460670-2466261:-1|gene:AAEL000422
		AGAP005823-RA	Locus5516v1rpkm17.90	Ubiquitin-related modifier 1 homolog |protein_coding|supercont1.341:1029864-1061587:1|gene:AAEL008680
		AGAP004557-RA	Locus6955v1rpkm13.66	WD-repeat protein|protein_coding|supercont1.388:737753-764806:-1|gene:AAEL009308
Translation initiation factor	7.95	AGAP003532-RA	Locus2v1rpkm9377.86	40S ribosomal protein S3a |protein_coding|supercont1.179:1442321-1461884:1|gene:AAEL005901
		AGAP010592-RA	Locus29v1rpkm3812.35	40S ribosomal protein S7|protein_coding|supercont1.401:451138-457168:-1|gene:AAEL009496
		AGAP011777-RA	Locus93v1rpkm1673.32	40S ribosomal protein SA |protein_coding|supercont1.300:434743-437418:-1|gene:AAEL008083
		AGAP009031-RA	Locus70v1rpkm2181.91	60S ribosomal protein L5 |protein_coding|supercont1.114:1986883-1991252:1|gene:AAEL004325
		AGAP001737-RA	Locus2692v1rpkm43.75	Adenylyltransferase and sulfurtransferase MOCS3 (Molybdenum cofactor synthesis protein 3) [Includes Adenylyltransferase MOCS3(EC 2.7.7.-)(Sulfur carrier protein MOCS2A adenylyltransferase)(EC 2.7.7.n4);Sulfurtransferase MOCS3(EC 2.8.1.-)(Sulfur carr /.../otein MOCS2A sulfurtransferase)(EC 2.8.1.n1)]|protein_coding|supercont1.125:1366129-1370406:1|gene:AAEL004607
		AGAP000012-RA	Locus4924v1rpkm20.43	tyrosyl-tRNA synthetase|protein_coding|supercont1.487:445033-447867:1|gene:AAEL010563
		AGAP000883-RA	Locus415v4rpkm284.99	elongation factor 1 gamma|protein_coding|supercont1.563:142002-152546:1|gene:AAEL011288
		AGAP001276-RA	Locus5052v1rpkm19.80	aspartyl-tRNA synthetase|protein_coding|supercont1.599:190215-191866:1|gene:AAEL011655
		AGAP002101-RA	Locus1226v1rpkm108.10	isoleucyl tRNA synthetase|protein_coding|supercont1.7:4386853-4416525:-1|gene:AAEL000388
		AGAP002570-RA	Locus106v1rpkm1448.23	glutamyl-tRNA synthetase|protein_coding|supercont1.170:1936265-1941896:-1|gene:AAEL005688
		AGAP002948-RA	Locus2323v1rpkm51.94	eukaryotic translation initiation factor 4e type|protein_coding|supercont1.175:1491147-1527362:1|gene:AAEL005796
		AGAP003119-RA	Locus498v3rpkm25.03_PRE	eukaryotic translation initiation factor 1A (eIF-1A)|protein_coding|supercont1.116:1688593-1700751:-1|gene:AAEL004378
		AGAP003315-RA	Locus3622v1rpkm29.58	tryptophanyl-tRNA synthetase|protein_coding|supercont1.863:320439-328932:-1|gene:AAEL013521
		AGAP004023-RA	Locus5139v1rpkm19.35	autophagy related gene|protein_coding|supercont1.483:1093-49123:1|gene:AAEL010516
		AGAP004235-RA	Locus375v2rpkm358.80	elongation factor -1 beta,delta|protein_coding|supercont1.388:773710-791371:1|gene:AAEL009313
		AGAP005782-RA	Locus1441v1rpkm89.50	arsenical pump-driving ATPase|protein_coding|supercont1.543:510996-512921:-1|gene:AAEL011136
		AGAP007894-RA	Locus3608v1rpkm29.74	translation elongation factor g|protein_coding|supercont1.888:324436-339724:1|gene:AAEL013636
		AGAP008249-RA	Locus681v1rpkm202.06	chaperonin|protein_coding|supercont1.40:3072867-3076312:1|gene:AAEL001715
		AGAP008297-RA	Locus1721v1rpkm72.77	leucyl-tRNA synthetase|protein_coding|supercont1.204:1075213-1085427:-1|gene:AAEL006415
		AGAP008425-RA	Locus5525v1rpkm17.87	hypothetical protein|protein_coding|supercont1.472:510200-511705:1|gene:AAEL010339
		AGAP009694-RA	Locus1097v1rpkm120.89	chaperonin|protein_coding|supercont1.271:677583-708411:1|gene:AAEL007650
		AGAP009737-RA	Locus981v1rpkm139.03	Elongation factor G, mitochondrial Precursor (EF-Gmt)(Elongation factor G 1, mitochondrial)(mEF-G 1)(Elongation factor G1)|protein_coding|supercont1.504:319994-325757:1|gene:AAEL010742
		AGAP009975-RA	Locus6057v1rpkm16.08	protein tyrosine phosphatase, non-receptor type nt6|protein_coding|supercont1.464:110725-146905:1|gene:AAEL010234
		AGAP010310-RA	Locus88v31rpkm17.09_PRE	eukaryotic peptide chain release factor subunit|protein_coding|supercont1.607:429047-491790:-1|gene:AAEL011742
		AGAP010588-RA	Locus1048v1rpkm127.76	chaperonin|protein_coding|supercont1.734:13741-15944:1|gene:AAEL012746
		AGAP010613-RA	Locus149v1rpkm1043.64	elongation factor 1-beta2|protein_coding|supercont1.19:3898446-3899968:1|gene:AAEL000951
		AGAP011284-RA	Locus261v3rpkm31.31_PRE	initiation factor 5a|protein_coding|supercont1.98:1734690-1762131:-1|gene:AAEL003835
		AGAP012078-RA	Locus133v1rpkm1162.04	ATP synthase beta subunit|protein_coding|supercont1.69:132740-149924:-1|gene:AAEL002827
		AGAP012082-RA	Locus3576v1rpkm30.11	mitochondrial peptide chain release factor|protein_coding|supercont1.784:433257-442597:1|gene:AAEL013058
		AGAP012195-RA	Locus2239v1rpkm54.47	conserved hypothetical protein|protein_coding|supercont1.901:30559-30987:1|gene:AAEL013711
		AGAP012309-RA	Locus2375v1rpkm50.51	translation initiation factor-3 (IF3), putative|protein_coding|supercont1.287:68976-72246:1|gene:AAEL007885
		AGAP007406-RA	Locus268v4rpkm20.00_PRE	hypothetical protein|protein_coding|supercont1.32:3146741-3148132:1|gene:AAEL017096
		AGAP009234-RA	Locus1649v1rpkm76.52	elongation factor ts|protein_coding|supercont1.6:1374159-1375082:1|gene:AAEL000331
		AGAP005128-RA	Locus3804v1rpkm27.97	elongation factor tu (ef-tu)|protein_coding|supercont1.662:231687-233182:-1|gene:AAEL012167
		AGAP006996-RA	Locus749v1rpkm184.38	elongation factor tu (ef-tu)|protein_coding|supercont1.330:143075-151965:1|gene:AAEL008517
		AGAP012140-RA	Locus310v1rpkm447.17	Eukaryotic translation initiation factor 3 subunit B (eIF3b)(Eukaryotic translation initiation factor 3 subunit 9)|protein_coding|supercont1.276:865914-870833:1|gene:AAEL007718
		AGAP004725-RA	Locus1025v2rpkm124.84	Eukaryotic translation initiation factor 3 subunit C (eIF3c)(Eukaryotic translation initiation factor 3 subunit 8)|protein_coding|supercont1.3:1358383-1369397:1|gene:AAEL000175
		AGAP006944-RA	Locus1174v2rpkm86.79	Eukaryotic translation initiation factor 3 subunit E (eIF3e)(Eukaryotic translation initiation factor 3 subunit 6)|protein_coding|supercont1.54:2085672-2094902:1|gene:AAEL002334
		AGAP002935-RA	Locus201v1rpkm710.66	Eukaryotic translation initiation factor 3 subunit F (eIF3f)(Eukaryotic translation initiation factor 3 subunit 5)|protein_coding|supercont1.369:464968-467060:1|gene:AAEL009101
		AGAP007668-RA	Locus244v1rpkm569.46	Eukaryotic translation initiation factor 3 subunit G (eIF3g)(Eukaryotic translation initiation factor 3 subunit 4)(Eukaryotic translation initiation factor 3 RNA-binding subunit)(eIF-3 RNA-binding subunit)|protein_coding|supercont1.223:1706362-1708115:-1|gene:AAEL006851
		AGAP009204-RA	Locus676v1rpkm204.49	Eukaryotic translation initiation factor 3 subunit H (eIF3h)|protein_coding|supercont1.291:1356068-1367504:-1|gene:AAEL007945
		AGAP006607-RA	Locus279v1rpkm517.14	Eukaryotic translation initiation factor 3 subunit I (eIF3i)|protein_coding|supercont1.796:143067-173456:-1|gene:AAEL013144
		AGAP011580-RA	Locus411v1rpkm341.79	Eukaryotic translation initiation factor 3 subunit K (eIF3k)(eIF-3 p25)|protein_coding|supercont1.190:25875-27111:1|gene:AAEL006115
		AGAP006130-RA	Locus533v1rpkm260.38	Eukaryotic translation initiation factor 3 subunit L (eIF3l)|protein_coding|supercont1.412:216642-218640:1|gene:AAEL009617
		AGAP012281-RA	Locus847v1rpkm163.50	Eukaryotic translation initiation factor 3 subunit M (eIF3m)|protein_coding|supercont1.115:2415092-2425165:-1|gene:AAEL004347
		AGAP005936-RA	Locus4008v1rpkm26.26	Partner of Y14 and mago (Protein wibg homolog)|protein_coding|supercont1.704:74861-86519:1|gene:AAEL012503
		AGAP005250-RA	Locus5425v2rpkm15.36	Protein kintoun |protein_coding|supercont1.279:788613-866829:-1|gene:AAEL007767
		AGAP004238-RA	Locus1671v2rpkm67.93	chaperonin|protein_coding|supercont1.388:801712-812719:-1|gene:AAEL009320
		AGAP009505-RA	Locus561v1rpkm247.62	chaperonin|protein_coding|supercont1.275:781124-809571:-1|gene:AAEL007702
		AGAP002667-RA	Locus294v1rpkm475.22	Translationally-controlled tumor protein homolog (TCTP)|protein_coding|supercont1.99:1134596-1147528:1|gene:AAEL003872
		AGAP005823-RA	Locus5516v1rpkm17.90	Ubiquitin-related modifier 1 homolog |protein_coding|supercont1.341:1029864-1061587:1|gene:AAEL008680
Translation elongation	4.54	AGAP000883-RA	Locus415v4rpkm284.99	elongation factor 1 gamma|protein_coding|supercont1.563:142002-152546:1|gene:AAEL011288
		AGAP003592-RA	Locus181v1rpkm806.86	60S acidic ribosomal protein P0|protein_coding|supercont1.510:444250-446060:1|gene:AAEL010821
		AGAP004235-RA	Locus375v2rpkm358.80	elongation factor -1 beta,delta|protein_coding|supercont1.388:773710-791371:1|gene:AAEL009313
		AGAP007740-RA	Locus37v1rpkm3503.16	acidic ribosomal protein P1, putative|protein_coding|supercont1.89:2593397-2594788:-1|gene:AAEL003530
		AGAP009737-RA	Locus981v1rpkm139.03	Elongation factor G, mitochondrial Precursor (EF-Gmt)(Elongation factor G 1, mitochondrial)(mEF-G 1)(Elongation factor G1)|protein_coding|supercont1.504:319994-325757:1|gene:AAEL010742
		AGAP010613-RA	Locus149v1rpkm1043.64	elongation factor 1-beta2|protein_coding|supercont1.19:3898446-3899968:1|gene:AAEL000951
		AGAP011284-RA	Locus261v3rpkm31.31_PRE	initiation factor 5a|protein_coding|supercont1.98:1734690-1762131:-1|gene:AAEL003835
		AGAP007406-RA	Locus268v4rpkm20.00_PRE	hypothetical protein|protein_coding|supercont1.32:3146741-3148132:1|gene:AAEL017096
		AGAP009234-RA	Locus1649v1rpkm76.52	elongation factor ts|protein_coding|supercont1.6:1374159-1375082:1|gene:AAEL000331
		AGAP005128-RA	Locus3804v1rpkm27.97	elongation factor tu (ef-tu)|protein_coding|supercont1.662:231687-233182:-1|gene:AAEL012167
		AGAP006996-RA	Locus749v1rpkm184.38	elongation factor tu (ef-tu)|protein_coding|supercont1.330:143075-151965:1|gene:AAEL008517
Aminoacyl-tRNA biosynthesis	3.9	AGAP003405-RA	Locus580v1rpkm238.54	adenylosuccinate synthetase|protein_coding|supercont1.80:1494277-1562843:1|gene:AAEL003161
		AGAP001737-RA	Locus2692v1rpkm43.75	Adenylyltransferase and sulfurtransferase MOCS3 (Molybdenum cofactor synthesis protein 3) [Includes Adenylyltransferase MOCS3(EC 2.7.7.-)(Sulfur carrier protein MOCS2A adenylyltransferase)(EC 2.7.7.n4);Sulfurtransferase MOCS3(EC 2.8.1.-)(Sulfur carr /.../otein MOCS2A sulfurtransferase)(EC 2.8.1.n1)]|protein_coding|supercont1.125:1366129-1370406:1|gene:AAEL004607
		AGAP000012-RA	Locus4924v1rpkm20.43	tyrosyl-tRNA synthetase|protein_coding|supercont1.487:445033-447867:1|gene:AAEL010563
		AGAP000681-RA	Locus4420v1rpkm23.18	conserved hypothetical protein|protein_coding|supercont1.551:544736-546074:-1|gene:AAEL011199
		AGAP000856-RA	Locus5567v1rpkm17.69	tRNA-dihydrouridine synthase|protein_coding|supercont1.659:409770-420510:-1|gene:AAEL012140
		AGAP001146-RA	Locus7247v1rpkm13.10	conserved hypothetical protein|protein_coding|supercont1.116:981915-985089:-1|gene:AAEL004364
		AGAP001276-RA	Locus5052v1rpkm19.80	aspartyl-tRNA synthetase|protein_coding|supercont1.599:190215-191866:1|gene:AAEL011655
		AGAP001312-RA	Locus927v1rpkm147.74	succinyl-CoA synthetase small subunit, putative|protein_coding|supercont1.223:1400994-1424735:-1|gene:AAEL006833
		AGAP001943-RA	Locus455v1rpkm312.85	conserved hypothetical protein|protein_coding|supercont1.393:603533-669659:1|gene:AAEL009372
		AGAP002088-RA	Locus5489v1rpkm18.01	U3 small nucleolar RNA-associated protein homolog, putative|protein_coding|supercont1.8:2460670-2466261:-1|gene:AAEL000422
		AGAP002101-RA	Locus1226v1rpkm108.10	isoleucyl tRNA synthetase|protein_coding|supercont1.7:4386853-4416525:-1|gene:AAEL000388
		AGAP002383-RA	Locus7374v1rpkm12.83	methionine-tRNA synthetase|protein_coding|supercont1.100:606151-610676:-1|gene:AAEL003913
		AGAP002570-RA	Locus106v1rpkm1448.23	glutamyl-tRNA synthetase|protein_coding|supercont1.170:1936265-1941896:-1|gene:AAEL005688
		AGAP002653-RA	Locus1513v1rpkm83.76	phenylalanyl-tRNA synthetase alpha chain|protein_coding|supercont1.70:690355-692083:1|gene:AAEL002867
		AGAP002945-RA	Locus2522v1rpkm47.71	bifunctional aminoacyl-tRNA synthetase|protein_coding|supercont1.175:1441603-1470184:1|gene:AAEL005801
		AGAP003002-RA	Locus2501v1rpkm48.32	ribosomal RNA methyltransferase|protein_coding|supercont1.21:2678634-2681448:1|gene:AAEL001037
		AGAP003003-RA	Locus2650v1rpkm44.60	tyrosyl-tRNA synthetase|protein_coding|supercont1.21:2611829-2620258:-1|gene:AAEL001044
		AGAP003024-RD	Locus4819v1rpkm20.97	conserved hypothetical protein|protein_coding|supercont1.886:227680-228834:1|gene:AAEL013615
		AGAP003315-RA	Locus3622v1rpkm29.58	tryptophanyl-tRNA synthetase|protein_coding|supercont1.863:320439-328932:-1|gene:AAEL013521
		AGAP003413-RA	Locus1480v1rpkm86.01	chaperone atp11p|protein_coding|supercont1.444:113091-115916:-1|gene:AAEL009981
		AGAP003833-RA	Locus4227v1rpkm24.44	asparagine synthetase|protein_coding|supercont1.3912:657-2348:-1|gene:AAEL015631
		AGAP004031-RA	Locus318v1rpkm436.48	electron transport oxidoreductase|protein_coding|supercont1.906:208954-227739:-1|gene:AAEL013739
		AGAP004336-RA	Locus5147v1rpkm19.33	NBP2b protein, putative|protein_coding|supercont1.409:320473-322099:1|gene:AAEL009579
		AGAP004465-RA	Locus3609v1rpkm29.72	dimethyladenosine transferase|protein_coding|supercont1.488:775745-776806:-1|gene:AAEL010575
		AGAP004557-RA	Locus6955v1rpkm13.66	WD-repeat protein|protein_coding|supercont1.388:737753-764806:-1|gene:AAEL009308
		AGAP004653-RA	Locus358v1rpkm387.79	electron transfer flavoprotein beta-subunit|protein_coding|supercont1.140:1408923-1411240:1|gene:AAEL005056
		AGAP005542-RA	Locus7577v1rpkm12.43	Queuine tRNA-ribosyltransferase subunit QTRTD1 homolog (EC 2.4.2.29)(Queuine tRNA-ribosyltransferase domain-containing protein 1)|protein_coding|supercont1.527:531360-535352:-1|gene:AAEL010968
		AGAP007581-RA	Locus5693v1rpkm17.29	glycerol kinase|protein_coding|supercont1.328:959937-962106:-1|gene:AAEL008472
		AGAP007661-RA	Locus8325v1rpkm11.22	glucose inhibited division protein a|protein_coding|supercont1.855:349808-352934:1|gene:AAEL013488
		AGAP007844-RA	Locus9775v1rpkm9.42	aspartyl-tRNA synthetase|protein_coding|supercont1.25:1766982-1769619:1|gene:AAEL001200
		AGAP007891-RA	Locus6982v1rpkm13.60	methionine-tRNA synthetase|protein_coding|supercont1.1232:78129-91535:-1|gene:AAEL014709
		AGAP008297-RA	Locus1721v1rpkm72.77	leucyl-tRNA synthetase|protein_coding|supercont1.204:1075213-1085427:-1|gene:AAEL006415
		AGAP008484-RA	Locus5194v1rpkm19.12	t-diRNAhydrouridine synthase|protein_coding|supercont1.51:2097202-2131943:-1|gene:AAEL002182
		AGAP008882-RA	Locus2567v1rpkm46.53	U3 small nucleolar ribonucleoprotein protein mpp10|protein_coding|supercont1.34:2356840-2361922:1|gene:AAEL001506
		AGAP009171-RA	Locus4205v1rpkm24.69	tRNA-dihydrouridine synthase|protein_coding|supercont1.24:688805-700117:1|gene:AAEL001171
		AGAP009264-RA	Locus1951v2rpkm47.30	ethanolamine-phosphate cytidylyltransferase|protein_coding|supercont1.168:895336-918937:1|gene:AAEL005651
		AGAP009615-RA	Locus8247v1rpkm11.33	conserved hypothetical protein|protein_coding|supercont1.122:1733287-1749174:-1|gene:AAEL004526
		AGAP009740-RA	Locus17731v2rpkm0.00_PRE	tRNA (guanine-N2-)-methyltransferase, putative|protein_coding|supercont1.472:501519-510005:-1|gene:AAEL010349
		AGAP010492-RA	Locus9463v1rpkm9.81	asparagine synthetase|protein_coding|supercont1.206:209115-220677:1|gene:AAEL006457
		AGAP011055-RA	Locus5706v2rpkm16.12	cdk10/11|protein_coding|supercont1.107:2072301-2081713:1|gene:AAEL004110
		AGAP011244-RA	Locus1662v1rpkm75.78	fibrillarin|protein_coding|supercont1.465:678085-683975:1|gene:AAEL010248
		AGAP012096-RA	Locus3240v1rpkm34.12	phenylalanyl-tRNA synthetase mitochondrial|protein_coding|supercont1.104:188406-192592:1|gene:AAEL003994
		AGAP012129-RA	Locus1202v1rpkm111.04	dimethyladenosine transferase|protein_coding|supercont1.404:1012017-1013036:-1|gene:AAEL009534
		AGAP000325-RA	Locus1173v1rpkm114.45	lysyl-tRNA synthetase|protein_coding|supercont1.1226:77993-92982:-1|gene:AAEL014702
		AGAP007112-RA	Locus944v1rpkm145.99	Pescadillo homolog |protein_coding|supercont1.770:140651-142840:1|gene:AAEL012980
		AGAP002409-RA	Locus3385v1rpkm32.11	pseudouridylate synthase|protein_coding|supercont1.250:511162-512529:-1|gene:AAEL007354
		AGAP003622-RA	Locus4386v1rpkm23.32	queuine tRNA-ribosyltransferase|protein_coding|supercont1.531:680357-691255:1|gene:AAEL010993
		AGAP007128-RA	Locus3185v1rpkm34.77	Ribosome biogenesis protein BOP1 homolog |protein_coding|supercont1.24:3518962-3533924:1|gene:AAEL001169
		AGAP007244-RA	Locus5794v1rpkm16.92	Ribosome biogenesis protein WDR12 homolog |protein_coding|supercont1.139:509949-532148:1|gene:AAEL005041
		AGAP003857-RA	Locus2055v1rpkm59.91	ubiquitin-conjugating enzyme rad6|protein_coding|supercont1.49:1066628-1103153:1|gene:AAEL002118
		AGAP005823-RA	Locus5516v1rpkm17.90	Ubiquitin-related modifier 1 homolog |protein_coding|supercont1.341:1029864-1061587:1|gene:AAEL008680
		AGAP004752-RA	Locus3085v1rpkm36.44	tRNA (guanine-N(7)-)-methyltransferase (EC 2.1.1.33)(tRNA(m7G46)-methyltransferase)|protein_coding|supercont1.373:822082-823864:1|gene:AAEL009156
Chaperone	3.36	AGAP005981-RA	Locus351v1rpkm398.12	chaperone protein DNAj|protein_coding|supercont1.144:3851-17004:-1|gene:AAEL005165
		AGAP007565-RB	Locus2246v2rpkm42.06	chaperone protein DNAj|protein_coding|supercont1.537:439403-449877:-1|gene:AAEL011055
		AGAP003477-RA	Locus1326v1rpkm99.07	chaperonin|protein_coding|supercont1.229:173214-184304:-1|gene:AAEL006946
		AGAP009694-RA	Locus1097v1rpkm120.89	chaperonin|protein_coding|supercont1.271:677583-708411:1|gene:AAEL007650
		AGAP009505-RA	Locus561v1rpkm247.62	chaperonin|protein_coding|supercont1.275:781124-809571:-1|gene:AAEL007702
		AGAP004238-RA	Locus1671v2rpkm67.93	chaperonin|protein_coding|supercont1.388:801712-812719:-1|gene:AAEL009320
		AGAP008249-RA	Locus681v1rpkm202.06	chaperonin|protein_coding|supercont1.40:3072867-3076312:1|gene:AAEL001715
		AGAP002759-RA	Locus820v1rpkm168.56	chaperonin|protein_coding|supercont1.450:160123-173758:1|gene:AAEL010063
		AGAP010588-RA	Locus1048v1rpkm127.76	chaperonin|protein_coding|supercont1.734:13741-15944:1|gene:AAEL012746
		AGAP011150-RA	Locus1278v1rpkm102.59	conserved hypothetical protein|protein_coding|supercont1.119:1166368-1178260:-1|gene:AAEL004438
		AGAP010212-RA	Locus1538v1rpkm82.78	conserved hypothetical protein|protein_coding|supercont1.44:558253-565050:1|gene:AAEL001871
		AGAP003729-RA	Locus2310v1rpkm52.31	conserved hypothetical protein|protein_coding|supercont1.524:787611-788633:-1|gene:AAEL010955
		AGAP007473-RA	Locus2021v1rpkm60.91	conserved hypothetical protein|protein_coding|supercont1.83:236178-240629:-1|gene:AAEL003303
		AGAP008660-RA	Locus4484v1rpkm22.82	cyclophilin|protein_coding|supercont1.231:427583-439649:1|gene:AAEL007008
		AGAP001810-RA	Locus833v1rpkm166.31	DNA-J, putative|protein_coding|supercont1.804:280575-287258:1|gene:AAEL013199
		AGAP010691-RA	Locus1206v1rpkm110.73	heat shock protein|protein_coding|supercont1.5:186418-189115:-1|gene:AAEL000301
		AGAP003416-RA	Locus1789v1rpkm70.28	prefoldin subunit|protein_coding|supercont1.81:2445947-2453784:-1|gene:AAEL003180
		AGAP006070-RA	Locus1452v1rpkm88.67	prefoldin, subunit, putative|protein_coding|supercont1.805:353488-369122:-1|gene:AAEL013212
		AGAP004321-RA	Locus1566v1rpkm81.34	rotamase|protein_coding|supercont1.437:962041-963110:-1|gene:AAEL009911
tRNA processing	2.14	AGAP001737-RA	Locus2692v1rpkm43.75	Adenylyltransferase and sulfurtransferase MOCS3 (Molybdenum cofactor synthesis protein 3) [Includes Adenylyltransferase MOCS3(EC 2.7.7.-)(Sulfur carrier protein MOCS2A adenylyltransferase)(EC 2.7.7.n4);Sulfurtransferase MOCS3(EC 2.8.1.-)(Sulfur carr /.../otein MOCS2A sulfurtransferase)(EC 2.8.1.n1)]|protein_coding|supercont1.125:1366129-1370406:1|gene:AAEL004607
		AGAP002077-RA	Locus3923v1rpkm26.96	conserved hypothetical protein|protein_coding|supercont1.116:1053919-1056870:-1|gene:AAEL004376
		AGAP004465-RA	Locus3609v1rpkm29.72	dimethyladenosine transferase|protein_coding|supercont1.488:775745-776806:-1|gene:AAEL010575
		AGAP004739-RA	Locus2547v1rpkm47.15	centromere/microtubule binding protein cbf5|protein_coding|supercont1.89:900214-913372:-1|gene:AAEL003514
		AGAP005542-RA	Locus7577v1rpkm12.43	Queuine tRNA-ribosyltransferase subunit QTRTD1 homolog (EC 2.4.2.29)(Queuine tRNA-ribosyltransferase domain-containing protein 1)|protein_coding|supercont1.527:531360-535352:-1|gene:AAEL010968
		AGAP005743-RA	Locus4184v2rpkm21.53	tRNA pseudouridine synthase D|protein_coding|supercont1.76:707416-725468:1|gene:AAEL003071
		AGAP007661-RA	Locus8325v1rpkm11.22	glucose inhibited division protein a|protein_coding|supercont1.855:349808-352934:1|gene:AAEL013488
		AGAP012129-RA	Locus1202v1rpkm111.04	dimethyladenosine transferase|protein_coding|supercont1.404:1012017-1013036:-1|gene:AAEL009534
		AGAP002409-RA	Locus3385v1rpkm32.11	pseudouridylate synthase|protein_coding|supercont1.250:511162-512529:-1|gene:AAEL007354
		AGAP003622-RA	Locus4386v1rpkm23.32	queuine tRNA-ribosyltransferase|protein_coding|supercont1.531:680357-691255:1|gene:AAEL010993
		AGAP005823-RA	Locus5516v1rpkm17.90	Ubiquitin-related modifier 1 homolog |protein_coding|supercont1.341:1029864-1061587:1|gene:AAEL008680
		AGAP004752-RA	Locus3085v1rpkm36.44	tRNA (guanine-N(7)-)-methyltransferase (EC 2.1.1.33)(tRNA(m7G46)-methyltransferase)|protein_coding|supercont1.373:822082-823864:1|gene:AAEL009156
Translation termination	1.95	AGAP007894-RA	Locus3608v1rpkm29.74	translation elongation factor g|protein_coding|supercont1.888:324436-339724:1|gene:AAEL013636
		AGAP008425-RA	Locus5525v1rpkm17.87	hypothetical protein|protein_coding|supercont1.472:510200-511705:1|gene:AAEL010339
		AGAP010310-RA	Locus88v31rpkm17.09_PRE	eukaryotic peptide chain release factor subunit|protein_coding|supercont1.607:429047-491790:-1|gene:AAEL011742
		AGAP012078-RA	Locus133v1rpkm1162.04	ATP synthase beta subunit|protein_coding|supercont1.69:132740-149924:-1|gene:AAEL002827
		AGAP012082-RA	Locus3576v1rpkm30.11	mitochondrial peptide chain release factor|protein_coding|supercont1.784:433257-442597:1|gene:AAEL013058
		AGAP012195-RA	Locus2239v1rpkm54.47	conserved hypothetical protein|protein_coding|supercont1.901:30559-30987:1|gene:AAEL013711
Heat shock protein DnaJ	1.89	AGAP001810-RA	Locus833v1rpkm166.31	DNA-J, putative|protein_coding|supercont1.804:280575-287258:1|gene:AAEL013199
		AGAP003533-RA	Locus1548v1rpkm82.35	conserved hypothetical protein|protein_coding|supercont1.179:1437988-1442169:-1|gene:AAEL005914
		AGAP003729-RA	Locus2310v1rpkm52.31	conserved hypothetical protein|protein_coding|supercont1.524:787611-788633:-1|gene:AAEL010955
		AGAP004849-RA	Locus2637v1rpkm45.07	conserved hypothetical protein|protein_coding|supercont1.4:4650523-4655912:-1|gene:AAEL000226
		AGAP005981-RA	Locus351v1rpkm398.12	chaperone protein DNAj|protein_coding|supercont1.144:3851-17004:-1|gene:AAEL005165
		AGAP007541-RA	Locus8299v2rpkm8.52	M-phase phosphoprotein 11|protein_coding|supercont3.327:4253-6404:-1|gene:CPIJ011412
		AGAP007565-RB	Locus2246v2rpkm42.06	chaperone protein DNAj|protein_coding|supercont1.537:439403-449877:-1|gene:AAEL011055
		AGAP009787-RA	Locus6596v1rpkm14.57	conserved hypothetical protein|protein_coding|supercont1.1241:107543-120323:-1|gene:AAEL014735
		AGAP010432-RA	Locus4751v1rpkm21.33	conserved hypothetical protein|protein_coding|supercont1.353:318433-325718:1|gene:AAEL008864
		AGAP012194-RA	Locus706v25rpkm18.34_PRE	conserved hypothetical protein|protein_coding|supercont1.150:1808749-1845801:-1|gene:AAEL005305
		AGAP010141-RA	Locus2874v1rpkm40.23	hypothetical protein|protein_coding|supercont1.540:412234-416252:1|gene:AAEL011082
Ribosomal protein	1.77	AGAP011077-RA	Locus32v1rpkm3719.98	40S ribosomal protein S12|protein_coding|supercont1.470:507191-509732:-1|gene:AAEL010299
		AGAP005960-RA	Locus71v1rpkm2113.42	60S ribosomal protein L7a|protein_coding|supercont1.171:194630-199034:1|gene:AAEL005722
		AGAP003816-RA	Locus66v1rpkm2340.66	60S ribosomal protein L30|protein_coding|supercont1.146:46196-47237:1|gene:AAEL005220
		AGAP008163-RA	Locus1360v1rpkm96.23	ribosomal protein l7ae|protein_coding|supercont1.84:7553-8347:-1|gene:AAEL003352
		AGAP012204-RA	Locus2867v1rpkm40.30	NHP2 protein, putative|protein_coding|supercont1.87:915821-916953:1|gene:AAEL003469
RNA polymerase	1.63	AGAP012057-RA	Locus2126v1rpkm57.71	conserved hypothetical protein|protein_coding|supercont1.102:838307-853366:-1|gene:AAEL003976
		AGAP012084-RA	Locus6131v1rpkm15.86	conserved hypothetical protein|protein_coding|supercont1.344:812313-826057:1|gene:AAEL008716
		AGAP007778-RA	Locus1971v1rpkm62.97	conserved hypothetical protein|protein_coding|supercont1.44:738670-763750:-1|gene:AAEL001847
		AGAP005382-RA	Locus2266v1rpkm53.42	conserved hypothetical protein|protein_coding|supercont1.581:183491-184776:1|gene:AAEL011462
		AGAP005922-RA	Locus3872v1rpkm27.37	conserved hypothetical protein|protein_coding|supercont1.604:101076-114828:-1|gene:AAEL011701
		AGAP003218-RA	Locus6219v1rpkm15.60	DNA polymerase v|protein_coding|supercont1.105:1317646-1335944:-1|gene:AAEL004017
		AGAP002375-RA	Locus5214v1rpkm19.07	DNA-directed RNA polymerase I, 12kD-subunit, putative|protein_coding|supercont1.479:316672-317291:1|gene:AAEL010468
		AGAP008393-RA	Locus2261v1rpkm53.57	DNA-directed RNA polymerase II|protein_coding|supercont1.43:1266270-1267263:-1|gene:AAEL001831
		AGAP011973-RA	Locus9724v2rpkm9.06	DNA-directed RNA polymerase III, 34kD-subunit, putative|protein_coding|supercont1.97:1071425-1077182:-1|gene:AAEL003786
		AGAP005873-RA	Locus1024v1rpkm132.25	DNA-directed RNA polymerase subunit rpb6|protein_coding|supercont1.90:258724-259361:1|gene:AAEL003552
		AGAP012397-RA	Locus2550v1rpkm47.09	DNA-directed RNA polymerase subunit rpb8|protein_coding|supercont1.13:1138460-1139517:1|gene:AAEL000677
		AGAP012796-RA	Locus5318v1rpkm18.64	DNA-directed RNA polymerase|protein_coding|supercont1.263:415666-416800:1|gene:AAEL007568
		AGAP009264-RA	Locus1951v2rpkm47.30	ethanolamine-phosphate cytidylyltransferase|protein_coding|supercont1.168:895336-918937:1|gene:AAEL005651
		AGAP009539-RA	Locus9330v1rpkm9.97	hypothetical protein|protein_coding|supercont1.120:1842285-1861135:1|gene:AAEL017010
		AGAP003648-RA	Locus2773v1rpkm42.37	hypothetical protein|protein_coding|supercont1.80:1301251-1315128:1|gene:AAEL017213
		AGAP006022-RA	Locus2413v1rpkm49.88	juvenile hormone resistance protein|protein_coding|supercont1.41:1265975-1433326:-1|gene:AAEL001746
		AGAP010791-RA	Locus8373v1rpkm11.16	polyribonucleotide nucleotidyltransferase|protein_coding|supercont1.18:484708-498843:1|gene:AAEL000922
		AGAP011761-RA	Locus1748v1rpkm71.94	RNA polymerase II subunit Rpb10, putative|protein_coding|supercont1.1282:155010-155549:1|gene:AAEL014831
		AGAP005428-RA	Locus3402v1rpkm31.94	suppressor of ty|protein_coding|supercont1.210:1185882-1186583:1|gene:AAEL006566
		AGAP010958-RA	Locus5311v1rpkm18.67	tata-box binding protein|protein_coding|supercont1.678:577619-579879:1|gene:AAEL012330
		AGAP008612-RA	Locus2267v1rpkm53.40	transcription initiation factor TFIID subunit 10, putative|protein_coding|supercont1.172:1553275-1561774:-1|gene:AAEL005742
RNA modification	1.61	AGAP002077-RA	Locus3923v1rpkm26.96	conserved hypothetical protein|protein_coding|supercont1.116:1053919-1056870:-1|gene:AAEL004376
		AGAP004465-RA	Locus3609v1rpkm29.72	dimethyladenosine transferase|protein_coding|supercont1.488:775745-776806:-1|gene:AAEL010575
		AGAP004739-RA	Locus2547v1rpkm47.15	centromere/microtubule binding protein cbf5|protein_coding|supercont1.89:900214-913372:-1|gene:AAEL003514
		AGAP005542-RA	Locus7577v1rpkm12.43	Queuine tRNA-ribosyltransferase subunit QTRTD1 homolog (EC 2.4.2.29)(Queuine tRNA-ribosyltransferase domain-containing protein 1)|protein_coding|supercont1.527:531360-535352:-1|gene:AAEL010968
		AGAP005743-RA	Locus4184v2rpkm21.53	tRNA pseudouridine synthase D|protein_coding|supercont1.76:707416-725468:1|gene:AAEL003071
		AGAP007661-RA	Locus8325v1rpkm11.22	glucose inhibited division protein a|protein_coding|supercont1.855:349808-352934:1|gene:AAEL013488
		AGAP012129-RA	Locus1202v1rpkm111.04	dimethyladenosine transferase|protein_coding|supercont1.404:1012017-1013036:-1|gene:AAEL009534
		AGAP001420-RA	Locus283v1rpkm499.56	phosphoglycerate mutase|protein_coding|supercont1.188:1032129-1033339:1|gene:AAEL006070
		AGAP002409-RA	Locus3385v1rpkm32.11	pseudouridylate synthase|protein_coding|supercont1.250:511162-512529:-1|gene:AAEL007354
		AGAP003622-RA	Locus4386v1rpkm23.32	queuine tRNA-ribosyltransferase|protein_coding|supercont1.531:680357-691255:1|gene:AAEL010993
		AGAP004752-RA	Locus3085v1rpkm36.44	tRNA (guanine-N(7)-)-methyltransferase (EC 2.1.1.33)(tRNA(m7G46)-methyltransferase)|protein_coding|supercont1.373:822082-823864:1|gene:AAEL009156
Elongation factors	1.45	AGAP000444-RA	Locus1383v1rpkm94.01	Probable cytosolic iron-sulfur protein assembly protein Ciao1 |protein_coding|supercont1.71:1695035-1696668:1|gene:AAEL002912
		AGAP012140-RA	Locus310v1rpkm447.17	Eukaryotic translation initiation factor 3 subunit B (eIF3b)(Eukaryotic translation initiation factor 3 subunit 9)|protein_coding|supercont1.276:865914-870833:1|gene:AAEL007718
		AGAP006607-RA	Locus279v1rpkm517.14	Eukaryotic translation initiation factor 3 subunit I (eIF3i)|protein_coding|supercont1.796:143067-173456:-1|gene:AAEL013144
		AGAP007128-RA	Locus3185v1rpkm34.77	Ribosome biogenesis protein BOP1 homolog |protein_coding|supercont1.24:3518962-3533924:1|gene:AAEL001169
		AGAP007244-RA	Locus5794v1rpkm16.92	Ribosome biogenesis protein WDR12 homolog |protein_coding|supercont1.139:509949-532148:1|gene:AAEL005041

## Sheet: 24 h-Up--Protein sort & Traff
Functional cluster	Enrichment value	An. gambiae orthologAn. gambiae orthologAn. gambiae ortholog	Ae. albopictus IDAe. albopictus IDAe. albopictus ID	Function
Protein transport	3.35	AGAP005110-RA	Locus2992v1rpkm37.83	actin|protein_coding|supercont1.677:203313-223527:-1|gene:AAEL012310
		AGAP009538-RA	Locus2561v1rpkm46.78	adaptin, alpha/gamma/epsilon|protein_coding|supercont1.120:1866650-1905683:-1|gene:AAEL004469
		AGAP000161-RA	Locus2897v1rpkm39.72	apl5 protein (spac144.06 protein)|protein_coding|supercont1.327:98840-140217:1|gene:AAEL008462
		AGAP008497-RA	Locus3501v1rpkm30.93	autophagy related gene|protein_coding|supercont1.244:1434788-1441752:-1|gene:AAEL007228
		AGAP010557-RA	Locus642v1rpkm215.33	bcr-associated protein, bap|protein_coding|supercont1.79:1360711-1372035:-1|gene:AAEL003130
		AGAP005100-RA	Locus567v1rpkm245.46	BRI1-KD interacting protein, putative|protein_coding|supercont1.175:82682-83821:-1|gene:AAEL005797
		AGAP001285-RA	Locus1352v2rpkm29.64	charged multivesicular body protein 2a|protein_coding|supercont1.30:1539631-1541254:1|gene:AAEL001336
		AGAP001703-RA	Locus2589v1rpkm46.09	clathrin coat assembly protein ap17|protein_coding|supercont1.1094:143695-146165:-1|gene:AAEL014375
		AGAP001399-RA	Locus1263v1rpkm104.22	coatomer beta subunit|protein_coding|supercont1.123:1753113-1779818:-1|gene:AAEL004546
		AGAP010719-RA	Locus3706v1rpkm28.85	coatomer delta subunit|protein_coding|supercont1.809:152890-162649:1|gene:AAEL013230
		AGAP009291-RA	Locus1332v1rpkm98.37	coatomer subunit gamma|protein_coding|supercont3.419:137415-146432:-1|gene:CPIJ012523
		AGAP004798-RA	Locus2450v1rpkm49.23	coatomer|protein_coding|supercont1.186:1348655-1405850:-1|gene:AAEL006040
		AGAP010251-RA	Locus1759v1rpkm71.36	coatomer|protein_coding|supercont1.789:383262-398653:1|gene:AAEL013098
		AGAP000116-RA	Locus4027v1rpkm26.02	conserved hypothetical protein|protein_coding|supercont1.148:2052399-2087428:1|gene:AAEL005271
		AGAP011135-RA	Locus2757v1rpkm42.72	conserved hypothetical protein|protein_coding|supercont1.386:344144-346291:-1|gene:AAEL009280
		AGAP000395-RA	Locus3179v1rpkm34.83	endoplasmic reticulum protein erp29|protein_coding|supercont1.996:9512-10640:1|gene:AAEL014052
		AGAP012756-RA	Locus4189v2rpkm19.19	ER lumen protein retaining receptor|protein_coding|supercont1.48:588303-588941:-1|gene:AAEL002086
		AGAP005632-RA	Locus2130v1rpkm57.61	gamma-soluble nsf attachment protein (snap)|protein_coding|supercont1.488:654056-668052:1|gene:AAEL010589
		AGAP008887-RA	Locus1139v7rpkm24.70	hepatocyte growth factor-regulated tyrosine kinase substrate (hgs)|protein_coding|supercont1.151:87815-111849:-1|gene:AAEL005339
		AGAP004696-RA	Locus3183v3rpkm32.51	hypothetical protein|protein_coding|supercont1.753:117133-151058:1|gene:AAEL012879
		AGAP006159-RA	Locus3999v1rpkm26.35	low-Mr GTP-binding protein Rab31, putative|protein_coding|supercont1.547:13667-54126:1|gene:AAEL011171
		AGAP003800-RA	Locus4451v1rpkm23.00	membrin|protein_coding|supercont1.146:1067612-1069394:1|gene:AAEL005217
		AGAP001759-RA	Locus1247v1rpkm106.11	protein transport protein sec23|protein_coding|supercont1.258:475316-488169:-1|gene:AAEL007484
		AGAP010025-RA	Locus802v1rpkm171.80	rab gdp-dissociation inhibitor|protein_coding|supercont1.757:272108-294077:-1|gene:AAEL012904
		AGAP011363-RA	Locus1149v1rpkm116.06	rab6|protein_coding|supercont1.189:76705-146447:-1|gene:AAEL006091
		AGAP004146-RA	Locus734v2rpkm30.93	ras-related protein Rab-1A, putative|protein_coding|supercont1.140:1254787-1287095:1|gene:AAEL005069
		AGAP005393-RA	Locus920v1rpkm149.05	ras-related protein Rab-2A, putative|protein_coding|supercont1.134:755967-773027:-1|gene:AAEL004902
		AGAP001617-RB	Locus1023v4rpkm10.59_PRE	ras-related protein Rab-7|protein_coding|supercont1.88:2376006-2408014:1|gene:AAEL003503
		AGAP002922-RA	Locus1688v1rpkm74.39	secretory carrier-associated membrane protein (scamp)|protein_coding|supercont1.1:4262499-4284409:1|gene:AAEL000090
		AGAP006529-RA	Locus2579v1rpkm46.31	short-chain dehydrogenase|protein_coding|supercont1.559:498997-524149:1|gene:AAEL011239
		AGAP005082-RA	Locus3132v1rpkm35.71	vacuolar protein sorting-associated protein (vps13)|protein_coding|supercont1.482:268825-343805:1|gene:AAEL010508
		AGAP008353-RA	Locus6074v1rpkm16.04	vacuolar protein sorting|protein_coding|supercont1.34:1633653-1661777:-1|gene:AAEL001497
		AGAP009840-RA	Locus3252v1rpkm33.97	vesicle docking protein P115|protein_coding|supercont1.129:958202-966533:1|gene:AAEL004756
		AGAP006522-RA	Locus2265v1rpkm53.44	zeta-coat protein|protein_coding|supercont1.793:263795-267352:-1|gene:AAEL013121
Vesicle-mediaed transport	3.21	AGAP009538-RA	Locus2561v1rpkm46.78	adaptin, alpha/gamma/epsilon|protein_coding|supercont1.120:1866650-1905683:-1|gene:AAEL004469
		AGAP008895-RA	Locus914v1rpkm150.94	arp2/3 complex 16 kd subunit (P16-arc)|protein_coding|supercont1.366:148352-151082:-1|gene:AAEL009059
		AGAP000161-RA	Locus2897v1rpkm39.72	apl5 protein (spac144.06 protein)|protein_coding|supercont1.327:98840-140217:1|gene:AAEL008462
		AGAP000395-RA	Locus3179v1rpkm34.83	endoplasmic reticulum protein erp29|protein_coding|supercont1.996:9512-10640:1|gene:AAEL014052
		AGAP000625-RA	Locus2890v1rpkm39.97	skd/vacuolar sorting|protein_coding|supercont1.72:2564981-2580605:-1|gene:AAEL002938
		AGAP001306-RA	Locus1881v1rpkm66.14	arp2/3 complex 20 kd subunit|protein_coding|supercont1.364:927179-928224:-1|gene:AAEL009041
		AGAP001399-RA	Locus1263v1rpkm104.22	coatomer beta subunit|protein_coding|supercont1.123:1753113-1779818:-1|gene:AAEL004546
		AGAP001703-RA	Locus2589v1rpkm46.09	clathrin coat assembly protein ap17|protein_coding|supercont1.1094:143695-146165:-1|gene:AAEL014375
		AGAP001759-RA	Locus1247v1rpkm106.11	protein transport protein sec23|protein_coding|supercont1.258:475316-488169:-1|gene:AAEL007484
		AGAP003023-RA	Locus831v1rpkm166.57	syntaxin binding protein-1,2,3|protein_coding|supercont1.247:1170083-1195121:1|gene:AAEL007282
		AGAP003146-RA	Locus4138v2rpkm22.85	conserved hypothetical protein|protein_coding|supercont1.49:1226483-1246489:1|gene:AAEL002089
		AGAP003437-RA	Locus3142v2rpkm28.75	sorting nexin|protein_coding|supercont1.125:1276022-1295253:1|gene:AAEL004620
		AGAP003800-RA	Locus4451v1rpkm23.00	membrin|protein_coding|supercont1.146:1067612-1069394:1|gene:AAEL005217
		AGAP004522-RA	Locus3379v1rpkm32.17	conserved hypothetical protein|protein_coding|supercont1.567:531684-563664:1|gene:AAEL011326
		AGAP004798-RA	Locus2450v1rpkm49.23	coatomer|protein_coding|supercont1.186:1348655-1405850:-1|gene:AAEL006040
		AGAP005110-RA	Locus2992v1rpkm37.83	actin|protein_coding|supercont1.677:203313-223527:-1|gene:AAEL012310
		AGAP005275-RA	Locus1188v1rpkm112.87	hypothetical protein|protein_coding|supercont1.82:2259860-2360500:-1|gene:AAEL003267
		AGAP006522-RA	Locus2265v1rpkm53.44	zeta-coat protein|protein_coding|supercont1.793:263795-267352:-1|gene:AAEL013121
		AGAP006529-RA	Locus2579v1rpkm46.31	short-chain dehydrogenase|protein_coding|supercont1.559:498997-524149:1|gene:AAEL011239
		AGAP006682-RA	Locus3444v1rpkm31.44	exocyst complex protein exo70|protein_coding|supercont1.431:998111-1005904:-1|gene:AAEL009832
		AGAP007721-RB	Locus758v1rpkm182.19	synaptobrevin|protein_coding|supercont1.872:149330-204693:1|gene:AAEL013571
		AGAP007749-RA	Locus2335v2rpkm17.27	conserved hypothetical protein|protein_coding|supercont1.1266:131058-133979:-1|gene:AAEL014771
		AGAP008353-RA	Locus6074v1rpkm16.04	vacuolar protein sorting|protein_coding|supercont1.34:1633653-1661777:-1|gene:AAEL001497
		AGAP008407-RA	Locus13560v1rpkm5.83	macroglobulin/complement|protein_coding|supercont1.673:354255-364319:1|gene:AAEL012267
		AGAP008631-RA	Locus1896v3rpkm37.54	phosphatidyltransferase|protein_coding|supercont1.216:77333-150183:1|gene:AAEL006667
		AGAP009291-RA	Locus1332v1rpkm98.37	coatomer subunit gamma|protein_coding|supercont3.419:137415-146432:-1|gene:CPIJ012523
		AGAP009463-RA	Locus11149v1rpkm8.02	ABC transporter|protein_coding|supercont1.337:470559-520918:-1|gene:AAEL008635
		AGAP009840-RA	Locus3252v1rpkm33.97	vesicle docking protein P115|protein_coding|supercont1.129:958202-966533:1|gene:AAEL004756
		AGAP010029-RA	Locus2672v7rpkm20.30	transmembrane 9 superfamily protein member 4|protein_coding|supercont1.274:1415848-1435048:1|gene:AAEL007687
		AGAP010251-RA	Locus1759v1rpkm71.36	coatomer|protein_coding|supercont1.789:383262-398653:1|gene:AAEL013098
		AGAP010719-RA	Locus3706v1rpkm28.85	coatomer delta subunit|protein_coding|supercont1.809:152890-162649:1|gene:AAEL013230
		AGAP011358-RA	Locus4697v4rpkm7.76	vesicle protein sorting-associated|protein_coding|supercont1.44:1545306-1552653:1|gene:AAEL001859
		AGAP012717-RA	Locus840v12rpkm8.10_PRE	snare protein sec22|protein_coding|supercont1.753:386929-390350:-1|gene:AAEL012875
Endoplasmic reticulum	2.74	AGAP009538-RA	Locus2561v1rpkm46.78	adaptin, alpha/gamma/epsilon|protein_coding|supercont1.120:1866650-1905683:-1|gene:AAEL004469
		AGAP000161-RA	Locus2897v1rpkm39.72	apl5 protein (spac144.06 protein)|protein_coding|supercont1.327:98840-140217:1|gene:AAEL008462
		AGAP010557-RA	Locus642v1rpkm215.33	bcr-associated protein, bap|protein_coding|supercont1.79:1360711-1372035:-1|gene:AAEL003130
		AGAP006186-RE	Locus1599v1rpkm79.07	calcium-transporting ATPase sarcoplasmic/endoplasmic reticulum type|protein_coding|supercont1.211:1168009-1210032:1|gene:AAEL006582
		AGAP005032-RB	Locus496v1rpkm287.18	calnexin|protein_coding|supercont1.1475:46757-69563:1|gene:AAEL015100
		AGAP004212-RA	Locus272v1rpkm528.34	calreticulin|protein_coding|supercont1.20:3614727-3623251:-1|gene:AAEL001005
		AGAP001399-RA	Locus1263v1rpkm104.22	coatomer beta subunit|protein_coding|supercont1.123:1753113-1779818:-1|gene:AAEL004546
		AGAP009291-RA	Locus1332v1rpkm98.37	coatomer subunit gamma|protein_coding|supercont3.419:137415-146432:-1|gene:CPIJ012523
		AGAP010251-RA	Locus1759v1rpkm71.36	coatomer|protein_coding|supercont1.789:383262-398653:1|gene:AAEL013098
		AGAP012934-RA	Locus6284v1rpkm15.40	conserved hypothetical protein|protein_coding|supercont1.1483:18475-19694:-1|gene:AAEL015107
		AGAP002816-RA	Locus3281v1rpkm33.46	conserved hypothetical protein|protein_coding|supercont1.49:2407778-2426969:-1|gene:AAEL002102
		AGAP003521-RA	Locus2324v1rpkm51.93	conserved hypothetical protein|protein_coding|supercont1.508:362692-366960:1|gene:AAEL010784
		AGAP006383-RA	Locus1308v1rpkm99.89	dolichyl-diphosphooligosaccharide protein glycosyltransferase|protein_coding|supercont1.50:896181-898847:-1|gene:AAEL002174
		AGAP000395-RA	Locus3179v1rpkm34.83	endoplasmic reticulum protein erp29|protein_coding|supercont1.996:9512-10640:1|gene:AAEL014052
		AGAP012756-RA	Locus4189v2rpkm19.19	ER lumen protein retaining receptor|protein_coding|supercont1.48:588303-588941:-1|gene:AAEL002086
		AGAP000081-RA	Locus2642v1rpkm44.96	exostosin-2|protein_coding|supercont1.166:1393327-1407198:-1|gene:AAEL005626
		AGAP005632-RA	Locus2130v1rpkm57.61	gamma-soluble nsf attachment protein (snap)|protein_coding|supercont1.488:654056-668052:1|gene:AAEL010589
		AGAP006104-RA	Locus1661v1rpkm75.81	hypothetical protein|protein_coding|supercont1.31:1344253-1345589:1|gene:AAEL001388
		AGAP006475-RA	Locus5795v1rpkm16.91	inositol 1,4,5-trisphosphate receptor|protein_coding|supercont1.92:272244-331499:-1|gene:AAEL003608
		AGAP005948-RA	Locus1403v1rpkm92.17	Kynurenine 3-monooxygenase (EC 1.14.13.9)(Kynurenine 3-hydroxylase)|protein_coding|supercont1.354:1087110-1109778:-1|gene:AAEL008879
		AGAP001320-RA	Locus9870v2rpkm6.97	MG-160, putative|protein_coding|supercont1.227:4386-32918:1|gene:AAEL006917
		AGAP011842-RA	Locus652v1rpkm212.56	microsomal signal peptidase 25 kda subunit|protein_coding|supercont1.86:1413376-1414324:1|gene:AAEL003418
		AGAP000097-RA	Locus3554v8rpkm1.06_PRE	mitochondrial solute carrier protein, putative|protein_coding|supercont1.1253:45564-50383:1|gene:AAEL014753
		AGAP000467-RA	Locus2470v1rpkm48.93	neuropathy target esterase/swiss cheese(d.melanogaster)|protein_coding|supercont1.929:41226-80114:-1|gene:AAEL013811
		AGAP003222-RA	Locus3194v1rpkm34.63	phosphatidylinositolglycan class N, putative|protein_coding|supercont1.299:43120-81888:-1|gene:AAEL008061
		AGAP000971-RA	Locus4629v1rpkm21.94	prolyl 4-hydroxylase alpha subunit 1,|protein_coding|supercont1.232:1103377-1136055:-1|gene:AAEL007038
		AGAP012407-RA	Locus685v2rpkm181.17	protein disulfide isomerase|protein_coding|supercont1.13:666927-684293:-1|gene:AAEL000641
		AGAP007393-RC	Locus446v1rpkm323.14	protein disulfide isomerase|protein_coding|supercont1.32:3017928-3028913:-1|gene:AAEL001432
		AGAP001759-RA	Locus1247v1rpkm106.11	protein transport protein sec23|protein_coding|supercont1.258:475316-488169:-1|gene:AAEL007484
		AGAP007638-RA	Locus1631v2rpkm70.57	ribophorin ii|protein_coding|supercont1.484:60581-78857:-1|gene:AAEL010521
		AGAP010174-RA	Locus1193v1rpkm112.41	ribophorin|protein_coding|supercont1.786:405521-418451:1|gene:AAEL013071
		AGAP004296-RA	Locus860v1rpkm161.76	signal peptidase 12kDa subunit, putative|protein_coding|supercont1.125:2166902-2168376:-1|gene:AAEL004603
		AGAP008838-RA	Locus6014v1rpkm16.21	signal peptide peptidase|protein_coding|supercont1.640:283385-306848:-1|gene:AAEL011989
		AGAP003209-RA	Locus4274v1rpkm24.16	sterol desaturase|protein_coding|supercont1.108:2082050-2114182:-1|gene:AAEL004126
		AGAP000387-RA	Locus6532v1rpkm14.73	sugar transporter|protein_coding|supercont1.885:201371-224773:1|gene:AAEL013608
		AGAP009840-RA	Locus3252v1rpkm33.97	vesicle docking protein P115|protein_coding|supercont1.129:958202-966533:1|gene:AAEL004756
		AGAP009833-RA	Locus139v1rpkm1134.94	voltage-dependent anion-selective channel|protein_coding|supercont1.44:689818-696221:-1|gene:AAEL001872
Protein processing	2.61	AGAP000395-RA	Locus3179v1rpkm34.83	endoplasmic reticulum protein erp29|protein_coding|supercont1.996:9512-10640:1|gene:AAEL014052
		AGAP001734-RA	Locus2707v1rpkm43.58	nicastrin, putative|protein_coding|supercont1.125:1388887-1401045:1|gene:AAEL004633
		AGAP003069-RA	Locus790v1rpkm173.94	microsomal signal peptidase 18 kDa subunit|protein_coding|supercont3.938:49188-50937:1|gene:CPIJ017247
		AGAP004296-RA	Locus860v1rpkm161.76	signal peptidase 12kDa subunit, putative|protein_coding|supercont1.125:2166902-2168376:-1|gene:AAEL004603
		AGAP007420-RA	Locus5887v1rpkm16.60	conserved hypothetical protein|protein_coding|supercont1.32:904506-960762:-1|gene:AAEL001394
		AGAP007606-RA	Locus4072v1rpkm25.63	peptidyl-glycine alpha-amidating monooxygenase|protein_coding|supercont1.36:2076192-2078752:-1|gene:AAEL001565
		AGAP009816-RA	Locus2687v1rpkm43.83	gamma-secretase subunit aph-1|protein_coding|supercont1.55:778597-779644:-1|gene:AAEL002389
		AGAP011842-RA	Locus652v1rpkm212.56	microsomal signal peptidase 25 kda subunit|protein_coding|supercont1.86:1413376-1414324:1|gene:AAEL003418
		AGAP004164-RD	Locus12964v1rpkm6.35	glutathione transferase D10, putative|protein_coding|supercont1.220:1465735-1487859:-1|gene:AAEL006764
		AGAP004164-RB	Locus230v1rpkm608.11	glutathione transferase|protein_coding|supercont1.22:2945238-2964060:-1|gene:AAEL001061
		AGAP004164-RA	Locus404v1rpkm345.13	glutathione transferase|protein_coding|supercont1.22:2945964-2964060:-1|gene:AAEL001061
Phosphoinositide binding	2.54	AGAP000912-RA	Locus723v1rpkm191.01	sorting nexin|protein_coding|supercont1.295:1283449-1295420:1|gene:AAEL008020
		AGAP001826-RA	Locus4580v1rpkm22.24	conserved hypothetical protein|protein_coding|supercont1.441:666495-677926:1|gene:AAEL009955
		AGAP003437-RA	Locus3142v2rpkm28.75	sorting nexin|protein_coding|supercont1.125:1276022-1295253:1|gene:AAEL004620
		AGAP003925-RA	Locus5439v1rpkm18.15	kinesin heavy chain|protein_coding|supercont1.74:2179335-2212138:1|gene:AAEL002987
		AGAP004487-RA	Locus1258v1rpkm105.16	sorting nexin|protein_coding|supercont1.96:140356-173623:1|gene:AAEL003758
		AGAP004801-RC	Locus6886v3rpkm6.76	huntingtin interacting protein|protein_coding|supercont1.1186:101568-130909:-1|gene:AAEL014598
		AGAP007057-RA	Locus3566v1rpkm30.21	conserved hypothetical protein|protein_coding|supercont1.433:264534-279633:1|gene:AAEL009857
		AGAP007460-RB	Locus1079v1rpkm123.48	diazepam binding inhibitor, putative|protein_coding|supercont1.380:129855-143773:1|gene:AAEL009214
		AGAP009255-RA	Locus664v32rpkm8.10_PRE	sorting nexin|protein_coding|supercont1.168:1152782-1173592:-1|gene:AAEL005655
		AGAP011751-RA	Locus2433v1rpkm49.52	sorting nexin|protein_coding|supercont1.86:362008-403012:-1|gene:AAEL003416
		AGAP003720-RA	Locus3125v1rpkm35.81	annexin x|protein_coding|supercont1.155:580673-594108:1|gene:AAEL005426
		AGAP002081-RA	Locus7349v1rpkm12.88	sorting nexin|protein_coding|supercont1.130:29150-54564:1|gene:AAEL004791
N-glycan biosynthesis	2.06	AGAP000258-RA	Locus3610v1rpkm29.72	conserved hypothetical protein|protein_coding|supercont3.1422:19451-22506:-1|gene:CPIJ019093
		AGAP000434-RA	Locus2138v1rpkm57.23	oligosaccharyl transferase|protein_coding|supercont1.111:2318591-2332139:-1|gene:AAEL004228
		AGAP000862-RA	Locus2549v1rpkm47.11	neutral alpha-glucosidase ab precursor (glucosidase ii alpha subunit) (alpha glucosidase 2)|protein_coding|supercont1.489:444396-509300:1|gene:AAEL010599
		AGAP002396-RA	Locus1133v1rpkm117.10	oligosaccharyl transferase|protein_coding|supercont1.68:1996936-2028292:1|gene:AAEL002804
		AGAP003461-RA	Locus3374v1rpkm32.20	conserved hypothetical protein|protein_coding|supercont1.68:2675858-2677047:1|gene:AAEL002805
		AGAP004419-RA	Locus5411v2rpkm11.42	conserved hypothetical protein|protein_coding|supercont1.835:265201-280890:-1|gene:AAEL013393
		AGAP004550-RA	Locus2529v1rpkm47.66	conserved hypothetical protein|protein_coding|supercont1.133:1097685-1098397:-1|gene:AAEL004879
		AGAP006383-RA	Locus1308v1rpkm99.89	dolichyl-diphosphooligosaccharide protein glycosyltransferase|protein_coding|supercont1.50:896181-898847:-1|gene:AAEL002174
		AGAP007638-RA	Locus1631v2rpkm70.57	ribophorin ii|protein_coding|supercont1.484:60581-78857:-1|gene:AAEL010521
		AGAP008315-RA	Locus5505v1rpkm17.95	dolichyl-phosphate beta-D-mannosyltransferase, putative|protein_coding|supercont1.76:46169-49664:1|gene:AAEL003084
		AGAP008491-RA	Locus622v1rpkm223.28	oligosaccharyl transferase, subunit, putative|protein_coding|supercont1.51:2898894-2903214:1|gene:AAEL002183
		AGAP009866-RA	Locus4336v1rpkm23.69	dolichol-phosphate mannosyltransferase|protein_coding|supercont1.464:31744-32849:1|gene:AAEL010227
		AGAP010010-RA	Locus694v1rpkm200.26	conserved hypothetical protein|protein_coding|supercont1.157:1535794-1555457:1|gene:AAEL005457
		AGAP010174-RA	Locus1193v1rpkm112.41	ribophorin|protein_coding|supercont1.786:405521-418451:1|gene:AAEL013071
Regulation of cytoskeleton organization	1.55	AGAP008908-RA	Locus688v1rpkm201.59	actin-related protein 2/3 complex subunit 1A|protein_coding|supercont1.262:1520546-1526025:1|gene:AAEL007546
		AGAP005110-RA	Locus2992v1rpkm37.83	actin|protein_coding|supercont1.677:203313-223527:-1|gene:AAEL012310
		AGAP008895-RA	Locus914v1rpkm150.94	arp2/3 complex 16 kd subunit (P16-arc)|protein_coding|supercont1.366:148352-151082:-1|gene:AAEL009059
		AGAP009154-RA	Locus2371v1rpkm50.64	arp2/3|protein_coding|supercont1.45:852718-894620:-1|gene:AAEL001904
		AGAP001570-RA	Locus3479v1rpkm31.12	microtubule-associated protein tau|protein_coding|supercont1.666:12014-93353:-1|gene:AAEL012206
		AGAP003023-RA	Locus831v1rpkm166.57	syntaxin binding protein-1,2,3|protein_coding|supercont1.247:1170083-1195121:1|gene:AAEL007282
		AGAP010710-RA	Locus4777v1rpkm21.13	tyrosine-protein kinase shark|protein_coding|supercont1.345:267967-292074:-1|gene:AAEL008732
Calponin repeat	1.45	AGAP012304-RA	Locus4813v1rpkm21.01	calponin/transgelin|protein_coding|supercont1.224:69558-83961:1|gene:AAEL006872
		AGAP000749-RA	Locus7386v1rpkm12.79	calponin/transgelin|protein_coding|supercont1.313:1199843-1213055:-1|gene:AAEL008303
		AGAP001313-RA	Locus596v1rpkm231.56	calponin/transgelin|protein_coding|supercont1.227:595765-687234:1|gene:AAEL006922
		AGAP002356-RA	Locus1840v1rpkm67.89	parvin|protein_coding|supercont1.848:289706-297353:1|gene:AAEL013461
		AGAP007006-RB	Locus9201v1rpkm10.13	filamin, putative|protein_coding|supercont1.462:338477-375609:-1|gene:AAEL010215
		AGAP007006-RC	Locus13736v1rpkm5.69	conserved hypothetical protein|protein_coding|supercont1.1433:78224-96522:1|gene:AAEL015058
		AGAP010292-RA	Locus8050v3rpkm7.56	vav1|protein_coding|supercont1.701:51250-87032:-1|gene:AAEL012473
Golgi-associated vesicle membrane	1.4	AGAP003424-RA	Locus5239v1rpkm18.93	actin binding|protein_coding|supercont1.96:1688380-1711890:1|gene:AAEL003754
		AGAP009538-RA	Locus2561v1rpkm46.78	adaptin, alpha/gamma/epsilon|protein_coding|supercont1.120:1866650-1905683:-1|gene:AAEL004469
		AGAP000161-RA	Locus2897v1rpkm39.72	apl5 protein (spac144.06 protein)|protein_coding|supercont1.327:98840-140217:1|gene:AAEL008462
		AGAP001703-RA	Locus2589v1rpkm46.09	clathrin coat assembly protein ap17|protein_coding|supercont1.1094:143695-146165:-1|gene:AAEL014375
		AGAP001399-RA	Locus1263v1rpkm104.22	coatomer beta subunit|protein_coding|supercont1.123:1753113-1779818:-1|gene:AAEL004546
		AGAP010719-RA	Locus3706v1rpkm28.85	coatomer delta subunit|protein_coding|supercont1.809:152890-162649:1|gene:AAEL013230
		AGAP009291-RA	Locus1332v1rpkm98.37	coatomer subunit gamma|protein_coding|supercont3.419:137415-146432:-1|gene:CPIJ012523
		AGAP004798-RA	Locus2450v1rpkm49.23	coatomer|protein_coding|supercont1.186:1348655-1405850:-1|gene:AAEL006040
		AGAP010251-RA	Locus1759v1rpkm71.36	coatomer|protein_coding|supercont1.789:383262-398653:1|gene:AAEL013098
		AGAP002962-RA	Locus88v3rpkm132.89_PRE	conserved hypothetical protein|protein_coding|supercont1.638:113241-135577:1|gene:AAEL011962
		AGAP000258-RA	Locus3610v1rpkm29.72	conserved hypothetical protein|protein_coding|supercont3.1422:19451-22506:-1|gene:CPIJ019093
		AGAP005632-RA	Locus2130v1rpkm57.61	gamma-soluble nsf attachment protein (snap)|protein_coding|supercont1.488:654056-668052:1|gene:AAEL010589
		AGAP005556-RA	Locus8088v2rpkm6.62	major sperm protein|protein_coding|supercont1.1061:67597-142728:-1|gene:AAEL014296
		AGAP001320-RA	Locus9870v2rpkm6.97	MG-160, putative|protein_coding|supercont1.227:4386-32918:1|gene:AAEL006917
		AGAP011984-RA	Locus3458v1rpkm31.32	n-acetylgalactosaminyltransferase|protein_coding|supercont1.13:352309-367833:-1|gene:AAEL000639
		AGAP012253-RA	Locus2898v1rpkm39.71	n-acetylgalactosaminyltransferase|protein_coding|supercont1.23:2251894-2282063:1|gene:AAEL001146
		AGAP001759-RA	Locus1247v1rpkm106.11	protein transport protein sec23|protein_coding|supercont1.258:475316-488169:-1|gene:AAEL007484
		AGAP000900-RA	Locus3115v1rpkm36.00	protein-tyrosine sulfotransferase|protein_coding|supercont1.435:532586-545939:-1|gene:AAEL009868
		AGAP002627-RA	Locus1670v1rpkm75.21	S-formylglutathione hydrolase, putative|protein_coding|supercont1.21:1839770-1841117:-1|gene:AAEL001030
		AGAP000387-RA	Locus6532v1rpkm14.73	sugar transporter|protein_coding|supercont1.885:201371-224773:1|gene:AAEL013608
		AGAP005293-RB	Locus918v1rpkm149.85	tubulin beta chain|protein_coding|supercont1.140:2231271-2283895:-1|gene:AAEL005052
		AGAP010510-RA	Locus2278v1rpkm53.12	tubulin beta chain|protein_coding|supercont1.69:2137920-2144560:1|gene:AAEL002848
		AGAP009840-RA	Locus3252v1rpkm33.97	vesicle docking protein P115|protein_coding|supercont1.129:958202-966533:1|gene:AAEL004756
		AGAP006522-RA	Locus2265v1rpkm53.44	zeta-coat protein|protein_coding|supercont1.793:263795-267352:-1|gene:AAEL013121

## Sheet: 24 h-Down--Protein sort & traff
Functional cluster	Enrichment value	An. gambiae ortholog	Ae. albopictus ID	Function
Mitochondrial transport	1.47	AGAP007722-RA	Locus5020v1rpkm19.93	Adenylate kinase 2, mitochondrial (AK 2)(EC 2.7.4.3)(ATP-AMP transphosphorylase 2)|protein_coding|supercont1.732:398221-413423:-1|gene:AAEL012731
		AGAP006782-RA	Locus1v1rpkm15043.50	ADP,ATP carrier protein|protein_coding|supercont1.132:1668790-1683162:1|gene:AAEL004855
		AGAP011582-RA	Locus2191v1rpkm55.90	autophagy related gene|protein_coding|supercont1.19:632971-650694:1|gene:AAEL000955
		AGAP004023-RA	Locus5139v1rpkm19.35	autophagy related gene|protein_coding|supercont1.483:1093-49123:1|gene:AAEL010516
		AGAP011150-RA	Locus1278v1rpkm102.59	conserved hypothetical protein|protein_coding|supercont1.119:1166368-1178260:-1|gene:AAEL004438
		AGAP002626-RA	Locus4635v2rpkm8.67	conserved hypothetical protein|protein_coding|supercont1.910:50338-65446:-1|gene:AAEL013749
		AGAP009537-RA	Locus136v1rpkm1143.89	cytochrome c|protein_coding|supercont1.120:1911520-1917685:-1|gene:AAEL004457
		AGAP009737-RA	Locus981v1rpkm139.03	Elongation factor G, mitochondrial Precursor (EF-Gmt)(Elongation factor G 1, mitochondrial)(mEF-G 1)(Elongation factor G1)|protein_coding|supercont1.504:319994-325757:1|gene:AAEL010742
		AGAP011826-RA	Locus730v1rpkm189.24	hypothetical protein|protein_coding|supercont1.109:2112209-2112999:-1|gene:AAEL017081
		AGAP003981-RA	Locus4403v1rpkm23.22	metaxin|protein_coding|supercont1.21:2266072-2268944:-1|gene:AAEL001039
		AGAP011581-RA	Locus891v1rpkm155.39	mitochondrial 60S ribosomal protein L7/L12|protein_coding|supercont1.190:40428-41222:-1|gene:AAEL006117
		AGAP010679-RA	Locus2499v2rpkm47.75	mitochondrial import inner membrane translocase subunit TIM10|protein_coding|supercont1.478:261254-261601:-1|gene:AAEL010450
		AGAP002277-RA	Locus898v1rpkm153.39	mitochondrial inner membrane protein translocase, 13kD-subunit, putative|protein_coding|supercont1.302:33721-34476:1|gene:AAEL008128
		AGAP010606-RA	Locus632v1rpkm218.56	mitochondrial inner membrane protein translocase, 8kD-subunit, putative|protein_coding|supercont1.19:3770067-3771012:-1|gene:AAEL000941
		AGAP010338-RA	Locus2150v1rpkm56.97	mitochondrial ribosomal protein, L23, putative|protein_coding|supercont1.143:1479343-1482618:1|gene:AAEL005150
		AGAP001937-RA	Locus2806v2rpkm10.99	mitochondrial ribosomal protein, L33, putative|protein_coding|supercont1.393:578058-578390:-1|gene:AAEL009379
		AGAP009182-RA	Locus662v1rpkm209.97	preprotein translocase secy subunit (sec61)|protein_coding|supercont1.122:1517247-1520237:1|gene:AAEL004523
		AGAP007894-RA	Locus3608v1rpkm29.74	translation elongation factor g|protein_coding|supercont1.888:324436-339724:1|gene:AAEL013636
		AGAP008955-RA	Locus502v1rpkm284.17	ubiquinol-cytochrome c reductase iron-sulfur subunit|protein_coding|supercont1.94:2407977-2416708:-1|gene:AAEL003675

## Sheet: 24 h-Up--Proteolysis
Functional cluster	Enrichment value	An. gambiae orthologAn. gambiae ortholog	Ae. albopictus IDAe. albopictus ID	Function
Proteasome	8.52	AGAP000616-RA	Locus1125v1rpkm118.14	26S protease regulatory subunit 6a|protein_coding|supercont1.59:1067031-1074156:1|gene:AAEL002508
		AGAP001407-RA	Locus2134v2rpkm24.29	26S protease regulatory subunit S10b|protein_coding|supercont1.123:1841147-1853090:-1|gene:AAEL004563
		AGAP001651-RA	Locus3785v1rpkm28.09	26S proteasome subunit|protein_coding|supercont1.1335:11486-41647:-1|gene:AAEL014915
		AGAP001745-RA	Locus1785v1rpkm70.38	26S proteasome regulatory subunit rpn2|protein_coding|supercont1.71:1283336-1293544:1|gene:AAEL002906
		AGAP002061-RA	Locus945v1rpkm145.95	26S proteasome non-ATPase regulatory subunit|protein_coding|supercont1.449:110750-112186:-1|gene:AAEL010048
		AGAP002481-RA	Locus1292v1rpkm101.34	26S proteasome regulatory subunit rpn1|protein_coding|supercont1.200:1399129-1442507:-1|gene:AAEL006315
		AGAP003216-RA	Locus878v1rpkm157.84	26S protease regulatory subunit|protein_coding|supercont1.656:389571-391272:1|gene:AAEL012095
		AGAP005535-RA	Locus1018v1rpkm132.69	proteasome regulatory subunits|protein_coding|supercont1.1071:199305-218800:1|gene:AAEL014325
		AGAP005559-RA	Locus992v1rpkm137.15	26S proteasome non-ATPase regulatory subunit|protein_coding|supercont1.11:794877-797112:-1|gene:AAEL000568
		AGAP007243-RA	Locus1011v2rpkm109.85	26S protease regulatory subunit|protein_coding|supercont1.1235:159581-162179:-1|gene:AAEL014723
		AGAP008617-RA	Locus2530v1rpkm47.65	jun activation domain binding protein|protein_coding|supercont1.128:159075-163326:-1|gene:AAEL004733
		AGAP009647-RA	Locus850v1rpkm162.98	Ump1p protein, putative|protein_coding|supercont1.1165:48752-49496:1|gene:AAEL014555
		AGAP010718-RA	Locus830v1rpkm166.69	proteasome subunit beta type 5,8|protein_coding|supercont1.809:140210-141921:-1|gene:AAEL013236
		AGAP011174-RA	Locus3118v2rpkm30.64	26S protease regulatory subunit|protein_coding|supercont1.766:426545-434018:1|gene:AAEL012943
		AGAP011423-RA	Locus791v1rpkm173.87	proteasome subunit beta type 7,10|protein_coding|supercont1.86:2296302-2297433:1|gene:AAEL003431
		AGAP012135-RA	Locus1086v1rpkm122.48	26S proteasome regulatory subunit 7, psd7|protein_coding|supercont1.5:1757258-1761282:1|gene:AAEL000270
		AGAP009082-RA	Locus976v1rpkm140.23	26S proteasome regulatory subunit S3|protein_coding|supercont1.657:563655-565342:-1|gene:AAEL012122
		AGAP001973-RA	Locus1361v1rpkm96.18	proteasome subunit alpha type|protein_coding|supercont1.99:626032-627836:-1|gene:AAEL003871
		AGAP005423-RA	Locus825v1rpkm167.51	proteasome subunit alpha type|protein_coding|supercont1.176:868930-870229:-1|gene:AAEL005830
		AGAP001995-RA	Locus937v1rpkm146.66	proteasome subunit alpha type|protein_coding|supercont1.187:472503-473562:1|gene:AAEL006061
		AGAP003935-RA	Locus836v1rpkm165.52	proteasome subunit alpha type|protein_coding|supercont1.437:308643-322971:-1|gene:AAEL009898
Threonine protease	1.64	AGAP000281-RA	Locus4313v2rpkm20.07	hypothetical protein|protein_coding|supercont1.900:182361-182528:1|gene:AAEL013702
		AGAP000528-RA	Locus890v4rpkm35.91	hypothetical protein|protein_coding|supercont1.415:77575-85103:1|gene:AAEL009645
		AGAP000616-RA	Locus1125v1rpkm118.14	26S protease regulatory subunit 6a|protein_coding|supercont1.59:1067031-1074156:1|gene:AAEL002508
		AGAP001037-RA	Locus1164v1rpkm115.02	xaa-pro aminopeptidase|protein_coding|supercont1.427:905450-907917:1|gene:AAEL009764
		AGAP001407-RA	Locus2134v2rpkm24.29	26S protease regulatory subunit S10b|protein_coding|supercont1.123:1841147-1853090:-1|gene:AAEL004563
		AGAP001681-RA	Locus3391v1rpkm32.05	ubiquitination factor E4a|protein_coding|supercont1.100:2617536-2632961:1|gene:AAEL003907
		AGAP001745-RA	Locus1785v1rpkm70.38	26S proteasome regulatory subunit rpn2|protein_coding|supercont1.71:1283336-1293544:1|gene:AAEL002906
		AGAP002061-RA	Locus945v1rpkm145.95	26S proteasome non-ATPase regulatory subunit|protein_coding|supercont1.449:110750-112186:-1|gene:AAEL010048
		AGAP002481-RA	Locus1292v1rpkm101.34	26S proteasome regulatory subunit rpn1|protein_coding|supercont1.200:1399129-1442507:-1|gene:AAEL006315
		AGAP002962-RA	Locus88v3rpkm132.89_PRE	conserved hypothetical protein|protein_coding|supercont1.638:113241-135577:1|gene:AAEL011962
		AGAP003216-RA	Locus878v1rpkm157.84	26S protease regulatory subunit|protein_coding|supercont1.656:389571-391272:1|gene:AAEL012095
		AGAP003250-RA	Locus3937v1rpkm26.84	Clip-Domain Serine Protease family B.|protein_coding|supercont1.1:2095012-2113327:-1|gene:AAEL000028
		AGAP003844-RA	Locus3735v44rpkm1.48_PRE	class b basic helix-loop-helix protein (bhlhb) (differentially expressed in chondrocytes) (mdec) (sharp)|protein_coding|supercont1.483:73164-134066:-1|gene:AAEL010513
		AGAP004533-RA	Locus193v1rpkm755.81	cathepsin b|protein_coding|supercont1.414:303346-320040:1|gene:AAEL009637
		AGAP004566-RA	Locus12166v1rpkm7.07	oviductin|protein_coding|supercont1.1170:3704-68556:1|gene:AAEL014570
		AGAP005535-RA	Locus1018v1rpkm132.69	proteasome regulatory subunits|protein_coding|supercont1.1071:199305-218800:1|gene:AAEL014325
		AGAP005559-RA	Locus992v1rpkm137.15	26S proteasome non-ATPase regulatory subunit|protein_coding|supercont1.11:794877-797112:-1|gene:AAEL000568
		AGAP005634-RA	Locus4156v1rpkm25.01	brain chitinase and chia|protein_coding|supercont1.76:2010213-2011950:-1|gene:AAEL003056
		AGAP006414-RA	Locus1687v1rpkm74.40	brain chitinase and chia|protein_coding|supercont1.76:1946585-2003028:-1|gene:AAEL003066
		AGAP006911-RA	Locus3009v1rpkm37.57	Serine Protease Inhibitor (serpin) likely cleavage at K/F.|protein_coding|supercont1.169:286950-289171:-1|gene:AAEL005673
		AGAP006994-RA	Locus1654v1rpkm76.25	hect E3 ubiquitin ligase|protein_coding|supercont1.175:181751-207273:-1|gene:AAEL005820
		AGAP007243-RA	Locus1011v2rpkm109.85	26S protease regulatory subunit|protein_coding|supercont1.1235:159581-162179:-1|gene:AAEL014723
		AGAP008105-RA	Locus2083v1rpkm59.01	hypothetical protein|protein_coding|supercont1.241:673645-705265:-1|gene:AAEL007187
		AGAP008497-RA	Locus3501v1rpkm30.93	autophagy related gene|protein_coding|supercont1.244:1434788-1441752:-1|gene:AAEL007228
		AGAP008617-RA	Locus2530v1rpkm47.65	jun activation domain binding protein|protein_coding|supercont1.128:159075-163326:-1|gene:AAEL004733
		AGAP009074-RA	Locus4608v1rpkm22.07	ubiquitin protein ligase|protein_coding|supercont1.25:3580764-3594291:1|gene:AAEL001205
		AGAP009212-RA	Locus921v1rpkm149.02	Serine Protease Inhibitor (serpin) likely cleavage at S/A.|protein_coding|supercont1.507:776-1792:1|gene:AAEL010769
		AGAP009213-RA	Locus4474v1rpkm22.89	Serine Protease Inhibitor (serpin) likely cleavage at S/L.|protein_coding|supercont1.1016:91775-93585:-1|gene:AAEL014138
		AGAP009670-RB	Locus8894v1rpkm10.47	Serine Protease Inhibitor (serpin) likely cleavage at I/S. Transcript A.|protein_coding|supercont1.963:212461-270242:-1|gene:AAEL013936
		AGAP010623-RA	Locus876v2rpkm108.77	conserved hypothetical protein|protein_coding|supercont1.163:642939-653045:1|gene:AAEL005558
		AGAP010718-RA	Locus830v1rpkm166.69	proteasome subunit beta type 5,8|protein_coding|supercont1.809:140210-141921:-1|gene:AAEL013236
		AGAP010798-RA	Locus1552v1rpkm82.04	trypsin|protein_coding|supercont1.226:1561923-1562752:1|gene:AAEL006903
		AGAP011174-RA	Locus3118v2rpkm30.64	26S protease regulatory subunit|protein_coding|supercont1.766:426545-434018:1|gene:AAEL012943
		AGAP011423-RA	Locus791v1rpkm173.87	proteasome subunit beta type 7,10|protein_coding|supercont1.86:2296302-2297433:1|gene:AAEL003431
		AGAP011477-RA	Locus1376v1rpkm94.45	trypsin|protein_coding|supercont1.589:272770-274476:-1|gene:AAEL011553
		AGAP012113-RA	Locus1374v1rpkm94.90	ubiquitin carboxyl-terminal hydrolase isozyme L3|protein_coding|supercont1.784:551630-563969:-1|gene:AAEL013052
		AGAP012135-RA	Locus1086v1rpkm122.48	26S proteasome regulatory subunit 7, psd7|protein_coding|supercont1.5:1757258-1761282:1|gene:AAEL000270
		AGAP012223-RA	Locus3715v2rpkm13.53	Ecdysone-induced protein 75B isoform A Nuclear receptor|protein_coding|supercont1.253:697205-728345:1|gene:AAEL007397
		AGAP001043-RA	Locus2373v2rpkm23.49	Armadillo segment polarity protein |protein_coding|supercont1.71:1193063-1277897:-1|gene:AAEL002887
		AGAP006613-RB	Locus1282v1rpkm102.19	Eukaryotic translation initiation factor 3 subunit J (eIF3j)|protein_coding|supercont1.674:348067-353006:-1|gene:AAEL012279
		AGAP004696-RA	Locus3183v3rpkm32.51	hypothetical protein|protein_coding|supercont1.753:117133-151058:1|gene:AAEL012879
		AGAP002823-RA	Locus713v106rpkm6.78_PRE	Mediator of RNA polymerase II transcription subunit 7 (Mediator complex subunit 7)|protein_coding|supercont1.20:3700944-3714352:-1|gene:AAEL000982
		AGAP009082-RA	Locus976v1rpkm140.23	26S proteasome regulatory subunit S3|protein_coding|supercont1.657:563655-565342:-1|gene:AAEL012122
		AGAP009154-RA	Locus2371v1rpkm50.64	arp2/3|protein_coding|supercont1.45:852718-894620:-1|gene:AAEL001904
		AGAP003935-RA	Locus836v1rpkm165.52	proteasome subunit alpha type|protein_coding|supercont1.437:308643-322971:-1|gene:AAEL009898
		AGAP001973-RA	Locus1361v1rpkm96.18	proteasome subunit alpha type|protein_coding|supercont1.99:626032-627836:-1|gene:AAEL003871
		AGAP005423-RA	Locus825v1rpkm167.51	proteasome subunit alpha type|protein_coding|supercont1.176:868930-870229:-1|gene:AAEL005830
		AGAP001995-RA	Locus937v1rpkm146.66	proteasome subunit alpha type|protein_coding|supercont1.187:472503-473562:1|gene:AAEL006061
		AGAP007974-RA	Locus2787v1rpkm42.00	conserved hypothetical protein|protein_coding|supercont1.113:1052333-1061024:-1|gene:AAEL004283
		AGAP008296-RA	Locus488v1rpkm292.12	trypsin|protein_coding|supercont1.204:1007301-1008385:1|gene:AAEL006425
		AGAP003716-RA	Locus4366v2rpkm22.07	Twinfilin |protein_coding|supercont1.155:443900-463798:1|gene:AAEL005419
		AGAP010088-RA	Locus2300v1rpkm52.50	ubiquitin specific protease 9/faf|protein_coding|supercont1.430:670253-711337:-1|gene:AAEL009824
		AGAP006238-RA	Locus4056v1rpkm25.77	ubiquitin-conjugating enzyme E2 c|protein_coding|supercont1.219:422937-434265:1|gene:AAEL006728

## Sheet: 24 h-Up ATP metabolism
Functional cluster	Enrichment value	An. gambiae orthologAn. gambiae orthologAn. gambiae orthologAn. gambiae orthologAn. gambiae orthologAn. gambiae orthologAn. gambiae ortholog	Ae. albopictus IDAe. albopictus IDAe. albopictus IDAe. albopictus IDAe. albopictus IDAe. albopictus IDAe. albopictus ID	Function
ATP-binding	1.35	AGAP005216-RA	Locus13152v2rpkm4.00	1-phosphatidylinositol-4-phosphate 5-kinase, putative|protein_coding|supercont1.562:570739-601503:-1|gene:AAEL011274
		AGAP000616-RA	Locus1125v1rpkm118.14	26S protease regulatory subunit 6a|protein_coding|supercont1.59:1067031-1074156:1|gene:AAEL002508
		AGAP001407-RA	Locus2134v2rpkm24.29	26S protease regulatory subunit S10b|protein_coding|supercont1.123:1841147-1853090:-1|gene:AAEL004563
		AGAP007243-RA	Locus1011v2rpkm109.85	26S protease regulatory subunit|protein_coding|supercont1.1235:159581-162179:-1|gene:AAEL014723
		AGAP003216-RA	Locus878v1rpkm157.84	26S protease regulatory subunit|protein_coding|supercont1.656:389571-391272:1|gene:AAEL012095
		AGAP011174-RA	Locus3118v2rpkm30.64	26S protease regulatory subunit|protein_coding|supercont1.766:426545-434018:1|gene:AAEL012943
		AGAP005581-RA	Locus628v1rpkm220.00	3-hydroxyisobutyrate dehydrogenase|protein_coding|supercont1.957:58120-73356:-1|gene:AAEL013904
		AGAP012010-RA	Locus4062v9rpkm0.00_PRE	6-phosphofructo-2-kinase/fructose-2,6-bisphosphatase short form|protein_coding|supercont1.795:278177-387063:1|gene:AAEL013132
		AGAP001523-RA	Locus4913v1rpkm20.49	ABC transporter|protein_coding|supercont1.1224:80764-141582:-1|gene:AAEL014699
		AGAP002278-RA	Locus1109v1rpkm119.76	ABC transporter|protein_coding|supercont1.302:73729-107503:1|gene:AAEL008134
		AGAP009463-RA	Locus11149v1rpkm8.02	ABC transporter|protein_coding|supercont1.337:470559-520918:-1|gene:AAEL008635
		AGAP005110-RA	Locus2992v1rpkm37.83	actin|protein_coding|supercont1.677:203313-223527:-1|gene:AAEL012310
		AGAP001234-RA	Locus5046v1rpkm19.82	activating signal cointegrator 1 complex subunit 3, helc1|protein_coding|supercont1.998:525-1944:1|gene:AAEL014063
		AGAP000763-RA	Locus3663v2rpkm21.50	activin receptor type ii|protein_coding|supercont1.252:1557119-1578476:-1|gene:AAEL007384
		AGAP001951-RA	Locus1511v1rpkm83.99	acyl-coa dehydrogenase|protein_coding|supercont1.108:1977682-1980020:-1|gene:AAEL004137
		AGAP005662-RA	Locus334v1rpkm413.13	acyl-coa dehydrogenase|protein_coding|supercont1.1120:30603-42453:-1|gene:AAEL014452
		AGAP009783-RA	Locus775v1rpkm177.36	acyl-coa dehydrogenase|protein_coding|supercont1.262:1240417-1242331:-1|gene:AAEL007555
		AGAP011798-RA	Locus344v1rpkm402.56	acyl-CoA oxidase|protein_coding|supercont1.333:940173-954412:1|gene:AAEL008574
		AGAP007958-RA	Locus2489v2rpkm42.89	acyl-CoA oxidase|protein_coding|supercont1.352:207624-218158:1|gene:AAEL008841
		AGAP011730-RA	Locus2815v1rpkm41.39	ADP-ribosylation factor, arf|protein_coding|supercont1.1027:16890-39027:1|gene:AAEL014177
		AGAP006890-RB	Locus2221v1rpkm54.98	ADP-ribosylation factor, arf|protein_coding|supercont1.134:1024373-1037993:1|gene:AAEL004913
		AGAP007918-RA	Locus1776v2rpkm50.42	aldehyde oxidase|protein_coding|supercont1.64:2715031-2736168:-1|gene:AAEL002683
		AGAP007140-RA	Locus1252v1rpkm105.84	apyrase, putative|protein_coding|supercont1.570:743955-758727:1|gene:AAEL011341
		AGAP005639-RA	Locus1967v1rpkm63.05	ATP-binding cassette transporter|protein_coding|supercont1.474:313030-327570:1|gene:AAEL010379
		AGAP004603-RA	Locus3018v2rpkm25.47	ATP-binding cassette transporter|protein_coding|supercont1.688:67827-73302:-1|gene:AAEL012395
		AGAP010156-RA	Locus8v107rpkm16.41_PRE	ATP-citrate synthase|protein_coding|supercont1.113:1685629-1711345:-1|gene:AAEL004297
		AGAP002223-RA	Locus4506v1rpkm22.65	ATP-dependent RNA helicase|protein_coding|supercont1.802:247831-278982:1|gene:AAEL013182
		AGAP005102-RA	Locus5100v1rpkm19.56	autophagy related gene|protein_coding|supercont1.677:272676-274969:1|gene:AAEL012306
		AGAP012115-RA	Locus7494v2rpkm9.65	calcium-transporting ATPase 2 (ATPase 2)|protein_coding|supercont1.89:713886-756258:1|gene:AAEL003518
		AGAP006186-RE	Locus1599v1rpkm79.07	calcium-transporting ATPase sarcoplasmic/endoplasmic reticulum type|protein_coding|supercont1.211:1168009-1210032:1|gene:AAEL006582
		AGAP011840-RA	Locus2466v1rpkm49.02	cAMP-dependent protein kinase catalytic subunit|protein_coding|supercont1.620:488494-498387:1|gene:AAEL011837
		AGAP004742-RB	Locus1433v1rpkm89.78	carboxylase:pyruvate/acetyl-coa/propionyl-coa|protein_coding|supercont1.418:631923-655851:-1|gene:AAEL009691
		AGAP006279-RA	Locus1966v1rpkm63.18	Cdc42 protein, putative|protein_coding|supercont1.585:691891-712822:-1|gene:AAEL011500
		AGAP009798-RA	Locus2691v1rpkm43.76	cgmp-dependent protein kinase|protein_coding|supercont1.806:136028-145659:-1|gene:AAEL013214
		AGAP008700-RA	Locus5441v1rpkm18.14	conserved hypothetical protein|protein_coding|supercont1.128:1708787-1754688:1|gene:AAEL004727
		AGAP005964-RA	Locus3102v2rpkm27.00	conserved hypothetical protein|protein_coding|supercont1.1389:7706-12098:1|gene:AAEL014999
		AGAP010872-RA	Locus1864v1rpkm66.87	conserved hypothetical protein|protein_coding|supercont1.303:158647-159796:1|gene:AAEL008139
		AGAP002071-RA	Locus1648v1rpkm76.52	conserved hypothetical protein|protein_coding|supercont1.449:843528-895566:1|gene:AAEL010047
		AGAP002816-RA	Locus3281v1rpkm33.46	conserved hypothetical protein|protein_coding|supercont1.49:2407778-2426969:-1|gene:AAEL002102
		AGAP000602-RA	Locus4586v1rpkm22.23	conserved hypothetical protein|protein_coding|supercont1.71:432197-465215:1|gene:AAEL002895
		AGAP005460-RA	Locus4477v1rpkm22.88	conserved hypothetical protein|protein_coding|supercont1.96:1994056-1995889:1|gene:AAEL003770
		AGAP009424-RA	Locus5883v1rpkm16.62	conserved hypothetical protein|protein_coding|supercont3.13:37055-57631:1|gene:CPIJ001097
		AGAP011754-RA	Locus2900v1rpkm39.69	copper-transporting ATPase 1, 2 (copper pump 1, 2)|protein_coding|supercont1.86:418792-473283:-1|gene:AAEL003433
		AGAP012283-RA	Locus2789v1rpkm41.98	cysteinyl-tRNA synthetase|protein_coding|supercont1.115:2435780-2455887:1|gene:AAEL004345
		AGAP008849-RA	Locus1679v1rpkm74.74	d-3-phosphoglycerate dehydrogenase|protein_coding|supercont1.151:192428-210391:-1|gene:AAEL005336
		AGAP004195-RA	Locus2554v1rpkm46.93	d-lactate dehydrognease 2,|protein_coding|supercont1.180:900039-918643:-1|gene:AAEL005927
		AGAP012289-RA	Locus5581v2rpkm15.32	dicer-1|protein_coding|supercont1.221:206925-249357:1|gene:AAEL006794
		AGAP010398-RA	Locus785v2rpkm94.81	dimethylaniline monooxygenase|protein_coding|supercont1.17:2416164-2417465:1|gene:AAEL000820
		AGAP010399-RA	Locus2447v2rpkm40.68	dimethylaniline monooxygenase|protein_coding|supercont1.17:2432356-2433882:1|gene:AAEL000797
		AGAP003018-RA	Locus1248v1rpkm106.09	dynamin|protein_coding|supercont1.247:1451712-1517888:1|gene:AAEL007288
		AGAP004934-RA	Locus3630v1rpkm29.51	galectin|protein_coding|supercont1.109:1222526-1226797:-1|gene:AAEL004196
		AGAP009612-RA	Locus4324v1rpkm23.77	glyoxylate/hydroxypyruvate reductase|protein_coding|supercont1.122:1774986-1776509:-1|gene:AAEL004529
		AGAP005294-RB	Locus2337v1rpkm51.65	GTP binding protein|protein_coding|supercont1.140:2124139-2153337:-1|gene:AAEL005071
		AGAP012095-RA	Locus2796v1rpkm41.84	GTP-binding protein alpha subunit, gna|protein_coding|supercont1.104:118988-137324:1|gene:AAEL003989
		AGAP005160-RB	Locus508v4rpkm14.05_PRE	GTPase_rho|protein_coding|supercont1.796:49844-101270:1|gene:AAEL013139
		AGAP005160-RC	Locus508v2rpkm18.69_PRE	GTPase_rho|protein_coding|supercont1.796:49937-101270:1|gene:AAEL013139
		AGAP005160-RE	Locus508v1rpkm280.28	GTPase_rho|protein_coding|supercont1.796:78697-101270:1|gene:AAEL013139
		AGAP011208-RA	Locus449v1rpkm320.99	hexokinase|protein_coding|supercont1.394:988991-1087067:1|gene:AAEL009387
		AGAP012348-RA	Locus2001v2rpkm56.05	hypothetical protein|protein_coding|supercont1.107:533230-556096:1|gene:AAEL018310
		AGAP010162-RA	Locus6359v3rpkm13.97	hypothetical protein|protein_coding|supercont1.157:1779946-1971220:-1|gene:AAEL018341
		AGAP004192-RA	Locus562v2rpkm204.46	hypothetical protein|protein_coding|supercont1.191:571364-586775:-1|gene:AAEL018061
		AGAP008899-RA	Locus736v26rpkm7.11_PRE	hypothetical protein|protein_coding|supercont1.237:6094-61921:-1|gene:AAEL007123
		AGAP003967-RA	Locus5245v1rpkm18.93	hypothetical protein|protein_coding|supercont1.302:740132-840096:1|gene:AAEL008123
		AGAP005772-RA	Locus12109v1rpkm7.12	hypothetical protein|protein_coding|supercont1.338:184654-221211:1|gene:AAEL018160
		AGAP005062-RA	Locus3716v1rpkm28.76	hypothetical protein|protein_coding|supercont1.42:2167826-2188306:-1|gene:AAEL017164
		AGAP001827-RA	Locus1310v1rpkm99.72	hypothetical protein|protein_coding|supercont1.451:53555-74110:-1|gene:AAEL017263
		AGAP006427-RA	Locus1143v1rpkm116.52	hypothetical protein|protein_coding|supercont1.941:98439-197674:-1|gene:AAEL018267
		AGAP003925-RA	Locus5439v1rpkm18.15	kinesin heavy chain|protein_coding|supercont1.74:2179335-2212138:1|gene:AAEL002987
		AGAP007592-RA	Locus75v20rpkm1.57_PRE	kinesin|protein_coding|supercont1.36:2803565-2859408:1|gene:AAEL001582
		AGAP006159-RA	Locus3999v1rpkm26.35	low-Mr GTP-binding protein Rab31, putative|protein_coding|supercont1.547:13667-54126:1|gene:AAEL011171
		AGAP011890-RA	Locus1005v9rpkm26.70	map kinase-activated protein kinase (mapkapk)|protein_coding|supercont1.394:664183-708146:-1|gene:AAEL009402
		AGAP008330-RA	Locus3282v1rpkm33.40	mmr1/hsr1 GTP binding protein|protein_coding|supercont1.776:265180-279046:-1|gene:AAEL013017
		AGAP004769-RA	Locus75v11rpkm20.52_PRE	MRAS2, putative|protein_coding|supercont1.83:492339-510590:1|gene:AAEL003306
		AGAP007917-RA	Locus2497v1rpkm48.37	multidrug resistance-associated protein|protein_coding|supercont1.213:838086-915438:1|gene:AAEL006622
		AGAP010160-RA	Locus2128v1rpkm57.67	myosin i|protein_coding|supercont1.719:222942-249998:-1|gene:AAEL012631
		AGAP006660-RC	Locus179v1rpkm821.23	NADP-specific isocitrate dehydrogenase|protein_coding|supercont1.15:4012152-4025089:-1|gene:AAEL000746
		AGAP003168-RA	Locus258v1rpkm553.17	NADP-specific isocitrate dehydrogenase|protein_coding|supercont1.717:238281-251630:1|gene:AAEL012614
		AGAP003889-RA	Locus1955v1rpkm63.56	NADPH fad oxidoreductase|protein_coding|supercont1.188:1850663-1852694:-1|gene:AAEL006081
		AGAP012148-RA	Locus4654v3rpkm6.74	P38 mapk|protein_coding|supercont1.321:904123-946085:1|gene:AAEL008379
		AGAP000440-RA	Locus1229v1rpkm107.88	peroxisomal membrane protein 70 abcd3|protein_coding|supercont1.71:1638885-1676168:1|gene:AAEL002913
		AGAP010026-RA	Locus4408v1rpkm23.22	phospholipid-transporting ATPase 1 (aminophospholipid flippase 1)|protein_coding|supercont1.274:1436159-1462110:-1|gene:AAEL007689
		AGAP010638-RA	Locus2581v3rpkm35.04	plasma membrane calcium-transporting ATPase 3 (pmca3)|protein_coding|supercont1.163:1216700-1221419:-1|gene:AAEL005561
		AGAP007682-RA	Locus2538v1rpkm47.38	protein FAM116B|protein_coding|supercont3.1383:63034-66655:-1|gene:CPIJ019010
		AGAP011988-RA	Locus2606v1rpkm45.76	protein kinase c zeta and iota isoform|protein_coding|supercont1.71:2665931-2733902:-1|gene:AAEL002885
		AGAP007587-RA	Locus6530v3rpkm8.88	protein kinase c|protein_coding|supercont1.36:2898904-2940928:-1|gene:AAEL001549
		AGAP011363-RA	Locus1149v1rpkm116.06	rab6|protein_coding|supercont1.189:76705-146447:-1|gene:AAEL006091
		AGAP012108-RA	Locus1111v1rpkm119.71	ral|protein_coding|supercont1.1251:61467-102875:-1|gene:AAEL014749
		AGAP004146-RA	Locus734v2rpkm30.93	ras-related protein Rab-1A, putative|protein_coding|supercont1.140:1254787-1287095:1|gene:AAEL005069
		AGAP005393-RA	Locus920v1rpkm149.05	ras-related protein Rab-2A, putative|protein_coding|supercont1.134:755967-773027:-1|gene:AAEL004902
		AGAP001617-RB	Locus1023v4rpkm10.59_PRE	ras-related protein Rab-7|protein_coding|supercont1.88:2376006-2408014:1|gene:AAEL003503
		AGAP001211-RA	Locus5416v2rpkm15.45	ras-related protein Rab-8A, putative|protein_coding|supercont1.458:332440-378470:-1|gene:AAEL010170
		AGAP002812-RA	Locus8217v4rpkm0.88_PRE	ras|protein_coding|supercont1.49:2715474-2732036:1|gene:AAEL002119
		AGAP006474-RA	Locus8843v5rpkm6.81	rhoGTPase|protein_coding|supercont1.92:197656-236781:1|gene:AAEL003587
		AGAP009601-RA	Locus4686v1rpkm21.65	rrm/rnp domain|protein_coding|supercont1.366:1024210-1038254:-1|gene:AAEL009061
		AGAP011375-RA	Locus3033v1rpkm37.14	selenophosphate synthase|protein_coding|supercont1.237:1301012-1302992:-1|gene:AAEL007113
		AGAP007967-RA	Locus827v1rpkm167.30	selenophosphate synthase|protein_coding|supercont1.352:698405-715614:-1|gene:AAEL008849
		AGAP006044-RA	Locus2488v2rpkm11.70	serine/threonine protein kinase|protein_coding|supercont1.210:200307-236406:1|gene:AAEL006539
		AGAP004112-RA	Locus5456v1rpkm18.11	serine/threonine protein kinase|protein_coding|supercont1.323:1035510-1195252:-1|gene:AAEL008413
		AGAP000234-RA	Locus3189v1rpkm34.72	serine/threonine-protein kinase|protein_coding|supercont1.75:882822-918291:-1|gene:AAEL003022
		AGAP000625-RA	Locus2890v1rpkm39.97	skd/vacuolar sorting|protein_coding|supercont1.72:2564981-2580605:-1|gene:AAEL002938
		AGAP005630-RA	Locus740v1rpkm186.80	spermatogenesis associated factor|protein_coding|supercont1.488:609042-633400:-1|gene:AAEL010585
		AGAP008433-RA	Locus2749v3rpkm8.14	splicing factor|protein_coding|supercont1.139:2121536-2134186:-1|gene:AAEL005046
		AGAP002985-RA	Locus8052v1rpkm11.63	structural maintenance of chromosomes 6 smc6|protein_coding|supercont1.61:178098-198927:1|gene:AAEL002581
		AGAP000565-RA	Locus116v6rpkm112.55_PRE	thioredoxin reductase|protein_coding|supercont1.71:1067969-1080318:-1|gene:AAEL002886
		AGAP001219-RA	Locus266v2rpkm502.42	tubulin alpha chain|protein_coding|supercont1.215:571537-574025:1|gene:AAEL006642
		AGAP005293-RB	Locus918v1rpkm149.85	tubulin beta chain|protein_coding|supercont1.140:2231271-2283895:-1|gene:AAEL005052
		AGAP010510-RA	Locus2278v1rpkm53.12	tubulin beta chain|protein_coding|supercont1.69:2137920-2144560:1|gene:AAEL002848
		AGAP007715-RA	Locus6423v1rpkm15.02	tyrosine-protein kinase pr2|protein_coding|supercont1.537:136132-184567:1|gene:AAEL011046
		AGAP010710-RA	Locus4777v1rpkm21.13	tyrosine-protein kinase shark|protein_coding|supercont1.345:267967-292074:-1|gene:AAEL008732
		AGAP006238-RA	Locus4056v1rpkm25.77	ubiquitin-conjugating enzyme E2 c|protein_coding|supercont1.219:422937-434265:1|gene:AAEL006728
Transition metal ion transport	1.32	AGAP012115-RA	Locus7494v2rpkm9.65	calcium-transporting ATPase 2 (ATPase 2)|protein_coding|supercont1.89:713886-756258:1|gene:AAEL003518
		AGAP006186-RE	Locus1599v1rpkm79.07	calcium-transporting ATPase sarcoplasmic/endoplasmic reticulum type|protein_coding|supercont1.211:1168009-1210032:1|gene:AAEL006582
		AGAP011754-RA	Locus2900v1rpkm39.69	copper-transporting ATPase 1, 2 (copper pump 1, 2)|protein_coding|supercont1.86:418792-473283:-1|gene:AAEL003433
		AGAP010937-RA	Locus2480v1rpkm48.66	high affinity copper transporter, putative|protein_coding|supercont1.53:424355-443456:-1|gene:AAEL002299
		AGAP000100-RA	Locus12211v1rpkm7.02	high affinity copper transporter, putative|protein_coding|supercont1.813:191049-220907:1|gene:AAEL013263
		AGAP010638-RA	Locus2581v3rpkm35.04	plasma membrane calcium-transporting ATPase 3 (pmca3)|protein_coding|supercont1.163:1216700-1221419:-1|gene:AAEL005561

## Sheet: 24 h-Down--ATP metabolism
Functional cluster	Enrichment value	An. gambiae ortholog	Ae. albopictus ID	Function
Mitochondrial membrane	6.23	AGAP001937-RA	Locus2806v2rpkm10.99	mitochondrial ribosomal protein, L33, putative|protein_coding|supercont1.393:578058-578390:-1|gene:AAEL009379
		AGAP006782-RA	Locus1v1rpkm15043.50	ADP,ATP carrier protein|protein_coding|supercont1.132:1668790-1683162:1|gene:AAEL004855
		AGAP007722-RA	Locus5020v1rpkm19.93	Adenylate kinase 2, mitochondrial (AK 2)(EC 2.7.4.3)(ATP-AMP transphosphorylase 2)|protein_coding|supercont1.732:398221-413423:-1|gene:AAEL012731
		AGAP000109-RA	Locus120v1rpkm1278.10	cytochrome c oxidase, subunit VIIA, putative|protein_coding|supercont1.278:1400634-1401827:-1|gene:AAEL007752
		AGAP000291-RA	Locus1304v1rpkm100.22	mitochondrial import inner membrane translocase subunit tim44|protein_coding|supercont1.748:384171-386213:-1|gene:AAEL012845
		AGAP000849-RA	Locus397v1rpkm350.40	NADH dehydrogenase, putative|protein_coding|supercont1.86:474683-475387:1|gene:AAEL003423
		AGAP000851-RA	Locus111v1rpkm1346.94	cytochrome c oxidase, subunit VIA, putative|protein_coding|supercont1.82:1176518-1177108:-1|gene:AAEL003234
		AGAP000890-RA	Locus2325v1rpkm51.92	mitochondrial ribosomal protein, S29, putative|protein_coding|supercont1.272:1160533-1161958:1|gene:AAEL007668
		AGAP001134-RA	Locus2326v1rpkm51.92	mitochondrial ribosomal protein, S30, putative|protein_coding|supercont1.616:424327-426966:1|gene:AAEL011814
		AGAP001138-RA	Locus152v1rpkm1029.59	mitochondrial ATP synthase b chain|protein_coding|supercont1.164:50374-59459:-1|gene:AAEL005610
		AGAP001273-RA	Locus1444v1rpkm89.41	importin alpha|protein_coding|supercont1.599:224876-245535:-1|gene:AAEL011657
		AGAP001426-RA	Locus2275v1rpkm53.20	conserved hypothetical protein|protein_coding|supercont1.745:408255-419481:-1|gene:AAEL012820
		AGAP001738-RA	Locus5986v1rpkm16.27	mitochondrial ribosomal protein L1|protein_coding|supercont1.125:1442159-1443554:-1|gene:AAEL004643
		AGAP001823-RA	Locus135v1rpkm1149.21	vacuolar ATP synthase subunit g|protein_coding|supercont1.744:232980-241703:1|gene:AAEL012819
		AGAP002020-RA	Locus257v1rpkm555.80	NADH-ubiquinone oxidoreductase ashi subunit|protein_coding|supercont1.20:2776013-2787529:1|gene:AAEL000986
		AGAP002192-RA	Locus1192v1rpkm112.43	isocitrate dehydrogenase|protein_coding|supercont1.510:563636-639137:1|gene:AAEL010814
		AGAP002218-RA	Locus1674v1rpkm74.90	conserved hypothetical protein|protein_coding|supercont1.652:11794-12282:1|gene:AAEL012074
		AGAP002277-RA	Locus898v1rpkm153.39	mitochondrial inner membrane protein translocase, 13kD-subunit, putative|protein_coding|supercont1.302:33721-34476:1|gene:AAEL008128
		AGAP002288-RA	Locus6569v1rpkm14.63	3-hydroxy-3-methylglutaryl-coenzyme A reductase|protein_coding|supercont1.388:832804-920798:-1|gene:AAEL009311
		AGAP002364-RA	Locus815v1rpkm169.27	conserved hypothetical protein|protein_coding|supercont1.446:573760-611655:-1|gene:AAEL010004
		AGAP002412-RA	Locus2397v1rpkm50.18	mitochondrial ribosomal protein, L45, putative|protein_coding|supercont1.646:100230-101474:1|gene:AAEL012025
		AGAP002728-RA	Locus471v1rpkm298.66	isocitrate dehydrogenase|protein_coding|supercont1.8:2788715-2803612:-1|gene:AAEL000454
		AGAP002981-RA	Locus2274v2rpkm20.65	conserved hypothetical protein|protein_coding|supercont1.191:796119-797320:1|gene:AAEL006153
		AGAP003199-RA	Locus2099v1rpkm58.40	mitochondrial inner membrane protein translocase, 22kD-subunit, putative|protein_coding|supercont1.3:1217709-1218978:-1|gene:AAEL000163
		AGAP003536-RA	Locus6243v1rpkm15.52	mitochondrial carrier protein|protein_coding|supercont1.179:1412874-1417766:-1|gene:AAEL005911
		AGAP003843-RA	Locus1845v1rpkm67.75	cytochrome C1 heme lyase|protein_coding|supercont1.1194:140785-152153:-1|gene:AAEL014630
		AGAP003900-RA	Locus390v1rpkm354.30	NADH dehydrogenase, putative|protein_coding|supercont1.544:183562-207536:1|gene:AAEL011157
		AGAP003981-RA	Locus4403v1rpkm23.22	metaxin|protein_coding|supercont1.21:2266072-2268944:-1|gene:AAEL001039
		AGAP003987-RA	Locus952v1rpkm144.47	complement component|protein_coding|supercont1.541:185378-197476:1|gene:AAEL011090
		AGAP004616-RA	Locus143v1rpkm1103.39	coupling factor, putative|protein_coding|supercont1.68:1541561-1563085:1|gene:AAEL002813
		AGAP005401-RA	Locus1070v1rpkm124.84	importin alpha|protein_coding|supercont1.517:647153-658463:1|gene:AAEL010900
		AGAP005419-RA	Locus4323v1rpkm23.77	FAD NADPH dehydrogenase|protein_coding|supercont1.219:1520432-1538836:1|gene:AAEL006733
		AGAP005621-RA	Locus401v1rpkm347.12	NADH dehydrogenase, putative|protein_coding|supercont1.132:1221353-1223490:1|gene:AAEL004829
		AGAP006096-RA	Locus1639v3rpkm46.20	succinyl-coa:3-ketoacid-coenzyme a transferase|protein_coding|supercont1.543:14877-20256:1|gene:AAEL011137
		AGAP006804-RA	Locus2819v1rpkm41.37	mitochondrial ribosome recycling factor|protein_coding|supercont1.381:960705-961481:1|gene:AAEL009225
		AGAP006879-RA	Locus168v1rpkm891.77	conserved hypothetical protein|protein_coding|supercont1.442:869011-870069:-1|gene:AAEL009964
		AGAP006942-RA	Locus1842v1rpkm67.83	importin beta-4|protein_coding|supercont1.497:10023-16475:1|gene:AAEL010698
		AGAP007082-RA	Locus636v1rpkm217.89	NADH:ubiquinone dehydrogenase, putative|protein_coding|supercont1.908:261560-263152:-1|gene:AAEL013744
		AGAP007574-RA	Locus384v1rpkm363.64	NADH dehydrogenase, putative|protein_coding|supercont1.328:822888-832302:-1|gene:AAEL008490
		AGAP007786-RA	Locus851v1rpkm162.97	isocitrate dehydrogenase|protein_coding|supercont1.456:172203-183455:-1|gene:AAEL010143
		AGAP007871-RA	Locus1886v1rpkm65.95	mitochondrial import receptor subunit tom40|protein_coding|supercont1.231:1064378-1075865:1|gene:AAEL007001
		AGAP008724-RA	Locus112v1rpkm1334.86	cytochrome c oxidase, subunit VB, putative|protein_coding|supercont1.775:78487-90065:-1|gene:AAEL013007
		AGAP008774-RA	Locus4957v1rpkm20.26	protein SCO1, mitochondrial precursor|protein_coding|supercont3.39:181642-182501:-1|gene:CPIJ003089
		AGAP009486-RA	Locus210v1rpkm664.44	vacuolar ATP synthase subunit h|protein_coding|supercont1.209:782350-789653:1|gene:AAEL006516
		AGAP009491-RA	Locus233v1rpkm591.72	hypothetical protein|protein_coding|supercont1.209:719835-720479:-1|gene:AAEL006509
		AGAP009537-RA	Locus136v1rpkm1143.89	cytochrome c|protein_coding|supercont1.120:1911520-1917685:-1|gene:AAEL004457
		AGAP009929-RA	Locus2306v1rpkm52.43	chromosome region maintenance protein 1/exportin|protein_coding|supercont1.34:2261616-2300252:1|gene:AAEL001484
		AGAP010210-RA	Locus1127v1rpkm117.95	conserved hypothetical protein|protein_coding|supercont1.44:571716-573422:1|gene:AAEL001852
		AGAP010606-RA	Locus632v1rpkm218.56	mitochondrial inner membrane protein translocase, 8kD-subunit, putative|protein_coding|supercont1.19:3770067-3771012:-1|gene:AAEL000941
		AGAP010679-RA	Locus2499v2rpkm47.75	mitochondrial import inner membrane translocase subunit TIM10|protein_coding|supercont1.478:261254-261601:-1|gene:AAEL010450
		AGAP010978-RA	Locus4465v1rpkm22.94	conserved hypothetical protein|protein_coding|supercont1.16:1512954-1514098:1|gene:AAEL000782
		AGAP011131-RA	Locus92v1rpkm1676.99	mitochondrial F0 ATP synthase D chain, putative|protein_coding|supercont1.119:444912-457602:-1|gene:AAEL004423
		AGAP011156-RA	Locus2717v1rpkm43.31	importin 9 (imp9) (ran-binding protein 9)|protein_coding|supercont1.119:1938562-1958830:1|gene:AAEL004441
		AGAP011826-RA	Locus730v1rpkm189.24	hypothetical protein|protein_coding|supercont1.109:2112209-2112999:-1|gene:AAEL017081
		AGAP011839-RA	Locus1901v1rpkm65.34	mitochondrial carrier protein|protein_coding|supercont1.620:537780-549757:1|gene:AAEL011842
		AGAP011945-RA	Locus767v1rpkm178.89	mitochondrial ATPase inhibitor, putative|protein_coding|supercont1.86:2024549-2025849:-1|gene:AAEL003417
		AGAP012339-RA	Locus1677v3rpkm35.78	mitochondrial import receptor subunit tom20|protein_coding|supercont1.253:915907-928905:-1|gene:AAEL007392
		AGAP012374-RA	Locus345v1rpkm402.39	NADH dehydrogenase, putative|protein_coding|supercont1.233:1317151-1318690:-1|gene:AAEL007054
		AGAP011150-RA	Locus1278v1rpkm102.59	conserved hypothetical protein|protein_coding|supercont1.119:1166368-1178260:-1|gene:AAEL004438
		AGAP010338-RA	Locus2150v1rpkm56.97	mitochondrial ribosomal protein, L23, putative|protein_coding|supercont1.143:1479343-1482618:1|gene:AAEL005150
		AGAP008955-RA	Locus502v1rpkm284.17	ubiquinol-cytochrome c reductase iron-sulfur subunit|protein_coding|supercont1.94:2407977-2416708:-1|gene:AAEL003675
Oxidative phosphorylation	5.39	AGAP006366-RE	Locus598v11rpkm34.22	2-oxoglutarate dehydrogenase|protein_coding|supercont1.219:225647-263256:-1|gene:AAEL006721
		AGAP006366-RC	Locus598v8rpkm46.53	2-oxoglutarate dehydrogenase|protein_coding|supercont1.219:226352-276161:-1|gene:AAEL006721
		AGAP006364-RC	Locus4021v4rpkm4.01	ABC transporter|protein_coding|supercont1.219:178154-203843:-1|gene:AAEL006717
		AGAP005618-RA	Locus953v1rpkm144.32	acireductone dioxygenase|protein_coding|supercont1.132:1324092-1325609:-1|gene:AAEL004860
		AGAP002262-RA	Locus6740v1rpkm14.15	adenylate cyclase|protein_coding|supercont1.1:891842-940069:1|gene:AAEL000062
		AGAP003405-RA	Locus580v1rpkm238.54	adenylosuccinate synthetase|protein_coding|supercont1.80:1494277-1562843:1|gene:AAEL003161
		AGAP001737-RA	Locus2692v1rpkm43.75	Adenylyltransferase and sulfurtransferase MOCS3 (Molybdenum cofactor synthesis protein 3) [Includes Adenylyltransferase MOCS3(EC 2.7.7.-)(Sulfur carrier protein MOCS2A adenylyltransferase)(EC 2.7.7.n4);Sulfurtransferase MOCS3(EC 2.8.1.-)(Sulfur carr /.../otein MOCS2A sulfurtransferase)(EC 2.8.1.n1)]|protein_coding|supercont1.125:1366129-1370406:1|gene:AAEL004607
		AGAP010492-RA	Locus9463v1rpkm9.81	asparagine synthetase|protein_coding|supercont1.206:209115-220677:1|gene:AAEL006457
		AGAP003833-RA	Locus4227v1rpkm24.44	asparagine synthetase|protein_coding|supercont1.3912:657-2348:-1|gene:AAEL015631
		AGAP005134-RA	Locus49v1rpkm2922.85	ATP synthase alpha subunit mitochondrial|protein_coding|supercont1.662:86795-99335:-1|gene:AAEL012175
		AGAP007841-RA	Locus453v1rpkm314.87	ATP synthase delta chain, mitochondrial|protein_coding|supercont1.59:964348-972673:1|gene:AAEL002504
		AGAP003599-RA	Locus371v1rpkm377.46	ATP synthase delta chain|protein_coding|supercont1.510:118360-139285:1|gene:AAEL010823
		AGAP002884-RA	Locus298v6rpkm4.83_PRE	ATP synthase subunit beta vacuolar|protein_coding|supercont1.175:516380-524632:-1|gene:AAEL005798
		AGAP010298-RA	Locus108v1rpkm1427.70	ATP synthase subunit d|protein_coding|supercont1.430:432423-461175:1|gene:AAEL009808
		AGAP003221-RA	Locus2243v1rpkm54.32	ATP-binding cassette transporter|protein_coding|supercont1.180:786121-801780:1|gene:AAEL005929
		AGAP001423-RA	Locus1872v1rpkm66.58	bifunctional purine biosynthesis protein|protein_coding|supercont1.745:458816-465363:1|gene:AAEL012825
		AGAP001557-RA	Locus3196v1rpkm34.58	bumetanide-sensitive Na-K-Cl cotransport protein, putative|protein_coding|supercont1.193:1784760-1828937:1|gene:AAEL006180
		AGAP009034-RA	Locus3543v1rpkm30.45	calcium/calmodulin-dependent protein kinase type 1 (camki)|protein_coding|supercont1.801:122546-139487:-1|gene:AAEL013173
		AGAP000300-RA	Locus8489v1rpkm11.00	carbamoyl-phosphate synthase large chain|protein_coding|supercont1.399:863623-866852:1|gene:AAEL009475
		AGAP005569-RA	Locus726v1rpkm190.01	casein kinase ii, alpha chain (cmgc group iv)|protein_coding|supercont1.656:523128-524751:1|gene:AAEL012094
		AGAP005918-RA	Locus3298v4rpkm17.84	cation efflux protein/ zinc transporter|protein_coding|supercont1.1332:17553-34867:1|gene:AAEL014902
		AGAP011055-RA	Locus5706v2rpkm16.12	cdk10/11|protein_coding|supercont1.107:2072301-2081713:1|gene:AAEL004110
		AGAP002968-RA	Locus6220v1rpkm15.59	conserved hypothetical protein|protein_coding|supercont1.211:1845919-1848578:1|gene:AAEL006587
		AGAP009188-RA	Locus827v38rpkm10.64_PRE	conserved hypothetical protein|protein_coding|supercont1.291:777636-789103:-1|gene:AAEL007959
		AGAP007768-RA	Locus141v1rpkm1113.12	conserved hypothetical protein|protein_coding|supercont1.385:428037-428723:1|gene:AAEL009257
		AGAP006879-RA	Locus168v1rpkm891.77	conserved hypothetical protein|protein_coding|supercont1.442:869011-870069:-1|gene:AAEL009964
		AGAP010794-RA	Locus772v3rpkm132.13	conserved hypothetical protein|protein_coding|supercont1.483:922269-966397:-1|gene:AAEL010511
		AGAP010464-RA	Locus271v1rpkm528.48	conserved hypothetical protein|protein_coding|supercont1.490:316108-347845:-1|gene:AAEL010611
		AGAP002245-RA	Locus157v1rpkm1001.99	conserved hypothetical protein|protein_coding|supercont1.509:140966-141760:1|gene:AAEL010801
		AGAP001796-RA	Locus6296v1rpkm15.37	conserved hypothetical protein|protein_coding|supercont1.67:2784153-2800764:-1|gene:AAEL002758
		AGAP004616-RA	Locus143v1rpkm1103.39	coupling factor, putative|protein_coding|supercont1.68:1541561-1563085:1|gene:AAEL002813
		AGAP009624-RA	Locus3120v2rpkm23.15	CTP synthase|protein_coding|supercont1.157:364919-381211:1|gene:AAEL005455
		AGAP011159-RA	Locus649v1rpkm213.62	cytochrome c oxidase polypeptide|protein_coding|supercont1.1350:13402-14252:-1|gene:AAEL014944
		AGAP008724-RA	Locus112v1rpkm1334.86	cytochrome c oxidase, subunit VB, putative|protein_coding|supercont1.775:78487-90065:-1|gene:AAEL013007
		AGAP000851-RA	Locus111v1rpkm1346.94	cytochrome c oxidase, subunit VIA, putative|protein_coding|supercont1.82:1176518-1177108:-1|gene:AAEL003234
		AGAP000109-RA	Locus120v1rpkm1278.10	cytochrome c oxidase, subunit VIIA, putative|protein_coding|supercont1.278:1400634-1401827:-1|gene:AAEL007752
		AGAP007621-RC	Locus126v1rpkm1220.39	cytochrome c oxidase, subunit VIIC, putative|protein_coding|supercont1.66:2807930-2808566:1|gene:AAEL002737
		AGAP009537-RA	Locus136v1rpkm1143.89	cytochrome c|protein_coding|supercont1.120:1911520-1917685:-1|gene:AAEL004457
		AGAP006936-RA	Locus363v2rpkm108.89	cytochrome C1|protein_coding|supercont1.625:466112-474533:-1|gene:AAEL011871
		AGAP008819-RA	Locus2563v1rpkm46.68	epidermal growth factor receptor|protein_coding|supercont1.114:1661495-1665997:1|gene:AAEL004319
		AGAP005563-RA	Locus1855v1rpkm67.12	Facilitated trehalose transporter Tret1 |protein_coding|supercont1.11:611260-653920:-1|gene:AAEL000567
		AGAP003719-RA	Locus2591v1rpkm46.05	ferrochelatase|protein_coding|supercont1.155:501080-513391:1|gene:AAEL005415
		AGAP002564-RA	Locus186v2rpkm53.44_PRE	fructose-bisphosphate aldolase|protein_coding|supercont1.174:168807-213162:-1|gene:AAEL005766
		AGAP005238-RA	Locus650v1rpkm213.44	glucose transporter (sugar transporter|protein_coding|supercont1.198:963478-965250:1|gene:AAEL006281
		AGAP007581-RA	Locus5693v1rpkm17.29	glycerol kinase|protein_coding|supercont1.328:959937-962106:-1|gene:AAEL008472
		AGAP002586-RA	Locus2301v1rpkm52.50	glycogen synthase|protein_coding|supercont1.110:2320076-2331240:-1|gene:AAEL004221
		AGAP011826-RA	Locus730v1rpkm189.24	hypothetical protein|protein_coding|supercont1.109:2112209-2112999:-1|gene:AAEL017081
		AGAP007333-RA	Locus8v80rpkm23.01_PRE	hypothetical protein|protein_coding|supercont1.15:246572-383393:1|gene:AAEL018120
		AGAP009623-RA	Locus198v1rpkm726.85	hypothetical protein|protein_coding|supercont1.157:404876-413442:-1|gene:AAEL016984
		AGAP009491-RA	Locus233v1rpkm591.72	hypothetical protein|protein_coding|supercont1.209:719835-720479:-1|gene:AAEL006509
		AGAP006456-RA	Locus503v1rpkm283.61	hypothetical protein|protein_coding|supercont1.511:430320-445976:1|gene:AAEL010840
		AGAP006825-RA	Locus8736v1rpkm10.69	hypothetical protein|protein_coding|supercont1.536:239041-271578:1|gene:AAEL018210
		AGAP011133-RA	Locus5762v1rpkm17.02	inosine-5-monophosphate dehydrogenase|protein_coding|supercont1.386:886269-921416:-1|gene:AAEL009273
		AGAP001284-RA	Locus635v3rpkm40.69	inward-rectifying potassium channel|protein_coding|supercont1.358:651866-665344:1|gene:AAEL008931
		AGAP007786-RA	Locus851v1rpkm162.97	isocitrate dehydrogenase|protein_coding|supercont1.456:172203-183455:-1|gene:AAEL010143
		AGAP002192-RA	Locus1192v1rpkm112.43	isocitrate dehydrogenase|protein_coding|supercont1.510:563636-639137:1|gene:AAEL010814
		AGAP002728-RA	Locus471v1rpkm298.66	isocitrate dehydrogenase|protein_coding|supercont1.8:2788715-2803612:-1|gene:AAEL000454
		AGAP006273-RA	Locus572v9rpkm18.85_PRE	lipid a export ATP-binding/permease protein msba|protein_coding|supercont1.58:1203051-1224141:-1|gene:AAEL002468
		AGAP002717-RA	Locus7159v1rpkm13.26	lipid a export ATP-binding/permease protein msba|protein_coding|supercont1.8:3711414-3730662:1|gene:AAEL000434
		AGAP001903-RA	Locus624v2rpkm143.56	malate dehydrogenase|protein_coding|supercont1.304:1072260-1089958:-1|gene:AAEL008166
		AGAP001138-RA	Locus152v1rpkm1029.59	mitochondrial ATP synthase b chain|protein_coding|supercont1.164:50374-59459:-1|gene:AAEL005610
		AGAP011131-RA	Locus92v1rpkm1676.99	mitochondrial F0 ATP synthase D chain, putative|protein_coding|supercont1.119:444912-457602:-1|gene:AAEL004423
		AGAP010679-RA	Locus2499v2rpkm47.75	mitochondrial import inner membrane translocase subunit TIM10|protein_coding|supercont1.478:261254-261601:-1|gene:AAEL010450
		AGAP000291-RA	Locus1304v1rpkm100.22	mitochondrial import inner membrane translocase subunit tim44|protein_coding|supercont1.748:384171-386213:-1|gene:AAEL012845
		AGAP007871-RA	Locus1886v1rpkm65.95	mitochondrial import receptor subunit tom40|protein_coding|supercont1.231:1064378-1075865:1|gene:AAEL007001
		AGAP002277-RA	Locus898v1rpkm153.39	mitochondrial inner membrane protein translocase, 13kD-subunit, putative|protein_coding|supercont1.302:33721-34476:1|gene:AAEL008128
		AGAP010606-RA	Locus632v1rpkm218.56	mitochondrial inner membrane protein translocase, 8kD-subunit, putative|protein_coding|supercont1.19:3770067-3771012:-1|gene:AAEL000941
		AGAP002412-RA	Locus2397v1rpkm50.18	mitochondrial ribosomal protein, L45, putative|protein_coding|supercont1.646:100230-101474:1|gene:AAEL012025
		AGAP002371-RA	Locus1927v1rpkm64.42	mitogen activated protein kinase kinase kinase 4, mapkkk4, mekk4|protein_coding|supercont1.479:181006-194389:-1|gene:AAEL010466
		AGAP001604-RA	Locus1446v5rpkm20.47	myotubularin|protein_coding|supercont1.11:4261279-4289873:-1|gene:AAEL000564
		AGAP001711-RA	Locus576v1rpkm239.08	NADH dehydrogenase iron-sulfur protein 8, mitochondrial precursor|protein_coding|supercont3.1245:29846-35155:-1|gene:CPIJ018590
		AGAP005621-RA	Locus401v1rpkm347.12	NADH dehydrogenase, putative|protein_coding|supercont1.132:1221353-1223490:1|gene:AAEL004829
		AGAP012533-RA	Locus409v1rpkm342.54	NADH dehydrogenase, putative|protein_coding|supercont1.2:5518950-5523843:-1|gene:AAEL000138
		AGAP012374-RA	Locus345v1rpkm402.39	NADH dehydrogenase, putative|protein_coding|supercont1.233:1317151-1318690:-1|gene:AAEL007054
		AGAP007574-RA	Locus384v1rpkm363.64	NADH dehydrogenase, putative|protein_coding|supercont1.328:822888-832302:-1|gene:AAEL008490
		AGAP003900-RA	Locus390v1rpkm354.30	NADH dehydrogenase, putative|protein_coding|supercont1.544:183562-207536:1|gene:AAEL011157
		AGAP003367-RA	Locus307v1rpkm456.08	NADH dehydrogenase, putative|protein_coding|supercont1.74:1420932-1421552:-1|gene:AAEL003011
		AGAP009072-RA	Locus462v1rpkm306.33	NADH ubiquinone oxidoreductase subunit, putative|protein_coding|supercont1.25:3525961-3526677:1|gene:AAEL001210
		AGAP000170-RA	Locus393v1rpkm352.18	NADH-plastoquinone oxidoreductase|protein_coding|supercont1.299:1166452-1167447:1|gene:AAEL008072
		AGAP002170-RA	Locus1314v3rpkm0.00_PRE	NADH-ubiquinone oxidoreductase 24 kda subunit|protein_coding|supercont1.160:786975-799419:1|gene:AAEL005508
		AGAP010792-RA	Locus495v1rpkm289.69	NADH-ubiquinone oxidoreductase 39 kda subunit|protein_coding|supercont1.394:113519-126032:-1|gene:AAEL009414
		AGAP002020-RA	Locus257v1rpkm555.80	NADH-ubiquinone oxidoreductase ashi subunit|protein_coding|supercont1.20:2776013-2787529:1|gene:AAEL000986
		AGAP010039-RA	Locus386v1rpkm361.03	NADH-ubiquinone oxidoreductase flavoprotein 1 (ndufv1)|protein_coding|supercont1.274:702726-730137:1|gene:AAEL007681
		AGAP007297-RA	Locus217v1rpkm646.89	NADH-ubiquinone oxidoreductase sgdh subunit|protein_coding|supercont1.368:1001974-1002850:1|gene:AAEL009078
		AGAP006918-RA	Locus486v1rpkm293.49	NADH:ubiquinone dehydrogenase, putative|protein_coding|supercont1.1326:52902-64889:-1|gene:AAEL014889
		AGAP009865-RA	Locus278v1rpkm517.65	NADH:ubiquinone dehydrogenase, putative|protein_coding|supercont1.464:19524-31564:-1|gene:AAEL010230
		AGAP009824-RA	Locus267v1rpkm530.96	NADH:ubiquinone dehydrogenase, putative|protein_coding|supercont1.640:10939-12201:-1|gene:AAEL011992
		AGAP011829-RA	Locus319v1rpkm435.17	NADH:ubiquinone dehydrogenase, putative|protein_coding|supercont1.69:394573-395302:-1|gene:AAEL002825
		AGAP007082-RA	Locus636v1rpkm217.89	NADH:ubiquinone dehydrogenase, putative|protein_coding|supercont1.908:261560-263152:-1|gene:AAEL013744
		AGAP009616-RA	Locus728v1rpkm189.56	neurotransmitter gated ion channel|protein_coding|supercont1.122:1649812-1666132:-1|gene:AAEL004513
		AGAP007120-RA	Locus90v1rpkm1700.85	nucleoside-diphosphate kinase NBR-A, putative|protein_coding|supercont1.684:87333-88186:1|gene:AAEL012359
		AGAP011805-RA	Locus232v1rpkm598.02	ornithine decarboxylase|protein_coding|supercont1.287:16561-20212:-1|gene:AAEL007880
		AGAP004175-RA	Locus2263v1rpkm53.55	orotidine-5'-phosphate decarboxylase, putative|protein_coding|supercont1.565:566206-577767:1|gene:AAEL011309
		AGAP007642-RA	Locus2356v2rpkm14.16	phosphofructokinase|protein_coding|supercont1.225:181141-205961:-1|gene:AAEL006895
		AGAP008802-RA	Locus333v1rpkm414.76	phosphoglycerate kinase|protein_coding|supercont1.137:1201972-1205535:1|gene:AAEL004988
		AGAP001420-RA	Locus283v1rpkm499.56	phosphoglycerate mutase|protein_coding|supercont1.188:1032129-1033339:1|gene:AAEL006070
		AGAP002647-RA	Locus340v1rpkm404.36	phosphorylase kinase, gamma|protein_coding|supercont1.910:8305-48298:-1|gene:AAEL013755
		AGAP009182-RA	Locus662v1rpkm209.97	preprotein translocase secy subunit (sec61)|protein_coding|supercont1.122:1517247-1520237:1|gene:AAEL004523
		AGAP012048-RA	Locus328v1rpkm426.15	Probable citrate synthase 1, mitochondrial Precursor (EC 2.3.3.1)|protein_coding|supercont1.73:52106-91092:-1|gene:AAEL002956
		AGAP008774-RA	Locus4957v1rpkm20.26	protein SCO1, mitochondrial precursor|protein_coding|supercont3.39:181642-182501:-1|gene:CPIJ003089
		AGAP008708-RA	Locus111v54rpkm18.96_PRE	protein tyrosine phosphatase prl|protein_coding|supercont1.43:2370553-2408287:1|gene:AAEL001798
		AGAP009975-RA	Locus6057v1rpkm16.08	protein tyrosine phosphatase, non-receptor type nt6|protein_coding|supercont1.464:110725-146905:1|gene:AAEL010234
		AGAP007130-RA	Locus4111v1rpkm25.36	protein-tyrosine phosphatase, non-receptor type nt5|protein_coding|supercont1.77:2643664-2651321:1|gene:AAEL003108
		AGAP008884-RA	Locus1272v1rpkm103.36	protoheme ix farnesyltransferase|protein_coding|supercont1.34:2322850-2347396:-1|gene:AAEL001479
		AGAP004833-RA	Locus3645v1rpkm29.31	prp4|protein_coding|supercont1.332:982301-1002361:1|gene:AAEL008556
		AGAP003030-RA	Locus427v1rpkm331.76	pyruvate dehydrogenase|protein_coding|supercont1.886:440196-443432:-1|gene:AAEL013613
		AGAP004596-RA	Locus614v1rpkm226.00	pyruvate kinase|protein_coding|supercont1.1334:9551-22044:1|gene:AAEL014913
		AGAP005542-RA	Locus7577v1rpkm12.43	Queuine tRNA-ribosyltransferase subunit QTRTD1 homolog (EC 2.4.2.29)(Queuine tRNA-ribosyltransferase domain-containing protein 1)|protein_coding|supercont1.527:531360-535352:-1|gene:AAEL010968
		AGAP003622-RA	Locus4386v1rpkm23.32	queuine tRNA-ribosyltransferase|protein_coding|supercont1.531:680357-691255:1|gene:AAEL010993
		AGAP004890-RA	Locus1504v1rpkm84.12	ribose-phosphate pyrophosphokinase 1,|protein_coding|supercont1.109:383850-413063:1|gene:AAEL004178
		AGAP009619-RA	Locus3241v9rpkm8.96	s-adenosylmethionine decarboxylase|protein_coding|supercont1.24:1148486-1184534:1|gene:AAEL001176
		AGAP012519-RA	Locus7803v1rpkm12.07	serine/threonine protein kinase|protein_coding|supercont1.285:1266713-1269349:1|gene:AAEL007835
		AGAP004315-RA	Locus3954v3rpkm6.10	serine/threonine protein kinase|protein_coding|supercont1.593:640717-661793:1|gene:AAEL011594
		AGAP001526-RA	Locus3539v2rpkm25.29	serine/threonine-protein kinase rio2 (rio kinase 2)|protein_coding|supercont1.542:261037-263467:-1|gene:AAEL011114
		AGAP002859-RA	Locus11776v1rpkm7.43	sodium/calcium exchanger|protein_coding|supercont1.920:115672-117435:1|gene:AAEL013788
		AGAP007054-RA	Locus11246v1rpkm7.93	sodium/dicarboxylate cotransporter, putative|protein_coding|supercont1.433:406569-423751:1|gene:AAEL009856
		AGAP009036-RA	Locus8v325rpkm1.41_PRE	sodium/hydrogen exchanger 3 (nhe3)|protein_coding|supercont1.34:2622827-2864718:1|gene:AAEL001503
		AGAP009446-RA	Locus1769v1rpkm71.06	sodium/hydrogen exchanger 5, 6, 8 (nhe5, nhe6, nhe8)|protein_coding|supercont1.121:2022556-2034375:-1|gene:AAEL004485
		AGAP004199-RA	Locus804v1rpkm171.42	sodium/solute symporter|protein_coding|supercont1.191:398355-439750:1|gene:AAEL006139
		AGAP005322-RA	Locus3801v1rpkm28.00	srpk|protein_coding|supercont1.330:353649-368415:1|gene:AAEL008507
		AGAP010672-RA	Locus302v1rpkm459.02	succinate dehydrogenase|protein_coding|supercont1.353:341260-342194:1|gene:AAEL008871
		AGAP007309-RA	Locus429v1rpkm331.54	succinate dehydrogenase|protein_coding|supercont1.471:882299-889743:-1|gene:AAEL010330
		AGAP010429-RA	Locus337v1rpkm408.40	succinate dehydrogenase|protein_coding|supercont1.490:280655-304189:1|gene:AAEL010608
		AGAP001312-RA	Locus927v1rpkm147.74	succinyl-CoA synthetase small subunit, putative|protein_coding|supercont1.223:1400994-1424735:-1|gene:AAEL006833
		AGAP003494-RA	Locus5121v1rpkm19.45	sugar transporter|protein_coding|supercont1.480:872136-878800:1|gene:AAEL010485
		AGAP003020-RA	Locus8394v1rpkm11.14	sugar transporter|protein_coding|supercont1.513:662365-673517:-1|gene:AAEL010868
		AGAP010389-RA	Locus2298v1rpkm52.56	sulphate transporter|protein_coding|supercont1.89:1132017-1136380:1|gene:AAEL003548
		AGAP012188-RA	Locus130v1rpkm1194.07	ubiquinol-cytochrome c reductase complex 14 kd protein|protein_coding|supercont1.287:901500-905133:-1|gene:AAEL007868
		AGAP006099-RA	Locus474v1rpkm297.47	ubiquinol-cytochrome c reductase complex core protein|protein_coding|supercont1.148:1842768-1886875:-1|gene:AAEL005269
		AGAP008955-RA	Locus502v1rpkm284.17	ubiquinol-cytochrome c reductase iron-sulfur subunit|protein_coding|supercont1.94:2407977-2416708:-1|gene:AAEL003675
		AGAP009334-RA	Locus470v5rpkm21.61_PRE	vacuolar ATP synthase proteolipid subunit|protein_coding|supercont1.657:510819-511454:-1|gene:AAEL012113
		AGAP000721-RA	Locus202v2rpkm260.00	vacuolar ATP synthase subunit ac39|protein_coding|supercont1.534:77023-93881:1|gene:AAEL011025
		AGAP005845-RA	Locus520v1rpkm269.85	vacuolar ATP synthase subunit c|protein_coding|supercont1.145:1425444-1447288:-1|gene:AAEL005173
		AGAP002401-RA	Locus166v5rpkm67.43_PRE	vacuolar ATP synthase subunit e|protein_coding|supercont1.646:107556-118880:-1|gene:AAEL012035
		AGAP002473-RA	Locus219v2rpkm212.54	vacuolar ATP synthase subunit f|protein_coding|supercont1.58:2702902-2703809:-1|gene:AAEL002464
		AGAP001823-RA	Locus135v1rpkm1149.21	vacuolar ATP synthase subunit g|protein_coding|supercont1.744:232980-241703:1|gene:AAEL012819
		AGAP009486-RA	Locus210v1rpkm664.44	vacuolar ATP synthase subunit h|protein_coding|supercont1.209:782350-789653:1|gene:AAEL006516
		AGAP003588-RA	Locus504v1rpkm282.89	vacuolar ATP synthase subunit H|protein_coding|supercont1.510:74218-80126:1|gene:AAEL010819
		AGAP003879-RA	Locus216v3rpkm58.09_PRE	vacuolar ATP synthase subunit S1|protein_coding|supercont1.280:144629-146549:1|gene:AAEL007777
		AGAP001588-RA	Locus226v4rpkm43.26_PRE	vacuolar proton ATPases|protein_coding|supercont1.203:825145-850759:-1|gene:AAEL006390
		AGAP001587-RA	Locus3892v2rpkm21.32	vacuolar proton ATPases|protein_coding|supercont1.996:257762-261358:1|gene:AAEL014053
ATPase activity	3.42	AGAP006364-RC	Locus4021v4rpkm4.01	ABC transporter|protein_coding|supercont1.219:178154-203843:-1|gene:AAEL006717
		AGAP000719-RA	Locus1091v1rpkm121.84	adenosylhomocysteinase|protein_coding|supercont1.318:926673-933578:-1|gene:AAEL008341
		AGAP011302-RA	Locus2302v1rpkm52.49	alkaline phosphatase|protein_coding|supercont1.83:1258202-1260672:-1|gene:AAEL003286
		AGAP005782-RA	Locus1441v1rpkm89.50	arsenical pump-driving ATPase|protein_coding|supercont1.543:510996-512921:-1|gene:AAEL011136
		AGAP005134-RA	Locus49v1rpkm2922.85	ATP synthase alpha subunit mitochondrial|protein_coding|supercont1.662:86795-99335:-1|gene:AAEL012175
		AGAP007841-RA	Locus453v1rpkm314.87	ATP synthase delta chain, mitochondrial|protein_coding|supercont1.59:964348-972673:1|gene:AAEL002504
		AGAP003599-RA	Locus371v1rpkm377.46	ATP synthase delta chain|protein_coding|supercont1.510:118360-139285:1|gene:AAEL010823
		AGAP010298-RA	Locus108v1rpkm1427.70	ATP synthase subunit d|protein_coding|supercont1.430:432423-461175:1|gene:AAEL009808
		AGAP003221-RA	Locus2243v1rpkm54.32	ATP-binding cassette transporter|protein_coding|supercont1.180:786121-801780:1|gene:AAEL005929
		AGAP010451-RA	Locus2942v1rpkm38.90	ATP-dependent Lon protease, putative|protein_coding|supercont1.206:7321-35806:1|gene:AAEL006474
		AGAP003508-RA	Locus7905v1rpkm11.89	ATP-dependent RNA and DNA helicase|protein_coding|supercont1.260:639818-653813:1|gene:AAEL007512
		AGAP006941-RA	Locus3672v1rpkm29.08	ATP-dependent RNA helicase DDX51|protein_coding|supercont3.31:1312821-1315225:1|gene:CPIJ002335
		AGAP006138-RA	Locus4843v1rpkm20.89	ATP-dependent RNA helicase|protein_coding|supercont1.1050:118636-120887:-1|gene:AAEL014256
		AGAP011149-RA	Locus1201v1rpkm111.15	ATP-dependent RNA helicase|protein_coding|supercont1.119:1145628-1166326:1|gene:AAEL004419
		AGAP002687-RA	Locus8453v1rpkm11.05	ATP-dependent RNA helicase|protein_coding|supercont1.240:699288-729218:-1|gene:AAEL007150
		AGAP008239-RA	Locus7173v1rpkm13.25	ATP-dependent RNA helicase|protein_coding|supercont1.40:1876334-1880468:-1|gene:AAEL001719
		AGAP007212-RA	Locus4692v1rpkm21.61	ATP-dependent RNA helicase|protein_coding|supercont1.588:93215-114075:1|gene:AAEL011534
		AGAP012005-RA	Locus1177v2rpkm70.56	ATP-dependent transporter|protein_coding|supercont1.473:244386-260577:1|gene:AAEL010359
		AGAP002693-RA	Locus448v1rpkm321.88	ATP-dependent transporter|protein_coding|supercont1.529:122846-144067:-1|gene:AAEL010977
		AGAP004023-RA	Locus5139v1rpkm19.35	autophagy related gene|protein_coding|supercont1.483:1093-49123:1|gene:AAEL010516
		AGAP002182-RA	Locus439v1rpkm327.97	bacterial-type ABC transport ATP-binding subunit? or RNAse l inhibitor|protein_coding|supercont1.450:713084-727146:1|gene:AAEL010059
		AGAP002056-RA	Locus1283v1rpkm102.15	beta-galactosidase|protein_coding|supercont1.123:1955367-1995494:-1|gene:AAEL004575
		AGAP002055-RA	Locus5202v1rpkm19.10	beta-galactosidase|protein_coding|supercont1.123:1999057-2019645:-1|gene:AAEL004580
		AGAP012068-RA	Locus3825v1rpkm27.76	calpain 4, 6, 7, invertebrate|protein_coding|supercont1.102:1461967-1473458:-1|gene:AAEL003963
		AGAP009593-RA	Locus9323v1rpkm9.98	carboxypeptidase|protein_coding|supercont1.507:541458-543672:1|gene:AAEL010782
		AGAP006945-RA	Locus9367v1rpkm9.93	conserved hypothetical protein|protein_coding|supercont1.54:2016961-2028147:-1|gene:AAEL002341
		AGAP007521-RB	Locus3751v1rpkm28.43	conserved hypothetical protein|protein_coding|supercont1.65:479400-514248:1|gene:AAEL002698
		AGAP001371-RA	Locus3436v1rpkm31.55	D-tyrosyl-tRNA(Tyr) deacylase|protein_coding|supercont1.1131:183093-188622:-1|gene:AAEL014489
		AGAP012856-RA	Locus6415v1rpkm15.05	DEAD box ATP-dependent RNA helicase|protein_coding|supercont1.120:1120518-1122147:1|gene:AAEL004456
		AGAP005130-RA	Locus3116v1rpkm35.93	DEAD box ATP-dependent RNA helicase|protein_coding|supercont1.1332:89122-91670:1|gene:AAEL014904
		AGAP005391-RA	Locus6203v1rpkm15.62	DEAD box ATP-dependent RNA helicase|protein_coding|supercont1.134:731141-746564:1|gene:AAEL004911
		AGAP008601-RA	Locus2042v1rpkm60.26	DEAD box ATP-dependent RNA helicase|protein_coding|supercont1.172:1916058-1924962:1|gene:AAEL005744
		AGAP009075-RA	Locus1653v1rpkm76.29	DEAD box ATP-dependent RNA helicase|protein_coding|supercont1.25:3562208-3573833:-1|gene:AAEL001216
		AGAP012045-RA	Locus1486v4rpkm26.53	DEAD box ATP-dependent RNA helicase|protein_coding|supercont1.345:873129-883131:-1|gene:AAEL008738
		AGAP010702-RA	Locus7078v1rpkm13.40	DEAD box ATP-dependent RNA helicase|protein_coding|supercont1.345:904455-925548:1|gene:AAEL008728
		AGAP007511-RA	Locus3306v1rpkm33.05	DEAD box ATP-dependent RNA helicase|protein_coding|supercont1.387:804805-823661:1|gene:AAEL009285
		AGAP011084-RA	Locus3469v1rpkm31.21	DEAD box ATP-dependent RNA helicase|protein_coding|supercont1.470:402844-410706:-1|gene:AAEL010317
		AGAP005351-RA	Locus6124v1rpkm15.88	DEAD box ATP-dependent RNA helicase|protein_coding|supercont1.54:2059838-2072576:-1|gene:AAEL002351
		AGAP009808-RA	Locus2122v1rpkm57.77	DEAD box ATP-dependent RNA helicase|protein_coding|supercont1.965:35685-37323:1|gene:AAEL013950
		AGAP002988-RA	Locus9348v1rpkm9.95	DNA repair helicase rad3/xp-d|protein_coding|supercont1.7:4646773-4663994:-1|gene:AAEL000404
		AGAP006165-RB	Locus4117v1rpkm25.33	E1a binding protein P400|protein_coding|supercont1.33:2657259-2734236:1|gene:AAEL001440
		AGAP009600-RA	Locus4878v1rpkm20.69	helicase|protein_coding|supercont1.366:987790-1019963:-1|gene:AAEL009067
		AGAP000792-RA	Locus394v1rpkm351.18	hypothetical protein|protein_coding|supercont1.161:698385-698609:1|gene:AAEL005517
		AGAP011925-RA	Locus4847v1rpkm20.87	hypothetical protein|protein_coding|supercont1.631:216699-265992:1|gene:AAEL011918
		AGAP008374-RA	Locus5190v1rpkm19.14	inosine triphosphate pyrophosphatase (itpase) (inosine triphosphatase)|protein_coding|supercont1.334:700463-701185:-1|gene:AAEL008605
		AGAP006273-RA	Locus572v9rpkm18.85_PRE	lipid a export ATP-binding/permease protein msba|protein_coding|supercont1.58:1203051-1224141:-1|gene:AAEL002468
		AGAP002717-RA	Locus7159v1rpkm13.26	lipid a export ATP-binding/permease protein msba|protein_coding|supercont1.8:3711414-3730662:1|gene:AAEL000434
		AGAP011910-RA	Locus12529v1rpkm6.71	lumbrokinase-3(1) precursor, putative|protein_coding|supercont1.217:977494-985421:1|gene:AAEL006689
		AGAP007728-RA	Locus2991v1rpkm37.84	mitochondrial intermediate peptidase|protein_coding|supercont1.87:2375970-2378293:-1|gene:AAEL003461
		AGAP000252-RA	Locus4010v1rpkm26.20	oligopeptidase|protein_coding|supercont1.4:2867520-2883055:1|gene:AAEL000231
		AGAP001279-RA	Locus6083v2rpkm12.49	protein phosphatase-2b|protein_coding|supercont1.358:1043561-1045036:1|gene:AAEL008930
		AGAP003017-RA	Locus380v2rpkm185.99	protein phsophatase-2a|protein_coding|supercont1.113:1642206-1643332:-1|gene:AAEL004288
		AGAP009975-RA	Locus6057v1rpkm16.08	protein tyrosine phosphatase, non-receptor type nt6|protein_coding|supercont1.464:110725-146905:1|gene:AAEL010234
		AGAP007130-RA	Locus4111v1rpkm25.36	protein-tyrosine phosphatase, non-receptor type nt5|protein_coding|supercont1.77:2643664-2651321:1|gene:AAEL003108
		AGAP006416-RA	Locus2101v4rpkm23.85	serine-type enodpeptidase,|protein_coding|supercont1.383:120308-129486:1|gene:AAEL009244
		AGAP001199-RA	Locus982v1rpkm138.84	serine-type enodpeptidase,|protein_coding|supercont1.76:108726-109978:-1|gene:AAEL003060
		AGAP002490-RA	Locus2016v1rpkm61.13	transcriptional regulator ATRX (X-linked helicase II)|protein_coding|supercont1.23:1086273-1138836:1|gene:AAEL001141
		AGAP002401-RA	Locus166v5rpkm67.43_PRE	vacuolar ATP synthase subunit e|protein_coding|supercont1.646:107556-118880:-1|gene:AAEL012035
		AGAP002473-RA	Locus219v2rpkm212.54	vacuolar ATP synthase subunit f|protein_coding|supercont1.58:2702902-2703809:-1|gene:AAEL002464
		AGAP009486-RA	Locus210v1rpkm664.44	vacuolar ATP synthase subunit h|protein_coding|supercont1.209:782350-789653:1|gene:AAEL006516
		AGAP003879-RA	Locus216v3rpkm58.09_PRE	vacuolar ATP synthase subunit S1|protein_coding|supercont1.280:144629-146549:1|gene:AAEL007777
		AGAP004109-RA	Locus7765v1rpkm12.13	xaa-pro aminopeptidase|protein_coding|supercont1.81:611448-624661:-1|gene:AAEL003194
NADH dehydrogenase (ubiquinone)	2.69	AGAP000170-RA	Locus393v1rpkm352.18	NADH-plastoquinone oxidoreductase|protein_coding|supercont1.299:1166452-1167447:1|gene:AAEL008072
		AGAP000849-RA	Locus397v1rpkm350.40	NADH dehydrogenase, putative|protein_coding|supercont1.86:474683-475387:1|gene:AAEL003423
		AGAP001711-RA	Locus576v1rpkm239.08	NADH dehydrogenase iron-sulfur protein 8, mitochondrial precursor|protein_coding|supercont3.1245:29846-35155:-1|gene:CPIJ018590
		AGAP002020-RA	Locus257v1rpkm555.80	NADH-ubiquinone oxidoreductase ashi subunit|protein_coding|supercont1.20:2776013-2787529:1|gene:AAEL000986
		AGAP003900-RA	Locus390v1rpkm354.30	NADH dehydrogenase, putative|protein_coding|supercont1.544:183562-207536:1|gene:AAEL011157
		AGAP005621-RA	Locus401v1rpkm347.12	NADH dehydrogenase, putative|protein_coding|supercont1.132:1221353-1223490:1|gene:AAEL004829
		AGAP006456-RA	Locus503v1rpkm283.61	hypothetical protein|protein_coding|supercont1.511:430320-445976:1|gene:AAEL010840
		AGAP007082-RA	Locus636v1rpkm217.89	NADH:ubiquinone dehydrogenase, putative|protein_coding|supercont1.908:261560-263152:-1|gene:AAEL013744
		AGAP007574-RA	Locus384v1rpkm363.64	NADH dehydrogenase, putative|protein_coding|supercont1.328:822888-832302:-1|gene:AAEL008490
		AGAP008653-RA	Locus199v1rpkm726.71	NADH:ubiquinone dehydrogenase, putative|protein_coding|supercont1.24:2382017-2393694:1|gene:AAEL001164
		AGAP010039-RA	Locus386v1rpkm361.03	NADH-ubiquinone oxidoreductase flavoprotein 1 (ndufv1)|protein_coding|supercont1.274:702726-730137:1|gene:AAEL007681
		AGAP012374-RA	Locus345v1rpkm402.39	NADH dehydrogenase, putative|protein_coding|supercont1.233:1317151-1318690:-1|gene:AAEL007054
		AGAP011629-RA	Locus604v1rpkm228.56	dihydrolipoamide dehydrogenase|protein_coding|supercont1.228:1324778-1349427:-1|gene:AAEL006928
Proton-transporting ATP synthase complex	2.61	AGAP005134-RA	Locus49v1rpkm2922.85	ATP synthase alpha subunit mitochondrial|protein_coding|supercont1.662:86795-99335:-1|gene:AAEL012175
		AGAP007841-RA	Locus453v1rpkm314.87	ATP synthase delta chain, mitochondrial|protein_coding|supercont1.59:964348-972673:1|gene:AAEL002504
		AGAP003599-RA	Locus371v1rpkm377.46	ATP synthase delta chain|protein_coding|supercont1.510:118360-139285:1|gene:AAEL010823
		AGAP006879-RA	Locus168v1rpkm891.77	conserved hypothetical protein|protein_coding|supercont1.442:869011-870069:-1|gene:AAEL009964
		AGAP002364-RA	Locus815v1rpkm169.27	conserved hypothetical protein|protein_coding|supercont1.446:573760-611655:-1|gene:AAEL010004
		AGAP004616-RA	Locus143v1rpkm1103.39	coupling factor, putative|protein_coding|supercont1.68:1541561-1563085:1|gene:AAEL002813
		AGAP000851-RA	Locus111v1rpkm1346.94	cytochrome c oxidase, subunit VIA, putative|protein_coding|supercont1.82:1176518-1177108:-1|gene:AAEL003234
		AGAP000109-RA	Locus120v1rpkm1278.10	cytochrome c oxidase, subunit VIIA, putative|protein_coding|supercont1.278:1400634-1401827:-1|gene:AAEL007752
		AGAP009491-RA	Locus233v1rpkm591.72	hypothetical protein|protein_coding|supercont1.209:719835-720479:-1|gene:AAEL006509
		AGAP001138-RA	Locus152v1rpkm1029.59	mitochondrial ATP synthase b chain|protein_coding|supercont1.164:50374-59459:-1|gene:AAEL005610
		AGAP011131-RA	Locus92v1rpkm1676.99	mitochondrial F0 ATP synthase D chain, putative|protein_coding|supercont1.119:444912-457602:-1|gene:AAEL004423
		AGAP000291-RA	Locus1304v1rpkm100.22	mitochondrial import inner membrane translocase subunit tim44|protein_coding|supercont1.748:384171-386213:-1|gene:AAEL012845
		AGAP012339-RA	Locus1677v3rpkm35.78	mitochondrial import receptor subunit tom20|protein_coding|supercont1.253:915907-928905:-1|gene:AAEL007392
		AGAP002412-RA	Locus2397v1rpkm50.18	mitochondrial ribosomal protein, L45, putative|protein_coding|supercont1.646:100230-101474:1|gene:AAEL012025
		AGAP009334-RA	Locus470v5rpkm21.61_PRE	vacuolar ATP synthase proteolipid subunit|protein_coding|supercont1.657:510819-511454:-1|gene:AAEL012113
		AGAP000721-RA	Locus202v2rpkm260.00	vacuolar ATP synthase subunit ac39|protein_coding|supercont1.534:77023-93881:1|gene:AAEL011025
		AGAP003588-RA	Locus504v1rpkm282.89	vacuolar ATP synthase subunit H|protein_coding|supercont1.510:74218-80126:1|gene:AAEL010819
		AGAP001588-RA	Locus226v4rpkm43.26_PRE	vacuolar proton ATPases|protein_coding|supercont1.203:825145-850759:-1|gene:AAEL006390
		AGAP001587-RA	Locus3892v2rpkm21.32	vacuolar proton ATPases|protein_coding|supercont1.996:257762-261358:1|gene:AAEL014053
Iron-sulfur cluster binding	2.48	AGAP000170-RA	Locus393v1rpkm352.18	NADH-plastoquinone oxidoreductase|protein_coding|supercont1.299:1166452-1167447:1|gene:AAEL008072
		AGAP000598-RA	Locus2040v1rpkm60.37	conserved hypothetical protein|protein_coding|supercont1.50:233851-235705:1|gene:AAEL002148
		AGAP001711-RA	Locus576v1rpkm239.08	NADH dehydrogenase iron-sulfur protein 8, mitochondrial precursor|protein_coding|supercont3.1245:29846-35155:-1|gene:CPIJ018590
		AGAP002182-RA	Locus439v1rpkm327.97	bacterial-type ABC transport ATP-binding subunit? or RNAse l inhibitor|protein_coding|supercont1.450:713084-727146:1|gene:AAEL010059
		AGAP002730-RA	Locus2058v1rpkm59.82	conserved hypothetical protein|protein_coding|supercont1.8:2523123-2545249:-1|gene:AAEL000418
		AGAP003212-RA	Locus431v1rpkm331.34	adrenodoxin|protein_coding|supercont1.1094:186190-213813:-1|gene:AAEL014379
		AGAP004484-RA	Locus2317v2rpkm25.14	conserved hypothetical protein|protein_coding|supercont1.111:1963516-1978128:-1|gene:AAEL004234
		AGAP004885-RA	Locus5552v1rpkm17.75	conserved hypothetical protein|protein_coding|supercont1.109:250129-250894:1|gene:AAEL004161
		AGAP005211-RA	Locus8319v1rpkm11.22	radical sam proteins|protein_coding|supercont1.580:630957-672526:-1|gene:AAEL011435
		AGAP007309-RA	Locus429v1rpkm331.54	succinate dehydrogenase|protein_coding|supercont1.471:882299-889743:-1|gene:AAEL010330
		AGAP008300-RA	Locus2846v1rpkm40.75	elongator component, putative|protein_coding|supercont1.204:1481479-1488896:-1|gene:AAEL006400
		AGAP010039-RA	Locus386v1rpkm361.03	NADH-ubiquinone oxidoreductase flavoprotein 1 (ndufv1)|protein_coding|supercont1.274:702726-730137:1|gene:AAEL007681
		AGAP010568-RA	Locus2200v1rpkm55.61	lipoic acid synthetase|protein_coding|supercont1.392:399288-416379:1|gene:AAEL009368
		AGAP008955-RA	Locus502v1rpkm284.17	ubiquinol-cytochrome c reductase iron-sulfur subunit|protein_coding|supercont1.94:2407977-2416708:-1|gene:AAEL003675
Citrate cycle (TCA cycle)	2.28	AGAP006366-RE	Locus598v11rpkm34.22	2-oxoglutarate dehydrogenase|protein_coding|supercont1.219:225647-263256:-1|gene:AAEL006721
		AGAP006366-RC	Locus598v8rpkm46.53	2-oxoglutarate dehydrogenase|protein_coding|supercont1.219:226352-276161:-1|gene:AAEL006721
		AGAP002288-RA	Locus6569v1rpkm14.63	3-hydroxy-3-methylglutaryl-coenzyme A reductase|protein_coding|supercont1.388:832804-920798:-1|gene:AAEL009311
		AGAP003405-RA	Locus580v1rpkm238.54	adenylosuccinate synthetase|protein_coding|supercont1.80:1494277-1562843:1|gene:AAEL003161
		AGAP001737-RA	Locus2692v1rpkm43.75	Adenylyltransferase and sulfurtransferase MOCS3 (Molybdenum cofactor synthesis protein 3) [Includes Adenylyltransferase MOCS3(EC 2.7.7.-)(Sulfur carrier protein MOCS2A adenylyltransferase)(EC 2.7.7.n4);Sulfurtransferase MOCS3(EC 2.8.1.-)(Sulfur carr /.../otein MOCS2A sulfurtransferase)(EC 2.8.1.n1)]|protein_coding|supercont1.125:1366129-1370406:1|gene:AAEL004607
		AGAP011302-RA	Locus2302v1rpkm52.49	alkaline phosphatase|protein_coding|supercont1.83:1258202-1260672:-1|gene:AAEL003286
		AGAP002968-RA	Locus6220v1rpkm15.59	conserved hypothetical protein|protein_coding|supercont1.211:1845919-1848578:1|gene:AAEL006587
		AGAP000598-RA	Locus2040v1rpkm60.37	conserved hypothetical protein|protein_coding|supercont1.50:233851-235705:1|gene:AAEL002148
		AGAP002245-RA	Locus157v1rpkm1001.99	conserved hypothetical protein|protein_coding|supercont1.509:140966-141760:1|gene:AAEL010801
		AGAP002730-RA	Locus2058v1rpkm59.82	conserved hypothetical protein|protein_coding|supercont1.8:2523123-2545249:-1|gene:AAEL000418
		AGAP011629-RA	Locus604v1rpkm228.56	dihydrolipoamide dehydrogenase|protein_coding|supercont1.228:1324778-1349427:-1|gene:AAEL006928
		AGAP003719-RA	Locus2591v1rpkm46.05	ferrochelatase|protein_coding|supercont1.155:501080-513391:1|gene:AAEL005415
		AGAP004679-RB	Locus7212v1rpkm13.18	folylpolyglutamate synthase|protein_coding|supercont1.753:324411-327021:-1|gene:AAEL012882
		AGAP012038-RA	Locus857v1rpkm162.41	gamma-glutamylcysteine synthetase, putative|protein_coding|supercont1.16:957169-981702:-1|gene:AAEL000759
		AGAP004164-RB	Locus230v1rpkm608.11	glutathione transferase|protein_coding|supercont1.22:2945238-2964060:-1|gene:AAEL001061
		AGAP002586-RA	Locus2301v1rpkm52.50	glycogen synthase|protein_coding|supercont1.110:2320076-2331240:-1|gene:AAEL004221
		AGAP010537-RA	Locus2723v1rpkm43.23	hexaprenyldihydroxybenzoate methyltransferase|protein_coding|supercont1.131:575752-576850:-1|gene:AAEL004804
		AGAP009623-RA	Locus198v1rpkm726.85	hypothetical protein|protein_coding|supercont1.157:404876-413442:-1|gene:AAEL016984
		AGAP007786-RA	Locus851v1rpkm162.97	isocitrate dehydrogenase|protein_coding|supercont1.456:172203-183455:-1|gene:AAEL010143
		AGAP002192-RA	Locus1192v1rpkm112.43	isocitrate dehydrogenase|protein_coding|supercont1.510:563636-639137:1|gene:AAEL010814
		AGAP002728-RA	Locus471v1rpkm298.66	isocitrate dehydrogenase|protein_coding|supercont1.8:2788715-2803612:-1|gene:AAEL000454
		AGAP010568-RA	Locus2200v1rpkm55.61	lipoic acid synthetase|protein_coding|supercont1.392:399288-416379:1|gene:AAEL009368
		AGAP001903-RA	Locus624v2rpkm143.56	malate dehydrogenase|protein_coding|supercont1.304:1072260-1089958:-1|gene:AAEL008166
		AGAP002830-RA	Locus9656v1rpkm9.57	methylenetetrahydrofolate dehydrogenase|protein_coding|supercont1.188:172111-258926:-1|gene:AAEL006085
		AGAP005621-RA	Locus401v1rpkm347.12	NADH dehydrogenase, putative|protein_coding|supercont1.132:1221353-1223490:1|gene:AAEL004829
		AGAP003900-RA	Locus390v1rpkm354.30	NADH dehydrogenase, putative|protein_coding|supercont1.544:183562-207536:1|gene:AAEL011157
		AGAP002170-RA	Locus1314v3rpkm0.00_PRE	NADH-ubiquinone oxidoreductase 24 kda subunit|protein_coding|supercont1.160:786975-799419:1|gene:AAEL005508
		AGAP010039-RA	Locus386v1rpkm361.03	NADH-ubiquinone oxidoreductase flavoprotein 1 (ndufv1)|protein_coding|supercont1.274:702726-730137:1|gene:AAEL007681
		AGAP012096-RA	Locus3240v1rpkm34.12	phenylalanyl-tRNA synthetase mitochondrial|protein_coding|supercont1.104:188406-192592:1|gene:AAEL003994
		AGAP002647-RA	Locus340v1rpkm404.36	phosphorylase kinase, gamma|protein_coding|supercont1.910:8305-48298:-1|gene:AAEL013755
		AGAP012048-RA	Locus328v1rpkm426.15	Probable citrate synthase 1, mitochondrial Precursor (EC 2.3.3.1)|protein_coding|supercont1.73:52106-91092:-1|gene:AAEL002956
		AGAP009023-RA	Locus2217v1rpkm55.15	Probable cytosolic Fe-S cluster assembly factor AAEL012261 |protein_coding|supercont1.673:419306-421128:1|gene:AAEL012261
		AGAP000444-RA	Locus1383v1rpkm94.01	Probable cytosolic iron-sulfur protein assembly protein Ciao1 |protein_coding|supercont1.71:1695035-1696668:1|gene:AAEL002912
		AGAP008884-RA	Locus1272v1rpkm103.36	protoheme ix farnesyltransferase|protein_coding|supercont1.34:2322850-2347396:-1|gene:AAEL001479
		AGAP010421-RA	Locus1343v1rpkm97.42	pyruvate dehydrogenase|protein_coding|supercont1.115:71775-89099:-1|gene:AAEL004338
		AGAP003030-RA	Locus427v1rpkm331.76	pyruvate dehydrogenase|protein_coding|supercont1.886:440196-443432:-1|gene:AAEL013613
		AGAP004596-RA	Locus614v1rpkm226.00	pyruvate kinase|protein_coding|supercont1.1334:9551-22044:1|gene:AAEL014913
		AGAP011457-RA	Locus9163v1rpkm10.18	ribose-5-phosphate isomerase|protein_coding|supercont1.596:647753-648813:1|gene:AAEL011627
		AGAP004890-RA	Locus1504v1rpkm84.12	ribose-phosphate pyrophosphokinase 1,|protein_coding|supercont1.109:383850-413063:1|gene:AAEL004178
		AGAP010672-RA	Locus302v1rpkm459.02	succinate dehydrogenase|protein_coding|supercont1.353:341260-342194:1|gene:AAEL008871
		AGAP007309-RA	Locus429v1rpkm331.54	succinate dehydrogenase|protein_coding|supercont1.471:882299-889743:-1|gene:AAEL010330
		AGAP010429-RA	Locus337v1rpkm408.40	succinate dehydrogenase|protein_coding|supercont1.490:280655-304189:1|gene:AAEL010608
		AGAP001312-RA	Locus927v1rpkm147.74	succinyl-CoA synthetase small subunit, putative|protein_coding|supercont1.223:1400994-1424735:-1|gene:AAEL006833
		AGAP012188-RA	Locus130v1rpkm1194.07	ubiquinol-cytochrome c reductase complex 14 kd protein|protein_coding|supercont1.287:901500-905133:-1|gene:AAEL007868
Oxidoreductase activity	1.86	AGAP000109-RA	Locus120v1rpkm1278.10	cytochrome c oxidase, subunit VIIA, putative|protein_coding|supercont1.278:1400634-1401827:-1|gene:AAEL007752
		AGAP000851-RA	Locus111v1rpkm1346.94	cytochrome c oxidase, subunit VIA, putative|protein_coding|supercont1.82:1176518-1177108:-1|gene:AAEL003234
		AGAP007621-RC	Locus126v1rpkm1220.39	cytochrome c oxidase, subunit VIIC, putative|protein_coding|supercont1.66:2807930-2808566:1|gene:AAEL002737
		AGAP007768-RA	Locus141v1rpkm1113.12	conserved hypothetical protein|protein_coding|supercont1.385:428037-428723:1|gene:AAEL009257
		AGAP008724-RA	Locus112v1rpkm1334.86	cytochrome c oxidase, subunit VB, putative|protein_coding|supercont1.775:78487-90065:-1|gene:AAEL013007
		AGAP011159-RA	Locus649v1rpkm213.62	cytochrome c oxidase polypeptide|protein_coding|supercont1.1350:13402-14252:-1|gene:AAEL014944
Glycolysis/gluconeogenesis	1.68	AGAP001903-RA	Locus624v2rpkm143.56	malate dehydrogenase|protein_coding|supercont1.304:1072260-1089958:-1|gene:AAEL008166
		AGAP002586-RA	Locus2301v1rpkm52.50	glycogen synthase|protein_coding|supercont1.110:2320076-2331240:-1|gene:AAEL004221
		AGAP002647-RA	Locus340v1rpkm404.36	phosphorylase kinase, gamma|protein_coding|supercont1.910:8305-48298:-1|gene:AAEL013755
		AGAP003030-RA	Locus427v1rpkm331.76	pyruvate dehydrogenase|protein_coding|supercont1.886:440196-443432:-1|gene:AAEL013613
		AGAP003636-RA	Locus7321v1rpkm12.93	myoinositol oxygenase|protein_coding|supercont1.343:908854-914006:-1|gene:AAEL008701
		AGAP006366-RE	Locus598v11rpkm34.22	2-oxoglutarate dehydrogenase|protein_coding|supercont1.219:225647-263256:-1|gene:AAEL006721
		AGAP006366-RC	Locus598v8rpkm46.53	2-oxoglutarate dehydrogenase|protein_coding|supercont1.219:226352-276161:-1|gene:AAEL006721
		AGAP006569-RA	Locus3682v1rpkm29.02	acetyl-coa synthetase|protein_coding|supercont1.1396:79760-114743:-1|gene:AAEL015010
		AGAP007642-RA	Locus2356v2rpkm14.16	phosphofructokinase|protein_coding|supercont1.225:181141-205961:-1|gene:AAEL006895
		AGAP009622-RA	Locus1745v1rpkm71.99	6-phosphofructo-2-kinase/fructose-2,6-bisphosphatase|protein_coding|supercont1.157:440870-487472:-1|gene:AAEL005446
		AGAP010421-RA	Locus1343v1rpkm97.42	pyruvate dehydrogenase|protein_coding|supercont1.115:71775-89099:-1|gene:AAEL004338
		AGAP011457-RA	Locus9163v1rpkm10.18	ribose-5-phosphate isomerase|protein_coding|supercont1.596:647753-648813:1|gene:AAEL011627
		AGAP011629-RA	Locus604v1rpkm228.56	dihydrolipoamide dehydrogenase|protein_coding|supercont1.228:1324778-1349427:-1|gene:AAEL006928
		AGAP002564-RA	Locus186v2rpkm53.44_PRE	fructose-bisphosphate aldolase|protein_coding|supercont1.174:168807-213162:-1|gene:AAEL005766
		AGAP010739-RA	Locus1641v1rpkm76.89	glucose-6-phosphate 1-dehydrogenase|protein_coding|supercont1.401:522124-538780:1|gene:AAEL009507
		AGAP009623-RA	Locus198v1rpkm726.85	hypothetical protein|protein_coding|supercont1.157:404876-413442:-1|gene:AAEL016984
		AGAP008802-RA	Locus333v1rpkm414.76	phosphoglycerate kinase|protein_coding|supercont1.137:1201972-1205535:1|gene:AAEL004988
		AGAP001420-RA	Locus283v1rpkm499.56	phosphoglycerate mutase|protein_coding|supercont1.188:1032129-1033339:1|gene:AAEL006070
		AGAP004596-RA	Locus614v1rpkm226.00	pyruvate kinase|protein_coding|supercont1.1334:9551-22044:1|gene:AAEL014913
		AGAP001630-RA	Locus460v1rpkm307.89	triosephosphate isomerase|protein_coding|supercont1.60:533677-535182:1|gene:AAEL002542
ATP synthesis coupled electron transport	1.45	AGAP001312-RA	Locus927v1rpkm147.74	succinyl-CoA synthetase small subunit, putative|protein_coding|supercont1.223:1400994-1424735:-1|gene:AAEL006833
		AGAP002192-RA	Locus1192v1rpkm112.43	isocitrate dehydrogenase|protein_coding|supercont1.510:563636-639137:1|gene:AAEL010814
		AGAP002245-RA	Locus157v1rpkm1001.99	conserved hypothetical protein|protein_coding|supercont1.509:140966-141760:1|gene:AAEL010801
		AGAP002728-RA	Locus471v1rpkm298.66	isocitrate dehydrogenase|protein_coding|supercont1.8:2788715-2803612:-1|gene:AAEL000454
		AGAP003900-RA	Locus390v1rpkm354.30	NADH dehydrogenase, putative|protein_coding|supercont1.544:183562-207536:1|gene:AAEL011157
		AGAP005621-RA	Locus401v1rpkm347.12	NADH dehydrogenase, putative|protein_coding|supercont1.132:1221353-1223490:1|gene:AAEL004829
		AGAP007082-RA	Locus636v1rpkm217.89	NADH:ubiquinone dehydrogenase, putative|protein_coding|supercont1.908:261560-263152:-1|gene:AAEL013744
		AGAP007309-RA	Locus429v1rpkm331.54	succinate dehydrogenase|protein_coding|supercont1.471:882299-889743:-1|gene:AAEL010330
		AGAP007786-RA	Locus851v1rpkm162.97	isocitrate dehydrogenase|protein_coding|supercont1.456:172203-183455:-1|gene:AAEL010143
		AGAP009537-RA	Locus136v1rpkm1143.89	cytochrome c|protein_coding|supercont1.120:1911520-1917685:-1|gene:AAEL004457
		AGAP010429-RA	Locus337v1rpkm408.40	succinate dehydrogenase|protein_coding|supercont1.490:280655-304189:1|gene:AAEL010608
		AGAP010672-RA	Locus302v1rpkm459.02	succinate dehydrogenase|protein_coding|supercont1.353:341260-342194:1|gene:AAEL008871
		AGAP012188-RA	Locus130v1rpkm1194.07	ubiquinol-cytochrome c reductase complex 14 kd protein|protein_coding|supercont1.287:901500-905133:-1|gene:AAEL007868
		AGAP012048-RA	Locus328v1rpkm426.15	Probable citrate synthase 1, mitochondrial Precursor (EC 2.3.3.1)|protein_coding|supercont1.73:52106-91092:-1|gene:AAEL002956
		AGAP008955-RA	Locus502v1rpkm284.17	ubiquinol-cytochrome c reductase iron-sulfur subunit|protein_coding|supercont1.94:2407977-2416708:-1|gene:AAEL003675
Aldolase-type TIM barrel	1.35	AGAP002564-RA	Locus186v2rpkm53.44_PRE	fructose-bisphosphate aldolase|protein_coding|supercont1.174:168807-213162:-1|gene:AAEL005766
		AGAP011133-RA	Locus5762v1rpkm17.02	inosine-5-monophosphate dehydrogenase|protein_coding|supercont1.386:886269-921416:-1|gene:AAEL009273
		AGAP010568-RA	Locus2200v1rpkm55.61	lipoic acid synthetase|protein_coding|supercont1.392:399288-416379:1|gene:AAEL009368
		AGAP004175-RA	Locus2263v1rpkm53.55	orotidine-5'-phosphate decarboxylase, putative|protein_coding|supercont1.565:566206-577767:1|gene:AAEL011309
		AGAP005211-RA	Locus8319v1rpkm11.22	radical sam proteins|protein_coding|supercont1.580:630957-672526:-1|gene:AAEL011435
		AGAP008484-RA	Locus5194v1rpkm19.12	t-diRNAhydrouridine synthase|protein_coding|supercont1.51:2097202-2131943:-1|gene:AAEL002182
		AGAP001630-RA	Locus460v1rpkm307.89	triosephosphate isomerase|protein_coding|supercont1.60:533677-535182:1|gene:AAEL002542
		AGAP009171-RA	Locus4205v1rpkm24.69	tRNA-dihydrouridine synthase|protein_coding|supercont1.24:688805-700117:1|gene:AAEL001171
		AGAP000856-RA	Locus5567v1rpkm17.69	tRNA-dihydrouridine synthase|protein_coding|supercont1.659:409770-420510:-1|gene:AAEL012140

## Sheet: 24 h-Up--Redox & detox
Functional cluster	Enrichment value	An. gambiae orthologAn. gambiae ortholog	Ae. albopictus IDAe. albopictus ID	Function
Thioredoxin	4.54	AGAP009202-RA	Locus811v1rpkm170.03	conserved hypothetical protein|protein_coding|supercont1.291:1383955-1387011:1|gene:AAEL007944
		AGAP007362-RB	Locus4004v1rpkm26.30	conserved hypothetical protein|protein_coding|supercont1.293:994052-1039695:1|gene:AAEL007990
		AGAP009997-RA	Locus2610v1rpkm45.68	conserved hypothetical protein|protein_coding|supercont1.640:258689-264164:1|gene:AAEL011995
		AGAP011754-RA	Locus2900v1rpkm39.69	copper-transporting ATPase 1, 2 (copper pump 1, 2)|protein_coding|supercont1.86:418792-473283:-1|gene:AAEL003433
		AGAP000395-RA	Locus3179v1rpkm34.83	endoplasmic reticulum protein erp29|protein_coding|supercont1.996:9512-10640:1|gene:AAEL014052
		AGAP000909-RA	Locus1867v2rpkm58.63	endoplasmic reticulum resident protein (ERp44), putative|protein_coding|supercont1.940:6479-12188:1|gene:AAEL013845
		AGAP009738-RA	Locus362v1rpkm383.78	glutaredoxin, putative|protein_coding|supercont1.657:536450-540445:1|gene:AAEL012116
		AGAP000804-RA	Locus5104v2rpkm18.49	glutathione peroxidase|protein_coding|supercont1.322:75302-84087:-1|gene:AAEL008397
		AGAP004164-RD	Locus12964v1rpkm6.35	glutathione transferase D10, putative|protein_coding|supercont1.220:1465735-1487859:-1|gene:AAEL006764
		AGAP004164-RB	Locus230v1rpkm608.11	glutathione transferase|protein_coding|supercont1.22:2945238-2964060:-1|gene:AAEL001061
		AGAP004164-RA	Locus404v1rpkm345.13	glutathione transferase|protein_coding|supercont1.22:2945964-2964060:-1|gene:AAEL001061
		AGAP009193-RA	Locus192v2rpkm358.59	glutathione transferase|protein_coding|supercont1.291:910773-911587:-1|gene:AAEL007962
		AGAP000761-RA	Locus2461v1rpkm49.12	glutathione transferase|protein_coding|supercont1.362:1360128-1360932:1|gene:AAEL009017
		AGAP010404-RA	Locus10693v1rpkm8.44	glutathione transferase|protein_coding|supercont1.607:101818-117128:-1|gene:AAEL011741
		AGAP005749-RA	Locus1642v1rpkm76.86	glutathione transferase|protein_coding|supercont1.76:650012-653801:1|gene:AAEL017085
		AGAP008389-RA	Locus2800v1rpkm41.80	hypothetical protein|protein_coding|supercont1.43:1220676-1256653:-1|gene:AAEL018278
		AGAP000307-RA	Locus3183v20rpkm7.74	integrin alpha-ps|protein_coding|supercont1.3282:1902-5834:1|gene:AAEL015560
		AGAP012407-RA	Locus685v2rpkm181.17	protein disulfide isomerase|protein_coding|supercont1.13:666927-684293:-1|gene:AAEL000641
		AGAP010217-RA	Locus4212v1rpkm24.63	protein disulfide isomerase|protein_coding|supercont1.314:1172657-1195194:-1|gene:AAEL008319
		AGAP007393-RC	Locus446v1rpkm323.14	protein disulfide isomerase|protein_coding|supercont1.32:3017928-3028913:-1|gene:AAEL001432
		AGAP000044-RA	Locus420v1rpkm338.53	protein disulfide isomerase|protein_coding|supercont1.59:950519-959739:-1|gene:AAEL002501
		AGAP001919-RA	Locus932v1rpkm147.27	protein disulfide-isomerase A6 precursor|protein_coding|supercont1.450:177582-179259:-1|gene:AAEL010065
		AGAP009584-RA	Locus174v1rpkm852.59	thioredoxin (TRX), putative|protein_coding|supercont1.507:194815-217049:1|gene:AAEL010777
		AGAP011054-RA	Locus424v1rpkm334.03	Thioredoxin Peroxidase.|protein_coding|supercont1.107:2094566-2095144:-1|gene:AAEL004112
		AGAP007543-RA	Locus1305v1rpkm100.20	Thioredoxin Peroxidase.|protein_coding|supercont1.1159:109828-128887:1|gene:AAEL014548
		AGAP011824-RA	Locus311v3rpkm16.09_PRE	Thioredoxin Peroxidase.|protein_coding|supercont1.53:1817925-1834415:-1|gene:AAEL002309
		AGAP000565-RA	Locus116v6rpkm112.55_PRE	thioredoxin reductase|protein_coding|supercont1.71:1067969-1080318:-1|gene:AAEL002886
		AGAP002363-RA	Locus3759v1rpkm28.38	transmembrane protein, putative|protein_coding|supercont1.446:526663-546752:1|gene:AAEL009995
Cofactor binding	2.16	AGAP005781-RA	Locus658v1rpkm210.72	2-amino-3-ketobutyrate coenzyme a ligase|protein_coding|supercont1.677:96481-116625:1|gene:AAEL012318
		AGAP010368-RA	Locus1053v1rpkm127.12	2-hydroxyphytanoyl-coa lyase|protein_coding|supercont1.1229:163826-166620:-1|gene:AAEL014707
		AGAP005581-RA	Locus628v1rpkm220.00	3-hydroxyisobutyrate dehydrogenase|protein_coding|supercont1.957:58120-73356:-1|gene:AAEL013904
		AGAP001951-RA	Locus1511v1rpkm83.99	acyl-coa dehydrogenase|protein_coding|supercont1.108:1977682-1980020:-1|gene:AAEL004137
		AGAP005662-RA	Locus334v1rpkm413.13	acyl-coa dehydrogenase|protein_coding|supercont1.1120:30603-42453:-1|gene:AAEL014452
		AGAP009783-RA	Locus775v1rpkm177.36	acyl-coa dehydrogenase|protein_coding|supercont1.262:1240417-1242331:-1|gene:AAEL007555
		AGAP011798-RA	Locus344v1rpkm402.56	acyl-CoA oxidase|protein_coding|supercont1.333:940173-954412:1|gene:AAEL008574
		AGAP007958-RA	Locus2489v2rpkm42.89	acyl-CoA oxidase|protein_coding|supercont1.352:207624-218158:1|gene:AAEL008841
		AGAP000901-RA	Locus262v1rpkm543.12	alanine aminotransferase|protein_coding|supercont1.435:385044-446808:1|gene:AAEL009872
		AGAP000313-RA	Locus773v9rpkm16.56_PRE	alanine-glyoxylate aminotransferase|protein_coding|supercont1.699:382496-427708:1|gene:AAEL012464
		AGAP007918-RA	Locus1776v2rpkm50.42	aldehyde oxidase|protein_coding|supercont1.64:2715031-2736168:-1|gene:AAEL002683
		AGAP004142-RA	Locus738v8rpkm6.50_PRE	aspartate aminotransferase|protein_coding|supercont1.713:546439-562518:-1|gene:AAEL012579
		AGAP002816-RA	Locus3281v1rpkm33.46	conserved hypothetical protein|protein_coding|supercont1.49:2407778-2426969:-1|gene:AAEL002102
		AGAP009094-RA	Locus713v22rpkm36.93	cysteine desulfurylase|protein_coding|supercont1.504:288991-292815:-1|gene:AAEL010743
		AGAP008849-RA	Locus1679v1rpkm74.74	d-3-phosphoglycerate dehydrogenase|protein_coding|supercont1.151:192428-210391:-1|gene:AAEL005336
		AGAP004195-RA	Locus2554v1rpkm46.93	d-lactate dehydrognease 2,|protein_coding|supercont1.180:900039-918643:-1|gene:AAEL005927
		AGAP007460-RB	Locus1079v1rpkm123.48	diazepam binding inhibitor, putative|protein_coding|supercont1.380:129855-143773:1|gene:AAEL009214
		AGAP010398-RA	Locus785v2rpkm94.81	dimethylaniline monooxygenase|protein_coding|supercont1.17:2416164-2417465:1|gene:AAEL000820
		AGAP010399-RA	Locus2447v2rpkm40.68	dimethylaniline monooxygenase|protein_coding|supercont1.17:2432356-2433882:1|gene:AAEL000797
		AGAP006783-RA	Locus3045v1rpkm36.92	gdp mannose-4,6-dehydratase|protein_coding|supercont1.1360:5784-7003:1|gene:AAEL014961
		AGAP002425-RA	Locus985v1rpkm138.17	glutamate decarboxylase|protein_coding|supercont1.524:331240-339730:1|gene:AAEL010951
		AGAP009612-RA	Locus4324v1rpkm23.77	glyoxylate/hydroxypyruvate reductase|protein_coding|supercont1.122:1774986-1776509:-1|gene:AAEL004529
		AGAP004297-RA	Locus1092v1rpkm121.48	NAD dependent epimerase/dehydratase|protein_coding|supercont1.479:700152-714993:-1|gene:AAEL010473
		AGAP006660-RC	Locus179v1rpkm821.23	NADP-specific isocitrate dehydrogenase|protein_coding|supercont1.15:4012152-4025089:-1|gene:AAEL000746
		AGAP003168-RA	Locus258v1rpkm553.17	NADP-specific isocitrate dehydrogenase|protein_coding|supercont1.717:238281-251630:1|gene:AAEL012614
		AGAP003889-RA	Locus1955v1rpkm63.56	NADPH fad oxidoreductase|protein_coding|supercont1.188:1850663-1852694:-1|gene:AAEL006081
		AGAP004598-RA	Locus111v11rpkm89.09_PRE	phosphoserine aminotransferase|protein_coding|supercont1.713:246383-247699:1|gene:AAEL012578
		AGAP001724-RA	Locus3042v2rpkm12.32	sphingosine phosphate lyase|protein_coding|supercont1.81:2550083-2553816:-1|gene:AAEL003188
		AGAP000565-RA	Locus116v6rpkm112.55_PRE	thioredoxin reductase|protein_coding|supercont1.71:1067969-1080318:-1|gene:AAEL002886
		AGAP011948-RA	Locus285v1rpkm495.30	threonine dehydrogenase|protein_coding|supercont1.86:1902195-1919131:-1|gene:AAEL003443
		AGAP009012-RA	Locus2438v1rpkm49.45	Ubiquitin-like modifier-activating enzyme 5 (Ubiquitin-activating enzyme 5)|protein_coding|supercont1.106:774843-778660:-1|gene:AAEL004076
ATPase, AAA-type, core	1.93	AGAP000616-RA	Locus1125v1rpkm118.14	26S protease regulatory subunit 6a|protein_coding|supercont1.59:1067031-1074156:1|gene:AAEL002508
		AGAP001407-RA	Locus2134v2rpkm24.29	26S protease regulatory subunit S10b|protein_coding|supercont1.123:1841147-1853090:-1|gene:AAEL004563
		AGAP007243-RA	Locus1011v2rpkm109.85	26S protease regulatory subunit|protein_coding|supercont1.1235:159581-162179:-1|gene:AAEL014723
		AGAP003216-RA	Locus878v1rpkm157.84	26S protease regulatory subunit|protein_coding|supercont1.656:389571-391272:1|gene:AAEL012095
		AGAP011174-RA	Locus3118v2rpkm30.64	26S protease regulatory subunit|protein_coding|supercont1.766:426545-434018:1|gene:AAEL012943
		AGAP001523-RA	Locus4913v1rpkm20.49	ABC transporter|protein_coding|supercont1.1224:80764-141582:-1|gene:AAEL014699
		AGAP002278-RA	Locus1109v1rpkm119.76	ABC transporter|protein_coding|supercont1.302:73729-107503:1|gene:AAEL008134
		AGAP009463-RA	Locus11149v1rpkm8.02	ABC transporter|protein_coding|supercont1.337:470559-520918:-1|gene:AAEL008635
		AGAP001234-RA	Locus5046v1rpkm19.82	activating signal cointegrator 1 complex subunit 3, helc1|protein_coding|supercont1.998:525-1944:1|gene:AAEL014063
		AGAP005639-RA	Locus1967v1rpkm63.05	ATP-binding cassette transporter|protein_coding|supercont1.474:313030-327570:1|gene:AAEL010379
		AGAP004603-RA	Locus3018v2rpkm25.47	ATP-binding cassette transporter|protein_coding|supercont1.688:67827-73302:-1|gene:AAEL012395
		AGAP002071-RA	Locus1648v1rpkm76.52	conserved hypothetical protein|protein_coding|supercont1.449:843528-895566:1|gene:AAEL010047
		AGAP009424-RA	Locus5883v1rpkm16.62	conserved hypothetical protein|protein_coding|supercont3.13:37055-57631:1|gene:CPIJ001097
		AGAP006427-RA	Locus1143v1rpkm116.52	hypothetical protein|protein_coding|supercont1.941:98439-197674:-1|gene:AAEL018267
		AGAP007917-RA	Locus2497v1rpkm48.37	multidrug resistance-associated protein|protein_coding|supercont1.213:838086-915438:1|gene:AAEL006622
		AGAP000440-RA	Locus1229v1rpkm107.88	peroxisomal membrane protein 70 abcd3|protein_coding|supercont1.71:1638885-1676168:1|gene:AAEL002913
		AGAP000625-RA	Locus2890v1rpkm39.97	skd/vacuolar sorting|protein_coding|supercont1.72:2564981-2580605:-1|gene:AAEL002938
		AGAP005630-RA	Locus740v1rpkm186.80	spermatogenesis associated factor|protein_coding|supercont1.488:609042-633400:-1|gene:AAEL010585
Heme/cytochrome P450	1.79	AGAP005581-RA	Locus628v1rpkm220.00	3-hydroxyisobutyrate dehydrogenase|protein_coding|supercont1.957:58120-73356:-1|gene:AAEL013904
		AGAP005662-RA	Locus334v1rpkm413.13	acyl-coa dehydrogenase|protein_coding|supercont1.1120:30603-42453:-1|gene:AAEL014452
		AGAP009783-RA	Locus775v1rpkm177.36	acyl-coa dehydrogenase|protein_coding|supercont1.262:1240417-1242331:-1|gene:AAEL007555
		AGAP011798-RA	Locus344v1rpkm402.56	acyl-CoA oxidase|protein_coding|supercont1.333:940173-954412:1|gene:AAEL008574
		AGAP007958-RA	Locus2489v2rpkm42.89	acyl-CoA oxidase|protein_coding|supercont1.352:207624-218158:1|gene:AAEL008841
		AGAP010499-RA	Locus458v4rpkm29.67_PRE	alcohol dehydrogenase|protein_coding|supercont1.206:480261-487382:-1|gene:AAEL006467
		AGAP003578-RA	Locus228v1rpkm609.92	aldehyde dehydrogenase|protein_coding|supercont1.440:61468-70016:-1|gene:AAEL009948
		AGAP000881-RA	Locus162v1rpkm940.14	aldehyde dehydrogenase|protein_coding|supercont1.608:518341-540207:1|gene:AAEL011756
		AGAP005124-RB	Locus1620v1rpkm78.06	aldehyde dehydrogenase|protein_coding|supercont1.662:590574-603157:1|gene:AAEL012162
		AGAP007918-RA	Locus1776v2rpkm50.42	aldehyde oxidase|protein_coding|supercont1.64:2715031-2736168:-1|gene:AAEL002683
		AGAP011053-RA	Locus314v1rpkm443.63	aldo-keto reductase|protein_coding|supercont1.107:2116046-2117237:1|gene:AAEL004118
		AGAP011050-RA	Locus206v2rpkm366.60	aldo-keto reductase|protein_coding|supercont1.107:2167568-2174211:1|gene:AAEL004088
		AGAP011125-RA	Locus3548v1rpkm30.38	aldo-keto reductase|protein_coding|supercont1.339:1267343-1268964:-1|gene:AAEL008663
		AGAP003408-RA	Locus2127v1rpkm57.70	aldo-keto reductase|protein_coding|supercont1.80:1632519-1649236:1|gene:AAEL003154
		AGAP004904-RA	Locus173v1rpkm859.17	catalase|protein_coding|supercont1.839:151306-179685:-1|gene:AAEL013407
		AGAP010150-RA	Locus164v2rpkm280.81	conserved hypothetical protein|protein_coding|supercont1.113:1842220-1893564:1|gene:AAEL004278
		AGAP001826-RA	Locus4580v1rpkm22.24	conserved hypothetical protein|protein_coding|supercont1.441:666495-677926:1|gene:AAEL009955
		AGAP002816-RA	Locus3281v1rpkm33.46	conserved hypothetical protein|protein_coding|supercont1.49:2407778-2426969:-1|gene:AAEL002102
		AGAP007121-RA	Locus290v4rpkm122.02	cytochrome B5 (cytb5)|protein_coding|supercont1.447:602854-616327:1|gene:AAEL010017
		AGAP002113-RC	Locus988v1rpkm137.71	cytochrome b5, putative|protein_coding|supercont1.120:927845-932206:1|gene:AAEL004450
		AGAP012296-RA	Locus109v6rpkm261.17	cytochrome P450|protein_coding|supercont1.1188:49551-51215:-1|gene:AAEL014609
		AGAP002867-RA	Locus224v3rpkm494.01	cytochrome P450|protein_coding|supercont1.1327:46285-48013:-1|gene:AAEL014893
		AGAP012292-RA	Locus641v1rpkm215.48	cytochrome P450|protein_coding|supercont1.221:351924-353660:1|gene:AAEL006793
		AGAP001864-RA	Locus2351v1rpkm51.28	cytochrome P450|protein_coding|supercont1.285:381965-388129:-1|gene:AAEL007830
		AGAP008208-RA	Locus1395v1rpkm93.12	cytochrome P450|protein_coding|supercont1.371:459039-460613:-1|gene:AAEL009132
		AGAP008212-RA	Locus185v1rpkm791.43	cytochrome P450|protein_coding|supercont1.371:515318-516878:1|gene:AAEL009127
		AGAP008217-RA	Locus171v1rpkm868.24	cytochrome P450|protein_coding|supercont1.371:767928-769459:1|gene:AAEL009131
		AGAP002417-RA	Locus2027v1rpkm60.89	cytochrome P450|protein_coding|supercont1.457:136956-138583:1|gene:AAEL010154
		AGAP008020-RA	Locus1465v1rpkm87.12	cytochrome P450|protein_coding|supercont1.47:253707-255690:1|gene:AAEL001960
		AGAP005992-RA	Locus8528v1rpkm10.94	cytochrome P450|protein_coding|supercont1.581:197778-199854:-1|gene:AAEL011463
		AGAP009246-RA	Locus418v1rpkm339.60	cytochrome P450|protein_coding|supercont1.673:3143-43038:1|gene:AAEL012266
		AGAP001861-RA	Locus11583v1rpkm7.62	cytochrome P450|protein_coding|supercont1.85:2600598-2620114:-1|gene:AAEL003399
		AGAP006047-RA	Locus2894v1rpkm39.81	cytochrome P450|protein_coding|supercont1.985:79771-94474:1|gene:AAEL014019
		AGAP008849-RA	Locus1679v1rpkm74.74	d-3-phosphoglycerate dehydrogenase|protein_coding|supercont1.151:192428-210391:-1|gene:AAEL005336
		AGAP001116-RA	Locus539v4rpkm93.95	d-amino acid oxidase|protein_coding|supercont1.3:784052-818588:-1|gene:AAEL000213
		AGAP009945-RA	Locus648v1rpkm213.96	dimeric dihydrodiol dehydrogenase|protein_coding|supercont1.440:51584-52917:-1|gene:AAEL009951
		AGAP008667-RA	Locus1161v3rpkm87.69	estradiol 17 beta-dehydrogenase|protein_coding|supercont1.231:137780-189040:1|gene:AAEL007023
		AGAP001942-RA	Locus2573v1rpkm46.36	fumarylacetoacetate hydrolase|protein_coding|supercont1.85:1189445-1191718:1|gene:AAEL003365
		AGAP000804-RA	Locus5104v2rpkm18.49	glutathione peroxidase|protein_coding|supercont1.322:75302-84087:-1|gene:AAEL008397
		AGAP009609-RA	Locus3062v1rpkm36.68	homogentisate 1,2-dioxygenase|protein_coding|supercont1.888:387646-414263:-1|gene:AAEL013637
		AGAP002862-RA	Locus748v1rpkm184.78	hypothetical protein|protein_coding|supercont1.1327:84628-86435:-1|gene:AAEL017061
		AGAP005948-RA	Locus1403v1rpkm92.17	Kynurenine 3-monooxygenase (EC 1.14.13.9)(Kynurenine 3-hydroxylase)|protein_coding|supercont1.354:1087110-1109778:-1|gene:AAEL008879
		AGAP008731-RA	Locus178v2rpkm537.53	multicopper oxidase|protein_coding|supercont1.38:74106-108069:-1|gene:AAEL001667
		AGAP006660-RC	Locus179v1rpkm821.23	NADP-specific isocitrate dehydrogenase|protein_coding|supercont1.15:4012152-4025089:-1|gene:AAEL000746
		AGAP003168-RA	Locus258v1rpkm553.17	NADP-specific isocitrate dehydrogenase|protein_coding|supercont1.717:238281-251630:1|gene:AAEL012614
		AGAP003889-RA	Locus1955v1rpkm63.56	NADPH fad oxidoreductase|protein_coding|supercont1.188:1850663-1852694:-1|gene:AAEL006081
		AGAP002499-RA	Locus655v1rpkm211.60	Probable methylmalonate-semialdehyde dehydrogenase [acylating], mitochondrial Precursor (Malonate-semialdehyde dehydrogenase [acylating])(MMSDH)(EC 1.2.1.27)(EC 1.2.1.18)|protein_coding|supercont1.23:440020-448114:1|gene:AAEL001134
		AGAP000971-RA	Locus4629v1rpkm21.94	prolyl 4-hydroxylase alpha subunit 1,|protein_coding|supercont1.232:1103377-1136055:-1|gene:AAEL007038
		AGAP011166-RA	Locus356v1rpkm390.29	protein phosphatase-1|protein_coding|supercont1.386:221770-278043:1|gene:AAEL009275
		AGAP003704-RA	Locus4094v1rpkm25.49	Protoporphyrinogen IX oxidase, putative|protein_coding|supercont1.96:2030885-2032330:1|gene:AAEL003762
		AGAP004366-RA	Locus306v3rpkm320.95	pyrroline-5-carboxylate dehydrogenase|protein_coding|supercont1.155:1662252-1728445:-1|gene:AAEL005422
		AGAP006478-RA	Locus8v39rpkm76.15_PRE	quinone oxidoreductase|protein_coding|supercont1.495:270358-296387:-1|gene:AAEL010668
		AGAP010696-RA	Locus713v19rpkm42.17	short-chain dehydrogenase|protein_coding|supercont1.102:2263188-2285305:-1|gene:AAEL003959
		AGAP007475-RA	Locus335v1rpkm412.26	short-chain dehydrogenase|protein_coding|supercont1.195:360121-362061:1|gene:AAEL006224
		AGAP003984-RA	Locus5614v2rpkm15.78	short-chain dehydrogenase|protein_coding|supercont1.21:2315583-2316865:-1|gene:AAEL001048
		AGAP011852-RA	Locus673v1rpkm205.77	short-chain dehydrogenase|protein_coding|supercont1.304:1071157-1072007:1|gene:AAEL008159
		AGAP003209-RA	Locus4274v1rpkm24.16	sterol desaturase|protein_coding|supercont1.108:2082050-2114182:-1|gene:AAEL004126
		AGAP010877-RA	Locus1645v1rpkm76.75	sulfite reductase|protein_coding|supercont1.1008:301983-315600:1|gene:AAEL014110
		AGAP009584-RA	Locus174v1rpkm852.59	thioredoxin (TRX), putative|protein_coding|supercont1.507:194815-217049:1|gene:AAEL010777
		AGAP000565-RA	Locus116v6rpkm112.55_PRE	thioredoxin reductase|protein_coding|supercont1.71:1067969-1080318:-1|gene:AAEL002886
		AGAP002721-RA	Locus1037v1rpkm130.08	Tryptophan 2,3-dioxygenase (TDO)(EC 1.13.11.11)(Tryptophan pyrrolase)(Tryptophanase)(Tryptophan oxygenase)(TRPO)(TO)(Tryptamin 2,3-dioxygenase)|protein_coding|supercont1.8:3404783-3430186:1|gene:AAEL000428
Glucose/ribitol dehydrogenase	1.52	AGAP005581-RA	Locus628v1rpkm220.00	3-hydroxyisobutyrate dehydrogenase|protein_coding|supercont1.957:58120-73356:-1|gene:AAEL013904
		AGAP010156-RA	Locus8v107rpkm16.41_PRE	ATP-citrate synthase|protein_coding|supercont1.113:1685629-1711345:-1|gene:AAEL004297
		AGAP005102-RA	Locus5100v1rpkm19.56	autophagy related gene|protein_coding|supercont1.677:272676-274969:1|gene:AAEL012306
		AGAP008849-RA	Locus1679v1rpkm74.74	d-3-phosphoglycerate dehydrogenase|protein_coding|supercont1.151:192428-210391:-1|gene:AAEL005336
		AGAP001116-RA	Locus539v4rpkm93.95	d-amino acid oxidase|protein_coding|supercont1.3:784052-818588:-1|gene:AAEL000213
		AGAP009945-RA	Locus648v1rpkm213.96	dimeric dihydrodiol dehydrogenase|protein_coding|supercont1.440:51584-52917:-1|gene:AAEL009951
		AGAP008667-RA	Locus1161v3rpkm87.69	estradiol 17 beta-dehydrogenase|protein_coding|supercont1.231:137780-189040:1|gene:AAEL007023
		AGAP006783-RA	Locus3045v1rpkm36.92	gdp mannose-4,6-dehydratase|protein_coding|supercont1.1360:5784-7003:1|gene:AAEL014961
		AGAP009612-RA	Locus4324v1rpkm23.77	glyoxylate/hydroxypyruvate reductase|protein_coding|supercont1.122:1774986-1776509:-1|gene:AAEL004529
		AGAP001321-RA	Locus710v1rpkm194.00	hypothetical protein|protein_coding|supercont1.1280:126037-130343:1|gene:AAEL014821
		AGAP004677-RB	Locus3842v3rpkm20.32	methylenetetrahydrofolate dehydrogenase|protein_coding|supercont1.1316:42046-47257:1|gene:AAEL014871
		AGAP004297-RA	Locus1092v1rpkm121.48	NAD dependent epimerase/dehydratase|protein_coding|supercont1.479:700152-714993:-1|gene:AAEL010473
		AGAP010696-RA	Locus713v19rpkm42.17	short-chain dehydrogenase|protein_coding|supercont1.102:2263188-2285305:-1|gene:AAEL003959
		AGAP007475-RA	Locus335v1rpkm412.26	short-chain dehydrogenase|protein_coding|supercont1.195:360121-362061:1|gene:AAEL006224
`		AGAP002484-RA	Locus2133v1rpkm57.51	short-chain dehydrogenase|protein_coding|supercont1.200:1558364-1561272:-1|gene:AAEL006317
		AGAP003984-RA	Locus5614v2rpkm15.78	short-chain dehydrogenase|protein_coding|supercont1.21:2315583-2316865:-1|gene:AAEL001048
		AGAP011852-RA	Locus673v1rpkm205.77	short-chain dehydrogenase|protein_coding|supercont1.304:1071157-1072007:1|gene:AAEL008159
		AGAP006529-RA	Locus2579v1rpkm46.31	short-chain dehydrogenase|protein_coding|supercont1.559:498997-524149:1|gene:AAEL011239
		AGAP012513-RA	Locus897v1rpkm153.56	short-chain dehydrogenase|protein_coding|supercont1.56:2467432-2475605:1|gene:AAEL002416
		AGAP007921-RA	Locus195v1rpkm751.65	sterol carrier protein-2, putative|protein_coding|supercont1.64:2580667-2605674:1|gene:AAEL002687
		AGAP007378-RA	Locus88v55rpkm8.13_PRE	sugar transporter|protein_coding|supercont1.238:932835-951950:1|gene:AAEL007138
		AGAP011948-RA	Locus285v1rpkm495.30	threonine dehydrogenase|protein_coding|supercont1.86:1902195-1919131:-1|gene:AAEL003443
		AGAP009012-RA	Locus2438v1rpkm49.45	Ubiquitin-like modifier-activating enzyme 5 (Ubiquitin-activating enzyme 5)|protein_coding|supercont1.106:774843-778660:-1|gene:AAEL004076
Aldehyde dehydrogenase	1.51	AGAP000881-RA	Locus162v1rpkm940.14	aldehyde dehydrogenase|protein_coding|supercont1.608:518341-540207:1|gene:AAEL011756
		AGAP003578-RA	Locus228v1rpkm609.92	aldehyde dehydrogenase|protein_coding|supercont1.440:61468-70016:-1|gene:AAEL009948
		AGAP004366-RA	Locus306v3rpkm320.95	pyrroline-5-carboxylate dehydrogenase|protein_coding|supercont1.155:1662252-1728445:-1|gene:AAEL005422
		AGAP005124-RB	Locus1620v1rpkm78.06	aldehyde dehydrogenase|protein_coding|supercont1.662:590574-603157:1|gene:AAEL012162
		AGAP002499-RA	Locus655v1rpkm211.60	Probable methylmalonate-semialdehyde dehydrogenase [acylating], mitochondrial Precursor (Malonate-semialdehyde dehydrogenase [acylating])(MMSDH)(EC 1.2.1.27)(EC 1.2.1.18)|protein_coding|supercont1.23:440020-448114:1|gene:AAEL001134
Ommochrome metabolic process	1.47	AGAP005581-RA	Locus628v1rpkm220.00	3-hydroxyisobutyrate dehydrogenase|protein_coding|supercont1.957:58120-73356:-1|gene:AAEL013904
		AGAP002721-RA	Locus1037v1rpkm130.08	Tryptophan 2,3-dioxygenase (TDO)(EC 1.13.11.11)(Tryptophan pyrrolase)(Tryptophanase)(Tryptophan oxygenase)(TRPO)(TO)(Tryptamin 2,3-dioxygenase)|protein_coding|supercont1.8:3404783-3430186:1|gene:AAEL000428
		AGAP005948-RA	Locus1403v1rpkm92.17	Kynurenine 3-monooxygenase (EC 1.14.13.9)(Kynurenine 3-hydroxylase)|protein_coding|supercont1.354:1087110-1109778:-1|gene:AAEL008879
		AGAP003704-RA	Locus4094v1rpkm25.49	Protoporphyrinogen IX oxidase, putative|protein_coding|supercont1.96:2030885-2032330:1|gene:AAEL003762
		AGAP010866-RA	Locus1067v1rpkm125.20	6-phosphogluconolactonase|protein_coding|supercont1.1035:174658-175818:1|gene:AAEL014204
		AGAP000161-RA	Locus2897v1rpkm39.72	apl5 protein (spac144.06 protein)|protein_coding|supercont1.327:98840-140217:1|gene:AAEL008462
		AGAP000023-RA	Locus410v1rpkm341.97	conserved hypothetical protein|protein_coding|supercont1.57:134365-195317:1|gene:AAEL002457
		AGAP000439-RA	Locus5118v1rpkm19.48	conserved hypothetical protein|protein_coding|supercont1.71:1597423-1611308:1|gene:AAEL002898
		AGAP011754-RA	Locus2900v1rpkm39.69	copper-transporting ATPase 1, 2 (copper pump 1, 2)|protein_coding|supercont1.86:418792-473283:-1|gene:AAEL003433
		AGAP009738-RA	Locus362v1rpkm383.78	glutaredoxin, putative|protein_coding|supercont1.657:536450-540445:1|gene:AAEL012116
		AGAP006072-RA	Locus3835v1rpkm27.67	molybdopterin cofactor synthesis protein a|protein_coding|supercont1.2:234647-315189:-1|gene:AAEL000126
		AGAP007743-RA	Locus1556v2rpkm67.95	monocarboxylate transporter|protein_coding|supercont1.89:2701284-2718487:1|gene:AAEL003524
		AGAP004366-RA	Locus306v3rpkm320.95	pyrroline-5-carboxylate dehydrogenase|protein_coding|supercont1.155:1662252-1728445:-1|gene:AAEL005422
Drug metabolism	1.39	AGAP007475-RA	Locus335v1rpkm412.26	short-chain dehydrogenase|protein_coding|supercont1.195:360121-362061:1|gene:AAEL006224
		AGAP010499-RA	Locus458v4rpkm29.67_PRE	alcohol dehydrogenase|protein_coding|supercont1.206:480261-487382:-1|gene:AAEL006467
		AGAP012292-RA	Locus641v1rpkm215.48	cytochrome P450|protein_coding|supercont1.221:351924-353660:1|gene:AAEL006793
		AGAP012296-RA	Locus109v6rpkm261.17	cytochrome P450|protein_coding|supercont1.1188:49551-51215:-1|gene:AAEL014609
		AGAP004164-RB	Locus230v1rpkm608.11	glutathione transferase|protein_coding|supercont1.22:2945238-2964060:-1|gene:AAEL001061
		AGAP004164-RD	Locus12964v1rpkm6.35	glutathione transferase D10, putative|protein_coding|supercont1.220:1465735-1487859:-1|gene:AAEL006764
		AGAP004164-RA	Locus404v1rpkm345.13	glutathione transferase|protein_coding|supercont1.22:2945964-2964060:-1|gene:AAEL001061
Transaminase activity	1.3	AGAP000313-RA	Locus773v9rpkm16.56_PRE	alanine-glyoxylate aminotransferase|protein_coding|supercont1.699:382496-427708:1|gene:AAEL012464
		AGAP000901-RA	Locus262v1rpkm543.12	alanine aminotransferase|protein_coding|supercont1.435:385044-446808:1|gene:AAEL009872
		AGAP000971-RA	Locus4629v1rpkm21.94	prolyl 4-hydroxylase alpha subunit 1,|protein_coding|supercont1.232:1103377-1136055:-1|gene:AAEL007038
		AGAP001724-RA	Locus3042v2rpkm12.32	sphingosine phosphate lyase|protein_coding|supercont1.81:2550083-2553816:-1|gene:AAEL003188
		AGAP001826-RA	Locus4580v1rpkm22.24	conserved hypothetical protein|protein_coding|supercont1.441:666495-677926:1|gene:AAEL009955
		AGAP002198-RA	Locus15903v1rpkm3.81	conserved hypothetical protein|protein_coding|supercont1.738:244245-275991:-1|gene:AAEL012764
		AGAP002425-RA	Locus985v1rpkm138.17	glutamate decarboxylase|protein_coding|supercont1.524:331240-339730:1|gene:AAEL010951
		AGAP004742-RB	Locus1433v1rpkm89.78	carboxylase:pyruvate/acetyl-coa/propionyl-coa|protein_coding|supercont1.418:631923-655851:-1|gene:AAEL009691
		AGAP005781-RA	Locus658v1rpkm210.72	2-amino-3-ketobutyrate coenzyme a ligase|protein_coding|supercont1.677:96481-116625:1|gene:AAEL012318
		AGAP006349-RA	Locus6802v1rpkm14.00	hypothetical protein|protein_coding|supercont1.653:299172-373824:1|gene:AAEL012085
		AGAP009094-RA	Locus713v22rpkm36.93	cysteine desulfurylase|protein_coding|supercont1.504:288991-292815:-1|gene:AAEL010743
		AGAP010368-RA	Locus1053v1rpkm127.12	2-hydroxyphytanoyl-coa lyase|protein_coding|supercont1.1229:163826-166620:-1|gene:AAEL014707
		AGAP011352-RA	Locus1644v2rpkm59.62	glucosamine-fructose-6-phosphate aminotransferase|protein_coding|supercont1.401:319111-322953:1|gene:AAEL009510
		AGAP004142-RA	Locus738v8rpkm6.50_PRE	aspartate aminotransferase|protein_coding|supercont1.713:546439-562518:-1|gene:AAEL012579
		AGAP004598-RA	Locus111v11rpkm89.09_PRE	phosphoserine aminotransferase|protein_coding|supercont1.713:246383-247699:1|gene:AAEL012578
