# Supplementary material for: A de novo transcriptome of the Malpighian tubules in non-blood-fed and blood-fed Asian tiger mosquitoes Aedes albopictus: insights into diuresis, detoxification, and blood meal processing
Source: PeerJ. 2016 Mar 10;4:e1784. doi: 10.7717/peerj.1784 (PMC4793337; doi:10.7717/peerj.1784)
Supplement: Table S7 — Each sheet represents a different time point and direction of regulation. [file peerj-04-1784-s008.xls]

## Sheet: 3 h Up---uncategorized
Functional cluster	Enrichment value	An. gambiae ortholog	Ae. albopictus ID	Function
WD40 repeat	5.22	AGAP008908-RA	Locus688v1rpkm201.59	actin-related protein 2/3 complex subunit 1A|protein_coding|supercont1.262:1520546-1526025:1|gene:AAEL007546
		AGAP007970-RA	Locus6064v3rpkm9.23	autophagy related gene|protein_coding|supercont1.785:318294-395254:1|gene:AAEL013063
		AGAP004798-RA	Locus2450v1rpkm49.23	coatomer|protein_coding|supercont1.186:1348655-1405850:-1|gene:AAEL006040
		AGAP010251-RA	Locus1759v1rpkm71.36	coatomer|protein_coding|supercont1.789:383262-398653:1|gene:AAEL013098
		AGAP001146-RA	Locus7247v1rpkm13.10	conserved hypothetical protein|protein_coding|supercont1.116:981915-985089:-1|gene:AAEL004364
		AGAP009615-RA	Locus8247v1rpkm11.33	conserved hypothetical protein|protein_coding|supercont1.122:1733287-1749174:-1|gene:AAEL004526
		AGAP006889-RA	Locus5028v1rpkm19.90	conserved hypothetical protein|protein_coding|supercont1.134:922571-939625:1|gene:AAEL004896
		AGAP007948-RA	Locus6265v1rpkm15.46	conserved hypothetical protein|protein_coding|supercont1.213:311070-398864:1|gene:AAEL006610
		AGAP004190-RA	Locus6543v1rpkm14.71	conserved hypothetical protein|protein_coding|supercont1.2350:2488-4487:1|gene:AAEL015455
		AGAP009046-RA	Locus4242v1rpkm24.33	conserved hypothetical protein|protein_coding|supercont1.264:1130473-1132104:-1|gene:AAEL007573
		AGAP011887-RA	Locus7430v1rpkm12.70	conserved hypothetical protein|protein_coding|supercont1.394:711192-712336:1|gene:AAEL009399
		AGAP012134-RA	Locus7123v1rpkm13.32	conserved hypothetical protein|protein_coding|supercont1.5:1782767-1854937:1|gene:AAEL000276
		AGAP010453-RA	Locus5627v1rpkm17.51	conserved hypothetical protein|protein_coding|supercont1.603:172374-174824:1|gene:AAEL011696
		AGAP004418-RA	Locus1947v1rpkm63.80	conserved hypothetical protein|protein_coding|supercont1.688:246314-260382:1|gene:AAEL012387
		AGAP003503-RA	Locus10190v1rpkm8.97	conserved hypothetical protein|protein_coding|supercont1.702:247444-264191:1|gene:AAEL012489
		AGAP000602-RA	Locus4586v1rpkm22.23	conserved hypothetical protein|protein_coding|supercont1.71:432197-465215:1|gene:AAEL002895
		AGAP009942-RA	Locus2625v1rpkm45.35	conserved hypothetical protein|protein_coding|supercont1.748:94232-96223:1|gene:AAEL012841
		AGAP005524-RB	Locus5766v1rpkm17.00	conserved hypothetical protein|protein_coding|supercont1.895:298707-314016:1|gene:AAEL013688
		AGAP005913-RA	Locus949v1rpkm145.29	guanine nucleotide-binding protein beta 3 (g protein beta3)|protein_coding|supercont1.21:23463-45249:-1|gene:AAEL001041
		AGAP005912-RA	Locus4920v2rpkm18.95	guanine nucleotide-binding protein beta 3 (g protein beta3)|protein_coding|supercont1.977:294546-295568:-1|gene:AAEL013997
		AGAP000429-RA	Locus5346v1rpkm18.53	neutral sphingomyelinase (n-smase) activation associated factor fan|protein_coding|supercont1.176:828680-839101:-1|gene:AAEL005837
		AGAP008159-RA	Locus5844v1rpkm16.75	nucleolar protein 10|protein_coding|supercont1.848:170153-172291:1|gene:AAEL013463
		AGAP011387-RA	Locus3422v1rpkm31.71	PAF acetylhydrolase 45 kDa subunit, putative|protein_coding|supercont1.1020:129954-150698:-1|gene:AAEL014159
		AGAP000479-RA	Locus6683v1rpkm14.31	PAF acetylhydrolase 45 kDa subunit, putative|protein_coding|supercont1.991:101281-102723:-1|gene:AAEL014037
		AGAP008620-RA	Locus8379v1rpkm11.16	phospholipase a-2-activating protein|protein_coding|supercont1.216:372931-376611:-1|gene:AAEL006677
		AGAP003183-RA	Locus971v1rpkm141.68	protein transport protein sec13|protein_coding|supercont1.670:166857-180367:-1|gene:AAEL012240
		AGAP010575-RA	Locus5208v1rpkm19.09	retinoblastoma binding protein|protein_coding|supercont1.79:1424117-1427299:-1|gene:AAEL003140
		AGAP007128-RA	Locus3185v1rpkm34.77	Ribosome biogenesis protein BOP1 homolog |protein_coding|supercont1.24:3518962-3533924:1|gene:AAEL001169
		AGAP007244-RA	Locus5794v1rpkm16.92	Ribosome biogenesis protein WDR12 homolog |protein_coding|supercont1.139:509949-532148:1|gene:AAEL005041
		AGAP011336-RA	Locus4935v1rpkm20.38	sterol regulatory element binding protein cleavage-activating protein (srebp cleavage-activating protein) (scap)|protein_coding|supercont1.17:2527107-2551274:1|gene:AAEL000798
		AGAP002088-RA	Locus5489v1rpkm18.01	U3 small nucleolar RNA-associated protein homolog, putative|protein_coding|supercont1.8:2460670-2466261:-1|gene:AAEL000422
		AGAP003857-RA	Locus2055v1rpkm59.91	ubiquitin-conjugating enzyme rad6|protein_coding|supercont1.49:1066628-1103153:1|gene:AAEL002118
		AGAP010693-RA	Locus12186v1rpkm7.04	WD-repeat protein|protein_coding|supercont1.102:2650511-2652558:1|gene:AAEL003975
		AGAP002221-RA	Locus6250v1rpkm15.50	WD-repeat protein|protein_coding|supercont1.106:436974-480435:1|gene:AAEL004063
		AGAP011678-RA	Locus5578v1rpkm17.66	WD-repeat protein|protein_coding|supercont1.233:288662-306648:1|gene:AAEL007067
		AGAP004557-RA	Locus6955v1rpkm13.66	WD-repeat protein|protein_coding|supercont1.388:737753-764806:-1|gene:AAEL009308
		AGAP002144-RA	Locus6191v1rpkm15.65	WD-repeat protein|protein_coding|supercont1.446:643908-645482:1|gene:AAEL010013
		AGAP001414-RA	Locus5250v1rpkm18.89	WD-repeat protein|protein_coding|supercont1.516:258868-260567:1|gene:AAEL010896
		AGAP007217-RA	Locus4155v1rpkm25.01	WD-repeat protein|protein_coding|supercont1.588:140975-143589:-1|gene:AAEL011535
		AGAP002509-RA	Locus4080v1rpkm25.57	WD-repeat protein|protein_coding|supercont1.612:421796-462626:1|gene:AAEL011778
		AGAP005320-RA	Locus4636v1rpkm21.86	WD-repeat protein|protein_coding|supercont1.672:528336-542250:-1|gene:AAEL012260
		AGAP004768-RB	Locus2523v1rpkm47.71	WD-repeat protein|protein_coding|supercont1.751:377125-398192:1|gene:AAEL012851
		AGAP007739-RA	Locus4480v1rpkm22.86	WD-repeat protein|protein_coding|supercont1.89:2598726-2619195:1|gene:AAEL003539
		AGAP007125-RA	Locus2966v1rpkm38.35	WD-repeat protein|protein_coding|supercont1.895:231397-242591:1|gene:AAEL013685
		AGAP000142-RA	Locus3578v1rpkm30.09	WD-repeat protein|protein_coding|supercont1.946:168071-215592:1|gene:AAEL013866
GTP binding	1.81	AGAP008337-RA	Locus8230v1rpkm11.35	35 kDa GTP-binding protein, putative|protein_coding|supercont1.129:900948-909168:1|gene:AAEL004740
		AGAP003405-RA	Locus580v1rpkm238.54	adenylosuccinate synthetase|protein_coding|supercont1.80:1494277-1562843:1|gene:AAEL003161
		AGAP011730-RA	Locus2815v1rpkm41.39	ADP-ribosylation factor, arf|protein_coding|supercont1.1027:16890-39027:1|gene:AAEL014177
		AGAP006890-RB	Locus2221v1rpkm54.98	ADP-ribosylation factor, arf|protein_coding|supercont1.134:1024373-1037993:1|gene:AAEL004913
		AGAP005267-RA	Locus4741v1rpkm21.37	ADP-ribosylation factor, arf|protein_coding|supercont1.82:2723199-2724387:-1|gene:AAEL003281
		AGAP006279-RA	Locus1966v1rpkm63.18	Cdc42 protein, putative|protein_coding|supercont1.585:691891-712822:-1|gene:AAEL011500
		AGAP009160-RA	Locus4955v1rpkm20.28	centaurin gamma|protein_coding|supercont1.63:853113-880233:1|gene:AAEL002660
		AGAP006992-RA	Locus1978v1rpkm62.68	conserved hypothetical protein|protein_coding|supercont1.175:92613-157917:-1|gene:AAEL005795
		AGAP011471-RA	Locus2444v1rpkm49.38	conserved hypothetical protein|protein_coding|supercont1.186:357558-368348:1|gene:AAEL006031
		AGAP010624-RA	Locus1344v1rpkm97.40	developmentally regulated GTP-binding protein 1 (drg 1)|protein_coding|supercont1.163:672404-690354:-1|gene:AAEL005579
		AGAP002185-RA	Locus1784v1rpkm70.43	developmentally regulated GTP-binding protein 2 (drg 2)|protein_coding|supercont1.671:191488-204847:1|gene:AAEL012250
		AGAP003018-RA	Locus1248v1rpkm106.09	dynamin|protein_coding|supercont1.247:1451712-1517888:1|gene:AAEL007288
		AGAP002603-RA	Locus3910v1rpkm27.08	eukaryotic peptide chain release factor GTP-binding subunit (erf2) (translation release factor 3) (erf3) (erf-3)|protein_coding|supercont1.17:1212658-1229027:-1|gene:AAEL000825
		AGAP005294-RB	Locus2337v1rpkm51.65	GTP binding protein|protein_coding|supercont1.140:2124139-2153337:-1|gene:AAEL005071
		AGAP005227-RA	Locus10663v2rpkm7.92	GTP binding protein|protein_coding|supercont1.4:4528750-4556233:-1|gene:AAEL000248
		AGAP011309-RA	Locus2617v1rpkm45.55	GTP-binding protein|protein_coding|supercont1.83:921662-923743:1|gene:AAEL003293
		AGAP003597-RA	Locus385v2rpkm27.35_PRE	histone-lysine n-methyltransferase|protein_coding|supercont1.510:180416-190805:1|gene:AAEL010826
		AGAP009310-RA	Locus2415v1rpkm49.85	hypothetical protein|protein_coding|supercont1.472:522324-583892:1|gene:AAEL017368
		AGAP007299-RA	Locus1237v1rpkm107.14	importin 7,|protein_coding|supercont1.368:844636-856664:-1|gene:AAEL009080
		AGAP011283-RA	Locus6367v1rpkm15.19	kappa b-ras|protein_coding|supercont1.98:1777391-1781642:1|gene:AAEL003817
		AGAP006159-RA	Locus3999v1rpkm26.35	low-Mr GTP-binding protein Rab31, putative|protein_coding|supercont1.547:13667-54126:1|gene:AAEL011171
		AGAP008330-RA	Locus3282v1rpkm33.40	mmr1/hsr1 GTP binding protein|protein_coding|supercont1.776:265180-279046:-1|gene:AAEL013017
		AGAP004593-RA	Locus843v1rpkm164.31	past-1|protein_coding|supercont1.476:231881-289301:1|gene:AAEL010403
		AGAP000018-RA	Locus7724v3rpkm8.11	phosphatidylinositol 3-kinase catalytic subunit alpha, beta, delta|protein_coding|supercont1.71:894341-929044:-1|gene:AAEL002903
		AGAP003350-RA	Locus2137v1rpkm57.32	phosphoenolpyruvate carboxykinase|protein_coding|supercont1.1:4321517-4323668:-1|gene:AAEL000006
		AGAP011363-RA	Locus1149v1rpkm116.06	rab6|protein_coding|supercont1.189:76705-146447:-1|gene:AAEL006091
		AGAP005445-RA	Locus2947v2rpkm25.91	rac GTPase|protein_coding|supercont1.422:393139-393717:-1|gene:AAEL009732
		AGAP007998-RA	Locus8v91rpkm19.76_PRE	rac-GTP binding protein|protein_coding|supercont1.44:2868768-2902641:1|gene:AAEL001853
		AGAP007699-RC	Locus434v1rpkm330.17	ran|protein_coding|supercont1.387:294349-312812:1|gene:AAEL009287
		AGAP004146-RA	Locus734v2rpkm30.93	ras-related protein Rab-1A, putative|protein_coding|supercont1.140:1254787-1287095:1|gene:AAEL005069
		AGAP001211-RA	Locus5416v2rpkm15.45	ras-related protein Rab-8A, putative|protein_coding|supercont1.458:332440-378470:-1|gene:AAEL010170
		AGAP006474-RA	Locus8843v5rpkm6.81	rhoGTPase|protein_coding|supercont1.92:197656-236781:1|gene:AAEL003587
		AGAP010894-RA	Locus2283v1rpkm52.97	signal recognition particle receptor alpha subunit (sr-alpha)|protein_coding|supercont1.177:1753544-1769237:1|gene:AAEL005856
		AGAP003001-RA	Locus7427v1rpkm12.71	translation elongation factor|protein_coding|supercont1.21:2683017-2707369:-1|gene:AAEL001019
		AGAP001219-RA	Locus266v2rpkm502.42	tubulin alpha chain|protein_coding|supercont1.215:571537-574025:1|gene:AAEL006642
		AGAP005293-RB	Locus918v1rpkm149.85	tubulin beta chain|protein_coding|supercont1.140:2231271-2283895:-1|gene:AAEL005052
		AGAP010510-RA	Locus2278v1rpkm53.12	tubulin beta chain|protein_coding|supercont1.69:2137920-2144560:1|gene:AAEL002848
Tetratricopeptide region	1.33	AGAP010417-RA	Locus4217v2rpkm17.61	conserved hypothetical protein|protein_coding|supercont1.115:172616-199820:1|gene:AAEL004330
		AGAP002284-RA	Locus4354v1rpkm23.56	conserved hypothetical protein|protein_coding|supercont1.188:1152264-1183589:-1|gene:AAEL006087
		AGAP009852-RA	Locus739v1rpkm186.86	conserved hypothetical protein|protein_coding|supercont1.340:323048-330993:1|gene:AAEL008671
		AGAP003727-RA	Locus4749v1rpkm21.34	conserved hypothetical protein|protein_coding|supercont1.375:491598-493407:1|gene:AAEL009168
		AGAP003336-RA	Locus5746v1rpkm17.09	conserved hypothetical protein|protein_coding|supercont1.420:518818-535022:1|gene:AAEL009703
		AGAP009674-RA	Locus6403v1rpkm15.09	conserved hypothetical protein|protein_coding|supercont1.503:618187-620365:-1|gene:AAEL010730
		AGAP001136-RA	Locus3517v2rpkm19.52	conserved hypothetical protein|protein_coding|supercont1.616:530724-532771:-1|gene:AAEL011813
		AGAP006358-RA	Locus11375v1rpkm7.82	conserved hypothetical protein|protein_coding|supercont1.76:20029-32761:1|gene:AAEL003070
		AGAP004623-RA	Locus9142v1rpkm10.20	conserved hypothetical protein|protein_coding|supercont1.96:128776-130492:-1|gene:AAEL003744
		AGAP006615-RA	Locus1281v1rpkm102.38	fk506 binding protein|protein_coding|supercont1.674:305699-313724:1|gene:AAEL012272
		AGAP005632-RA	Locus2130v1rpkm57.61	gamma-soluble nsf attachment protein (snap)|protein_coding|supercont1.488:654056-668052:1|gene:AAEL010589
		AGAP010188-RA	Locus437v1rpkm328.53	heat shock protein 70 (hsp70)-interacting protein|protein_coding|supercont1.108:1206754-1208527:1|gene:AAEL004148
		AGAP005640-RA	Locus6107v1rpkm15.94	pre-mRNA splicing factor|protein_coding|supercont1.474:197749-201120:-1|gene:AAEL010387
		AGAP003595-RA	Locus4871v1rpkm20.76	programmed cell death protein 11 (pre-rRNA processing protein rrp5)|protein_coding|supercont1.510:308889-345023:-1|gene:AAEL010827
		AGAP011851-RA	Locus1585v1rpkm79.77	Protein KIAA0664 homolog |protein_coding|supercont1.16:3784213-3799068:-1|gene:AAEL000794
		AGAP004151-RA	Locus6464v1rpkm14.91	protein phosphatase-5|protein_coding|supercont1.140:1035093-1058550:1|gene:AAEL005080
		AGAP002982-RA	Locus4718v1rpkm21.47	ran-binding protein|protein_coding|supercont1.436:237645-291519:-1|gene:AAEL009884
		AGAP001939-RA	Locus3492v1rpkm30.98	signal recognition particle|protein_coding|supercont1.85:1178556-1184589:-1|gene:AAEL003377
		AGAP002752-RA	Locus1338v1rpkm97.76	tetratricopeptide repeat protein, putative|protein_coding|supercont1.17:1007260-1022771:-1|gene:AAEL000807
		AGAP012044-RA	Locus5497v1rpkm17.98	tetratricopeptide repeat protein, putative|protein_coding|supercont1.345:857828-859282:1|gene:AAEL008743

## Sheet: 3 h Down--uncategorized
Functional cluster	Enrichment value	An. gambiae ortholog	Ae. albopictus ID	Function
Glycosylphosphatidylinositol(GPI)-anchor biosynthesis	1.76	AGAP008729-RA	Locus2668v2rpkm42.76	alkaline ceramidase|protein_coding|supercont1.38:337341-366437:-1|gene:AAEL001645
		AGAP000843-RA	Locus746v1rpkm184.99	cdp-diacylglycerol--glycerol-3-phosphate 3-phosphatidyltransferase|protein_coding|supercont1.728:210870-223537:1|gene:AAEL012719
		AGAP008930-RA	Locus5923v1rpkm16.50	conserved hypothetical protein|protein_coding|supercont1.25:3643034-3652819:1|gene:AAEL001202
		AGAP000402-RA	Locus1100v1rpkm120.48	conserved hypothetical protein|protein_coding|supercont1.415:1062710-1072334:-1|gene:AAEL009647
		AGAP002364-RA	Locus815v1rpkm169.27	conserved hypothetical protein|protein_coding|supercont1.446:573760-611655:-1|gene:AAEL010004
		AGAP005081-RA	Locus1635v16rpkm2.75_PRE	conserved hypothetical protein|protein_coding|supercont1.482:259921-260977:1|gene:AAEL010504
		AGAP010464-RA	Locus271v1rpkm528.48	conserved hypothetical protein|protein_coding|supercont1.490:316108-347845:-1|gene:AAEL010611
		AGAP011399-RA	Locus5536v1rpkm17.83	conserved hypothetical protein|protein_coding|supercont1.69:595959-611430:1|gene:AAEL002823
		AGAP001958-RA	Locus2794v1rpkm41.90	cryptochrome 1|protein_coding|supercont1.108:1657213-1672577:1|gene:AAEL004146
		AGAP008946-RA	Locus4229v1rpkm24.43	dolichyl glycosyltransferase|protein_coding|supercont1.205:1244109-1260635:1|gene:AAEL006438
		AGAP011057-RA	Locus3845v1rpkm27.57	down syndrome critical region protein|protein_coding|supercont1.68:1723214-1732412:1|gene:AAEL002809
		AGAP007781-RA	Locus1908v1rpkm64.95	eukaryotic translation initiation factor 4E binding protein (4EBP)|protein_coding|supercont1.44:1469322-1481691:-1|gene:AAEL001864
		AGAP000081-RA	Locus2642v1rpkm44.96	exostosin-2|protein_coding|supercont1.166:1393327-1407198:-1|gene:AAEL005626
		AGAP005419-RA	Locus4323v1rpkm23.77	FAD NADPH dehydrogenase|protein_coding|supercont1.219:1520432-1538836:1|gene:AAEL006733
		AGAP007104-RA	Locus1663v1rpkm75.71	farnesyl-pyrophosphate synthetase|protein_coding|supercont1.88:915880-935876:1|gene:AAEL003497
		AGAP011686-RA	Locus3413v1rpkm31.80	germ cell-less protein|protein_coding|supercont1.18:83254-87334:1|gene:AAEL000856
		AGAP006778-RA	Locus1934v1rpkm64.08	glycerol kinase|protein_coding|supercont1.132:1328671-1341004:1|gene:AAEL004853
		AGAP001563-RA	Locus1935v5rpkm20.09	glycerol kinase|protein_coding|supercont1.196:126692-181606:1|gene:AAEL006239
		AGAP007581-RA	Locus5693v1rpkm17.29	glycerol kinase|protein_coding|supercont1.328:959937-962106:-1|gene:AAEL008472
		AGAP007593-RB	Locus935v5rpkm22.47	glycerol-3-phosphate dehydrogenase|protein_coding|supercont1.36:2656953-2707057:1|gene:AAEL001593
		AGAP012208-RA	Locus3480v1rpkm31.11	Glycosyltransferase 25 family member Precursor (EC 2.-.-.-)|protein_coding|supercont1.87:949695-975103:1|gene:AAEL003481
		AGAP003601-RA	Locus3164v1rpkm35.06	glycosyltransferase|protein_coding|supercont1.247:1269427-1309147:-1|gene:AAEL007308
		AGAP000102-RA	Locus4217v1rpkm24.57	glycosyltransferase|protein_coding|supercont1.787:448483-452207:-1|gene:AAEL013078
		AGAP008074-RA	Locus3341v1rpkm32.54	hypothetical protein|protein_coding|supercont1.1028:128375-132297:1|gene:AAEL014183
		AGAP003396-RA	Locus2580v1rpkm46.30	hypothetical protein|protein_coding|supercont1.516:670572-680674:-1|gene:AAEL010889
		AGAP005923-RA	Locus6448v1rpkm14.95	phosphatidylinositol glycan, class c|protein_coding|supercont1.604:125322-126182:1|gene:AAEL011700
		AGAP003478-RA	Locus2273v1rpkm53.24	phosphatidylinositol synthase|protein_coding|supercont1.1018:187649-230257:-1|gene:AAEL014142
		AGAP003222-RA	Locus3194v1rpkm34.63	phosphatidylinositolglycan class N, putative|protein_coding|supercont1.299:43120-81888:-1|gene:AAEL008061
		AGAP008631-RA	Locus1896v3rpkm37.54	phosphatidyltransferase|protein_coding|supercont1.216:77333-150183:1|gene:AAEL006667
		AGAP011767-RA	Locus361v1rpkm384.33	protein farnesyltransferase alpha subunit|protein_coding|supercont1.1100:125122-141470:-1|gene:AAEL014396
		AGAP008096-RA	Locus1005v14rpkm18.28	sphingomyelin phosphodiesterase|protein_coding|supercont1.56:11922-39460:-1|gene:AAEL002413
		AGAP003051-RA	Locus859v2rpkm151.55	stearoyl-coa desaturase|protein_coding|supercont1.93:1309827-1370631:-1|gene:AAEL003645
		AGAP000387-RA	Locus6532v1rpkm14.73	sugar transporter|protein_coding|supercont1.885:201371-224773:1|gene:AAEL013608
		AGAP000591-RA	Locus4271v1rpkm24.17	trans-prenyltransferase|protein_coding|supercont1.53:3061058-3135343:-1|gene:AAEL002287
Zinc finger, FIVE-type	1.49	AGAP001604-RA	Locus1446v5rpkm20.47	myotubularin|protein_coding|supercont1.11:4261279-4289873:-1|gene:AAEL000564
		AGAP002243-RA	Locus2928v1rpkm39.24	conserved hypothetical protein|protein_coding|supercont1.509:147288-276423:-1|gene:AAEL010800
		AGAP003678-RA	Locus3230v1rpkm34.19	lateral signalling target protein 2|protein_coding|supercont1.147:838193-879441:1|gene:AAEL005241
		AGAP005290-RA	Locus7179v1rpkm13.23	hypothetical protein|protein_coding|supercont1.82:1218240-1229950:1|gene:AAEL003229
		AGAP005341-RB	Locus16632v2rpkm0.00_PRE	myotubularin|protein_coding|supercont1.76:2076445-2146532:-1|gene:AAEL003083
Homeostatic process	1.4	AGAP009202-RA	Locus811v1rpkm170.03	conserved hypothetical protein|protein_coding|supercont1.291:1383955-1387011:1|gene:AAEL007944
		AGAP000556-RA	Locus8085v1rpkm11.59	conserved hypothetical protein|protein_coding|supercont1.606:544489-564646:-1|gene:AAEL011718
		AGAP011629-RA	Locus604v1rpkm228.56	dihydrolipoamide dehydrogenase|protein_coding|supercont1.228:1324778-1349427:-1|gene:AAEL006928
		AGAP008819-RA	Locus2563v1rpkm46.68	epidermal growth factor receptor|protein_coding|supercont1.114:1661495-1665997:1|gene:AAEL004319
		AGAP002500-RA	Locus1114v1rpkm119.14	glutaredoxin|protein_coding|supercont1.23:412178-412856:1|gene:AAEL001109
		AGAP009565-RA	Locus2868v1rpkm40.30	inhibitor of kappab kinase epsilon|protein_coding|supercont1.152:1364833-1378192:-1|gene:AAEL005359
		AGAP000307-RA	Locus3183v20rpkm7.74	integrin alpha-ps|protein_coding|supercont1.3282:1902-5834:1|gene:AAEL015560
		AGAP001325-RA	Locus392v1rpkm352.35	peroxiredoxin 5, prdx5|protein_coding|supercont1.238:1466206-1496193:1|gene:AAEL007135
		AGAP007491-RA	Locus3685v1rpkm29.00	quiescin-sulphydryl oxidase4, putative|protein_coding|supercont1.648:195140-208200:-1|gene:AAEL012054
		AGAP002464-RA	Locus300v1rpkm463.38	secreted ferritin G subunit precursor, putative|protein_coding|supercont1.50:332599-334312:1|gene:AAEL002158
		AGAP009036-RA	Locus8v325rpkm1.41_PRE	sodium/hydrogen exchanger 3 (nhe3)|protein_coding|supercont1.34:2622827-2864718:1|gene:AAEL001503
		AGAP008718-RA	Locus5921v1rpkm16.50	sodium/hydrogen exchanger 7, 9 (nhe7, nhe9)|protein_coding|supercont1.48:451597-494662:1|gene:AAEL002051
		AGAP000396-RA	Locus1187v1rpkm112.90	Thioredoxin Peroxidase.|protein_coding|supercont1.863:362457-363733:1|gene:AAEL013528
		AGAP000376-RA	Locus6770v1rpkm14.08	transferrin|protein_coding|supercont1.2392:7829-10156:-1|gene:AAEL015458
		AGAP011453-RA	Locus339v1rpkm405.67	transferrin|protein_coding|supercont1.596:610161-617685:-1|gene:AAEL011641

## Sheet: 12 h Up--uncategorized
Functional cluster	Enrichment value	An. gambiae ortholog	Ae. albopictus ID	Function
Carboxylic acid binding	1.41	AGAP003720-RA	Locus3125v1rpkm35.81	annexin x|protein_coding|supercont1.155:580673-594108:1|gene:AAEL005426
		AGAP002593-RA	Locus7580v1rpkm12.42	apolipoprotein D, putative|protein_coding|supercont1.407:251930-270882:-1|gene:AAEL009560
		AGAP004742-RB	Locus1433v1rpkm89.78	carboxylase:pyruvate/acetyl-coa/propionyl-coa|protein_coding|supercont1.418:631923-655851:-1|gene:AAEL009691
		AGAP003185-RA	Locus3141v1rpkm35.53	conserved hypothetical protein|protein_coding|supercont1.200:1363387-1394000:-1|gene:AAEL006309
		AGAP001826-RA	Locus4580v1rpkm22.24	conserved hypothetical protein|protein_coding|supercont1.441:666495-677926:1|gene:AAEL009955
		AGAP002198-RA	Locus15903v1rpkm3.81	conserved hypothetical protein|protein_coding|supercont1.738:244245-275991:-1|gene:AAEL012764
		AGAP007460-RB	Locus1079v1rpkm123.48	diazepam binding inhibitor, putative|protein_coding|supercont1.380:129855-143773:1|gene:AAEL009214
		AGAP000546-RA	Locus1378v1rpkm94.27	diazepam binding inhibitor, putative|protein_coding|supercont1.939:37888-50374:1|gene:AAEL013844
		AGAP006548-RA	Locus3945v1rpkm26.78	glycine cleavage system h protein|protein_coding|supercont1.770:199699-211940:-1|gene:AAEL012974
		AGAP006349-RA	Locus6802v1rpkm14.00	hypothetical protein|protein_coding|supercont1.653:299172-373824:1|gene:AAEL012085
		AGAP000549-RA	Locus2478v1rpkm48.71	lipoamide acyltransferase component of branched-chain alpha-keto acid dehydrogenase|protein_coding|supercont1.427:852365-854955:1|gene:AAEL009766
		AGAP000971-RA	Locus4629v1rpkm21.94	prolyl 4-hydroxylase alpha subunit 1,|protein_coding|supercont1.232:1103377-1136055:-1|gene:AAEL007038
		AGAP000912-RA	Locus723v1rpkm191.01	sorting nexin|protein_coding|supercont1.295:1283449-1295420:1|gene:AAEL008020
		AGAP011751-RA	Locus2433v1rpkm49.52	sorting nexin|protein_coding|supercont1.86:362008-403012:-1|gene:AAEL003416
		AGAP004487-RA	Locus1258v1rpkm105.16	sorting nexin|protein_coding|supercont1.96:140356-173623:1|gene:AAEL003758

## Sheet: 12 h Down--uncategorized
Functional cluster	Enrichment value	An. gambiae ortholog	Ae. albopictus ID	Function
Nucleotide binding	2.41	AGAP002288-RA	Locus6569v1rpkm14.63	3-hydroxy-3-methylglutaryl-coenzyme A reductase|protein_coding|supercont1.388:832804-920798:-1|gene:AAEL009311
		AGAP006824-RA	Locus1568v1rpkm81.25	5-formyltetrahydrofolate cyclo-ligase|protein_coding|supercont1.497:577692-611980:-1|gene:AAEL010694
		AGAP009622-RA	Locus1745v1rpkm71.99	6-phosphofructo-2-kinase/fructose-2,6-bisphosphatase|protein_coding|supercont1.157:440870-487472:-1|gene:AAEL005446
		AGAP004197-RA	Locus757v1rpkm182.56	6-phosphogluconate dehydrogenase|protein_coding|supercont1.180:866603-879733:-1|gene:AAEL005931
		AGAP009625-RA	Locus2312v15rpkm9.12	AAA ATPase|protein_coding|supercont1.157:348010-364965:-1|gene:AAEL005454
		AGAP006569-RA	Locus3682v1rpkm29.02	acetyl-coa synthetase|protein_coding|supercont1.1396:79760-114743:-1|gene:AAEL015010
		AGAP009329-RA	Locus876v11rpkm9.60_PRE	activin receptor type I, putative|protein_coding|supercont1.390:952509-958078:1|gene:AAEL009339
		AGAP008016-RA	Locus2544v1rpkm47.24	acyl-CoA oxidase|protein_coding|supercont1.6:3222909-3272844:-1|gene:AAEL000370
		AGAP002262-RA	Locus6740v1rpkm14.15	adenylate cyclase|protein_coding|supercont1.1:891842-940069:1|gene:AAEL000062
		AGAP007722-RA	Locus5020v1rpkm19.93	Adenylate kinase 2, mitochondrial (AK 2)(EC 2.7.4.3)(ATP-AMP transphosphorylase 2)|protein_coding|supercont1.732:398221-413423:-1|gene:AAEL012731
		AGAP003405-RA	Locus580v1rpkm238.54	adenylosuccinate synthetase|protein_coding|supercont1.80:1494277-1562843:1|gene:AAEL003161
		AGAP004227-RA	Locus2437v4rpkm29.63	ADP-ribosylation factor, putative|protein_coding|supercont1.243:1395886-1415059:1|gene:AAEL007209
		AGAP006225-RA	Locus246v1rpkm567.93	aldehyde oxidase|protein_coding|supercont1.474:711241-736467:-1|gene:AAEL010382
		AGAP003629-RA	Locus365v1rpkm379.03	apyrase, putative|protein_coding|supercont1.531:76104-79029:1|gene:AAEL010986
		AGAP002047-RA	Locus5021v5rpkm1.72_PRE	atlastin|protein_coding|supercont1.77:221949-286848:1|gene:AAEL003109
		AGAP007504-RA	Locus5891v1rpkm16.59	ATP-binding cassette sub-family A member 3, putative|protein_coding|supercont1.321:644598-665708:-1|gene:AAEL008388
		AGAP001775-RA	Locus288v6rpkm99.07	ATP-binding cassette transporter|protein_coding|supercont1.180:711724-765986:1|gene:AAEL005937
		AGAP003221-RA	Locus2243v1rpkm54.32	ATP-binding cassette transporter|protein_coding|supercont1.180:786121-801780:1|gene:AAEL005929
		AGAP003508-RA	Locus7905v1rpkm11.89	ATP-dependent RNA and DNA helicase|protein_coding|supercont1.260:639818-653813:1|gene:AAEL007512
		AGAP006941-RA	Locus3672v1rpkm29.08	ATP-dependent RNA helicase DDX51|protein_coding|supercont3.31:1312821-1315225:1|gene:CPIJ002335
		AGAP006138-RA	Locus4843v1rpkm20.89	ATP-dependent RNA helicase|protein_coding|supercont1.1050:118636-120887:-1|gene:AAEL014256
		AGAP011149-RA	Locus1201v1rpkm111.15	ATP-dependent RNA helicase|protein_coding|supercont1.119:1145628-1166326:1|gene:AAEL004419
		AGAP007212-RA	Locus4692v1rpkm21.61	ATP-dependent RNA helicase|protein_coding|supercont1.588:93215-114075:1|gene:AAEL011534
		AGAP012005-RA	Locus1177v2rpkm70.56	ATP-dependent transporter|protein_coding|supercont1.473:244386-260577:1|gene:AAEL010359
		AGAP002693-RA	Locus448v1rpkm321.88	ATP-dependent transporter|protein_coding|supercont1.529:122846-144067:-1|gene:AAEL010977
		AGAP002182-RA	Locus439v1rpkm327.97	bacterial-type ABC transport ATP-binding subunit? or RNAse l inhibitor|protein_coding|supercont1.450:713084-727146:1|gene:AAEL010059
		AGAP002945-RA	Locus2522v1rpkm47.71	bifunctional aminoacyl-tRNA synthetase|protein_coding|supercont1.175:1441603-1470184:1|gene:AAEL005801
		AGAP009034-RA	Locus3543v1rpkm30.45	calcium/calmodulin-dependent protein kinase type 1 (camki)|protein_coding|supercont1.801:122546-139487:-1|gene:AAEL013173
		AGAP000300-RA	Locus8489v1rpkm11.00	carbamoyl-phosphate synthase large chain|protein_coding|supercont1.399:863623-866852:1|gene:AAEL009475
		AGAP000627-RC	Locus2080v1rpkm59.08	casein kinase|protein_coding|supercont1.51:1913794-1915800:1|gene:AAEL002226
		AGAP004780-RA	Locus4523v1rpkm22.59	cdc2l5|protein_coding|supercont1.392:256525-303582:-1|gene:AAEL009364
		AGAP011055-RA	Locus5706v2rpkm16.12	cdk10/11|protein_coding|supercont1.107:2072301-2081713:1|gene:AAEL004110
		AGAP002067-RA	Locus2015v1rpkm61.14	cell cycle progression|protein_coding|supercont1.449:227853-250755:1|gene:AAEL010051
		AGAP007565-RB	Locus2246v2rpkm42.06	chaperone protein DNAj|protein_coding|supercont1.537:439403-449877:-1|gene:AAEL011055
		AGAP003477-RA	Locus1326v1rpkm99.07	chaperonin|protein_coding|supercont1.229:173214-184304:-1|gene:AAEL006946
		AGAP009694-RA	Locus1097v1rpkm120.89	chaperonin|protein_coding|supercont1.271:677583-708411:1|gene:AAEL007650
		AGAP009505-RA	Locus561v1rpkm247.62	chaperonin|protein_coding|supercont1.275:781124-809571:-1|gene:AAEL007702
		AGAP004238-RA	Locus1671v2rpkm67.93	chaperonin|protein_coding|supercont1.388:801712-812719:-1|gene:AAEL009320
		AGAP008249-RA	Locus681v1rpkm202.06	chaperonin|protein_coding|supercont1.40:3072867-3076312:1|gene:AAEL001715
		AGAP002759-RA	Locus820v1rpkm168.56	chaperonin|protein_coding|supercont1.450:160123-173758:1|gene:AAEL010063
		AGAP010588-RA	Locus1048v1rpkm127.76	chaperonin|protein_coding|supercont1.734:13741-15944:1|gene:AAEL012746
		AGAP002762-RA	Locus631v1rpkm219.76	chaperonin|protein_coding|supercont1.9:3563427-3585798:-1|gene:AAEL000486
		AGAP000847-RA	Locus5643v1rpkm17.46	clk2|protein_coding|supercont1.300:787424-810086:1|gene:AAEL008078
		AGAP002193-RA	Locus3783v1rpkm28.13	conserved hypothetical protein|protein_coding|supercont1.20:2451190-2500518:-1|gene:AAEL001007
		AGAP002968-RA	Locus6220v1rpkm15.59	conserved hypothetical protein|protein_coding|supercont1.211:1845919-1848578:1|gene:AAEL006587
		AGAP012287-RA	Locus8v167rpkm8.48_PRE	conserved hypothetical protein|protein_coding|supercont1.221:143704-154581:-1|gene:AAEL006808
		AGAP010271-RA	Locus9450v1rpkm9.83	conserved hypothetical protein|protein_coding|supercont1.300:1266194-1294904:-1|gene:AAEL008095
		AGAP011541-RA	Locus5132v1rpkm19.40	conserved hypothetical protein|protein_coding|supercont1.460:778311-854030:-1|gene:AAEL010200
		AGAP001152-RA	Locus5260v1rpkm18.86	conserved hypothetical protein|protein_coding|supercont1.542:516754-517938:1|gene:AAEL011135
		AGAP005220-RA	Locus2893v1rpkm39.94	Cytoplasmic tRNA 2-thiolation protein 1 (EC 2.7.7.-)(Cytoplasmic tRNA adenylyltransferase 1)|protein_coding|supercont1.562:604908-608420:1|gene:AAEL011283
		AGAP005130-RA	Locus3116v1rpkm35.93	DEAD box ATP-dependent RNA helicase|protein_coding|supercont1.1332:89122-91670:1|gene:AAEL014904
		AGAP008601-RA	Locus2042v1rpkm60.26	DEAD box ATP-dependent RNA helicase|protein_coding|supercont1.172:1916058-1924962:1|gene:AAEL005744
		AGAP012045-RA	Locus1486v4rpkm26.53	DEAD box ATP-dependent RNA helicase|protein_coding|supercont1.345:873129-883131:-1|gene:AAEL008738
		AGAP010702-RA	Locus7078v1rpkm13.40	DEAD box ATP-dependent RNA helicase|protein_coding|supercont1.345:904455-925548:1|gene:AAEL008728
		AGAP011084-RA	Locus3469v1rpkm31.21	DEAD box ATP-dependent RNA helicase|protein_coding|supercont1.470:402844-410706:-1|gene:AAEL010317
		AGAP009808-RA	Locus2122v1rpkm57.77	DEAD box ATP-dependent RNA helicase|protein_coding|supercont1.965:35685-37323:1|gene:AAEL013950
		AGAP007566-RA	Locus9182v1rpkm10.16	DNA-repair protein complementing XP-A cells homolog|protein_coding|supercont1.537:437529-439375:1|gene:AAEL011057
		AGAP008896-RA	Locus8v141rpkm12.09_PRE	dynamin|protein_coding|supercont1.366:118895-141643:1|gene:AAEL009068
		AGAP011286-RA	Locus4337v1rpkm23.68	dynamin|protein_coding|supercont1.98:1706149-1719999:-1|gene:AAEL003829
		AGAP006165-RB	Locus4117v1rpkm25.33	E1a binding protein P400|protein_coding|supercont1.33:2657259-2734236:1|gene:AAEL001440
		AGAP009737-RA	Locus981v1rpkm139.03	Elongation factor G, mitochondrial Precursor (EF-Gmt)(Elongation factor G 1, mitochondrial)(mEF-G 1)(Elongation factor G1)|protein_coding|supercont1.504:319994-325757:1|gene:AAEL010742
		AGAP008819-RA	Locus2563v1rpkm46.68	epidermal growth factor receptor|protein_coding|supercont1.114:1661495-1665997:1|gene:AAEL004319
		AGAP012140-RA	Locus310v1rpkm447.17	Eukaryotic translation initiation factor 3 subunit B (eIF3b)(Eukaryotic translation initiation factor 3 subunit 9)|protein_coding|supercont1.276:865914-870833:1|gene:AAEL007718
		AGAP007668-RA	Locus244v1rpkm569.46	Eukaryotic translation initiation factor 3 subunit G (eIF3g)(Eukaryotic translation initiation factor 3 subunit 4)(Eukaryotic translation initiation factor 3 RNA-binding subunit)(eIF-3 RNA-binding subunit)|protein_coding|supercont1.223:1706362-1708115:-1|gene:AAEL006851
		AGAP011118-RA	Locus4889v1rpkm20.63	focal adhesion kinase|protein_coding|supercont1.126:305144-353290:1|gene:AAEL004666
		AGAP004679-RB	Locus7212v1rpkm13.18	folylpolyglutamate synthase|protein_coding|supercont1.753:324411-327021:-1|gene:AAEL012882
		AGAP003785-RA	Locus364v1rpkm379.35	glucose dehydrogenase|protein_coding|supercont1.105:1561598-1564986:1|gene:AAEL004025
		AGAP006360-RA	Locus609v1rpkm227.14	glutamate synthase|protein_coding|supercont1.1265:71204-103305:1|gene:AAEL014768
		AGAP002570-RA	Locus106v1rpkm1448.23	glutamyl-tRNA synthetase|protein_coding|supercont1.170:1936265-1941896:-1|gene:AAEL005688
		AGAP007593-RB	Locus935v5rpkm22.47	glycerol-3-phosphate dehydrogenase|protein_coding|supercont1.36:2656953-2707057:1|gene:AAEL001593
		AGAP006521-RA	Locus4584v1rpkm22.24	GTP-binding protein alpha subunit, gna|protein_coding|supercont1.793:236595-245161:-1|gene:AAEL013123
		AGAP003969-RA	Locus1635v4rpkm17.57	GTP-binding protein hflx|protein_coding|supercont1.302:687776-689332:1|gene:AAEL008133
		AGAP004514-RA	Locus532v1rpkm261.57	GTP-binding protein-invertebrate|protein_coding|supercont1.560:282960-284990:1|gene:AAEL011255
		AGAP011309-RA	Locus2617v1rpkm45.55	GTP-binding protein|protein_coding|supercont1.83:921662-923743:1|gene:AAEL003293
		AGAP009600-RA	Locus4878v1rpkm20.69	helicase|protein_coding|supercont1.366:987790-1019963:-1|gene:AAEL009067
		AGAP002374-RA	Locus1028v1rpkm131.76	heterogeneous nuclear ribonucleoprotein|protein_coding|supercont1.479:298333-315913:-1|gene:AAEL010467
		AGAP011208-RA	Locus449v1rpkm320.99	hexokinase|protein_coding|supercont1.394:988991-1087067:1|gene:AAEL009387
		AGAP003597-RA	Locus385v2rpkm27.35_PRE	histone-lysine n-methyltransferase|protein_coding|supercont1.510:180416-190805:1|gene:AAEL010826
		AGAP007333-RA	Locus8v80rpkm23.01_PRE	hypothetical protein|protein_coding|supercont1.15:246572-383393:1|gene:AAEL018120
		AGAP009623-RA	Locus198v1rpkm726.85	hypothetical protein|protein_coding|supercont1.157:404876-413442:-1|gene:AAEL016984
		AGAP009317-RA	Locus3423v1rpkm31.70	hypothetical protein|protein_coding|supercont1.390:141618-157328:-1|gene:AAEL009337
		AGAP009222-RA	Locus6764v1rpkm14.10	hypothetical protein|protein_coding|supercont1.534:391640-395292:-1|gene:AAEL017566
		AGAP009565-RA	Locus2868v1rpkm40.30	inhibitor of kappab kinase epsilon|protein_coding|supercont1.152:1364833-1378192:-1|gene:AAEL005359
		AGAP007786-RA	Locus851v1rpkm162.97	isocitrate dehydrogenase|protein_coding|supercont1.456:172203-183455:-1|gene:AAEL010143
		AGAP002728-RA	Locus471v1rpkm298.66	isocitrate dehydrogenase|protein_coding|supercont1.8:2788715-2803612:-1|gene:AAEL000454
		AGAP002101-RA	Locus1226v1rpkm108.10	isoleucyl tRNA synthetase|protein_coding|supercont1.7:4386853-4416525:-1|gene:AAEL000388
		AGAP008354-RA	Locus3508v1rpkm30.82	JAKSTAT pathway signalling Janus Kinase Hopscotch.|protein_coding|supercont1.711:178088-227012:1|gene:AAEL012553
		AGAP000159-RA	Locus3681v1rpkm29.03	kinesin-like protein Klp10A|protein_coding|supercont1.111:1563827-1705490:1|gene:AAEL004235
		AGAP006273-RA	Locus572v9rpkm18.85_PRE	lipid a export ATP-binding/permease protein msba|protein_coding|supercont1.58:1203051-1224141:-1|gene:AAEL002468
		AGAP011661-RA	Locus6160v1rpkm15.79	lysine-specific histone demethylase|protein_coding|supercont1.579:34548-47972:1|gene:AAEL011415
		AGAP002383-RA	Locus7374v1rpkm12.83	methionine-tRNA synthetase|protein_coding|supercont1.100:606151-610676:-1|gene:AAEL003913
		AGAP002371-RA	Locus1927v1rpkm64.42	mitogen activated protein kinase kinase kinase 4, mapkkk4, mekk4|protein_coding|supercont1.479:181006-194389:-1|gene:AAEL010466
		AGAP008989-RA	Locus4300v1rpkm23.92	MRAS2, putative|protein_coding|supercont1.45:131782-198815:-1|gene:AAEL001901
		AGAP003040-RA	Locus6419v1rpkm15.03	non-receptor serine/threonine protein kinase|protein_coding|supercont1.120:597014-613850:-1|gene:AAEL004474
		AGAP007050-RA	Locus396v3rpkm252.48	nucleolar GTP-binding protein|protein_coding|supercont1.433:730771-748408:1|gene:AAEL009859
		AGAP007120-RA	Locus90v1rpkm1700.85	nucleoside-diphosphate kinase NBR-A, putative|protein_coding|supercont1.684:87333-88186:1|gene:AAEL012359
		AGAP010874-RA	Locus4574v1rpkm22.27	P21-activated kinase, pak|protein_coding|supercont1.290:80094-121615:-1|gene:AAEL007931
		AGAP011715-RA	Locus4739v1rpkm21.39	pantothenate kinase|protein_coding|supercont1.693:247922-263270:1|gene:AAEL012409
		AGAP012096-RA	Locus3240v1rpkm34.12	phenylalanyl-tRNA synthetase mitochondrial|protein_coding|supercont1.104:188406-192592:1|gene:AAEL003994
		AGAP007642-RA	Locus2356v2rpkm14.16	phosphofructokinase|protein_coding|supercont1.225:181141-205961:-1|gene:AAEL006895
		AGAP002647-RA	Locus340v1rpkm404.36	phosphorylase kinase, gamma|protein_coding|supercont1.910:8305-48298:-1|gene:AAEL013755
		AGAP002748-RA	Locus9653v1rpkm9.57	protein kinase c|protein_coding|supercont1.17:1114738-1180292:-1|gene:AAEL000810
		AGAP004833-RA	Locus3645v1rpkm29.31	prp4|protein_coding|supercont1.332:982301-1002361:1|gene:AAEL008556
		AGAP007699-RC	Locus434v1rpkm330.17	ran|protein_coding|supercont1.387:294349-312812:1|gene:AAEL009287
		AGAP002219-RA	Locus713v62rpkm12.90_PRE	ras|protein_coding|supercont1.652:238649-248105:1|gene:AAEL012071
		AGAP004546-RA	Locus5908v1rpkm16.54	rbm25 protein|protein_coding|supercont1.133:1173411-1215775:-1|gene:AAEL004886
		AGAP001290-RA	Locus6199v1rpkm15.64	replication factor C large subunit, putative|protein_coding|supercont1.30:1273006-1288689:1|gene:AAEL001324
		AGAP005249-RA	Locus7146v1rpkm13.28	RNA binding motif protein|protein_coding|supercont1.106:369343-386569:-1|gene:AAEL004075
		AGAP011884-RA	Locus5703v1rpkm17.26	RNA-binding protein, putative|protein_coding|supercont1.333:912964-915182:-1|gene:AAEL008572
		AGAP009601-RA	Locus4686v1rpkm21.65	rrm/rnp domain|protein_coding|supercont1.366:1024210-1038254:-1|gene:AAEL009061
		AGAP002645-RA	Locus7300v1rpkm12.97	septin|protein_coding|supercont1.159:1269813-1273341:-1|gene:AAEL005493
		AGAP003174-RA	Locus6137v1rpkm15.85	serine/threonine protein kinase|protein_coding|supercont1.717:508496-534700:1|gene:AAEL012612
		AGAP012121-RA	Locus4063v1rpkm25.72	serine/threonine-protein kinase rio1 (rio kinase 1)|protein_coding|supercont1.624:272130-277647:1|gene:AAEL011857
		AGAP001526-RA	Locus3539v2rpkm25.29	serine/threonine-protein kinase rio2 (rio kinase 2)|protein_coding|supercont1.542:261037-263467:-1|gene:AAEL011114
		AGAP005322-RA	Locus3801v1rpkm28.00	srpk|protein_coding|supercont1.330:353649-368415:1|gene:AAEL008507
		AGAP002947-RA	Locus3790v1rpkm28.07	structural maintenance of chromosomes smc1|protein_coding|supercont1.175:1418946-1437740:-1|gene:AAEL005802
		AGAP008484-RA	Locus5194v1rpkm19.12	t-diRNAhydrouridine synthase|protein_coding|supercont1.51:2097202-2131943:-1|gene:AAEL002182
		AGAP003497-RA	Locus1576v1rpkm80.46	TAR DNA-binding protein 43|protein_coding|supercont3.549:69214-70836:-1|gene:CPIJ014288
		AGAP002490-RA	Locus2016v1rpkm61.13	transcriptional regulator ATRX (X-linked helicase II)|protein_coding|supercont1.23:1086273-1138836:1|gene:AAEL001141
		AGAP007894-RA	Locus3608v1rpkm29.74	translation elongation factor g|protein_coding|supercont1.888:324436-339724:1|gene:AAEL013636
		AGAP003003-RA	Locus2650v1rpkm44.60	tyrosyl-tRNA synthetase|protein_coding|supercont1.21:2611829-2620258:-1|gene:AAEL001044
		AGAP006755-RA	Locus3742v2rpkm19.42	U1 small nuclear ribonucleoprotein 70 kd|protein_coding|supercont1.570:389130-390489:1|gene:AAEL011340
		AGAP011872-RA	Locus3183v18rpkm10.13	ubiquitin-activating enzyme E1|protein_coding|supercont1.16:1645938-1666096:1|gene:AAEL000758
WD40	1.6	AGAP000479-RA	Locus6683v1rpkm14.31	PAF acetylhydrolase 45 kDa subunit, putative|protein_coding|supercont1.991:101281-102723:-1|gene:AAEL014037
		AGAP001090-RA	Locus9045v1rpkm10.32	hypothetical protein|protein_coding|supercont1.373:720453-787116:-1|gene:AAEL018172
		AGAP001146-RA	Locus7247v1rpkm13.10	conserved hypothetical protein|protein_coding|supercont1.116:981915-985089:-1|gene:AAEL004364
		AGAP002088-RA	Locus5489v1rpkm18.01	U3 small nucleolar RNA-associated protein homolog, putative|protein_coding|supercont1.8:2460670-2466261:-1|gene:AAEL000422
		AGAP002221-RA	Locus6250v1rpkm15.50	WD-repeat protein|protein_coding|supercont1.106:436974-480435:1|gene:AAEL004063
		AGAP003166-RA	Locus10695v1rpkm8.44	conserved hypothetical protein|protein_coding|supercont1.717:123330-151588:1|gene:AAEL012615
		AGAP004144-RA	Locus1245v1rpkm106.17	lysosomal trafficking regulator|protein_coding|supercont1.140:1355744-1362874:1|gene:AAEL005066
		AGAP004502-RA	Locus8v139rpkm12.59_PRE	protein phosphatase pp2a regulatory subunit b|protein_coding|supercont1.993:139279-224256:-1|gene:AAEL014042
		AGAP004557-RA	Locus6955v1rpkm13.66	WD-repeat protein|protein_coding|supercont1.388:737753-764806:-1|gene:AAEL009308
		AGAP004768-RB	Locus2523v1rpkm47.71	WD-repeat protein|protein_coding|supercont1.751:377125-398192:1|gene:AAEL012851
		AGAP005524-RB	Locus5766v1rpkm17.00	conserved hypothetical protein|protein_coding|supercont1.895:298707-314016:1|gene:AAEL013688
		AGAP006726-RA	Locus4572v1rpkm22.28	Carboxy/choline esterase Alpha Esterase|protein_coding|supercont1.142:547365-549531:-1|gene:AAEL005101
		AGAP007125-RA	Locus2966v1rpkm38.35	WD-repeat protein|protein_coding|supercont1.895:231397-242591:1|gene:AAEL013685
		AGAP007731-RA	Locus5820v1rpkm16.82	hypothetical protein|protein_coding|supercont1.38:2899748-2914507:1|gene:AAEL001647
		AGAP007948-RA	Locus6265v1rpkm15.46	conserved hypothetical protein|protein_coding|supercont1.213:311070-398864:1|gene:AAEL006610
		AGAP008003-RA	Locus8v175rpkm7.99_PRE	tgf-beta resistance-associated protein trag|protein_coding|supercont1.864:182395-238032:-1|gene:AAEL013534
		AGAP009046-RA	Locus4242v1rpkm24.33	conserved hypothetical protein|protein_coding|supercont1.264:1130473-1132104:-1|gene:AAEL007573
		AGAP009285-RA	Locus8564v1rpkm10.88	WD40 protein|protein_coding|supercont1.244:843506-907576:-1|gene:AAEL007245
		AGAP009615-RA	Locus8247v1rpkm11.33	conserved hypothetical protein|protein_coding|supercont1.122:1733287-1749174:-1|gene:AAEL004526
		AGAP010041-RA	Locus2255v1rpkm53.74	conserved hypothetical protein|protein_coding|supercont1.274:618583-647448:-1|gene:AAEL007694
		AGAP010173-RA	Locus7338v1rpkm12.90	receptor for activated protein kinase c (rack1)|protein_coding|supercont1.786:363861-371225:1|gene:AAEL013069
		AGAP010305-RA	Locus4421v1rpkm23.17	U3 small nucleolar RNA (U3 snoRNA) associated protein|protein_coding|supercont1.1226:107383-113084:1|gene:AAEL014704
		AGAP010453-RA	Locus5627v1rpkm17.51	conserved hypothetical protein|protein_coding|supercont1.603:172374-174824:1|gene:AAEL011696
		AGAP011814-RA	Locus1922v1rpkm64.59	receptor for activated C kinase, putative|protein_coding|supercont1.627:701855-704278:1|gene:AAEL011892
		AGAP011849-RA	Locus3162v1rpkm35.12	platelet-activating factor acetylhydrolase isoform 1b alpha subunit|protein_coding|supercont1.16:3833932-3855084:-1|gene:AAEL000770
		AGAP009222-RA	Locus6764v1rpkm14.10	hypothetical protein|protein_coding|supercont1.534:391640-395292:-1|gene:AAEL017566
		AGAP012140-RA	Locus310v1rpkm447.17	Eukaryotic translation initiation factor 3 subunit B (eIF3b)(Eukaryotic translation initiation factor 3 subunit 9)|protein_coding|supercont1.276:865914-870833:1|gene:AAEL007718
		AGAP007128-RA	Locus3185v1rpkm34.77	Ribosome biogenesis protein BOP1 homolog |protein_coding|supercont1.24:3518962-3533924:1|gene:AAEL001169
		AGAP007244-RA	Locus5794v1rpkm16.92	Ribosome biogenesis protein WDR12 homolog |protein_coding|supercont1.139:509949-532148:1|gene:AAEL005041
		AGAP003857-RA	Locus2055v1rpkm59.91	ubiquitin-conjugating enzyme rad6|protein_coding|supercont1.49:1066628-1103153:1|gene:AAEL002118

## Sheet: 24 h Up--uncategorized
Functional cluster	Enrichment value	An. gambiae ortholog	Ae. albopictus ID	Function
RAS GTPase	1.86	AGAP011730-RA	Locus2815v1rpkm41.39	ADP-ribosylation factor, arf|protein_coding|supercont1.1027:16890-39027:1|gene:AAEL014177
		AGAP006890-RB	Locus2221v1rpkm54.98	ADP-ribosylation factor, arf|protein_coding|supercont1.134:1024373-1037993:1|gene:AAEL004913
		AGAP007307-RA	Locus6108v3rpkm4.00	cAMP-dependent rap1 guanine-nucleotide exchange factor|protein_coding|supercont1.471:500458-865741:1|gene:AAEL010328
		AGAP006279-RA	Locus1966v1rpkm63.18	Cdc42 protein, putative|protein_coding|supercont1.585:691891-712822:-1|gene:AAEL011500
		AGAP006992-RA	Locus1978v1rpkm62.68	conserved hypothetical protein|protein_coding|supercont1.175:92613-157917:-1|gene:AAEL005795
		AGAP006088-RA	Locus1135v1rpkm116.84	conserved hypothetical protein|protein_coding|supercont1.27:3718707-3747255:-1|gene:AAEL001241
		AGAP006608-RA	Locus7304v1rpkm12.96	conserved hypothetical protein|protein_coding|supercont1.796:224911-257076:1|gene:AAEL013143
		AGAP003018-RA	Locus1248v1rpkm106.09	dynamin|protein_coding|supercont1.247:1451712-1517888:1|gene:AAEL007288
		AGAP005294-RB	Locus2337v1rpkm51.65	GTP binding protein|protein_coding|supercont1.140:2124139-2153337:-1|gene:AAEL005071
		AGAP012095-RA	Locus2796v1rpkm41.84	GTP-binding protein alpha subunit, gna|protein_coding|supercont1.104:118988-137324:1|gene:AAEL003989
		AGAP005160-RB	Locus508v4rpkm14.05_PRE	GTPase_rho|protein_coding|supercont1.796:49844-101270:1|gene:AAEL013139
		AGAP005160-RC	Locus508v2rpkm18.69_PRE	GTPase_rho|protein_coding|supercont1.796:49937-101270:1|gene:AAEL013139
		AGAP005160-RE	Locus508v1rpkm280.28	GTPase_rho|protein_coding|supercont1.796:78697-101270:1|gene:AAEL013139
		AGAP000932-RA	Locus6022v1rpkm16.19	guanine-nucleotide exchange factor c3g|protein_coding|supercont1.930:326796-365917:1|gene:AAEL013817
		AGAP012348-RA	Locus2001v2rpkm56.05	hypothetical protein|protein_coding|supercont1.107:533230-556096:1|gene:AAEL018310
		AGAP006107-RC	Locus3241v7rpkm13.41	hypothetical protein|protein_coding|supercont1.879:123852-125642:1|gene:AAEL017108
		AGAP010083-RA	Locus3589v1rpkm30.00	JAKSTAT pathway signalling Transmembrane Receptor Domeless.|protein_coding|supercont1.701:130305-145967:1|gene:AAEL012471
		AGAP006159-RA	Locus3999v1rpkm26.35	low-Mr GTP-binding protein Rab31, putative|protein_coding|supercont1.547:13667-54126:1|gene:AAEL011171
		AGAP008330-RA	Locus3282v1rpkm33.40	mmr1/hsr1 GTP binding protein|protein_coding|supercont1.776:265180-279046:-1|gene:AAEL013017
		AGAP004769-RA	Locus75v11rpkm20.52_PRE	MRAS2, putative|protein_coding|supercont1.83:492339-510590:1|gene:AAEL003306
		AGAP007512-RB	Locus5289v1rpkm18.76	phosphatidylinositol 4-kinase|protein_coding|supercont1.387:338204-353783:-1|gene:AAEL009294
		AGAP011363-RA	Locus1149v1rpkm116.06	rab6|protein_coding|supercont1.189:76705-146447:-1|gene:AAEL006091
		AGAP012108-RA	Locus1111v1rpkm119.71	ral|protein_coding|supercont1.1251:61467-102875:-1|gene:AAEL014749
		AGAP004146-RA	Locus734v2rpkm30.93	ras-related protein Rab-1A, putative|protein_coding|supercont1.140:1254787-1287095:1|gene:AAEL005069
		AGAP005393-RA	Locus920v1rpkm149.05	ras-related protein Rab-2A, putative|protein_coding|supercont1.134:755967-773027:-1|gene:AAEL004902
		AGAP001617-RB	Locus1023v4rpkm10.59_PRE	ras-related protein Rab-7|protein_coding|supercont1.88:2376006-2408014:1|gene:AAEL003503
		AGAP001211-RA	Locus5416v2rpkm15.45	ras-related protein Rab-8A, putative|protein_coding|supercont1.458:332440-378470:-1|gene:AAEL010170
		AGAP002812-RA	Locus8217v4rpkm0.88_PRE	ras|protein_coding|supercont1.49:2715474-2732036:1|gene:AAEL002119
		AGAP006474-RA	Locus8843v5rpkm6.81	rhoGTPase|protein_coding|supercont1.92:197656-236781:1|gene:AAEL003587
		AGAP006044-RA	Locus2488v2rpkm11.70	serine/threonine protein kinase|protein_coding|supercont1.210:200307-236406:1|gene:AAEL006539
		AGAP001219-RA	Locus266v2rpkm502.42	tubulin alpha chain|protein_coding|supercont1.215:571537-574025:1|gene:AAEL006642
		AGAP005293-RB	Locus918v1rpkm149.85	tubulin beta chain|protein_coding|supercont1.140:2231271-2283895:-1|gene:AAEL005052
		AGAP010510-RA	Locus2278v1rpkm53.12	tubulin beta chain|protein_coding|supercont1.69:2137920-2144560:1|gene:AAEL002848
		AGAP010710-RA	Locus4777v1rpkm21.13	tyrosine-protein kinase shark|protein_coding|supercont1.345:267967-292074:-1|gene:AAEL008732
		AGAP010292-RA	Locus8050v3rpkm7.56	vav1|protein_coding|supercont1.701:51250-87032:-1|gene:AAEL012473
LisH dimerisation motif	1.73	AGAP004332-RA	Locus2168v1rpkm56.56	erythroblast macrophage protein emp|protein_coding|supercont1.155:1065525-1106306:1|gene:AAEL005410
		AGAP005063-RA	Locus2101v9rpkm11.33	conserved hypothetical protein|protein_coding|supercont1.338:525800-594918:-1|gene:AAEL008645
		AGAP006042-RB	Locus1983v1rpkm62.55	WD-repeat protein|protein_coding|supercont1.210:298140-334478:1|gene:AAEL006552
		AGAP010909-RA	Locus1836v1rpkm68.07	single stranded DNA binding protein|protein_coding|supercont1.18:3100645-3199923:-1|gene:AAEL000888
		AGAP011892-RA	Locus5152v1rpkm19.31	conserved hypothetical protein|protein_coding|supercont1.394:624580-645755:1|gene:AAEL009407

## Sheet: 24 h Down--uncategorized
Functional cluster	Enrichment value	An. gambiae ortholog	Ae. albopictus ID	Function
WD40 repeat	1.98	AGAP009700-RA	Locus4009v1rpkm26.23	COMPASS component SWD2, putative|protein_coding|supercont1.25:1732814-1734469:-1|gene:AAEL001211
		AGAP001146-RA	Locus7247v1rpkm13.10	conserved hypothetical protein|protein_coding|supercont1.116:981915-985089:-1|gene:AAEL004364
		AGAP009615-RA	Locus8247v1rpkm11.33	conserved hypothetical protein|protein_coding|supercont1.122:1733287-1749174:-1|gene:AAEL004526
		AGAP006889-RA	Locus5028v1rpkm19.90	conserved hypothetical protein|protein_coding|supercont1.134:922571-939625:1|gene:AAEL004896
		AGAP007948-RA	Locus6265v1rpkm15.46	conserved hypothetical protein|protein_coding|supercont1.213:311070-398864:1|gene:AAEL006610
		AGAP004190-RA	Locus6543v1rpkm14.71	conserved hypothetical protein|protein_coding|supercont1.2350:2488-4487:1|gene:AAEL015455
		AGAP009046-RA	Locus4242v1rpkm24.33	conserved hypothetical protein|protein_coding|supercont1.264:1130473-1132104:-1|gene:AAEL007573
		AGAP010453-RA	Locus5627v1rpkm17.51	conserved hypothetical protein|protein_coding|supercont1.603:172374-174824:1|gene:AAEL011696
		AGAP003166-RA	Locus10695v1rpkm8.44	conserved hypothetical protein|protein_coding|supercont1.717:123330-151588:1|gene:AAEL012615
		AGAP005524-RB	Locus5766v1rpkm17.00	conserved hypothetical protein|protein_coding|supercont1.895:298707-314016:1|gene:AAEL013688
		AGAP008660-RA	Locus4484v1rpkm22.82	cyclophilin|protein_coding|supercont1.231:427583-439649:1|gene:AAEL007008
		AGAP012140-RA	Locus310v1rpkm447.17	Eukaryotic translation initiation factor 3 subunit B (eIF3b)(Eukaryotic translation initiation factor 3 subunit 9)|protein_coding|supercont1.276:865914-870833:1|gene:AAEL007718
		AGAP006607-RA	Locus279v1rpkm517.14	Eukaryotic translation initiation factor 3 subunit I (eIF3i)|protein_coding|supercont1.796:143067-173456:-1|gene:AAEL013144
		AGAP004280-RA	Locus5475v1rpkm18.06	groucho protein (enhancer of split)|protein_coding|supercont1.477:222155-283029:1|gene:AAEL010433
		AGAP004144-RA	Locus1245v1rpkm106.17	lysosomal trafficking regulator|protein_coding|supercont1.140:1355744-1362874:1|gene:AAEL005066
		AGAP012373-RA	Locus1571v1rpkm81.06	mitotic checkpoint protein and poly(a)+ RNA export protein|protein_coding|supercont1.233:1308126-1318239:1|gene:AAEL007066
		AGAP011387-RA	Locus3422v1rpkm31.71	PAF acetylhydrolase 45 kDa subunit, putative|protein_coding|supercont1.1020:129954-150698:-1|gene:AAEL014159
		AGAP000479-RA	Locus6683v1rpkm14.31	PAF acetylhydrolase 45 kDa subunit, putative|protein_coding|supercont1.991:101281-102723:-1|gene:AAEL014037
		AGAP000444-RA	Locus1383v1rpkm94.01	Probable cytosolic iron-sulfur protein assembly protein Ciao1 |protein_coding|supercont1.71:1695035-1696668:1|gene:AAEL002912
		AGAP004502-RA	Locus8v139rpkm12.59_PRE	protein phosphatase pp2a regulatory subunit b|protein_coding|supercont1.993:139279-224256:-1|gene:AAEL014042
		AGAP010173-RA	Locus7338v1rpkm12.90	receptor for activated protein kinase c (rack1)|protein_coding|supercont1.786:363861-371225:1|gene:AAEL013069
		AGAP007128-RA	Locus3185v1rpkm34.77	Ribosome biogenesis protein BOP1 homolog |protein_coding|supercont1.24:3518962-3533924:1|gene:AAEL001169
		AGAP007244-RA	Locus5794v1rpkm16.92	Ribosome biogenesis protein WDR12 homolog |protein_coding|supercont1.139:509949-532148:1|gene:AAEL005041
		AGAP008003-RA	Locus8v175rpkm7.99_PRE	tgf-beta resistance-associated protein trag|protein_coding|supercont1.864:182395-238032:-1|gene:AAEL013534
		AGAP010305-RA	Locus4421v1rpkm23.17	U3 small nucleolar RNA (U3 snoRNA) associated protein|protein_coding|supercont1.1226:107383-113084:1|gene:AAEL014704
		AGAP002088-RA	Locus5489v1rpkm18.01	U3 small nucleolar RNA-associated protein homolog, putative|protein_coding|supercont1.8:2460670-2466261:-1|gene:AAEL000422
		AGAP003857-RA	Locus2055v1rpkm59.91	ubiquitin-conjugating enzyme rad6|protein_coding|supercont1.49:1066628-1103153:1|gene:AAEL002118
		AGAP010693-RA	Locus12186v1rpkm7.04	WD-repeat protein|protein_coding|supercont1.102:2650511-2652558:1|gene:AAEL003975
		AGAP002221-RA	Locus6250v1rpkm15.50	WD-repeat protein|protein_coding|supercont1.106:436974-480435:1|gene:AAEL004063
		AGAP004557-RA	Locus6955v1rpkm13.66	WD-repeat protein|protein_coding|supercont1.388:737753-764806:-1|gene:AAEL009308
		AGAP005320-RA	Locus4636v1rpkm21.86	WD-repeat protein|protein_coding|supercont1.672:528336-542250:-1|gene:AAEL012260
		AGAP004768-RB	Locus2523v1rpkm47.71	WD-repeat protein|protein_coding|supercont1.751:377125-398192:1|gene:AAEL012851
		AGAP007125-RA	Locus2966v1rpkm38.35	WD-repeat protein|protein_coding|supercont1.895:231397-242591:1|gene:AAEL013685
