# Supplementary material for: A de novo transcriptome of the Malpighian tubules in non-blood-fed and blood-fed Asian tiger mosquitoes Aedes albopictus: insights into diuresis, detoxification, and blood meal processing
Source: PeerJ. 2016 Mar 10;4:e1784. doi: 10.7717/peerj.1784 (PMC4793337; doi:10.7717/peerj.1784)
Supplement: Table S8 — Transcripts encoding mechanisms of ion and water transport and ATP synthesis are found in Sheets 1 and 2, respectively. [file peerj-04-1784-s009.xls]

## Sheet: NBF Active Transport
	Ae. albopictus transcript ID	Sequence desc.	Ae. aegypti ortholog	Mean RPKM value
V-type H+-ATPase subunits	Locus135v1rpkm1149.21	V1 subunit G	AAEL012819-RA	898.116
	Locus166v5rpkm67.43_PRE	V1 subunit E	AAEL012035-RA	848.256
	Locus108v1rpkm1427.70	V1 subunit D	AAEL009808-RA	691.944
	Locus284v3rpkm267.66	V1 subunit A	AAEL008787-RA	646.664
	Locus226v4rpkm43.26_PRE	V0 subunit a	AAEL006390-RA	622.883
	Locus298v6rpkm4.83_PRE	V1 subunit B	AAEL005798-RA	591.92
	Locus216v3rpkm58.09_PRE	Accessory S1 subunit	AAEL007777-RA	577.838
	Locus202v2rpkm260.00	V0 subunit d	AAEL011025-RA	436.57
	Locus210v1rpkm664.44	V1 subunit H	AAEL006516-RA	430.242
	Locus106v22rpkm44.65_PRE	V0 subunit c	AAEL000291-RA	413.745
	Locus520v1rpkm269.85	V1 subunit C	AAEL005173-RA	349.484
	Locus219v2rpkm212.54	V1 subunit F	AAEL002464-RA	314.967
	Locus470v5rpkm21.61_PRE	V0 subunit c''	AAEL012113-RA	170.276
	Locus504v1rpkm282.89	V0 subunit e	AAEL010819-RA	154.966
	Locus504v5rpkm39.79	V0 subunit e	AAEL010819-RB	147.698
	Locus1717v2rpkm42.04	V0 subunit a	AAEL003743-RA	40.2091
	Locus3892v2rpkm21.32	V0 subunit a	AAEL014053-RA	35.6745
	Locus1392v1rpkm93.24	V1 subunit G	AAEL007184-RA	25.9573
Na,K-ATPase subunits	Locus530v4rpkm26.73	NKA-b subunit	AAEL010148-RA	285.825
	Locus306v35rpkm5.85_PRE	NKA-a subunit	AAEL012062-RB	117.673
	Locus306v39rpkm5.56_PRE	NKA-a subunit	AAEL012062-RA	77.229
	Locus4772v1rpkm21.19	NKA-b subunit	AAEL010145-RC	8.98622
	Locus8742v1rpkm10.68	NKA-b subunit	AAEL010783-RA	3.36731
Cation proton antiporters	Locus8v325rpkm1.41_PRE	NHE2	AAEL001503-RA	66.906
	Locus684v1rpkm201.79	NHA2	AAEL000137-RA	53.0291
	Locus1769v1rpkm71.06	NHE1	AAEL004485-RA	21.0469
	Locus15496v1rpkm4.20	NHA1	AAEL011109-RA	5.38099
	Locus5921v1rpkm16.50	NHE3	AAEL002051-RA	4.89842
Inward rectifier K+ (Kir) channel subunits	Locus1830v3rpkm27.44	Kir3	AAEL001646-RA	62.0711
	Locus635v3rpkm40.69	Kir2B	AAEL008931-RA	55.5552
	Locus2537v1rpkm47.38	Kir1	AAEL008932-RA	12.7633
	Locus6742v2rpkm11.37	Kir2A-a	AAEL008928-RC	6.09929
	Locus6742v3rpkm8.60	Kir2A-c	AAEL008928-RB	5.15564
Cation Chloride Cotransporters (SLC12-like)
	Locus4928v1rpkm20.42	CIP	AAEL013092-RA	12.2882
	Locus3196v1rpkm34.58	NKCC1	AAEL006180-RA	10.9197
	Locus6488v1rpkm14.85	NCC	AAEL009888-RA	6.36745
	Locus13881v1rpkm5.59	KCC1	AAEL011792-RA	2.27537
HCO3- Transporters (SLC4-like)
	Locus2446v1rpkm49.29	AE	AAEL001269-RA	44.4863
	Locus10609v1rpkm8.51	NDAE-B	AAEL0107038 (EU719196)	1.3916
Chloride Channels (ClCs)	Locus1432v1rpkm89.80	ClC-b	AAEL007547-RA	63.7314
	Locus1342v1rpkm97.43	ClC-c	AAEL001752-RB	40.4567
	Locus3748v2rpkm21.91	ClC-a1	AAEL005950-RC	19.6749
	Locus3748v4rpkm10.36	ClC-a2	AAEL005950-RA	19.4736
Other ClCs	Locus1849v1rpkm67.52	ClIC-1 (Chloride intracellular channel)	AAEL007761-RA	31.9688
	Locus4240v1rpkm24.37	Bestrophin	AAEL003145-RA	9.14301
Pickpocket Na channels (NaC)
Pickpocket Na channel (NaC)	Locus111v76rpkm11.93_PRE	NaC (pickpocket)	AAEL006613-RA	47.4086
Aquaporins (AQP)	Locus159v1rpkm983.12	AQP4	AAEL005001-RA	371.64
	Locus715v1rpkm192.80	AQP1	AAEL003512-RA	185.754
	Locus756v1rpkm182.80	AQP2	AAEL003550-RA	172.94
	Locus441v1rpkm325.16	AQP5-c	AAEL005008-RC	92.3568
	Locus441v2rpkm228.13	AQP5-b	AAEL005008-RB	76.0809
Innexins (Inx)	Locus623v1rpkm223.13	inx2	AAEL014847-RA	74.5614
	Locus2631v2rpkm33.34	inx3	AAEL011248-RA	48.9787
	Locus2640v1rpkm45.00	inx7	AAEL008588-RA	22.4902
	Locus3679v1rpkm29.04	inx1	AAEL014846-RA	7.62991
Carbonic anhydrases (CAs)	Locus1101v1rpkm120.38	CA11	AAEL005520-RB	33.1623
	Locus4464v1rpkm22.94	CA9	AAEL004930-RA	11.0291
	Locus1907v1rpkm65.09	CA7	AAEL010893-RB	10.5525
	Locus4164v1rpkm24.97	b-CA	AAEL000816-RA	6.43459
	Locus12841v1rpkm6.45	CA6	AAEL008828-RA	3.31534
	Locus10433v1rpkm8.70	CA4	AGAP007550-RB	2.07516
	Locus16592v1rpkm3.05	CA10	AAEL009330-RA	2.05854

## Sheet: ATP Synthesis Table
	Ae. albopictus transcript IDAe. albopictus transcript IDAe. albopictus transcript ID	Sequence desc.	Ae. aegypti orthologAe. aegypti orthologAe. aegypti ortholog	Mean RPKM value
Complex I of electron transport chain (ETC)	Locus131v2rpkm131.01	NADH dehydrogenase subunit 4|protein_coding|Mt:8027-9370:-1|gene:AAEL018680	AAEL018680-RA	505.397
	Locus144v1rpkm1100.04	NADH:ubiquinone dehydrogenase, putative|protein_coding|supercont1.70:828269-838194:1|gene:AAEL002881	AAEL002881-RA	412.485
	Locus199v1rpkm726.71	NADH:ubiquinone dehydrogenase, putative|protein_coding|supercont1.24:2382017-2393694:1|gene:AAEL001164	AAEL001164-RA	220.494
	Locus217v1rpkm646.89	NADH-ubiquinone oxidoreductase sgdh subunit|protein_coding|supercont1.368:1001974-1002850:1|gene:AAEL009078	AAEL009078-RA	203.741
	Locus257v1rpkm555.80	NADH-ubiquinone oxidoreductase ashi subunit|protein_coding|supercont1.20:2776013-2787529:1|gene:AAEL000986	AAEL000986-RB	182.811
	Locus278v1rpkm517.65	NADH:ubiquinone dehydrogenase, putative|protein_coding|supercont1.464:19524-31564:-1|gene:AAEL010230	AAEL010230-RA	163.075
	Locus308v1rpkm455.48	mitochondrial NADH:ubiquinone oxidoreductase B16.6 subunit, putative|protein_coding|supercont1.170:42884-43684:-1|gene:AAEL005693	AAEL005693-RB	158.347
	Locus1314v3rpkm0.00_PRE	NADH-ubiquinone oxidoreductase 24 kda subunit|protein_coding|supercont1.160:786975-799419:1|gene:AAEL005508	AAEL005508-RA	154.74
	Locus320v1rpkm435.11	NADH-ubiquinone oxidoreductase fe-s protein 2 (ndufs2)|protein_coding|supercont1.574:339418-341170:1|gene:AAEL011381	AAEL011381-RA	149.719
	Locus319v1rpkm435.17	NADH:ubiquinone dehydrogenase, putative|protein_coding|supercont1.69:394573-395302:-1|gene:AAEL002825	AAEL002825-RA	146.875
	Locus307v1rpkm456.08	NADH dehydrogenase, putative|protein_coding|supercont1.74:1420932-1421552:-1|gene:AAEL003011	AAEL003011-RA	144.247
	Locus345v1rpkm402.39	NADH dehydrogenase, putative|protein_coding|supercont1.233:1317151-1318690:-1|gene:AAEL007054	AAEL007054-RA	142.922
	Locus267v1rpkm530.96	NADH:ubiquinone dehydrogenase, putative|protein_coding|supercont1.640:10939-12201:-1|gene:AAEL011992	AAEL011992-RB	140.517
	Locus169v1rpkm882.72	NADH dehydrogenase subunit 2|protein_coding|Mt:70-1095:1|gene:AAEL018658	AAEL018658-RA	122.226
	Locus386v1rpkm361.03	NADH-ubiquinone oxidoreductase flavoprotein 1 (ndufv1)|protein_coding|supercont1.274:702726-730137:1|gene:AAEL007681	AAEL007681-RA	121.731
	Locus384v1rpkm363.64	NADH dehydrogenase, putative|protein_coding|supercont1.328:822888-832302:-1|gene:AAEL008490	AAEL008490-RA	120.817
	Locus390v1rpkm354.30	NADH dehydrogenase, putative|protein_coding|supercont1.544:183562-207536:1|gene:AAEL011157	AAEL011157-RA	119.577
	Locus397v1rpkm350.40	NADH dehydrogenase, putative|protein_coding|supercont1.86:474683-475387:1|gene:AAEL003423	AAEL003423-RA	118.054
	Locus401v1rpkm347.12	NADH dehydrogenase, putative|protein_coding|supercont1.132:1221353-1223490:1|gene:AAEL004829	AAEL004829-RA	109.149
	Locus433v1rpkm330.87	mitochondrial NADH:ubiquinone oxidoreductase B14.7 subunit, putative|protein_coding|supercont1.948:141738-163106:1|gene:AAEL013876	AAEL013876-RA	108.858
	Locus292v1rpkm484.82	NADH dehydrogenase, putative|protein_coding|supercont1.495:150064-150605:1|gene:AAEL010673	AAEL010673-RA	106.941
	Locus409v1rpkm342.54	NADH dehydrogenase, putative|protein_coding|supercont1.2:5518950-5523843:-1|gene:AAEL000138	AAEL000138-RA	103.136
	Locus462v1rpkm306.33	NADH ubiquinone oxidoreductase subunit, putative|protein_coding|supercont1.25:3525961-3526677:1|gene:AAEL001210	AAEL001210-RA	102.105
	Locus664v2rpkm94.65	mitochondrial NADH:ubiquinone oxidoreductase ESSS subunit, putative|protein_coding|supercont1.293:969699-970500:-1|gene:AAEL008002	AAEL008002-RA	101.729
	Locus289v1rpkm489.77	NADH dehydrogenase subunit 5|protein_coding|Mt:6213-7955:-1|gene:AAEL018678	AAEL018678-RA	99.2564
	Locus486v1rpkm293.49	NADH:ubiquinone dehydrogenase, putative|protein_coding|supercont1.1326:52902-64889:-1|gene:AAEL014889	AAEL014889-RA	94.2882
	Locus495v1rpkm289.69	NADH-ubiquinone oxidoreductase 39 kda subunit|protein_coding|supercont1.394:113519-126032:-1|gene:AAEL009414	AAEL009414-RA	92.2359
	Locus540v1rpkm257.04	NADH-ubiquinone oxidoreductase 42 kda subunit|protein_coding|supercont1.766:104951-117484:1|gene:AAEL012950	AAEL012950-RA	87.7466
	Locus281v2rpkm5.23_PRE	NADH-ubiquinone oxidoreductase subunit B14.5b|protein_coding|supercont1.181:1142604-1161685:-1|gene:AAEL005946	AAEL005946-RA	87.3632
	Locus636v1rpkm217.89	NADH:ubiquinone dehydrogenase, putative|protein_coding|supercont1.908:261560-263152:-1|gene:AAEL013744	AAEL013744-RA	81.1997
	Locus576v1rpkm239.08	NADH dehydrogenase iron-sulfur protein 8, mitochondrial precursor|protein_coding|supercont3.1245:29846-35155:-1|gene:CPIJ018590	CPIJ018590-RA	79.5824
	Locus1941v5rpkm22.12	NADH-ubiquinone oxidoreductase|protein_coding|supercont1.710:526674-553745:1|gene:AAEL012552	AAEL012552-RA	43.1808
	Locus1559v1rpkm81.77	electron transfer flavoprotein-ubiquinone oxidoreductase|protein_coding|supercont1.261:445017-451145:-1|gene:AAEL007526	AAEL007526-RB	37.6622
	Locus275v22rpkm1.69_PRE	mitochondrial NADH:ubiquinone oxidoreductase B16.6 subunit, putative|protein_coding|supercont1.162:491740-492894:1|gene:AAEL005538	AAEL005538-RA	6.73342
Complex II of ETC	Locus302v1rpkm459.02	succinate dehydrogenase|protein_coding|supercont1.353:341260-342194:1|gene:AAEL008871	AAEL008871-RA	151.121
	Locus337v1rpkm408.40	succinate dehydrogenase|protein_coding|supercont1.490:280655-304189:1|gene:AAEL010608	AAEL010608-RA	136.092
	Locus429v1rpkm331.54	succinate dehydrogenase|protein_coding|supercont1.471:882299-889743:-1|gene:AAEL010330	AAEL010330-RA	115.768
	Locus940v1rpkm146.55	Succinate dehydrogenase assembly factor 2, mitochondrial Precursor (SDH assembly factor 2)(Succinate dehydrogenase subunit 5, mitochondrial)|protein_coding|supercont1.177:186033-186763:1|gene:AAEL005866	AAEL005866-RA	59.1161
	Locus6558v1rpkm14.67	succinate dehydrogenase, putative|protein_coding|supercont1.484:912453-913633:-1|gene:AAEL010519	AAEL010519-RA	5.80823
Complex III of ETC	Locus103v14rpkm83.08_PRE	cytochrome b|protein_coding|Mt:10323-11457:1|gene:AAEL018685	AAEL018685-RA	6178.13
	Locus290v4rpkm122.02	cytochrome B5 (cytb5)|protein_coding|supercont1.447:602854-616327:1|gene:AAEL010017	AAEL010017-RA	181.1
	Locus972v1rpkm141.63	cytochrome B561|protein_coding|supercont1.562:667367-705845:1|gene:AAEL011281	AAEL011281-RA	84.0762
	Locus671v1rpkm207.78	cytochrome B561|protein_coding|supercont1.747:752753-784313:-1|gene:AAEL012832	AAEL012832-RA	60.781
	Locus988v1rpkm137.71	cytochrome b5, putative|protein_coding|supercont1.120:927845-932206:1|gene:AAEL004450	AAEL004450-RB	51.318
	Locus988v2rpkm124.14	cytochrome b5, putative|protein_coding|supercont1.120:927845-931663:1|gene:AAEL004450	AAEL004450-RA	36.6284
	Locus671v2rpkm145.24	cytochrome B561|protein_coding|supercont1.747:752753-784313:-1|gene:AAEL012832	AAEL012832-RB	33.6736
Complex IV of ETC	Locus12v3rpkm507.37_PRE	cytochrome c oxidase subunit I|protein_coding|Mt:1298-2834:1|gene:AAEL018662	AAEL018662-RA	3927.83
	Locus12v8rpkm19.92_PRE	cytochrome c oxidase subunit II|protein_coding|Mt:2903-3587:1|gene:AAEL018664	AAEL018664-RA	914.483
	Locus548v1rpkm254.52	cytochrome c oxidase subunit III|protein_coding|Mt:4583-5370:1|gene:AAEL018669	AAEL018669-RA	792.663
	Locus112v1rpkm1334.86	cytochrome c oxidase, subunit VB, putative|protein_coding|supercont1.775:78487-90065:-1|gene:AAEL013007	AAEL013007-RA	548.547
	Locus229v3rpkm14.60_PRE	cytochrome c oxidase subunit iv|protein_coding|supercont1.144:81906-102315:-1|gene:AAEL005170	AAEL005170-RA	517.812
	Locus81v1rpkm1908.86	cytochrome c oxidase,-subunit VIb, putative|protein_coding|supercont1.354:76286-76546:1|gene:AAEL008880	AAEL008880-RA	487.839
	Locus126v1rpkm1220.39	cytochrome c oxidase, subunit VIIC, putative|protein_coding|supercont1.66:2807930-2808566:1|gene:AAEL002737	AAEL002737-RA	459.301
	Locus120v1rpkm1278.10	cytochrome c oxidase, subunit VIIA, putative|protein_coding|supercont1.278:1400634-1401827:-1|gene:AAEL007752	AAEL007752-RA	361.485
	Locus111v1rpkm1346.94	cytochrome c oxidase, subunit VIA, putative|protein_coding|supercont1.82:1176518-1177108:-1|gene:AAEL003234	AAEL003234-RA	214.387
	Locus126v2rpkm93.32_PRE	cytochrome c oxidase, subunit VIIC, putative|protein_coding|supercont1.66:2807930-2808566:1|gene:AAEL002737	AAEL002737-RB	163.142
	Locus649v1rpkm213.62	cytochrome c oxidase polypeptide|protein_coding|supercont1.1350:13402-14252:-1|gene:AAEL014944	AAEL014944-RA	80.6139
	Locus480v1rpkm295.43	cytochrome c oxidase,-subunit VIb, putative|protein_coding|supercont1.354:67239-67502:1|gene:AAEL008887	AAEL008887-RA	74.3111
	Locus2519v1rpkm47.81	cytochrome c oxidase assembly protein cox11|protein_coding|supercont1.220:271953-273469:1|gene:AAEL006779	AAEL006779-RA	14.7321
	Locus3839v1rpkm27.64	cytochrome c oxidase assembly protein cox15|protein_coding|supercont1.695:579899-581996:1|gene:AAEL012426	AAEL012426-RA	11.2723
F-type ATP Synthase subunits	Locus548v4rpkm36.26	ATP synthase F0 subunit 6|protein_coding|Mt:3899-4579:1|gene:AAEL018668	AAEL018668-RA	2013.25
	Locus49v1rpkm2922.85	ATP synthase alpha subunit mitochondrial|protein_coding|supercont1.662:86795-99335:-1|gene:AAEL012175	AAEL012175-RA	1013.63
	Locus119v9rpkm30.74_PRE	ATP synthase F0 subunit C2, ATPase subunit, putative|protein_coding|supercont1.733:275383-293284:-1|gene:AAEL012740	AAEL012740-RA	810.686
	Locus119v8rpkm56.33_PRE	ATP synthase F0 subunit C2, putative|protein_coding|supercont1.197:5380-12964:-1|gene:AAEL006256	AAEL006256-RA	743.646
	Locus92v1rpkm1676.99	mitochondrial F0 ATP synthase D chain, putative|protein_coding|supercont1.119:444912-457602:-1|gene:AAEL004423	AAEL004423-RA	626.735
	Locus133v2rpkm1062.86	ATP synthase beta subunit|protein_coding|supercont1.85:595731-597586:-1|gene:AAEL003393	AAEL003393-RA	529.163
	Locus133v1rpkm1162.04	ATP synthase beta subunit|protein_coding|supercont1.69:132740-149924:-1|gene:AAEL002827	AAEL002827-RA	494.369
	Locus269v1rpkm528.78	ATP synthase gamma subunit|protein_coding|supercont1.352:639485-650952:1|gene:AAEL008848	AAEL008848-RA	352.833
	Locus453v1rpkm314.87	ATP synthase delta chain, mitochondrial|protein_coding|supercont1.59:964348-972673:1|gene:AAEL002504	AAEL002504-RB	212.41
	Locus152v1rpkm1029.59	mitochondrial ATP synthase b chain|protein_coding|supercont1.164:50374-59459:-1|gene:AAEL005610	AAEL005610-RA	212.096
	Locus371v1rpkm377.46	ATP synthase delta chain|protein_coding|supercont1.510:118360-139285:1|gene:AAEL010823	AAEL010823-RA	207.876
	Locus2891v1rpkm39.96	ATP synthase coupling factor B, putative|protein_coding|supercont1.349:629555-630430:1|gene:AAEL008790	AAEL008790-RA	13.6238
ATP/ADP Transport	Locus1v1rpkm15043.50	ADP,ATP carrier protein|protein_coding|supercont1.132:1668790-1683162:1|gene:AAEL004855	AAEL004855-RA	4523.34
	Locus139v1rpkm1134.94	voltage-dependent anion-selective channel|protein_coding|supercont1.44:689818-696221:-1|gene:AAEL001872	AAEL001872-RA	180.07
