# Supplementary material for: A de novo transcriptome of the Malpighian tubules in non-blood-fed and blood-fed Asian tiger mosquitoes Aedes albopictus: insights into diuresis, detoxification, and blood meal processing
Source: PeerJ. 2016 Mar 10;4:e1784. doi: 10.7717/peerj.1784 (PMC4793337; doi:10.7717/peerj.1784)
Supplement: Table S9 — Transcripts encoding mechanisms of ion/water transport and ATP synthesis are found in Sheets 1 and 2, respectively. Transcripts encoding GPCRs and putative transmembrane septate junctional proteins are found in Sheets 3 and 4, respectively. [file peerj-04-1784-s010.xls]

## Sheet: Diuresis heat map
	Sequence name	Sequence desc.	Hit desc.	3h BF	12h BF	24h BF
V-type H+-ATPase subunits	Locus135v1rpkm1149.21	V-type proton ATPase V1 subunit G; vacuolar ATP synthase subunit g|protein_coding|supercont1.744:232980-241703:1|gene:AAEL012819	AAEL012819-RA	-0.895317	-1.10142	-1.50152
	Locus166v5rpkm67.43_PRE	V-type proton ATPase V1 subunit E; vacuolar ATP synthase subunit e|protein_coding|supercont1.646:107556-118880:-1|gene:AAEL012035	AAEL012035-RA	-0.876336	-1.40422	-1.39876
	Locus108v1rpkm1427.70	V-type proton ATPase V1 subunit D; ATP synthase subunit d|protein_coding|supercont1.430:432423-461175:1|gene:AAEL009808	AAEL009808-RA	-0.840025	-0.965004	-1.71925
	Locus284v3rpkm267.66	V-type proton ATPase V1 subunit A (V-ATPase subunit A)(EC 3.6.3.14)(Vacuolar proton pump subunit alpha)(V-ATPase 69 kDa subunit)|protein_coding|supercont1.349:698540-712036:1|gene:AAEL008787	AAEL008787-RA	-0.905793	-1.51312	-1.45852
	Locus226v4rpkm43.26_PRE	V-type proton ATPase V0 subunit a; vacuolar proton ATPases|protein_coding|supercont1.203:825145-850759:-1|gene:AAEL006390	AAEL006390-RA	-0.88842	-1.70365	-1.54439
	Locus298v6rpkm4.83_PRE	V-type proton ATPase V1 subunit B; ATP synthase subunit beta vacuolar|protein_coding|supercont1.175:516380-524632:-1|gene:AAEL005798	AAEL005798-RA	-0.963482	-1.56721	-1.48454
	Locus216v3rpkm58.09_PRE	V-type proton ATPase Accessory S1 subunit;vacuolar ATP synthase subunit S1|protein_coding|supercont1.280:144629-146549:1|gene:AAEL007777	AAEL007777-RA	-1.3044	-1.57289	-2.18738
	Locus202v2rpkm260.00	V-type proton ATPase V0 subunit d; vacuolar ATP synthase subunit ac39|protein_coding|supercont1.534:77023-93881:1|gene:AAEL011025	AAEL011025-RA	-0.878824	-1.05063	-1.48291
	Locus210v1rpkm664.44	V-type proton ATPase V1 subunit H; vacuolar ATP synthase subunit h|protein_coding|supercont1.209:782350-789653:1|gene:AAEL006516	AAEL006516-RA	-0.971207	-1.15778	-1.36762
	Locus106v22rpkm44.65_PRE	V-type proton ATPase V0 subunit c; V-type proton ATPase 16 kDa proteolipid subunit (V-ATPase 16 kDa proteolipid subunit)(Vacuolar proton pump 16 kDa proteolipid subunit)(V-ATPase subunit C)|protein_coding|supercont1.5:118027-142923:-1|gene:AAEL000291	AAEL000291-RA		-0.885678	-1.45502
	Locus520v1rpkm269.85	V-type proton ATPase V1 subunit C; vacuolar ATP synthase subunit c|protein_coding|supercont1.145:1425444-1447288:-1|gene:AAEL005173	AAEL005173-RA	-0.829723	-1.3959	-1.55733
	Locus219v2rpkm212.54	V-type proton ATPase V1 subunit F; vacuolar ATP synthase subunit f|protein_coding|supercont1.58:2702902-2703809:-1|gene:AAEL002464	AAEL002464-RA	-0.840644		-1.2678
	Locus470v5rpkm21.61_PRE	V-type proton ATPase V0 subunit c''; vacuolar ATP synthase proteolipid subunit|protein_coding|supercont1.657:510819-511454:-1|gene:AAEL012113	AAEL012113-RA	-0.718057	-0.796455	-1.30691
	Locus504v1rpkm282.89	V-type proton ATPase V0 subunit e; vacuolar ATP synthase subunit H|protein_coding|supercont1.510:74218-80126:1|gene:AAEL010819	AAEL010819-RA	-0.585926	-0.552439	-1.24116
	Locus504v5rpkm39.79	V-type proton ATPase V0 subunit e;vacuolar ATP synthase subunit H|protein_coding|supercont1.510:74218-80126:1|gene:AAEL010819	AAEL010819-RB	-0.662464	-0.423545	-1.16043
	Locus1717v2rpkm42.04	V-type proton ATPase V0 subunit a; vacuolar proton ATPases|protein_coding|supercont1.96:2167247-2234214:1|gene:AAEL003743	AAEL003743-RA	0.735697	1.8424	1.00644
	Locus3892v2rpkm21.32	V-type proton ATPase V0 subunit a; vacuolar proton ATPases|protein_coding|supercont1.996:257762-261358:1|gene:AAEL014053	AAEL014053-RA		-1.33314	-0.964948
	Locus1392v1rpkm93.24	V-type proton ATPase V1 subunit G; vacuolar ATP synthase subunit g|protein_coding|supercont1.241:1348571-1360712:1|gene:AAEL007184	AAEL007184-RA	0.392275
Na,K-ATPase subunits	Locus530v4rpkm26.73	NKA-b subunitNKA-b subunit	AAEL010148-RA		1.23736	1.2614
	Locus306v35rpkm5.85_PRE	NKA-a subunitNKA-a subunit	AAEL012062-RB		-0.424653
	Locus306v39rpkm5.56_PRE	NKA-a subunitNKA-a subunit	AAEL012062-RA		-0.446027
Cation proton antiporters	Locus8v325rpkm1.41_PRE	NHE2	AAEL001503-RA	-1.20411	-2.07217	-1.9903
	Locus684v1rpkm201.79	NHA2	AAEL000137-RA		0.612313
	Locus1769v1rpkm71.06	NHE1	AAEL004485-RA			-0.240158
	Locus15496v1rpkm4.20	NHA1	AAEL011109-RA	-1.26244	-1.28759
	Locus5921v1rpkm16.50	NHE3	AAEL002051-RA	-0.535395
Inward rectifier K+ (Kir) channel subunits	Locus1830v3rpkm27.44	Kir3	AAEL001646-RA		0.662919
	Locus635v3rpkm40.69	Kir2B	AAEL008931-RA	-1.39467	-1.40221	-0.939772
	Locus2537v1rpkm47.38	Kir1	AAEL008932-RA	0.485963
	Locus6742v2rpkm11.37	Kir2A-a	AAEL008928-RC	-1.19455	-1.28261
	Locus6742v3rpkm8.60	Kir2A-c	AAEL008928-RB	-1.04487	-0.873389
Cation Chloride Cotransporters	Locus4928v1rpkm20.42	CIP	AAEL013092-RA			0.506929
	Locus3196v1rpkm34.58	NKCC1	AAEL006180-RA		-0.980882	-0.846761
	Locus13881v1rpkm5.59	KCC1	AAEL011792-RA	-0.927278	-1.03433
HCO3- Transporters (SLC4-like)
	Locus2446v1rpkm49.29	AE, anion exchange protein 2, slc4a2|protein_coding|supercont1.28:416149-439338:1|gene:AAEL001269	AAEL001269-RA	-0.89603	-0.957229
	Locus10609v1rpkm8.51	NDAE, Aedes aegypti NDAE-B mRNA, Na-driven anion exchanger, complete cds, alternatively spliced	EU719196/AAEL0107038		2.16407	1.8316
Chloride Channels (ClCs)	Locus1432v1rpkm89.80	ClC-b	AAEL007547-RA	1.06677	-0.928934
	Locus1342v1rpkm97.43	ClC-c	AAEL001752-RB		1.00189	1.19763
	Locus3748v2rpkm21.91	ClC-a1	AAEL005950-RC	-1.04645	-1.93241	-1.72501
	Locus3748v4rpkm10.36	ClC-a2	AAEL005950-RA	-0.870291	-1.94598	-1.38528
Other ClCs	Locus1849v1rpkm67.52	ClIC-1 (Chloride intracellular channel)	AAEL007761-RA	0.526339
	Locus4240v1rpkm24.37	Bestrophin	AAEL003145-RA		-0.974781	-0.963518
Pickpocket Na channel (NaC)
Pickpocket Na channel (NaC)	Locus111v76rpkm11.93_PRE	NaC, pickpocket|protein_coding|supercont1.213:557983-577499:1|gene:AAEL006613	AAEL006613-RA		-1.17155
Aquaporins (AQP)	Locus159v1rpkm983.12	AQP4	AAEL005001-RA	-1.31111	-1.33821	-0.741182
	Locus715v1rpkm192.80	AQP1	AAEL003512-RA	-1.43671	-2.16374	-2.51755
	Locus756v1rpkm182.80	AQP2	AAEL003550-RA	-1.5198	-1.54986	-1.51765
	Locus441v1rpkm325.16	AQP5-c	AAEL005008-RC	-0.462476	0.829205
	Locus441v2rpkm228.13	AQP5-b	AAEL005008-RB	-0.426419	0.935426
Innexins (Inx)	Locus623v1rpkm223.13	inx2	AAEL014847-RA	-0.64116	-0.327777
	Locus2631v2rpkm33.34	inx3	AAEL011248-RA	-1.01285	-0.706043
	Locus3679v1rpkm29.04	inx1	AAEL014846-RA	-1.18149	0.448496	0.462937
Carbonic anhydrases (CAs)	Locus1101v1rpkm120.38	CA11	AAEL005520-RB	0.364599	-0.572422	-0.3514
	Locus4464v1rpkm22.94	CA9	AAEL004930-RA	-0.737975	-0.546699	0.658588
	Locus1907v1rpkm65.09	CA7	AAEL010893-RB		3.20119	3.47443
	Locus4164v1rpkm24.97	b-CA	AAEL000816-RA		-0.492592
	Locus10433v1rpkm8.70	CA4	AGAP007550-RB	1.76824
Na/Ca exchangers (NCXs)	Locus79v2rpkm1526.34	NCKX1 (K-dependnet)	AAEL004805-RA	-1.01039	-0.382542
	Locus954v1rpkm144.28	NCKX2 (K-dependent)	AAEL004814-RA	-0.677846	0.634046
	Locus11776v1rpkm7.43	NCX1	AAEL013788-RA		-1.25652
	Locus14004v1rpkm5.50	NCX2	AAEL012480-RA	-1.35824		-1.29748

## Sheet: ATP Synthesis Heat map
	Ae. albopictus transcript IDAe. albopictus transcript IDAe. albopictus transcript ID	Sequence desc.	Ae. aegypti orthologAe. aegypti orthologAe. aegypti ortholog	3h BF	12h BF	24h BF
Complex I of ETC	Locus131v2rpkm131.01	NADH dehydrogenase subunit 4|protein_coding|Mt:8027-9370:-1|gene:AAEL018680	AAEL018680-RA	-0.509399	0.512758
	Locus144v1rpkm1100.04	NADH:ubiquinone dehydrogenase, putative|protein_coding|supercont1.70:828269-838194:1|gene:AAEL002881	AAEL002881-RA	-0.470127		-0.526666
	Locus199v1rpkm726.71	NADH:ubiquinone dehydrogenase, putative|protein_coding|supercont1.24:2382017-2393694:1|gene:AAEL001164	AAEL001164-RA	-0.625777		-0.729458
	Locus217v1rpkm646.89	NADH-ubiquinone oxidoreductase sgdh subunit|protein_coding|supercont1.368:1001974-1002850:1|gene:AAEL009078	AAEL009078-RA	-0.546901		-0.792355
	Locus257v1rpkm555.80	NADH-ubiquinone oxidoreductase ashi subunit|protein_coding|supercont1.20:2776013-2787529:1|gene:AAEL000986	AAEL000986-RB	-0.595751		-0.591414
	Locus278v1rpkm517.65	NADH:ubiquinone dehydrogenase, putative|protein_coding|supercont1.464:19524-31564:-1|gene:AAEL010230	AAEL010230-RA	-0.574732	0.307079	-0.456722
	Locus308v1rpkm455.48	mitochondrial NADH:ubiquinone oxidoreductase B16.6 subunit, putative|protein_coding|supercont1.170:42884-43684:-1|gene:AAEL005693	AAEL005693-RB	-0.455872	0.304645	-0.320687
	Locus1314v3rpkm0.00_PRE	NADH-ubiquinone oxidoreductase 24 kda subunit|protein_coding|supercont1.160:786975-799419:1|gene:AAEL005508	AAEL005508-RA	-0.583945		-0.812403
	Locus320v1rpkm435.11	NADH-ubiquinone oxidoreductase fe-s protein 2 (ndufs2)|protein_coding|supercont1.574:339418-341170:1|gene:AAEL011381	AAEL011381-RA	-0.744568		-0.613389
	Locus319v1rpkm435.17	NADH:ubiquinone dehydrogenase, putative|protein_coding|supercont1.69:394573-395302:-1|gene:AAEL002825	AAEL002825-RA	-0.465523	0.348327	-0.483871
	Locus307v1rpkm456.08	NADH dehydrogenase, putative|protein_coding|supercont1.74:1420932-1421552:-1|gene:AAEL003011	AAEL003011-RA	-0.619816		-0.504278
	Locus345v1rpkm402.39	NADH dehydrogenase, putative|protein_coding|supercont1.233:1317151-1318690:-1|gene:AAEL007054	AAEL007054-RA	-0.492089	0.382648	-0.70312
	Locus267v1rpkm530.96	NADH:ubiquinone dehydrogenase, putative|protein_coding|supercont1.640:10939-12201:-1|gene:AAEL011992	AAEL011992-RB	-0.753063		-0.932918
	Locus169v1rpkm882.72	NADH dehydrogenase subunit 2|protein_coding|Mt:70-1095:1|gene:AAEL018658	AAEL018658-RA	-0.653874		-0.649093
	Locus386v1rpkm361.03	NADH-ubiquinone oxidoreductase flavoprotein 1 (ndufv1)|protein_coding|supercont1.274:702726-730137:1|gene:AAEL007681	AAEL007681-RA	-0.67644	0.358974	-0.650291
	Locus384v1rpkm363.64	NADH dehydrogenase, putative|protein_coding|supercont1.328:822888-832302:-1|gene:AAEL008490	AAEL008490-RA	-0.659703	0.356556	-0.515377
	Locus390v1rpkm354.30	NADH dehydrogenase, putative|protein_coding|supercont1.544:183562-207536:1|gene:AAEL011157	AAEL011157-RA	-0.603166		-0.681207
	Locus397v1rpkm350.40	NADH dehydrogenase, putative|protein_coding|supercont1.86:474683-475387:1|gene:AAEL003423	AAEL003423-RA	-0.649046		-0.578672
	Locus401v1rpkm347.12	NADH dehydrogenase, putative|protein_coding|supercont1.132:1221353-1223490:1|gene:AAEL004829	AAEL004829-RA	-0.613118		-0.583677
	Locus433v1rpkm330.87	mitochondrial NADH:ubiquinone oxidoreductase B14.7 subunit, putative|protein_coding|supercont1.948:141738-163106:1|gene:AAEL013876	AAEL013876-RA	-0.581401		-0.664509
	Locus292v1rpkm484.82	NADH dehydrogenase, putative|protein_coding|supercont1.495:150064-150605:1|gene:AAEL010673	AAEL010673-RA	-0.966484
	Locus409v1rpkm342.54	NADH dehydrogenase, putative|protein_coding|supercont1.2:5518950-5523843:-1|gene:AAEL000138	AAEL000138-RA	-1.4345	-2.50957	-1.25089
	Locus462v1rpkm306.33	NADH ubiquinone oxidoreductase subunit, putative|protein_coding|supercont1.25:3525961-3526677:1|gene:AAEL001210	AAEL001210-RA	-0.617638
	Locus664v2rpkm94.65	mitochondrial NADH:ubiquinone oxidoreductase ESSS subunit, putative|protein_coding|supercont1.293:969699-970500:-1|gene:AAEL008002	AAEL008002-RA	-0.576939	0.259482	-0.585492
	Locus289v1rpkm489.77	NADH dehydrogenase subunit 5|protein_coding|Mt:6213-7955:-1|gene:AAEL018678	AAEL018678-RA	-0.742516		-0.769556
	Locus486v1rpkm293.49	NADH:ubiquinone dehydrogenase, putative|protein_coding|supercont1.1326:52902-64889:-1|gene:AAEL014889	AAEL014889-RA	-0.811313		-0.635062
	Locus495v1rpkm289.69	NADH-ubiquinone oxidoreductase 39 kda subunit|protein_coding|supercont1.394:113519-126032:-1|gene:AAEL009414	AAEL009414-RA	-0.551075	0.287585	-0.556793
	Locus540v1rpkm257.04	NADH-ubiquinone oxidoreductase 42 kda subunit|protein_coding|supercont1.766:104951-117484:1|gene:AAEL012950	AAEL012950-RA	-0.879094		-0.626815
	Locus281v2rpkm5.23_PRE	NADH-ubiquinone oxidoreductase subunit B14.5b|protein_coding|supercont1.181:1142604-1161685:-1|gene:AAEL005946	AAEL005946-RA	-0.652075	0.436134	-0.49686
	Locus636v1rpkm217.89	NADH:ubiquinone dehydrogenase, putative|protein_coding|supercont1.908:261560-263152:-1|gene:AAEL013744	AAEL013744-RA	-0.535871		-0.674794
	Locus576v1rpkm239.08	NADH dehydrogenase iron-sulfur protein 8, mitochondrial precursor|protein_coding|supercont3.1245:29846-35155:-1|gene:CPIJ018590	CPIJ018590-RA	-0.517366	0.456692	-0.377875
	Locus1941v5rpkm22.12	NADH-ubiquinone oxidoreductase|protein_coding|supercont1.710:526674-553745:1|gene:AAEL012552	AAEL012552-RA	-0.753542	0.342554	-0.530764
	Locus275v22rpkm1.69_PRE	mitochondrial NADH:ubiquinone oxidoreductase B16.6 subunit, putative|protein_coding|supercont1.162:491740-492894:1|gene:AAEL005538	AAEL005538-RA	-0.563244		-0.825674
Complex II of ETC	Locus302v1rpkm459.02	succinate dehydrogenase|protein_coding|supercont1.353:341260-342194:1|gene:AAEL008871	AAEL008871-RA	-0.7585		-0.762888
	Locus337v1rpkm408.40	succinate dehydrogenase|protein_coding|supercont1.490:280655-304189:1|gene:AAEL010608	AAEL010608-RA	-0.505012		-0.704413
	Locus429v1rpkm331.54	succinate dehydrogenase|protein_coding|supercont1.471:882299-889743:-1|gene:AAEL010330	AAEL010330-RA	-0.621893		-0.927563
	Locus940v1rpkm146.55	Succinate dehydrogenase assembly factor 2, mitochondrial Precursor (SDH assembly factor 2)(Succinate dehydrogenase subunit 5, mitochondrial)|protein_coding|supercont1.177:186033-186763:1|gene:AAEL005866	AAEL005866-RA	-0.787395	-0.380333	-1.25245
	Locus6558v1rpkm14.67	succinate dehydrogenase, putative|protein_coding|supercont1.484:912453-913633:-1|gene:AAEL010519	AAEL010519-RA
Complex III of ETC	Locus103v14rpkm83.08_PRE	cytochrome b|protein_coding|Mt:10323-11457:1|gene:AAEL018685	AAEL018685-RA	-0.492629	-0.552498	-0.469117
	Locus290v4rpkm122.02	cytochrome B5 (cytb5)|protein_coding|supercont1.447:602854-616327:1|gene:AAEL010017	AAEL010017-RA	2.17202		0.505837
	Locus972v1rpkm141.63	cytochrome B561|protein_coding|supercont1.562:667367-705845:1|gene:AAEL011281	AAEL011281-RA	-0.55131	-1.14273	-0.663515
	Locus671v1rpkm207.78	cytochrome B561|protein_coding|supercont1.747:752753-784313:-1|gene:AAEL012832	AAEL012832-RA			0.686486
	Locus988v1rpkm137.71	cytochrome b5, putative|protein_coding|supercont1.120:927845-932206:1|gene:AAEL004450	AAEL004450-RB		0.406721	0.312668
	Locus988v2rpkm124.14	cytochrome b5, putative|protein_coding|supercont1.120:927845-931663:1|gene:AAEL004450	AAEL004450-RA	0.370649	0.455774
	Locus671v2rpkm145.24	cytochrome B561|protein_coding|supercont1.747:752753-784313:-1|gene:AAEL012832	AAEL012832-RB			0.69994
Complex IV of ETC	Locus12v3rpkm507.37_PRE	cytochrome c oxidase subunit I|protein_coding|Mt:1298-2834:1|gene:AAEL018662	AAEL018662-RA	-0.665953	-0.941533
	Locus12v8rpkm19.92_PRE	cytochrome c oxidase subunit II|protein_coding|Mt:2903-3587:1|gene:AAEL018664	AAEL018664-RA	-0.567119
	Locus548v1rpkm254.52	cytochrome c oxidase subunit III|protein_coding|Mt:4583-5370:1|gene:AAEL018669	AAEL018669-RA	-0.499569
	Locus112v1rpkm1334.86	cytochrome c oxidase, subunit VB, putative|protein_coding|supercont1.775:78487-90065:-1|gene:AAEL013007	AAEL013007-RA	-0.51643		-0.753537
	Locus229v3rpkm14.60_PRE	cytochrome c oxidase subunit iv|protein_coding|supercont1.144:81906-102315:-1|gene:AAEL005170	AAEL005170-RA	-0.611542		-0.686451
	Locus81v1rpkm1908.86	cytochrome c oxidase,-subunit VIb, putative|protein_coding|supercont1.354:76286-76546:1|gene:AAEL008880	AAEL008880-RA	-0.443998	0.300034	-0.468435
	Locus126v1rpkm1220.39	cytochrome c oxidase, subunit VIIC, putative|protein_coding|supercont1.66:2807930-2808566:1|gene:AAEL002737	AAEL002737-RA	-0.398287	0.394848	-0.274752
	Locus120v1rpkm1278.10	cytochrome c oxidase, subunit VIIA, putative|protein_coding|supercont1.278:1400634-1401827:-1|gene:AAEL007752	AAEL007752-RA	-0.556151		-0.615065
	Locus111v1rpkm1346.94	cytochrome c oxidase, subunit VIA, putative|protein_coding|supercont1.82:1176518-1177108:-1|gene:AAEL003234	AAEL003234-RA	-0.472972	0.307538	-0.398115
	Locus126v2rpkm93.32_PRE	cytochrome c oxidase, subunit VIIC, putative|protein_coding|supercont1.66:2807930-2808566:1|gene:AAEL002737	AAEL002737-RB	-0.478146	0.464269
	Locus649v1rpkm213.62	cytochrome c oxidase polypeptide|protein_coding|supercont1.1350:13402-14252:-1|gene:AAEL014944	AAEL014944-RA			-0.668024
	Locus480v1rpkm295.43	cytochrome c oxidase,-subunit VIb, putative|protein_coding|supercont1.354:67239-67502:1|gene:AAEL008887	AAEL008887-RA	-0.814578	0.487175
	Locus2519v1rpkm47.81	cytochrome c oxidase assembly protein cox11|protein_coding|supercont1.220:271953-273469:1|gene:AAEL006779	AAEL006779-RA	-0.462342	0.536796
	Locus3839v1rpkm27.64	cytochrome c oxidase assembly protein cox15|protein_coding|supercont1.695:579899-581996:1|gene:AAEL012426	AAEL012426-RA
F-type ATP Synthase subunits	Locus548v4rpkm36.26	ATP synthase F0 subunit 6|protein_coding|Mt:3899-4579:1|gene:AAEL018668	AAEL018668-RA	-0.587582	-0.299378
	Locus49v1rpkm2922.85	ATP synthase alpha subunit mitochondrial|protein_coding|supercont1.662:86795-99335:-1|gene:AAEL012175	AAEL012175-RA	-0.715264		-0.880811
	Locus119v9rpkm30.74_PRE	ATP synthase F0 subunit C2, ATPase subunit, putative|protein_coding|supercont1.733:275383-293284:-1|gene:AAEL012740	AAEL012740-RA	-0.81655		-0.765973
	Locus119v8rpkm56.33_PRE	ATP synthase F0 subunit C2, putative|protein_coding|supercont1.197:5380-12964:-1|gene:AAEL006256	AAEL006256-RA	-0.61443		-0.794605
	Locus92v1rpkm1676.99	mitochondrial F0 ATP synthase D chain, putative|protein_coding|supercont1.119:444912-457602:-1|gene:AAEL004423	AAEL004423-RA	-0.478015		-0.882014
	Locus133v2rpkm1062.86	ATP synthase beta subunit|protein_coding|supercont1.85:595731-597586:-1|gene:AAEL003393	AAEL003393-RA	-0.565013		-0.758472
	Locus133v1rpkm1162.04	ATP synthase beta subunit|protein_coding|supercont1.69:132740-149924:-1|gene:AAEL002827	AAEL002827-RA	-0.757951		-0.852661
	Locus269v1rpkm528.78	ATP synthase gamma subunit|protein_coding|supercont1.352:639485-650952:1|gene:AAEL008848	AAEL008848-RA	-0.544308		-0.754066
	Locus453v1rpkm314.87	ATP synthase delta chain, mitochondrial|protein_coding|supercont1.59:964348-972673:1|gene:AAEL002504	AAEL002504-RB	-0.69434		-0.736053
	Locus152v1rpkm1029.59	mitochondrial ATP synthase b chain|protein_coding|supercont1.164:50374-59459:-1|gene:AAEL005610	AAEL005610-RA	-0.428268		-0.684658
	Locus371v1rpkm377.46	ATP synthase delta chain|protein_coding|supercont1.510:118360-139285:1|gene:AAEL010823	AAEL010823-RA	-0.729645	0.351645	-0.605193
	Locus2891v1rpkm39.96	ATP synthase coupling factor B, putative|protein_coding|supercont1.349:629555-630430:1|gene:AAEL008790	AAEL008790-RA	-0.641994		-0.574383
ATP/ADP Transport	Locus1v1rpkm15043.50	ADP,ATP carrier protein|protein_coding|supercont1.132:1668790-1683162:1|gene:AAEL004855	AAEL004855-RA	-0.444679	-1.23473	-1.62844
	Locus139v1rpkm1134.94	voltage-dependent anion-selective channel|protein_coding|supercont1.44:689818-696221:-1|gene:AAEL001872	AAEL001872-RA		1.66427	0.422615

## Sheet: GPCR heat map
	Ae. albopictus transcript IDAe. albopictus transcript ID	Sequence desc.	Ae. aegypti orthologAe. aegypti ortholog	3h BF	12h BF	24h BF
GPCRs	Locus247v7rpkm49.48_PRE	GPCR Neurokinin/Tachykinin Family|protein_coding|supercont1.258:1469458-1537089:-1|gene:AAEL017341	AAEL017341-RA		0.600775	0.456409
	Locus1606v1rpkm78.86	GPCR Orphan/Putative Class D Family|protein_coding|supercont1.42:2141428-2146568:1|gene:AAEL001782	AAEL001782-RA	-0.419536	0.315809
	Locus1029v1rpkm131.51	GPCR Calcitonin/Diuretic Hormone Family|protein_coding|supercont1.448:772408-820788:1|gene:AAEL010043	AAEL010043-RA	0.978998	1.82382	1.39241
	Locus2721v1rpkm43.27	GPCR Leukokinin Family|protein_coding|supercont1.214:155789-179913:1|gene:AAEL006636	AAEL006636-RA	-0.536363	-0.552139	-0.719582
	Locus4349v1rpkm23.59	GPCR Galanin/Allatostatin Family|protein_coding|supercont1.760:393705-394955:-1|gene:AAEL012920	AAEL012920-RA	-0.467281
	Locus4401v6rpkm9.12	GPCR HE6-like Family|protein_coding|supercont1.656:432640-434969:1|gene:AAEL017167	AAEL017167-RA		1.00329	0.934102
	Locus3331v1rpkm32.68	GPCR Methuselah Family|protein_coding|supercont1.587:567314-568907:-1|gene:AAEL011521	AAEL011521-RA	-0.741583	-1.02801	-0.422395
	Locus7231v1rpkm13.12	putative G-protein coupled receptor (GPCR)|protein_coding|supercont1.844:360262-394122:-1|gene:AAEL013430	AAEL013430-RA	-0.766183
	Locus3268v1rpkm33.74	GPCR Melatonin Family|protein_coding|supercont1.37:3106591-3112010:-1|gene:AAEL001606	AAEL001606-RA	0.759399
	Locus11929v1rpkm7.29	GPCR Methuselah Family|protein_coding|supercont1.17:3647653-3650045:-1|gene:AAEL000811	AAEL000811-RA	0.917599	-0.595076	-0.847886
	Locus4472v1rpkm22.91	GPCR Methuselah Family|protein_coding|supercont1.530:195420-209711:1|gene:AAEL010980	AAEL010980-RA	-0.469929
	Locus106v39rpkm9.78_PRE	predicted G-protein coupled receptor (GPCR)|protein_coding|supercont1.64:1767508-1775658:-1|gene:AAEL002694	AAEL002694-RA		0.34678
	Locus13075v1rpkm6.26	GPCR Growth Hormone Releasing Hormone Family|protein_coding|supercont1.1:1594435-1752632:-1|gene:AAEL017335	AAEL017335-RA		0.70748	0.714949
	Locus8260v1rpkm11.30	GPCR Frizzled/Smoothened Family|protein_coding|supercont1.222:329928-346055:-1|gene:AAEL006832	AAEL006832-RA	-0.70383
	Locus9392v1rpkm9.89	GPCR Orphan/Putative Class B Family|protein_coding|supercont1.12:167966-169198:1|gene:AAEL000602	AAEL000602-RA	-0.55423
	Locus7819v1rpkm12.04	GPCR Methuselah Family|protein_coding|supercont1.587:450546-478450:-1|gene:AAEL011526	AAEL011526-RA	-0.872701	0.879454	0.74703
	Locus8376v1rpkm11.16	GPCR Orphan/Putative Class B Family|protein_coding|supercont1.40:1838951-1841404:-1|gene:AAEL001724	AAEL001724-RA		0.592743

## Sheet: Sep Junc heat map
	Ae. albopictus transcript IDAe. albopictus transcript ID	Sequence desc.	Ae. aegypti orthologAe. aegypti ortholog	3h BF	12h BF	24h BF
Septate junctional transmembrane proteins	Locus250v1rpkm562.31	snakeskin, conserved hypothetical protein|protein_coding|supercont1.61:376518-386582:1|gene:AAEL002578	AAEL002578-RA	1.06768
	Locus1140v1rpkm116.60	fasciclin, putative|protein_coding|supercont1.10:3834045-3871460:1|gene:AAEL000540	AAEL000540-RA	-0.446841	-0.771091	-0.386039
	Locus1140v1rpkm116.60	fas3-like, fasciclin, putative|protein_coding|supercont1.10:3834045-3871460:1|gene:AAEL000540	AAEL000540-RA	-0.446841	-0.771091	-0.386039
	Locus1755v4rpkm22.04	mesh, conserved hypothetical protein|protein_coding|supercont1.156:203662-218893:-1|gene:AAEL005432	AAEL005432-RB	0.963729
	Locus1140v2rpkm24.99	fasciclin, putative|protein_coding|supercont1.10:3834045-3853257:1|gene:AAEL000540	AAEL000540-RB		-0.708413	-0.389612
	Locus1140v2rpkm24.99	fas3-like, fasciclin, putative|protein_coding|supercont1.10:3834045-3853257:1|gene:AAEL000540	AAEL000540-RB		-0.708413	-0.389612
	Locus1838v1rpkm68.02	fasciclin, putative|protein_coding|supercont1.10:3468578-3503004:1|gene:AAEL000541	AAEL000541-RB	0.706118	-0.956827
	Locus1838v1rpkm68.02	fas3-like, fasciclin, putative|protein_coding|supercont1.10:3468578-3503004:1|gene:AAEL000541	AAEL000541-RB	0.706118	-0.956827
	Locus1755v3rpkm22.27	mesh, conserved hypothetical protein|protein_coding|supercont1.156:203662-218893:-1|gene:AAEL005432	AAEL005432-RA	0.800367
	Locus4693v1rpkm21.61	midline fasciclin|protein_coding|supercont1.339:1274671-1285810:-1|gene:AAEL008657	AAEL008657-RA	-1.04717		0.90923
	Locus3975v1rpkm26.55	fasciclin ii (fas ii)|protein_coding|supercont1.376:351787-450749:1|gene:AAEL009173	AAEL009173-RA	-0.690442
	Locus5066v1rpkm19.75	neuroglian, cell adhesion molecule|protein_coding|supercont1.318:1088837-1118965:1|gene:AAEL008340	AAEL008340-RA			0.35532
	Locus5535v1rpkm17.83	gliotactin|protein_coding|supercont1.366:1128743-1153879:-1|gene:AAEL009055	AAEL009055-RA		-0.881377
	Locus6613v1rpkm14.50	neurexin iv|protein_coding|supercont1.151:2085529-2102530:-1|gene:AAEL005321	AAEL005321-RA		1.15247	0.475474
	Locus6507v1rpkm14.79	lachesin|protein_coding|supercont1.387:1072642-1168599:-1|gene:AAEL009295	AAEL009295-RA	1.6883
	Locus13560v1rpkm5.83	macroglobulin/complement|protein_coding|supercont1.673:354255-364319:1|gene:AAEL012267	AAEL012267-RA			0.956362
