# Supplementary material for: A de novo transcriptome of the Malpighian tubules in non-blood-fed and blood-fed Asian tiger mosquitoes Aedes albopictus: insights into diuresis, detoxification, and blood meal processing
Source: PeerJ. 2016 Mar 10;4:e1784. doi: 10.7717/peerj.1784 (PMC4793337; doi:10.7717/peerj.1784)
Supplement: Table S10 — Transcripts encoding cytochrome P450 monoxygenases, glutathione S-transferases, and ABC transporters are found in Sheets 1, 2, and 3, respectively. [file peerj-04-1784-s011.xls]

## Sheet: P450 table
	Ae. albopictus transcript ID	Sequence desc.	Ae. aegypti ortholog	Mean RPKM value
Mitochondrial	Locus1162v1rpkm115.02	CYP12F7	AAEL002031-RA	113.61
	Locus1465v1rpkm87.12	CYP12F5	AAEL001960-RA	22.2773
	Locus5267v2rpkm12.96	CYP315A1	AAEL011850-RA	17.4598
	Locus2027v1rpkm60.89	CYP4AR2	AAEL010154-RA	13.1622
	Locus1465v2rpkm0.00_PRE	CYP12F6	AAEL002005-RA	6.9351
	Locus6648v1rpkm14.40	CYP314A1	AAEL010946-RA	3.89617
	Locus12111v1rpkm7.11	CYP49A1	AAEL008638-RA	2.32961
	Locus8528v1rpkm10.94	CYP302A1	AAEL011463-RB	2.22729
CYP2	Locus11352v1rpkm7.84	CYP304C1	AAEL014413-RA	1.81564
	Locus16133v1rpkm3.57	CYP305A5	AAEL002043-RA	1.71252
	Locus15274v1rpkm4.41	CYP18A1	AAEL004870-RA	0.688833
CYP3	Locus109v14rpkm76.94_PRE	CYP9J27 v2	AAEL014607-RA	1013.33
	Locus109v6rpkm261.17	CYP9J26	AAEL014609-RA	293.095
	Locus171v1rpkm868.24	CYP6Z8	AAEL009131-RA	196.374
	Locus224v3rpkm494.01	CYP6BB2	AAEL014893-RA	181.966
	Locus327v1rpkm426.30	CYP6N16	AAEL010151-RA	133.347
	Locus468v1rpkm303.19	CYP6Z9	AAEL009129-RA	121.17
	Locus235v1rpkm583.89	CYP6AG3	AAEL007024-RA	105.307
	Locus1062v1rpkm125.82	CYP9J10 v2	AAEL014614-RA	76.0986
	Locus185v1rpkm791.43	CYP6M11	AAEL009127-RA	72.131
	Locus537v1rpkm258.58	CYP6AH1	AAEL007473-RA	66.9408
	Locus641v1rpkm215.48	CYP9J9 v1	AAEL006793-RA	50.8614
	Locus1458v1rpkm87.77	CYP9J6	AAEL002638-RA	49.56
	Locus854v1rpkm162.76	CYP6BY1	AAEL017539-RA	49.4554
	Locus2169v1rpkm56.54	CYP6AG6	AAEL006992-RA	42.3134
	Locus2380v1rpkm50.42	CYP6AG7	AAEL006989-RA	36.0908
	Locus9534v1rpkm9.72	CYP6M6	AAEL009128-RA	31.8503
	Locus1395v1rpkm93.12	CYP6Y3	AAEL009132-RA	29.2004
	Locus760v1rpkm181.29	CYP9M9	AAEL001807-RA	27.7622
	Locus865v1rpkm160.92	CYP9J28	AAEL014617-RA	16.3464
	Locus2459v1rpkm49.17	CYP329B1	AAEL003763-RA	15.5237
	Locus3837v2rpkm14.27	CYP9J8	AAEL006811-RA	15.4929
	Locus6413v1rpkm15.05	CYP6M9	AAEL017297-RA	15.4785
	Locus2980v1rpkm38.08	CYP6P12 v2	AAEL014891-RA	12.677
	Locus2781v1rpkm42.17	CYP9J15	AAEL006795-RA	10.2865
	Locus748v2rpkm96.08	CYP6AA5	AAEL012492-RA	8.95658
	Locus7865v2rpkm10.95	CYP9J2	AAEL006805-RA	7.53811
	Locus4149v1rpkm25.04	CYP6AG5	AAEL006984-RA	7.37101
	Locus7407v2rpkm9.36	CYP6BZ1 v1	AAEL012494-RA	5.73251
	Locus4160v1rpkm25.00	CYP6N9	AAEL009121-RA	5.42251
	Locus9951v1rpkm9.23	CYP6AK1	AAEL004941-RA	4.99923
	Locus3064v2rpkm23.44	CYP9J19 v2	AAEL014611-RA	4.93653
	Locus1740v1rpkm72.15	CYP9J16	AAEL006815-RA	4.65343
	Locus9780v1rpkm9.42	CYP6N11	AAEL009138-RA	3.69072
	Locus13740v1rpkm5.69	CYP3-like	AAEL003890-RA	3.44594
	Locus713v39rpkm20.71	CYP6N12	AAEL009124-RA	2.2782
	Locus15215v1rpkm4.45	CYP9M6	AAEL001312-RA	2.07442
	Locus14380v1rpkm5.17	CYP6CB1	AAEL002046-RA	2.03194
	Locus8330v1rpkm11.21	CYP6S3	AAEL009120-RA	1.71596
	Locus13493v1rpkm5.89	CYP6BZ1 v2	AAEL014892-RA	1.16579
	Locus11722v1rpkm7.47	CYP6N6	AAEL009126-RA	0.877573
CYP4	Locus418v1rpkm339.60	CYP4C38	AAEL012266-RA	48.2928
	Locus1525v1rpkm83.38	CYP4D23	AAEL007816-RA	30.2612
	Locus1565v1rpkm81.38	CYP4H33	AAEL013798-RA	15.1892
	Locus2090v1rpkm58.63	CYP4G36	AAEL004054-RA	12.671
	Locus2351v1rpkm51.28	CYP4H29	AAEL007830-RA	11.8873
	Locus2894v1rpkm39.81	CYP4J17	AAEL014019-RA	9.40629
	Locus4253v1rpkm24.27	CYP4-like	AAEL006824-RA	4.94636
	Locus6103v1rpkm15.95	CYP4K3	AAEL007798-RA	4.3101
	Locus8048v1rpkm11.64	CYP4D38	AAEL007807-RA	3.96315
	Locus88v20rpkm23.40_PRE	CYP4D24	AAEL007815-RA	3.66153
	Locus12302v1rpkm6.92	CYP4D39	AAEL007808-RA	1.9019
	Locus11583v1rpkm7.62	CYP4H30	AAEL003399-RA	1.50769
	Locus11680v1rpkm7.52	CYP4H31	AAEL002085-RA	0.774046

## Sheet: GST Table
	Ae. albopictus transcript ID	Sequence desc.	Ae. aegypti ortholog	Mean RPKM value
Delta	Locus2359v2rpkm25.81	GSTd6	AAEL010591-RA	31.0592
	Locus230v1rpkm608.11	GSTd1	AAEL001061-RC	30.2654
	Locus404v8rpkm2.39_PRE	GSTd1	AAEL001061-RB	16.4938
	Locus1790v1rpkm70.19	GSTd11	AAEL010582-RA	14.9691
	Locus404v1rpkm345.13	GSTd1	AAEL001061-RA	6.77022
	Locus12964v1rpkm6.35	GSTd10	AAEL006764-RA	0.142163
Epsilon	Locus192v2rpkm358.59	GSTe4	AAEL007962-RA	110.428
	Locus342v1rpkm403.37	GSTe7	AAEL007948-RA	77.0181
	Locus1027v2rpkm25.04	GSTe2	AAEL007951-RA	30.7145
	Locus1287v1rpkm101.95	GSTe3	AAEL007947-RA	25.3474
	Locus4307v1rpkm23.86	GSTe8	AAEL007955-RA	4.82248
	Locus8892v1rpkm10.48	GSTe1	AAEL007954-RA	2.8296
	Locus12287v1rpkm6.94	GSTe6	AAEL007946-RA	2.3109
							26
Iota
	Locus1138v1rpkm116.68	GSTi1	AAEL011752-RA	28.3589
Omega
	Locus1642v1rpkm76.86	GSTo1	AAEL017085-RA	21.1914
Sigma	Locus280v1rpkm515.88	GSTs1	AAEL011741-RA	31.0023
	Locus10693v1rpkm8.44	GSTs1	AAEL011741-RB	0.5
Theta	Locus2461v1rpkm49.12	GSTt1	AAEL009017-RA	14.1911
	Locus3156v1rpkm35.20	GSTt3	AAEL009020-RA	7.47285
	Locus3671v1rpkm29.09	GSTt4	AAEL004229-RA	7.30096
	Locus7652v3rpkm0.00_PRE	GSTt2	AAEL009016-RA	5.8936
Xi	Locus3667v1rpkm29.10	GSTx1	AAEL000092-RA	7.71003
	Locus2022v1rpkm60.91	GSTx2	AAEL010500-RA	3.30201
Zeta
	Locus3047v1rpkm36.90	GSTz1	AAEL011934-RA	11.513
Microsomal	Locus578v2rpkm153.98	Microsomal GST	AAEL006829-RA	78.5375
	Locus1134v1rpkm117.03	Microsomal GST	AAEL010157-RA	11.6956
				2.07442
	Locus15215v1rpkm4.45	CYP9M6	AAEL001312-RA	27.7622
	Locus760v1rpkm181.29	CYP9M9	AAEL001807-RA	15.5237
	Locus2459v1rpkm49.17	CYP329B1	AAEL003763-RA	3.44594
	Locus13740v1rpkm5.69	CYP3-like	AAEL003890-RA
				48.2928
CYP4	Locus418v1rpkm339.60	CYP4C38	AAEL012266-RA	30.2612
	Locus1525v1rpkm83.38	CYP4D23	AAEL007816-RA	3.66153
	Locus88v20rpkm23.40_PRE	CYP4D24	AAEL007815-RA	3.96315
	Locus8048v1rpkm11.64	CYP4D38	AAEL007807-RA	1.9019
	Locus12302v1rpkm6.92	CYP4D39	AAEL007808-RA	12.671
	Locus2090v1rpkm58.63	CYP4G36	AAEL004054-RA	11.8873
	Locus2351v1rpkm51.28	CYP4H29	AAEL007830-RA	1.50769
	Locus11583v1rpkm7.62	CYP4H30	AAEL003399-RA	0.774046
	Locus11680v1rpkm7.52	CYP4H31	AAEL002085-RA	15.1892
	Locus1565v1rpkm81.38	CYP4H33	AAEL013798-RA	9.40629
	Locus2894v1rpkm39.81	CYP4J17	AAEL014019-RA	4.3101
	Locus6103v1rpkm15.95	CYP4K3	AAEL007798-RA	4.94636
	Locus4253v1rpkm24.27	CYP4-like	AAEL006824-RA
Innexins (Inx)
Carbonic anhydrases (CAs)
G protein-coupled receptors (GPCRs)
Septate junctional transmembrane proteins

## Sheet: ABC table
	Ae. albopictus transcript ID	Sequence desc.	Ae. aegypti ortholog	Mean RPKM value
Subfamily A	Locus913v1rpkm151.04	ABCA	AAEL012701-RA	38.7495
	Locus2171v1rpkm56.50	ABCA	AAEL012698-RA	8.6013
	Locus3570v1rpkm30.18	ABCA	AAEL012702-RA	8.46057
	Locus4913v1rpkm20.49	ABCA	AAEL014699-RA	4.9041
	Locus6918v1rpkm13.72	ABCA	AAEL015146-RA	3.97141
	Locus5891v1rpkm16.59	ABCA	AAEL008388-RA	3.2109
Subfamily B	Locus1109v1rpkm119.76	ABCB	AAEL008134-RA	34.7095
	Locus572v9rpkm18.85_PRE	ABCB	AAEL002468-RA	20.6035
	Locus1967v1rpkm63.05	ABCB	AAEL010379-RA	9.32317
	Locus4021v4rpkm4.01	ABCB	AAEL006717-RA	7.85456
	Locus4021v3rpkm4.93	ABCB	AAEL006717-RB	7.36103
	Locus7159v1rpkm13.26	ABCB	AAEL000434-RA	3.90055
Subfamily C	Locus288v6rpkm99.07	ABCC	AAEL005937-RA	75.0353
	Locus2429v3rpkm26.05	ABCC	AAEL005918-RA	35.5591
	Locus706v18rpkm27.21	ABCC	AAEL004743-RA	27.6939
	Locus2243v1rpkm54.32	ABCC	AAEL005929-RA	24.0524
	Locus3536v1rpkm30.55	ABCC	AAEL005030-RA	20.4117
	Locus1736v1rpkm72.22	ABCC	AAEL005499-RA	17.3019
	Locus3018v2rpkm25.47	ABCC	AAEL012395-RA	7.98703
Subfamily G	Locus1276v2rpkm65.98	ABCG	AAEL008624-RB	50.6088
	Locus1579v2rpkm75.79	ABCG	AAEL008672-RA	42.8396
	Locus1664v1rpkm75.69	ABCG	AAEL008629-RA	15.5229
	Locus7340v1rpkm12.90	ABCG	AAEL008631-RA	7.29732
	Locus3951v1rpkm26.75	ABCG	AAEL008632-RA	7.00856
	Locus5362v1rpkm18.43	ABCG	AAEL011269-RA	5.18414
	Locus5065v21rpkm1.99	ABCG	AAEL008138-RA	4.48139
	Locus14570v1rpkm5.00	ABCG	AAEL014428-RA	1.98199
	Locus11149v1rpkm8.02	ABCG	AAEL008635-RA	1.415
	Locus10694v1rpkm8.44	ABCG	AAEL008627-RA	1.32249
	Locus15215v1rpkm4.45	CYP9M6	AAEL001312-RA	2.07442
	Locus760v1rpkm181.29	CYP9M9	AAEL001807-RA	27.7622
	Locus2459v1rpkm49.17	CYP329B1	AAEL003763-RA	15.5237
	Locus13740v1rpkm5.69	CYP3-like	AAEL003890-RA	3.44594
CYP4	Locus418v1rpkm339.60	CYP4C38	AAEL012266-RA	48.2928
	Locus1525v1rpkm83.38	CYP4D23	AAEL007816-RA	30.2612
	Locus88v20rpkm23.40_PRE	CYP4D24	AAEL007815-RA	3.66153
	Locus8048v1rpkm11.64	CYP4D38	AAEL007807-RA	3.96315
	Locus12302v1rpkm6.92	CYP4D39	AAEL007808-RA	1.9019
	Locus2090v1rpkm58.63	CYP4G36	AAEL004054-RA	12.671
	Locus2351v1rpkm51.28	CYP4H29	AAEL007830-RA	11.8873
	Locus11583v1rpkm7.62	CYP4H30	AAEL003399-RA	1.50769
	Locus11680v1rpkm7.52	CYP4H31	AAEL002085-RA	0.774046
	Locus1565v1rpkm81.38	CYP4H33	AAEL013798-RA	15.1892
	Locus2894v1rpkm39.81	CYP4J17	AAEL014019-RA	9.40629
	Locus6103v1rpkm15.95	CYP4K3	AAEL007798-RA	4.3101
	Locus4253v1rpkm24.27	CYP4-like	AAEL006824-RA	4.94636
Innexins (Inx)
Carbonic anhydrases (CAs)
G protein-coupled receptors (GPCRs)
Septate junctional transmembrane proteins
