# Supplementary material for: A de novo transcriptome of the Malpighian tubules in non-blood-fed and blood-fed Asian tiger mosquitoes Aedes albopictus: insights into diuresis, detoxification, and blood meal processing
Source: PeerJ. 2016 Mar 10;4:e1784. doi: 10.7717/peerj.1784 (PMC4793337; doi:10.7717/peerj.1784)
Supplement: Table S11 — Transcripts encoding cytochrome P450 monoxygenases (CYP450s), glutathione S-transferases (GSTs), and ABC transporters are found in Sheets 1, 2, and 3, respectively. [file peerj-04-1784-s012.xls]

## Sheet: P450 heatmap
	Ae. albopictus transcript ID	Sequence desc.	Ae. aegypti ortholog	3h BF	12h BF	24h BF
Mitochondrial	Locus1465v1rpkm87.12	CYP12F5	AAEL001960-RA	0.904267	-0.333917	0.454727
	Locus5267v2rpkm12.96	CYP315A1	AAEL011850-RA	-0.63094		1.16659
	Locus2027v1rpkm60.89	CYP4AR2	AAEL010154-RA	-0.740963	1.32753	0.906589
	Locus1465v2rpkm0.00_PRE	CYP12F6	AAEL002005-RA	1.07497
	Locus6648v1rpkm14.40	CYP314A1	AAEL010946-RA	0.953931	-1.66086	-1.80479		39
	Locus12111v1rpkm7.11	CYP49A1	AAEL008638-RA	-1.68971
	Locus8528v1rpkm10.94	CYP302A1	AAEL011463-RB		1.27015	1.13161
CYP2
	Locus11352v1rpkm7.84	CYP304C1	AAEL014413-RA	1.50939
CYP3	Locus109v14rpkm76.94_PRE	CYP9J27 v2	AAEL014607-RA		-1.53043
	Locus109v6rpkm261.17	CYP9J26	AAEL014609-RA	1.30769	-1.62812
	Locus171v1rpkm868.24	CYP6Z8	AAEL009131-RA	1.56861		0.895311
	Locus224v3rpkm494.01	CYP6BB2	AAEL014893-RA	2.92573	-1.18211
	Locus327v1rpkm426.30	CYP6N16	AAEL010151-RA	-0.89443	-1.07548	-0.584558
	Locus468v1rpkm303.19	CYP6Z9	AAEL009129-RA	2.01835		0.76163
	Locus1062v1rpkm125.82	CYP9J10 v2	AAEL014614-RA	-0.359605	0.375804	0.436793
	Locus537v1rpkm258.58	CYP6AH1	AAEL007473-RA	-0.728443	-0.541603	-0.714161
	Locus641v1rpkm215.48	CYP9J9 v1	AAEL006793-RA		0.513297	0.486692
	Locus1458v1rpkm87.77	CYP9J6	AAEL002638-RA	-1.53002	-1.43847	-1.02135
	Locus854v1rpkm162.76	CYP6BY1	AAEL017539-RA	-0.786843	0.699111	1.12513
	Locus2169v1rpkm56.54	CYP6AG6	AAEL006992-RA	-0.574148	-0.818525	-0.509129
	Locus2380v1rpkm50.42	CYP6AG7	AAEL006989-RA	-0.54239	-1.1639	-0.712333
	Locus9534v1rpkm9.72	CYP6M6	AAEL009128-RA	0.737701
	Locus1395v1rpkm93.12	CYP6Y3	AAEL009132-RA	-0.557704	-0.510936	0.469438
	Locus760v1rpkm181.29	CYP9M9	AAEL001807-RA	1.94093	0.77123	0.922312
	Locus865v1rpkm160.92	CYP9J28	AAEL014617-RA	3.74104
	Locus2459v1rpkm49.17	CYP329B1	AAEL003763-RA		-0.973825	-1.02783
	Locus3837v2rpkm14.27	CYP9J8	AAEL006811-RA			0.481141
	Locus2980v1rpkm38.08	CYP6P12 v2	AAEL014891-RA	2.02841		0.602963
	Locus2781v1rpkm42.17	CYP9J15	AAEL006795-RA	0.563749		0.612403
	Locus748v2rpkm96.08	CYP6AA5	AAEL012492-RA	3.86614	3.42032	2.16701
	Locus7865v2rpkm10.95	CYP9J2	AAEL006805-RA	-1.12087	-0.59219	-0.639645
	Locus7407v2rpkm9.36	CYP6BZ1 v1	AAEL012494-RA	1.34841
	Locus4160v1rpkm25.00	CYP6N9	AAEL009121-RA	1.6457	-0.831307
	Locus9951v1rpkm9.23	CYP6AK1	AAEL004941-RA	-0.661961		-0.581833
	Locus3064v2rpkm23.44	CYP9J19 v2	AAEL014611-RA	1.64151
	Locus9780v1rpkm9.42	CYP6N11	AAEL009138-RA	-0.935438	-1.15546	-1.27271
	Locus13740v1rpkm5.69	CYP3-like	AAEL003890-RA	-1.72979
	Locus14380v1rpkm5.17	CYP6CB1	AAEL002046-RA		-1.7819
	Locus11722v1rpkm7.47	CYP6N6	AAEL009126-RA	2.97963
CYP4	Locus418v1rpkm339.60	CYP4C38	AAEL012266-RA	2.27849	1.1535	2.03542
	Locus1565v1rpkm81.38	CYP4H33	AAEL013798-RA	1.47553		1.13052
	Locus2351v1rpkm51.28	CYP4H29	AAEL007830-RA	0.967887	1.64037	1.64418
	Locus2894v1rpkm39.81	CYP4J17	AAEL014019-RA		0.775198	0.637423
	Locus8048v1rpkm11.64	CYP4D38	AAEL007807-RA	0.861166
	Locus88v20rpkm23.40_PRE	CYP4D24	AAEL007815-RA	1.68411
	Locus11583v1rpkm7.62	CYP4H30	AAEL003399-RA		1.72193	1.16087
	Locus11680v1rpkm7.52	CYP4H31	AAEL002085-RA	3.02411

## Sheet: GST heatmap
	Ae. albopictus transcript ID	Sequence desc.	Ae. aegypti ortholog	3h BF	12h BF	24h BF
Delta	Locus2359v2rpkm25.81	GSTd6	AAEL010591-RA	0.996841	-0.793219	-0.913538
	Locus230v1rpkm608.11	GSTd1	AAEL001061-RC	3.04647	4.2302	3.57676
	Locus404v8rpkm2.39_PRE	GSTd1	AAEL001061-RB	3.35896	4.3356	3.54094
	Locus1790v1rpkm70.19	GSTd11	AAEL010582-RA	0.903786	0.87055	0.73227
	Locus404v1rpkm345.13	GSTd1	AAEL001061-RA	3.40751	4.1228	3.61347
	Locus12964v1rpkm6.35	GSTd10	AAEL006764-RA	3.48382	4.00203	4.01081
Epsilon	Locus192v2rpkm358.59	GSTe4	AAEL007962-RA	1.66425	2.71962	1.79697
	Locus342v1rpkm403.37	GSTe7	AAEL007948-RA		1.29342	0.541695
	Locus1027v2rpkm25.04	GSTe2	AAEL007951-RA	1.50907	1.86789	1.07507
	Locus1287v1rpkm101.95	GSTe3	AAEL007947-RA	1.28245	1.04111
	Locus4307v1rpkm23.86	GSTe8	AAEL007955-RA	1.80761	1.65795	1.66367
	Locus8892v1rpkm10.48	GSTe1	AAEL007954-RA	1.78016	2.42374	1.08148
	Locus12287v1rpkm6.94	GSTe6	AAEL007946-RA	0.927549
Iota
	Locus1138v1rpkm116.68	GSTi1	AAEL011752-RA		0.628737	0.455062
Omega
	Locus1642v1rpkm76.86	GSTo1	AAEL017085-RA	0.767607	0.708389	0.690905
Sigma	Locus280v1rpkm515.88	GSTs1	AAEL011741-RA	3.63671	3.70007	2.95462
	Locus10693v1rpkm8.44	GSTs1	AAEL011741-RB		0.841996	0.715542
Theta	Locus2461v1rpkm49.12	GSTt1	AAEL009017-RA	3.74228	2.36659	1.86541
	Locus3156v1rpkm35.20	GSTt3	AAEL009020-RA		0.510088	1.26851
	Locus3671v1rpkm29.09	GSTt4	AAEL004229-RA	-0.919676
	Locus7652v3rpkm0.00_PRE	GSTt2	AAEL009016-RA		-1.10308	-0.997491
Xi
	Locus3667v1rpkm29.10	GSTx1	AAEL000092-RA	0.408236	0.493164
Zeta
	Locus3047v1rpkm36.90	GSTz1	AAEL011934-RA	-0.634276	-0.66149	-1.02301
Microsomal	Locus578v2rpkm153.98	Microsomal GST	AAEL006829-RA	2.35829	0.452252	0.591266
	Locus1134v1rpkm117.03	Microsomal GST	AAEL010157-RA	1.89208	0.642608	0.740387

## Sheet: ABC heatmap
	Ae. albopictus transcript ID	Sequence desc.	Ae. aegypti ortholog	3h BF	12h BF	24h BF
Subfamily A	Locus913v1rpkm151.04	ABCA	AAEL012701-RA	0.722703		0.730695
	Locus2171v1rpkm56.50	ABCA	AAEL012698-RA	2.8655	-0.956664
	Locus3570v1rpkm30.18	ABCA	AAEL012702-RA	1.02869	-1.08219
	Locus4913v1rpkm20.49	ABCA	AAEL014699-RA		1.34446	1.27046
	Locus5891v1rpkm16.59	ABCA	AAEL008388-RA	1.79115	-0.846947
Subfamily B	Locus1109v1rpkm119.76	ABCB	AAEL008134-RA	1.18212	0.223299	0.292974
	Locus572v9rpkm18.85_PRE	ABCB	AAEL002468-RA	-0.67402	-0.918151	-0.68646
	Locus1967v1rpkm63.05	ABCB	AAEL010379-RA	2.12007	1.35725	1.72889
	Locus4021v4rpkm4.01	ABCB	AAEL006717-RA			-0.307798
	Locus7159v1rpkm13.26	ABCB	AAEL000434-RA	0.704376		-0.475744
Subfamily C	Locus288v6rpkm99.07	ABCC	AAEL005937-RA	1.81359	-0.823545
	Locus2429v3rpkm26.05	ABCC	AAEL005918-RA	-0.417107
	Locus706v18rpkm27.21	ABCC	AAEL004743-RA	1.79587		1.0475
	Locus2243v1rpkm54.32	ABCC	AAEL005929-RA	-0.913709	-2.58372	-2.3266
	Locus3536v1rpkm30.55	ABCC	AAEL005030-RA	-0.438145	-1.03893	0.342279
	Locus1736v1rpkm72.22	ABCC	AAEL005499-RA	0.771019
	Locus3018v2rpkm25.47	ABCC	AAEL012395-RA	2.86233	3.28437	3.17087
Subfamily G	Locus1276v2rpkm65.98	ABCG	AAEL008624-RB	0.66865	0.911709	0.661225
	Locus1579v2rpkm75.79	ABCG	AAEL008672-RA	-0.443555
	Locus1664v1rpkm75.69	ABCG	AAEL008629-RA	0.402095		0.529436
	Locus7340v1rpkm12.90	ABCG	AAEL008631-RA	0.952602		0.998157
	Locus3951v1rpkm26.75	ABCG	AAEL008632-RA	-0.599792
	Locus5065v21rpkm1.99	ABCG	AAEL008138-RA	-0.466738
	Locus14570v1rpkm5.00	ABCG	AAEL014428-RA	-1.10276
	Locus11149v1rpkm8.02	ABCG	AAEL008635-RA		1.03331	1.69754
	Locus10694v1rpkm8.44	ABCG	AAEL008627-RA	1.33037
