# Supplementary material for: A de novo transcriptome of the Malpighian tubules in non-blood-fed and blood-fed Asian tiger mosquitoes Aedes albopictus: insights into diuresis, detoxification, and blood meal processing
Source: PeerJ. 2016 Mar 10;4:e1784. doi: 10.7717/peerj.1784 (PMC4793337; doi:10.7717/peerj.1784)
Supplement: Table S12 — Sheet 1 is sorted by KEGG enzyme code (low to high). Sheet 2 is sorted by RPKM value (high to low). See Fig. S7 for the reactions catalyzed by each enzyme code. [file peerj-04-1784-s013.xls]

## Sheet: Sorted by enzyme code
	KEGG enzyme code	Ae. albopictus transcript IDAe. albopictus transcript IDAe. albopictus transcript ID	Sequence desc.	Ae. aegypti orthologAe. aegypti orthologAe. aegypti ortholog	Mean RPKM value
	1.17.3.2, 1.17.1.4	Locus1776v2rpkm50.42	xanthine dehydrogenase, XDH, (aldehyde oxidase)	AAEL002683-RA	29.7504
	1.17.3.2, 1.17.1.4	Locus5027v1rpkm19.91	XDH (aldehyde oxidase)	AAEL014493-RA	4.16185
	1.7.1.7, 1.1.1.205	Locus5762v1rpkm17.02	inosine-5-monophosphate dehydrogenase	AAEL009273-RA	18.2253
	2.4.2.1	Locus3691v2rpkm21.40	purine nucleoside phosphorylase	AAEL002269-RA	3.00224
	2.4.2.7	Locus5562v1rpkm17.71	adenine phosphoribosyltransferase, putative	AAEL005976-RA	10.8453
	2.4.2.14	Locus8008v1rpkm11.71	amidophosphoribosyltransferase	AAEL003581-RB	3.26132
	2.7.1.20	Locus1695v1rpkm74.03	adenosine kinase	AAEL001102-RA	23.2244
	2.7.1.20	Locus2204v4rpkm8.02	adenosine kinase	AAEL001856-RA	2.96904
	2.7.4.10	Locus3284v1rpkm33.39	adenylate kinase 3,	AAEL000629-RA	10.6518
	2.7.4.3	Locus3423v1rpkm31.70	hypothetical protein	AAEL009337-RC	12.4384
	2.7.4.3	Locus3423v3rpkm5.67	hypothetical protein	AAEL009337-RB	7.18326
	2.7.4.8	Locus8347v2rpkm5.78	guanylate kinase	AAEL011006-RA	7.57885
	2.7.6.1	Locus1255v1rpkm105.64	ribose-phosphate pyrophosphokinase 1,2	AAEL006363-RB	30.6045
	3.1.3.5	Locus365v1rpkm379.03	apyrase, putative	AAEL010986-RA	162.449
	3.1.3.5	Locus653v1rpkm212.08	apyrase, putative	AAEL000575-RA	37.5056
	3.1.3.5	Locus827v34rpkm11.26_PRE	cytosolic purine 5-nucleotidase	AAEL005833-RA	34.0048
	3.1.3.5	Locus3654v1rpkm29.20	conserved hypothetical protein	AAEL000258-RB	7.95048
	3.1.3.5	Locus11033v1rpkm8.14	2,3-cyclic-nucleotide 2-phosphodiesterase	AAEL012154-RB	3.64245
	3.2.2.8	Locus993v2rpkm85.20	inosine-uridine preferring nucleoside hydrolase	AAEL002176-RA	32.1063
	3.2.2.8	Locus3008v2rpkm28.40	inosine-uridine preferring nucleoside hydrolase	AAEL014719-RA	10.8008
	3.2.2.8	Locus7039v1rpkm13.47	inosine-uridine preferring nucleoside hydrolase	AAEL006485-RA	2.59565
	3.5.4.3	Locus5793v1rpkm16.92	guanine deaminase	AAEL003213-RA	10.3595
	3.5.4.4	Locus6556v1rpkm14.68	adenosine deaminase	AAEL005672-RA	4.44984
	3.5.4.6	Locus1439v2rpkm88.46	AMP deaminase	AAEL015410-RA	62.4252
	3.5.4.10	Locus1872v1rpkm66.58	bifunctional purine biosynthesis protein (IMP cyclohydrolase)	AAEL012825-RA	47.5793
	3.6.1.5, 3.6.1.6	Locus1489v2rpkm28.33	adenosine diphosphatase	AAEL005662-RA	39.4727
	4.1.1.21, 6.3.2.6	Locus2297v1rpkm52.59	purine biosynthesis protein 6, pur6	AAEL003606-RA	11.8713
	4.3.2.2	Locus1327v1rpkm98.94	hypothetical protein	AAEL017333-RA	17.886
	5.4.2.2	Locus388v1rpkm356.11	phosphoglucomutase	AAEL010037-RA	95.5857
	5.4.2.7	Locus4514v1rpkm22.61	phosphoglucomutase / phosphopentomutase	AAEL001480-RA	7.65198
	6.3.4.13, 2.1.2.2, 6.3.3.1	Locus113v1rpkm1320.32	phosphoribosylamine-glycine ligase	AAEL010640-RA	2.17982
	6.3.5.2	Locus3309v2rpkm31.64	gmp synthase	AAEL001869-RA	25.9465
	6.3.5.3	Locus7483v1rpkm12.60	phosphoribosylformylglycinamidine synthase, putative	AAEL005384-RA	2.4051

## Sheet: Sorted by RPKM
	KEGG enzyme code	Ae. albopictus transcript IDAe. albopictus transcript IDAe. albopictus transcript ID	Sequence desc.	Ae. aegypti orthologAe. aegypti orthologAe. aegypti ortholog	Mean RPKM value
	3.1.3.5	Locus365v1rpkm379.03	apyrase, putative	AAEL010986-RA	162.449
	5.4.2.2	Locus388v1rpkm356.11	phosphoglucomutase	AAEL010037-RA	95.5857
	3.5.4.6	Locus1439v2rpkm88.46	AMP deaminase	AAEL015410-RA	62.4252
	3.5.4.10	Locus1872v1rpkm66.58	bifunctional purine biosynthesis protein (IMP cyclohydrolase)	AAEL012825-RA	47.5793
	3.6.1.5, 3.6.1.6	Locus1489v2rpkm28.33	adenosine diphosphatase	AAEL005662-RA	39.4727
	3.1.3.5	Locus653v1rpkm212.08	apyrase, putative	AAEL000575-RA	37.5056
	3.1.3.5	Locus827v34rpkm11.26_PRE	cytosolic purine 5-nucleotidase	AAEL005833-RA	34.0048
	3.2.2.8	Locus993v2rpkm85.20	inosine-uridine preferring nucleoside hydrolase	AAEL002176-RA	32.1063
	2.7.6.1	Locus1255v1rpkm105.64	ribose-phosphate pyrophosphokinase 1,2	AAEL006363-RB	30.6045
	1.17.3.2, 1.17.1.4	Locus1776v2rpkm50.42	xanthine dehydrogenase, XDH, (aldehyde oxidase)	AAEL002683-RA	29.7504
	6.3.5.2	Locus3309v2rpkm31.64	gmp synthase	AAEL001869-RA	25.9465
	2.7.1.20	Locus1695v1rpkm74.03	adenosine kinase	AAEL001102-RA	23.2244
	1.7.1.7, 1.1.1.205	Locus5762v1rpkm17.02	inosine-5-monophosphate dehydrogenase	AAEL009273-RA	18.2253
	4.3.2.2	Locus1327v1rpkm98.94	hypothetical protein	AAEL017333-RA	17.886
	2.7.4.3	Locus3423v1rpkm31.70	hypothetical protein	AAEL009337-RC	12.4384
	4.1.1.21, 6.3.2.6	Locus2297v1rpkm52.59	purine biosynthesis protein 6, pur6	AAEL003606-RA	11.8713
	2.4.2.7	Locus5562v1rpkm17.71	adenine phosphoribosyltransferase, putative	AAEL005976-RA	10.8453
	3.2.2.8	Locus3008v2rpkm28.40	inosine-uridine preferring nucleoside hydrolase	AAEL014719-RA	10.8008
	2.7.4.10	Locus3284v1rpkm33.39	adenylate kinase 3,	AAEL000629-RA	10.6518
	3.5.4.3	Locus5793v1rpkm16.92	guanine deaminase	AAEL003213-RA	10.3595
	3.1.3.5	Locus3654v1rpkm29.20	conserved hypothetical protein	AAEL000258-RB	7.95048
	5.4.2.7	Locus4514v1rpkm22.61	phosphoglucomutase / phosphopentomutase	AAEL001480-RA	7.65198
	2.7.4.8	Locus8347v2rpkm5.78	guanylate kinase	AAEL011006-RA	7.57885
	2.7.4.3	Locus3423v3rpkm5.67	hypothetical protein	AAEL009337-RB	7.18326
	3.5.4.4	Locus6556v1rpkm14.68	adenosine deaminase	AAEL005672-RA	4.44984
	1.17.3.2, 1.17.1.4	Locus5027v1rpkm19.91	XDH (aldehyde oxidase)	AAEL014493-RA	4.16185
	3.1.3.5	Locus11033v1rpkm8.14	2,3-cyclic-nucleotide 2-phosphodiesterase	AAEL012154-RB	3.64245
	2.4.2.14	Locus8008v1rpkm11.71	amidophosphoribosyltransferase	AAEL003581-RB	3.26132
	2.4.2.1	Locus3691v2rpkm21.40	purine nucleoside phosphorylase	AAEL002269-RA	3.00224
	2.7.1.20	Locus2204v4rpkm8.02	adenosine kinase	AAEL001856-RA	2.96904
	3.2.2.8	Locus7039v1rpkm13.47	inosine-uridine preferring nucleoside hydrolase	AAEL006485-RA	2.59565
	6.3.5.3	Locus7483v1rpkm12.60	phosphoribosylformylglycinamidine synthase, putative	AAEL005384-RA	2.4051
	6.3.4.13, 2.1.2.2, 6.3.3.1	Locus113v1rpkm1320.32	phosphoribosylamine-glycine ligase	AAEL010640-RA	2.17982
