# Supplementary material for: A de novo transcriptome of the Malpighian tubules in non-blood-fed and blood-fed Asian tiger mosquitoes Aedes albopictus: insights into diuresis, detoxification, and blood meal processing
Source: PeerJ. 2016 Mar 10;4:e1784. doi: 10.7717/peerj.1784 (PMC4793337; doi:10.7717/peerj.1784)
Supplement: Table S13 [file peerj-04-1784-s014.xls]

## Sheet: Purine Heat Map
	KEGG enzyme code	Ae. albopictus transcript IDAe. albopictus transcript ID	Sequence desc.	Ae. aegypti orthologAe. aegypti ortholog	3h BF	12h BF	24h BF
	1.17.3.2, 1.17.1.4	Locus1776v2rpkm50.42	xanthine dehydrogenase, XDH, (aldehyde oxidase)	AAEL002683-RA	0.52957	2.04508	1.5162
	1.17.3.2, 1.17.1.4	Locus5027v1rpkm19.91	XDH (aldehyde oxidase)	AAEL014493-RA		0.86417	0.766365
	1.7.1.7, 1.1.1.205	Locus5762v1rpkm17.02	inosine-5-monophosphate dehydrogenase	AAEL009273-RA	1.32612		-0.345708
	2.4.2.1	Locus3691v2rpkm21.40	purine nucleoside phosphorylase	AAEL002269-RA	2.78431	3.23429	2.9029
	2.4.2.7	Locus5562v1rpkm17.71	adenine phosphoribosyltransferase, putative	AAEL005976-RA		0.459998
	2.4.2.14	Locus8008v1rpkm11.71	amidophosphoribosyltransferase	AAEL003581-RB		0.976963
	2.7.1.20	Locus2204v4rpkm8.02	adenosine kinase	AAEL001856-RA			0.57104
	2.7.4.10	Locus3284v1rpkm33.39	adenylate kinase 3,	AAEL000629-RA	-0.418148
	2.7.4.3	Locus3423v1rpkm31.70	hypothetical protein	AAEL009337-RC	-0.717056	-0.451957	-0.659983
	2.7.4.3	Locus3423v3rpkm5.67	hypothetical protein	AAEL009337-RB	-0.707189	-0.485546	-0.723018
	2.7.4.8	Locus8347v2rpkm5.78	guanylate kinase	AAEL011006-RA	0.6279
	2.7.6.1	Locus1255v1rpkm105.64	ribose-phosphate pyrophosphokinase 1,2	AAEL006363-RB	-0.437399	0.175025
	3.1.3.5	Locus365v1rpkm379.03	apyrase, putative	AAEL010986-RA	-0.553918	-1.16825	-0.899017
	3.1.3.5	Locus653v1rpkm212.08	apyrase, putative	AAEL000575-RA	0.631814	3.38458	1.91718
	3.1.3.5	Locus827v34rpkm11.26_PRE	cytosolic purine 5-nucleotidase	AAEL005833-RA	-0.947674		0.535118
	3.1.3.5	Locus3654v1rpkm29.20	conserved hypothetical protein	AAEL000258-RB		0.915719	0.52048
	3.1.3.5	Locus11033v1rpkm8.14	2,3-cyclic-nucleotide 2-phosphodiesterase	AAEL012154-RB		-2.17208	-2.00519
	3.2.2.8	Locus993v2rpkm85.20	inosine-uridine preferring nucleoside hydrolase	AAEL002176-RA		1.49112	0.87234
	3.5.4.3	Locus5793v1rpkm16.92	guanine deaminase	AAEL003213-RA	-0.855484		-1.5245
	3.5.4.4	Locus6556v1rpkm14.68	adenosine deaminase	AAEL005672-RA		-0.924502
	3.5.4.6	Locus1439v2rpkm88.46	AMP deaminase	AAEL015410-RA			0.43045
	3.5.4.10	Locus1872v1rpkm66.58	bifunctional purine biosynthesis protein (IMP cyclohydrolase)	AAEL012825-RA	-0.871407		-1.22593
	3.6.1.5, 3.6.1.6	Locus1489v2rpkm28.33	adenosine diphosphatase	AAEL005662-RA	1.19174	-0.329389
	4.1.1.21, 6.3.2.6	Locus2297v1rpkm52.59	purine biosynthesis protein 6, pur6	AAEL003606-RA		1.51633
	4.3.2.2	Locus1327v1rpkm98.94	hypothetical protein	AAEL017333-RA	0.967511	2.19814	1.07589
	5.4.2.2	Locus388v1rpkm356.11	phosphoglucomutase	AAEL010037-RA		-0.945078
	5.4.2.7	Locus4514v1rpkm22.61	phosphoglucomutase / phosphopentomutase	AAEL001480-RA	-0.486252	-0.399274
	6.3.4.13, 2.1.2.2, 6.3.3.1	Locus113v1rpkm1320.32	phosphoribosylamine-glycine ligase	AAEL010640-RA	1.1084	1.08212
	6.3.5.3	Locus7483v1rpkm12.60	phosphoribosylformylglycinamidine synthase, putative	AAEL005384-RA	1.64118	1.25653
