# Supplementary material for: A de novo transcriptome of the Malpighian tubules in non-blood-fed and blood-fed Asian tiger mosquitoes Aedes albopictus: insights into diuresis, detoxification, and blood meal processing
Source: PeerJ. 2016 Mar 10;4:e1784. doi: 10.7717/peerj.1784 (PMC4793337; doi:10.7717/peerj.1784)
Supplement: Supplemental Information 2 [file peerj-04-1784-s022.fasta]

>Locus1v1rpkm15043.50
aggctctgatgggttagatttaagtttagcgactccaacgagcggtggccttcaaaccgttggcgagcgagtcgacctggcgagagaaaaccggattccgaccgcaactcgactcgcgactcgcaactcggctacaaccagcgcagccatccggcgttcattctctttggattgtgccctccgtacggttaggaagctcgctgcctttgtgcgccctcgatttgtgtgtgtataagaaaaaaagaatccccgcagaaaatgtctggaaagaaggccgatccctacggtttcaaggatttcctggccggtggtatctccgctgccgtttccaagactgccgtggccccgattgagcgcgtcaagctgctgctccaggtgcaggctgcctccaagcagattgccgccgacaagcagtacaaaggtatcgtcgattgctttgttcgcatccccaaggaacagggcttcggagctttctggagaggtaaccttgccaacgtgatccggtacttcccgacccaggcgctgaacttcgccttcaaggatgtctacaaacaggtcttcttgggtggcgtcgacaagaacacacagttctggcgctacttcctggggtaacttgggatccggcggtgccgctggtgccacctcgctgtgcttcgtctacccactcgacttcgcccgtacccgtctgggcgccgatgttggccgtgccggagccgagcgcgagtacaacggtctgatcgactgtctgaagaagaccgtcaagtcggacggtctgatcggtctgtaccgtggcttcaacgtgtcggtccagggtatcatcatctaccgtgctgcctactttggttgcttcgatactgccaagggaatgctgcccgacccgaagaacacctccatcttcgtctcgtgggccatcgctcaggttgtaacgacggcctcnggcnttatctcctatccattctcgacaccgtcagaagacgcatgatgatgcagtctggccgtgccaaggcagacatcatgtacaagaacaccctcgactgctgggtcaagatcgccaagacggaaggttcgtcggccttcttcaagggcgccttctccaacgtcctgcgtggtactggtggcgctcttgtgctcgtcttctacgatgaggtcaaggctctgatgggttagatttaagtttagcgaaaaaaatttaaactaaaaaagttacaaaaaaccacctaaagtaaaactaaaccaattaaggtgggaaaatcagcagtaaaaccagtgatctatttatttgacgctagaaagaaactcacaagcaagcaaaccttgcccgttatttgtagaaacaatacaaaaaaaatcgacaaaactactcaaaactgaaacgatgttctttataatcagccaggactacacactaattgtaaccaagccatacgagaataaagaaatgtttcttaccacgttgaacgaacaacaccacagaccttatcgaactatggagacgaaagagagaagtgcacattccgtaggattgttgtacgatgtcatttcaagagaccgatgccagatagaaaaattcaagacacttcttgtgctgtgagaaacgaacgagcagaagaataactccaagagttccaaagaccagtatcgtaaagtttgcatgactaactgaaacacttcgatcaagcagggcttgacctaaccgaaaagcgggcacgata
>Locus2v1rpkm9377.86
catgttctcgaaccggcaggtcggaaagaccctggtaaaccgcacccagggcaccaggattgccccgaacatgttctcgaaccggcaggtcggaaagaccctggttaaccgcacccagggcaccaggattgcctcggacggtctgaagggccgcgtgtttgaggtttctctggccgatttgcagaacgacaccgacgccgagagatctttccgtaagttcaagttgatcgccgaagatgtccatggacgtaacgtgctgtgcaacttccacggaatggacctgaccaccgataaactgaggtccatggtcaagaaatggcaaaccttgatcgagtgctcggtcgatgttaagaccaccgacggctacctgctgcgtgtgttctgcatcggcttcaccatcaaggattcggtgtcgcagcgcaagacttgctacgcccagcactcccagatcaaggaaatccgccggaagatgaccaccatcatcacccgtgatgtgaccagctcggatctgaaggaggtcgtcaacaagctgctgcccgattcgatcgccaaggatatcgagaagtcgtgccagggaatctacccgctgcacgatgtctacatccgtaaggttaaggtcctgaagaagccgcgcttcgatctggccaacctgctggagctgcacggtgacggtggcggcaagggagccgaagtgtcgaccggagctgccgaaggtggtgtcaccatcgaccgccccgagggctacgaaccaccagtacaggagtcggtttaaggcccagtttagtgggagcaccttagagtaaagagaagaaaatttccgtttgcgtaagacctgttgtgaagcaagccagaaaagaaaacagtgaagtagagaagatgaggagagcgtgaggaaatacaaccgaaactgttgtgaagcaagccagggaagaaaacagtgaagtagagaagatgaggagagcgtgaggaaatacaac
>Locus4v1rpkm7816.32
ctgctccacaggtcgtaactcctgaggaagttcccaaggatgaagttgaggtagtaccagagccagaagtgaacgaagaagccgttgtcgtgactgatccaccagtcactgaacaacctacggaaagtaacagcgaagcatcgtcggtgacaaacgttccaactaccactgctgccagttcaaatgatgaaccacagccagaaagttctgcagctccagaggaagttactacggaatcagctggtgaaccaactgatgctcccgaggtatctcaaccggaaactacagtgagctcagctgagccgcaacccacagtagcacctgaagaaccagaaactacgtcgttgccagaggtgcaaccagaatcctcagacgcaccacaagaggaagtgactaccacagaaaacaatgcaccaccagctgagactacgcctaatggccaagatgaatctcaaccacaaagtacagatgctagcgaaacggagccggtaaccacatcaaccccagaaactacggctgctccagagactacaggtgctccagagactactgctgttcctgagactactgtagttcctgaaagttctgctgctcccgaaactactgttgttccggagacgtcagcttcaccggaaactactggtgctcctgaaacatcggccgcacctgaaactactgttgctgccgaaacctctgctgttccgcagggtactgatgctcccgaagtaacttcagatcccgaaacaactgttgctgccgagacttctgcagcccctgagactactgttgcttcggaaactgctgctcctgagactactgttgcttcggagagctctgctgttccggaaacttctgtcgctcccgaagcatccgctgctccagagactacatctgtacccgaaacctctgctgttcccgaaacctctgctgctccagagactactgttgcttcagaaacttcagctgatcctgaaactacaactgcatcggaatcttctactgatactgaaacgactgctgtgcctgaggcaactgatgctcctgaaaccacctctgattcggaagtggtcactacaccggaagatgtaccagctccagaaaccacggctgcatcaggtactgaggtaactgaggaaggctcagaaacaaccgttgatgctggggcttctcaatcaacaagttcaccttcagaagcaactaccgctaagccagaagtcactgaaggtccggctgagtcatctaccccagtacccgaaactaccgctcagaaacaaccgttgatgctggggcttctcaatcaacaagttcaccttcagaagcaactaccgctaagccagaagtcaccgaaggtccggctgagtcatctaccccagtacccgaaactactgatgatgcttccaaccaggaaacaaccccctcagcgggttcaaacccggaaacgtcaaaccccaccgtaccagaagaacaacctccacaggaaaccaccgttgctccaacagaagcatcaccagaacctgaatcaagttctgcagcgaccgagcctgaatccaccgcggaccccacaactgttgaaccctcttcctccagcaccagtgcaccttcaaccaccccggtaccatttgtctgtcaacaggccggtcgcttccaagatcctgaagactgccacaaataccacgtctgcctgtggcttcctttcggtctctatcagctggaacaaaactgcttgctcggcatggcttacaatccaaccctacaacggtgtaccgccgatcagagcccgtgcttcccaggtcagttcacctgtacggcacccggacgcttccccgatgttgaagataataccaagtacttctggtgcgtgtggaacgtattcggcggttacctccgataccaccaggactgccccctcggacaagtgttcgaagcctaccgcagacgatgtctcacacctccacgaccccagctggtatcgaacgaagaaaatgattccagctctgattcggactccaactccagctcggattctggctctgtgaacgccccggtagactcggatgactcaactgccgttgaggaagagaagcccaaggaaaaggtcaagtttgagtgcaccgaagaaggaaccttcccggatccgaacaactgctcccggtatatcgtctgtacgctcaagaagaaggacaagttcaagcagagcaagctgaagtgcccgaagggacagcagttcgatgtcgccctgcagctgtgcacggacgatgtagatgtactgtgcggttagattattttttgaattggaacgcaatgagatttgataatatggcactctaatcaaatctcattgcgttccaattcaaaaaataatctaaccgcacagtacatctacatcgtccgtgcacagctgcagggcgacatcgaactgctgtcccttcgggcacttcagcttgctctgcttgaacttgtccttcttcttgagcgtacagacgatataccgggagcagttgttcggatccgggaaggttccttcttcggtgcactcaaacttgaccttttccttgggcttctcttcctcaacggcagttgagtcatccgagtctaccggggcgttcacagagccagaatccgagctggagttggagtccgaatcagagctggaatcattttcttcgttcgataccagctggggtcgtggaggtgtgagacatcgtctgcggtaggcttcgaacacttgtccgagggggcagtcctggtggtatcggaggtaaccgccgaatacgttccacacgcaccagaagtacttggtattatcttcaacatcggggaagcgtccgggtgccgtacaggtgaactgacctgggaagcacgggctctgatcggcggtacaccgttgtagggttggattgtaagccatgccgagcaagcagttttgttccagctgatagagaccgaaaggaagccacaggcagacgtggtatttgtggcagtcttcaggatctgggaagcgaccggcctgttggcagacaaatggtaccggggtggttgaagctgcagtggtgctggaggaagagggttcaacagttgtggtacccgcggtggattcagtttcggtcgctgcagaacttgactcaggttctggtgatgcttctgttggagcaacggtggtttcctgtggaggttgttcttctggtactgtggggtttgacgtttcggaagccacaggcagacgtggtatttgtggcagtcttcaggatcttggaagcgaccggcctgttggcagacaaatggtaccggggtggttgaaggtgcactggtgctggaggaagagggttcaacagttgtggggtccgcggtggattcaggctcggtcgctgcagaacttgattcaggttctggtgatgcttctgttggagcaacggtggtttcctgtggaggttgttcttctggtacggtggggtttgacgtttccgggtttgaacccgctgagggggttgtttcctggttggaagcatcatcagtagtttcgggtactggggtagatgactcagccggaccttcggtgacttctggcttagcggtagttgcttctgaaggtgaacttgttgattgagaagccccagcatcaacggttgtttctgagcggtagtttcgggtactggggtagatgactcagccggaccttcagtgacttctggcttagcggtagttgcttctgaaggtgaacttgttgattgagaagccccagcatcaacggttgtttctgagccttcctcagttacctcagtacctgatgcagccgtggtttctggagctggtacatcttccggtgtagtgaccacttccgaatcagaggtggtttcaggagcatcagttgcctcaggcacagcagtcgtttcagtatcagtagaagattccgatgcagttgtagtttcaggatcagctgaagtttctgaagcaacagtagtctctggagcagcagaggtttcgggaacagcagaggtttcgggtacagatgtagtctctggagcagcggatgcttcgggagcgacagaagtttccggaacagcagagctctccgaagcaacagtagtctcggcagcaaccgtggtctcgggagcagccgaggtctctggagcagcggaggcttcaggagcggcagtagtctccggagcagcagaggtctccgaagcaacagtagtctcaggggctgaagaagtctcggcagcaacagttgtttcgggatctgaagttacttcgggagcatcagtgccctccggaacagcagaggtttcggcagcaacagtagtttcaggtgcggcagatgtttcaggagcaccagtagtttccggtgaagctgtcgtttccggaacaacagtagtctcgggagcagcagaactttcgggaactacagtagtctcgggaacagcagtagtctcaggaacagcagtagtctctggagcagccgtagtttctggggctgatgtgcttacctgctccgtttcactaacatatgtactttgtggttgagattcatcttggccattaggcgtagtctcagctggtggtgcattgttttctgtggtactcacttcctcttgtggtgcgtctgaggattctggttgcacctctggcaacgacgtagtttctggttcttcaggtgctacagtgggttgcggctcagctgagctcactgtagtttccggttgagatacctcgggagcatcggttggttcaccagctgattccgtagtaacttcctctggagctgcagaactttctggctgtggttcatcatttgaactggcagcagtggtagttggaacgtttgtcaccgacgatgcttcgctgttactttccgtaggttgttcagtgactggtggatcagtcacgacaacggcttcttcgttcacttctggctctggtactacctcaacttcatccttgggaacttcctcaggagttacgacctgtggagcag
>Locus5v1rpkm7707.32
ggataccaagggagcggcaaagcagccgcaaaagacccagaagaagaaggaagggtctggaggcggtaaggccaagaagaaggataccaagggagcggcaaagcagccgcaaaagacccagaagaagaaggaagggtctggaggcggtaaggccaagaagaagaagtggtccaagggaaaggtccgcgataagctgaacaaccaggttctcttcgataaggccacctacgagaagctctacaaggaagtgcccgcctacaagctgatcaccccctcggtcgtgtctgaacgtctgaagatccgaggctccctggccaagcgcggtctgcgggaactctgccagaagggtctgatccggatggtcgtccaccaccacgcccaggtcatctacactcgcaccaccaagggagacgatccagtggcgtaagctgtcgctgccaactgagtattgttaaccgctaggagctatcctatattaggtgaagagaacataagtgcgtgtgtacgattgcaacctgcgttttgtcgcaccccgttacaacggtacattctgaggaaagtgaggggtgcgacaaaacgcaggttgcaatcgtacacacgcacttatgttctcttcacctaatataggatagctcctag
>Locus6v1rpkm7096.60
cgccgttagatatctatgtacgtactcgtataggcgaggcaaggcatgtaccatacgatgcggtttctcagttttccataaaagcgatagagtcgtggcgatagaatttaattaagttttccgccagtctccgttaacagacacactgcactagcgctaccagagatagagagtatatccgacagatctccttcgcggtcgtgtgattccgactcatttccagcgtgttggcctgtgcgtgtgtcgctggaaaagggggaacgcgcggtgtcctctgcggcgaagaatttcaaaaaaattttttgctcattcgcttccagcttgaacggcgaaaaccaagtggttgacataagcttgaaaatgtcggttaaattgctcgttcttgtggtgacggtcctaggattggccgcttttgcagcgtcgactgtcaaggctcagcagccggctgatagcgacgcagaggcagtggcagcgacgggacccnccagacaaatcgatgtagtactggaggcaattctaccgaggagganttgatctttccaaatttngaaaatntcgtctgtttgtctgtggtgaaaccgtcgcgcgggtttttgtcngccgttttgggcgggatttattcggcgacaagtttagattctcaaacaaaatcaatttgcggtagattcgtgaccacaattctagcttccgttttccttccaggctcagcagccggctgatagcgacgcagaagcagtggcagcgacgggaccgacgttcgaacagctggtggaacaacgggtggcgtccacgttgcaggtggttaatgtgctcgctgccaaatctagcgctccggcagaggtgaaggaggccgttgtggcaaacgcccaacaagagatggatgcctgtgcggctcaggccctggtggatagacttcccggaccgttctttgcctgcagcggacacgtgattagcagtgcaagcaatgcgctaagtgttgcttcttcttccggtgctgcctcggcaaattgaggtttttcttcatgtgatattctagtgccttgaaacatgtgatatgaagcaataaaaatcaataagattattttacaaaatgaaatatatatatttgaagctcctaactttaactttcagactttgaccattaaaattatattttgagggcttttttcaagtgttattgtaccgtttttccaaggtaagtaaaattaccttggttttttcgctgtttgatagcttgactggggatcgtggcaagtcgggcggtttcattttttctacgtgtgacgttttcactacgctgggagtttggacggtcaaataatattctgatggcggttcggcagcgacgattttcatatgtacagtgcattgaaatgcaattcagtgtggttgacgaaaatttcttcagtattagtgatgtaatccttttgcaatgaattatgtgatagccgcattatcgtggattcgtacttttggagcaatctacagaacaccgttcagctgacgatgcattgtttggacgatttgcaagaaacttagagattgtcgtaccgtaaaacggggtatctttgataatgcgagtaactttgatagttcgacagtcattgtttagttcatcttataactacgattccttcaaccagttaagaaaaaagcaaacgttgatcaattctatacatataaaagttcatattagacgtattttcattaaaacctag
>Locus7v1rpkm6989.55
ctctttatttacagcgacaatctttgattaacgtttacaattctatggtaaagaaagatacatgaaatacgagcagaaccaagtgtacaaggaagtgaagattgagaaacactcaaaataaaacaggcttcggtttacaggttgacgggcccgaacgcgctggttgagtgcgattgatgaagaccaagagatgatcagggaaacttgagggacatatattatacgcttggcactttaaattttacggaatttttgtattttcagcatttgaatacaggtgttgactttcgaatgtaccctctgaaagcattttctttcccactgttcgagtaagcgatcctccgcctactaacagctcgtctcccatctattctctagttatgcagcagcatggcttagtgagcagccttgctggccaatcgcttgtcgcgttcctcggcgatggacagcttgacacccttgccctttggcagcgagatgaaagccttggtggccttgccgatgatgaaaacgttggtcagacgggtggcgaatacgtgtccggtggcgtccttgacgtgcacgatttcgaacgatcccgggtgcttctcacgctggatcacagttccgcaacgacccaaattccttccgccggtgatcatgcacaggtttcctggttcgaacttgagcacatccatcaccttaccggtggcgatatcgtactggatcgaatcattctggtggatgatcgggtccgggtagcggatggtgcgaccgtcgtgggtcaagatgaacggcaccttctttgggccgatctggacgcgcttcaccttgaggagcttgtacttggcttcctccggggtgatacggtgaacggtgaaacgacccttgacgtcgtagatcaaacggaagttctcgtttgtcttctcgatggtnataacatccatgaatccggcggggtagttcgggtcagtgcggaccttgccgtcgatcttgatgtgacgctgcatcacgatcttggtgacctcggtgttggtcagggcgtacttcagacggttgcgcaggaaaatcaccagcggcaacgactcacgcagcttgtgtgggccagtggatggacgcggggcaaaggnacccccggtcttgtccaacatccatcctctcggggcgttcaaacgcttcaaatgtttcttcggtccgcgaggatggatgttggacaagaccgggggtacctttgccccgcgtccatccactggccc
>Locus8v16rpkm320.47_PRE
gtagttaataaattaatggaatatagggtgcagaactatttgggcagaggagttctattttgagcaattttaacttataactcaaacaattttataacaattcactagattttcttgtacacggttgaatactgtcattatcaaggaccagctgaaatgtgccctgacaagttgagagtaattgtagatggtctctttgcaaagcacgacccaaccacatggtcacctacatcgtatgtcgatgggatggaagcagacaccggagaaaatcaagtttcttatgatgagcttctaatggtggcaaaaaaattaggagtaaagaaagtccccagttggaatggtatccccaatcttgtatgcggtcctggcgtttccggacatattcaggacagtgttgcagaaatatcaggaagatagctacttctcagacatttggaagattcagaagcctgttgctgtcaaaaccagccaagctaccagtagacttaacatcgtattgacggatatgcctgctatataggggaactaagtccaaaaagacaaggtgggttgaaatggccaaactcataaaaccattcctgaacgtggtttgatcattagtgtaagtgaatgggactgggctctggtcctcacaagttcctacctcatgcttccacgggtcaagcgatgacaaagaccgccagctaaaagttgtgtgcttagctggtagtccagcctgggcacttttgtccttctgacttcagctagattgaggaggtaggtaggaggtgcggctcaaacagcgtctagcctggcatttttcagctgctgagtatgaaatgctgtatcgcgatggctatacctgaggaagcagccctttcagcgcgatgtaggtagcgcggcctcggtaaagtatcctgctgaaaaccttcaaacaccaagaaaagcaattgtagagcgtggaacggcaacatacccggcaacgaattatggacaacgatttcaaagtcggatcttggaacgtgagaactttgaataaccccgcacgtcttgcgctcctggctcgtgaactgcagaatgtcgctgttaatgtggcacccatccgtatctcgttgacccaaaactggagaaagcaaattgccagcggtggatcccatagccaacacttgaatcaagtactacattactacagcggcggcgataaggcagaacgtggagttggtttcatagtgatcgggaagcagatgaggcgagttattcggtgaaagccgaatccttgtattaaggatgaggggcaaattcttcaactacagcctgatcagcatctatgcgccaacaaagagagtattattgctgaagcacaggaaagtatggatgagaacgccatgcggttttatgcaactgtcaacggtgcgcggcacaagacagcaccagtgcaatgaccaggaaggaaattggccagacacaacaatggttgcagccaggtggaaggagcacttcgaagatatgttgaatggtagcagtaaataaccaggaacaggattaccataatgaatgacggtcaagcagtggaaccaccaatactggatgaggttaagaaggtccttaagtagctgaaaaacagcaaggcttaagcgcggaagcgagcagctatatctttaaataatgtcgtgtatcctgttcaacagactaagacttcttgaagggtcctttgttggcgaataccaaaagctggttttgtgagggccgatcatgacttagggtctgggaccaaatggtcccagacccttattactttcagtcctgagcacccatggtggtgcagagggccgaattgaaagatctccttcctgggcgattgccagccatcaccttgacctgtggccaggccaaatttctgtcgacttaaatgttgaggatgcgccgccatgagcctctgggtctacctctgatacgatgtcctgctgggttccaatataacgcttgcttacagatttcgttctcgcttctgcgtagagtgtggccgacccacctccactttcgctcccgaatttctgtcgctatcggcttttgatgacatcgacgtggagctccacgttggagatcggattgtgaggccaccttgcacgaattatgtatataccgcaggcatctatttatgaagatctgcagccgttcagtgttctccgctgatacacagcaagtttcactggcgtatagcagcacagatttcacgatcgagttgaaaattcggatgttgatgcgtcgacttatcttgttgttcttccatacatttcttaaactcgcaaaagcagcccacgccttcttgatccgtgcacctatgtcgaacttggtgacgccatttggctaccaaagcattggaagcttacaacattatccactgattgcccagctaccgtaaagctggaagagttaaccgtgtttacatccaacgattgggtcttgttgacgttgatggtaagacctaccgctgagaagcgattggcaagatcatcgagcttggtcttgctatcagagcgccgttcagcttgaagagcaacgtcatcagccaattcgaagtcatctaggtgctccatggtaatgggctgctacagcaatccacgatttggttaacggtcaacaacaattcgttttgaggtgttttttggagaaacattcgagttataacggtttaaatgagccaccatttgaccaaaatcgaggggtctgcaaaaattgttgtggctctaactaacggggggtccaccaatttgagtgaccaaatgcattttcctaacttttttagcgaggactttcagaaaatcgccaccaaccaaacagttttgaagacaaggtgtaaatagtgggccggtctcagcgagaattacccagcttttaagtttacatggaaaacagctacataagtaattaattgaactccaacaatctatcctcgattcacggaatctataatgtaccaaataaaattaaacagttcgagctgtatgcaaaacattccggcatgtgcaccgtctccagtgtcagcaagtgttcctacaataacggtgtctagagatgcatcgccgccacccacctcgatacgtcatgtggtgtggaaatgatgaataaagtttagaataggtacgttgcacttgttgtatgggtatacgaataccttctgctgttgatactgtcggattgcgaaatgattgacaaggtgattgtgaccattattgtggcgacggagcgtggcctaatcgcgcggaaacgttgttgatttaggcatatcaaattttattcatcacatctgtatcacgctaaagattaccatctaaaagcggcattttgcgtaattcggttcgacgtaggagaatcttctcggtagaaaacaaacatttctctaattatccacagctaattggactagatataacgcagagaactgagttgcacttcgcaatcattccacacgcaaagcttgggtcatctacgccgcactccaccactgtggtaccatccgttctaggacagaaaaaatcagttccggcaagtctgttgcgcatcttgtcaaacaaatgctattcatcagctgtgtttagctggaaatctgtggaaaagtgaatcggattacatctaggtatcgctgcaatgcaacatgcacgctatgatgcactaggctagacttgttgccggctttgtacctaatgtacaattgatattagcacgctggtgtggcgatgtgcgttcaaggtgtagcgatgaaaaacaaatctacgaacagttattctatgctaatggagtcgcatggttgttgaccttacaccgatgtgtcctgtttttcgaattgtttattcgtgggttaaggttgatgttgcgtaaagaacgagtttgtaacatggtggagcaccaccgatattgacgcggctgtatcgtgccgggattatggccatcaaaatctaactcgaagcagcattcagttattcaataaggtctggtagcagtttgtccagacaaaggcccgccgcatgcgttttcgtagaggaggctgcgtagttgttactttttcacattcgtcagatatgatctgctcgttatgtcatccctatactgttatgtatgtcctacgtgggtgtatgataatcaaaccaatgataattaaaacaatagtcgaaacattaactgatgagcttgaattgactaactcacaattttgaagaatgttacacttatcatcacgtgtctgcaaatgcagtttactagcattcttcttattttttttcaaatctcatttcagagtctctaaagaagttaatccatcagtnccnnncancngatntctctaaagaagttaatctancagtntcaaccgctcagctgatatttgattgtatttttttttnnacgggaagaaaaaccacacaaaacctcttgcctacatagaatggtagaaagtgaaaccgattccaaaaattcaaagtataccaatgtaaaggacgacagagtagcaaaccggcgtcggttcgaacgagtatccgaacaccgtctcatcggagaaagccagcaagggctgaccatatccaccagaccggcttgcagattgttgcctcgaagcaggacaaggcagcgtcgctcgatgccgagcggggctacaccagcaaggctgacttcgagcaggcgatagagctcactggttatggcaaatttcactncatcctactagcaatatgtggtctcgtaagcaccagcgaggagatggacgtcatctcgatgtccttcatccttccctcggcccaatgcgacctcgacttgaatactcagaccaaaggatggctcaattcgattatcttcattggcatgatggttggtgcttatgcttggggaagcgttgcagactcgctgggtagnaagaaggtcctcatcgtcatttcgatcatgaacgccatctgcattgttgcttcctcgttctcacaatcttacgaagtgtttatggtgttccggtttcctcaacggcgctgcattgggaggcagcggaccagtcatctggtcttaattccgcggaantccaacctaaggcaaagcgtggttccatgttgagtttccatggcagctttctggactatcggtaatcttctggttgctggtttggcatggctgattatcccaactaacatnggattgancacacccccgcattcacctttaactcttggcgtnttttctgatggngtgcgctcaattcccatcattcgtcgtcgcaggtctactcctctatctaccggaatctcccaagttcttgctctcacaaggcaaatttgaagaggccctcgccatcttccntggcatatacgtcaccaatacggggcaaatcggcggacntttatcccgtcaaggaactgttgattgacgaacagctcagaaatgaactggcagacgtgaagaaacccatcaagaacaaatacaaacgcatgttgcacgatatcatggataacagtaaacagctgttcatgtctccgatcctgaagttcaccaccatctcgatcacgatcaactttacgttccacattggctactacggattgatgatgtggttccctgagctgttcaaccgcttcgatgagttcatccgtgctcacccagatatcgaagaggctggtgtgtgccaagtcaccgactacgtggttggtcatggctcgcatggcgaatctggagtttgctctgccaccattccaagtacggtcttnttngagtcactcatcactgttgccgcagcactccctgcaaaccgtcatagcggtcttgggnatggacaaactaggcagaaaattcttnttggtattcagtactatgtccgctgggttctgctcagcttcgatgtatttcgttaccaanaagaatcaaaatctagcggtatcggcaatcttcagtggtgtaatctcgatgggtaacgcgtcactggattgnttgattacggaagtcttcccaacgaatttaagagcaactggtgtngccatttctatggtggctgctcgtcttggtggtatcattggtaacgttgtgatagcaacgctcctagatatgtactgcccagcgccaacgttcatcgttgcagtactgctggctggcggtggcttgatgtgcctcttcttgccgaatactacggaagaccggatctgaactaggaaaagccttctagacttaattgtataacgcaggacgttttcaactttccctcacctaacnaatctgcacacatttctgatcctgacatctttaaatctttccctttctgcccttttgtggaaatcncaacacatatcacgaaagatcttgcaatcgatgaaatttaattatagctttaagttgaatataatggatgaatatattttgtaatatatacatgagtggtttgcccggacaatgaacggcaatcgtggaatgtttatcagttgaatattgaatgttcaatttttaaatgttgaaaatgaaacaaaactaaagaaatacaactaaacgaaaaatacaaaacttaacttaaacacgtcggaaagattgtaaacctcaataaagtaaaatgaaacaaaactaaagaaatacaactaaacgaaaaatacaaaacttaacttaaacacgt
>Locus8v25rpkm125.38_PRE
cagcacgtatgcttttgctccattccggggtacccctatatcatagggacccnccatagttttatttatgtcactgatttctttgttttcagatttactctcagtacgatacagtataggtaattctaaatgttttttttttaatatgcatttgttttgttgtttccttctctcaagtttcaaagaattaacacttacaatcatcntttcccttcntttcgtcttncgtccgtcgtcctttctggctcttcctctcttctatctagttatcttcctgcttctgtgctcacaaaatcccgctttctntttngattgctcatacctcaatcactggttcttntntgtttttgttttgccagacaggggggagggacagtttccaggttccaaaagactgacactaacagntctagttgtagttntagtgggaccaaaagggngaaaccaagacaaaccgaacaatcatnantgggaaggaaagttaaatttccggcgcagataattctgcgtatttgcaaaccgtcgcgtcgttttgtctcagtttccaacctacaccgttctctaatcaatcgatcaaacaagtaaaagttcaggtagcatttttccatgtgtgtttttatgtgtacttttattccgaattcaatgacctcaaatgtttcgcctaatctccattataaaaagaattcaaacaaagctgtttcaagaagtctaacgaccgacacgcctagtgagagtaacaaactatgancaagaagttgggaactagccaaaatacgcaactcgctctacactgaaacaaattttcgcggggtggtggaatcctaccagctaaaaaagggtgttaaatgttggttttctaactttatgaatccaaattcaagtattcctaaaaaagaaaacttaagtatatgtagagtggcagcaaacagacaaatgcctccggtgagtgtgtcctaaaatgctctaaaattttgttaagtggtgtgaatttcgcctactttgtctgaagctgcgagatagcctactatgatgataaatttatattagaacttttgttttttagtttttggtgacacatttattccgaacaaagagaaaatatagtttatgttaaagtaagaatcatcaagtgaataactgtgcatttatctcatccgattaatcgttaatttttgttatatgttggtttgaatatttttgtttgttgtttgcatattataagtttgttttgtatgagttttaaatgtatgcttaattttacaataaatttaccttgcttttttgctttgcttgaatctgctacctttttcctcaatttcatgttcttccgcttccacttctccctttacgttcgtttcctgcagcagtgctcttggctgatcctcgcgagttccttgaattgttttcagctcctcctctgatggggtagatgatgttgtcggtcgcacgttataaagtgtgaccgtgccttaactgctagacaaaagcaaaaaggagcgaacatccgcggctgaatctgccagggctgtgacgctctttctaactctcgacaggtagatggtttgagtgttgcttcaaatctcactcggtctgctctctgatgcgtngtttatatcaaaatacagttaggtaggatgcgctcggctgtgaaatgtttatccttatatgtagagatgtagatggtttgtgtagattaacagtagattagcgtttgactttcattctcctgcgaaaaactgcaattctgcttcttctctgactctgtttggcggcaatgctagcaactttcaataactttttttccttcaagaggtccactgcgtactccccgctcccacctcacgcgcaaacaaaatagaacattgctgcctttgtttattctctttcatcttagcgaaacccaaaaaaaaaaaacaagggggcgccagctagcgcgagcgattgtctctctcaaaatccagatacgcttgctcacacggctgcgacggaccccccacacaatgcagatggcgctacttcaaagggtggcaccactcgcttcttaaaagtcacgggcaagcaggttgactggcttgatgcggccaccgtcaccctcggagacgaaccgtttgcggcctctcgagggcaaatccttgatgagggcatcgctgagaaacccggcccgctggcagcgctgcacgaaccgatccaggatcgagtacgcgagcggaatgtccagcacgatgtcggtcatgtcctcgtacacccggcggaagccttgctccatctggtccgggctgacgatgcaggtttcgtccagcgatttgaagagggcgcagatggcctcctcggtttgctcgttcagcgcctccagcgtcattacgatggcctcgtaaatcagctcgtggtggaagtgcaccacctcgagttccttgatcgagcggtgcgcttcctcgagatcacgcgacaacaggtactccttcagcaggatggccatctgccgggtcagggtctggacgggtcggagcgcgcctccgacgccccagacgtcgtccagatggccccagccctggtgttgcgacaggagcgaacaggcccggatcagggcttcccgggcctgcgggcacacgtcttcccgctcgatgtcgtaagcgtatttgggtgggacgcaatcgtccgcgacggcacgggcaatgaagttgccgaggatgagcggcgcctccggggtgtccaggatcaggtccggcatgttggccagcaacatgtcgaatccggcgcaaatatctttgctggtgacggtccgcccgtacaggtccgagatgagcaccgaggtcatctcccgctggctctgcttgtgctcgaacgccatctcgacggcaatcttggacagcagcggccgacgttcggccgtcatgaactcgtccagactctcggccacctcgtgggtgtcgccgtgttcgtagtactccaggaagatcggttcgaccttcttctggaactcctcgtcggtcatttccggaacgacctccttcagttcgatgttgtggtggctgttgtacgcgtccaggtcaaagttcggatcgttctggtcgtcctcgtccgcctcctggtagatctcggaaccgggcttgccccagacgcccttgcccccggctcctcccttctttggcagtccacggccgtagccgttgcgcgatcgccggctgttcttccatttcctgtgtggggcaacgaagttgggcgttccggcgactccgagcactccgtccttgctgttcgatcgggacagcttccggacgcgcttcttcagccgctcgtccaggatcggaagcggcttcttcatgaggccctcgcttccgggcgatccgacgacggcgacgccggcccccttgggacttccgaccgggctgagcgagtcctcattgtggtgcccgttggccttctccgggacaccgttcaggagcgcgtggtctccgttcagaggcttctcgatttccatcgtgctttcttccgcgaaaaggctgttctcctgcgggaagattcctccgacacccaactacctcaccacacgacaagcaacgcacttttcaagctattttcggattcttctgctgcttcctccgcgttgagtcggtcgattgcctaatttttaccgtagctgctctttttcacttccactctcaacactggatagggattgtttttcttacaataacatcgaatcaatcgcgacgctcgaaacaaaatgtcctccggccttgaaacctcagcaaaggccggctgtcagttattgttcttccagaacttccccagcagccaaatccaccacttcgcacggtaatcacactctctctccttcaactaatcctgccgccgtaatcgctccagaactcttttcttatcctaaacaccggatttgcacaatttgcgcttaatttccacacttttcacccggaaaatgtcactgcttcaaaatttcgggaaacttccactttttccaacgcactcacaaactcctcgttcacaagatcaaccgtccgattcgagaatctccgtccgtctgtctgctggctccgaaaaatactgcgtaatttcactcgctcgcacacgtttttccgaccgctgacccgctcccaagcgggtgcgcaacaaggatagagctataccagattttcgggctccgtgcaaaaaaaacagcaccaccaactacaacaagaagaccgaccgcaccggacttctttttcgctcgctccttcgacggctcgcacacgcgtcaaaacacgactgtttttttttcgttttcggatgatcacacactaaattgaactgaacctgatgatggctgatgcacaacacacttgcaaaagcgcaagcaaacaaaccgctgatgcaagttgttacacctgagaaaaaacacgtccaactcgattgactgtcgc
>Locus8v26rpkm123.57_PRE
ataaaatcatcagcactttttttattgttgttagagtgtgaaacacaggtttttatcaggactacattcttccacttcgtagcagatataacggttgcaattttggagctataggagaaaaggtatatagattttcttttgctagtaatacgctgcgttcctttctcgaatgtaagtttggatgatttgtaactgagtcagtttcatccatctctgtaaaaatagacattttcttacttatctgctatgaaagtctttgttaaacactcttgcgataaatggtctcagacaccaacaagtattatatagaacggataataggagttttgttttcttgtttatagacggcaattttcgtatatttgtcttcgaaggaaacttgtcaagtttatgcaactctagtgttaccattatttgcaaataaatagtgatggtagcgaaagcgattcctaccgtcattgctatactctgccttagttctgtaaaatatcctccatttgcatatttttagctttactttttgcaattgatgtcaagcataaattaaaacagtcgttcgtacttataactcaaataatgaaaaagctgactattgacgataatacggtataatatgaatatgtaaaacataagatgaaaaatattgcaagaaacaaagtgnaaatactcacactagaattgaaactgtttgaaacacccggaatgtaacctatttcttctagatttctcatttgatttattccaaaaggcaccaaaacacaagacactcgaaagtatataaatttgcttatcgtcgttcaaccgaacaatcggacaaacctttcagaaagctggctttctgactcggtaggtaattaactaatttaaaatacacttcctctcaaaacgtaacttccaaaaactaaatagaatggtctatttacctgctttcttgaaaggcttacccccgttccgttcccattcgcggttgaactcgtgctccangatttcggcgccacgcttccgcgtcagcccggtttcctccaggctcagttcgcacatctgcatntcgtccaccccggccaccagcagtatcggtggcttatcggcgtgcagctccatctggcgggccacgtactggccatcgaagtgggcgtaccaccagcctcgtttgttgttgtcctcctggttgttgctcggtcgcacaaacggaatgcggaagtagcgatgcaccgatccggtggtgatttcctgcttctgggacaacctgggcggagctcgtgcggcggcttccatcacactgcgcggggcccgttcgttctcgtccatggtggtgcgcttgcggttctttgccttccaggcgtggtacaccttcagccggcggtggaactcgtgccggcacgcttccagcagctcgatgtcacagctggtgttgatcgcatcgcgcagctccgagtacttccacttggaaaggtcgtgcttttgcttctcgatcanctgctgntgggcacggatcgcttcagatctgatcagtctgttgggattacccaaaggcgtaacttctggcgtaccgtttctcagcaaaggtgggctgtcctcgacctgtccgttagactcctgagccagccggagcgccagttcgtgatcacgtcgttcctgttccaactgttgccggtactggatgtcttcttgggcttcnttctccagctgggcctgcaaggccagggctgccttccggtcttcctcctcttgtcttagacggcgagcttcttcctctttacgcctagcttccatttcggctttcttctttcggttctcctcctcttcccgtagcctccgttcctcttcctctttggctttccgttccgcctccaaagcggcttgaatcttccgtagtcgttcctgttcttcggcgtttcgctgttcctgcagcttcagatggatcgtcttcatctgattgtccagtttgttcatgatgtccccatagagaccgtcgatttgcgcagcggatatcttgggatcgcccttgatcctcgtcacggccgcttcgatcgtccgttgaacgtcggtcacctgcttgagcatgttttcccgctcggacttgagctgnttngcaatttcgtgcatcttgctcaggtttgacttgattgcgttgatcttgatgatgcccttgatgcgtggttggtgctgtttccgggccaggtagccgcggaccgttttctgcatcaccagcacgcacttgttgcgataaatgatgcgatttttcaatttaatcacacagattgcacagaagaccgatttgatccaccgggaacggacgagccacttcttgacgttggcaatgatcgcccgcaggttctccggatccgatttcatgatccgatcgaactcgacgaacttgcccggccggaagaacaccttggtaatgccgaatttgaaatcattgttgttcagcttgagcgagtgcagcatcgcctcgcagaaggtacgcggattgagcttggccagctccggcggcagatacgacttgtacatgttgtacagctcgttgaacggcactcgcgatgggtanccgtantccatcagctccagcaccgacgtggtgccggaacacttgagctgtgccaacgccagacctccctcgaactcgtggtccaccatgcggctgttcggcttgatacagcggatgaaatttgtgccgttcttctccagtttgtccatcagctctcccagttgagttttgaatttcgatccaacggaaatgaaagccaacttgcccttggtggagggagctttgccattgacgaacaaccgcttcagaaggaaattctccgactcctgcaccagtccctcgagagaggcatgcaaagcatcnttgttcttctcgatgaattggttcgtattgtagcaaacggccccggcgaagtggcgcaccaggaacccttcatcatcccgcagcactcggtgggccttcaggcgcgaagcacgtggcagcgataaccggaagtgtccctgccaagcgctgtgcacctcggacgtgaagtgcgcgtacgaaggcttcggcagtttggattcctcgtccaggatgttgaaaatgccnttcgccttngattcgatcaantcaattatgtcctggttatcggtgaacttgatttccggcacgttgagaccttcccgtttgtagagttcctgttcggctgccaaaatgttgtcattgaagaatttctgcagcttctcgttgcaatagttgatgcagaactgttcaaacgaattcaccgtgaagtactcaaatccagcaatatccagcacgccgatgtagtagctcgacgcttggaagggaatgttctgattgatcaacgacacgatgtgatcgaacagccgcgagtacagagccttcgccaaagcatctctggcgttattggcctcgtagatcttcagaggtaccatgatgaccgtacccttgatgccaccacctttgctctgcatcaccctggaaaccagagcttgtcgcagttcgaacgaatccagcccgatcaagtttgccgtaatagccaacgccttctccgagttctgcgaaactcggcaacctcctttggcgtcctccggattatcctcgaagtgaatgttacctagatgtagaaccgccgcgaccaatccataaatctcgaatttctgggtctctgagagtcccaaccgcgtcaacgcttgatccaggtcctggaaatcattgtagtcatccaagatcggatccttcaacgaacccttcgtcatgtgatcccgcgacttctgggaattcgggattttcctatccgtattggtcgtggagaaatactgcgtacaccctgacaaatacctatagtcatctggcttcccgatcttcaacttatccctcaactgttgcggcgctcccgcacacagcaagtaaaacacatggtaatttcgctcctccggactctgcgtgcagatcctactcttctccagcagatagtgagatatgtaccctcccacnacctgacacttgctatcataatgcacctcnataaacttcccgaaccgcgaactgttattgttccttgtggttttcgcattgccgaacgcctccagaatcggattggcatccagaatcttctgctcgatcggtcccgccgtcgccgcggcatcacacaggtacttcagcagatacttggtactctcggttttccccgcgcccgattcaccggaaacaatgatcgactgggacaccttgaggacgcgcatgtcacggatcgctttgtcggcgatggcgtacacgtgcggtggcaactcaccgagcgatctgccattgtaccgcttgatcgtgttcttggagtacagatcccggatctccttgtacggattgactgctatgagaatgttggctacgtaagtatagattttatccttataatatcggtttttgatgttatctagcagagtagcttcattaaggaacattaattcacagttatcatcgtgatcggaaacggcttcgcacgacggaaagatatcctccaggatgcagttccgcttcggttgtttgctgtccaccggttgcacctcatactcgtgggcaccgatttccgatattcggccctgaatgtatcccgcctgggagtcccgagcccataccagctgggagtcccacatcgtagtggtgacactggccgcctactccacgcactcacacacaggatgacgacacgccacggccggattctgcccaatgatgacgattcctgcaccacccacgtagtatgttgcccacggccgagccacaacctggccgtctcggtctgcgaactgcgatcacactactgtgtgactgtgctcgggtactctttcgcaatcggggaggaagtcttccctctatgtagagccgaagctggtgagtgcgttctgctcttctctgtatctctcctcgctgaaccggtaacaaacagcagcagcaccagcagcaaacaagcaacagcaatcaatgacgataaaagctcctccagcagctggaagcaatttttcagttttagcgccccaaagatttcgacaataatctgctaattaataacgtaatccagtaggcatgtgtgttctgcttcttccttttctcctttcactaacaattttccggtttttgcacaatattgaattttccacacactagttttttccagagttcacttcgccactctattagatccaataaacttaagcgaacaaaacacgggagcagctccgctgccgcactctagctagcaccacaagcacttctgagcnccacaagcacttctggaagccttcccactaacaacacaaaaaaactgaaacgttgcaccacaccagcttactgctgagctggagatgaaacctggacacaaccgaccgaac
>Locus8v27rpkm115.08_PRE
gaggattcctctataagtttgtcttggtataaatcaagaaattcatgctgggattcctttaggatttccgactccagaaatccttgccttcttttcagattttgaattcttgctgaaatttctcaagcatttttagctagtgtttctgtagtaattgctcttgggagatcactaagaattctagaaagatttccagaagaaattacctaagaaattccaataagacaaatttcaggagaaattcccgcagtattcctgaagcagttccgaaaggtagctcaagttgacttccagcaggaatactaggagaaatttctggaaaaatctctagaggaattcaagaacgaatccatgagaaaaatctcagaataaatttctggagaaatccttggagatatccctggaagattcccagcaggaattcttagagggatccttaagatcgcaggatgacggacgatctttcacgtcggccctctacactaccatggttacaaggaacaaatgtaatagtgatgcagattttttgtattttttcacatataaattgaatagtgatgctgttttttcctgtctaggtaataaggaagtggaaccatctcggcaggagtcctatttagggcatttttctgctataactcagccaattctgaaccaattgacacaatttttggaacgcgttgagatacgcatagtatctttagccgtgtacaaaatttcaattgatttggaattcactgagttatagcgaagagtgctcaaaataccggccgctgcccaagtgattcgctaccctaggtagtttaaattgctaacaaatgacgcccttagggcattggcaccaccaagcaggcaccatctgtggcttctgtcctaaataaagtggtggtaaagcacacagtctcagtggtttctcggaaggccgttgcttcaactcctgtggtgcctgcgggtcctgttccagttcatcctcttgttcggtatcggcatccaaaaagtcatccattagcacgtcctgaacatcactactagcgtcttctagcaattctttatcggggctgaatgggaagacgtcgtcgatcaataataagtccgattcttcgtcttcatcactatcaacatctgcaaacagaaccgtatcaccttccggttgttcgtcaacctccgaatccaaaatcacattttcatcagctattgtatcaatgggattgccaaatgctagggcaccgaatgcaacaatacagtacactagaaagatcttcatcgtgcacgtaaggtttgataagtttttgtcaactggaggaaatcaacaggtgagtactttttatagacatttgataagcgcaaagtaagtgcgcaaactaacataagggatgaggtaattcattacacattgcacttcctgtgaaagatagttttgtacgagtacgggatgcgatgataagaaagtgtacagacgtctcagagcactcaatttgatgcgctttgcagcagacctttttattaaatagtattttagatcatagtttcccaaactgtgggtcgcgaccccccaggggggtcgctggccttcatccagggggtcgcgagggacagttggatattttattgtaacagacaacaaatgagggaatgtctatggtgggtcgcaaaaagtatgtctgttggcaaaggggggtcgcgcacccgaaaagtttgggaacctatgttttagatagttaattattattagtgctacgtctgttttagtatgtatagactcaccatttttt
>Locus8v30rpkm108.19_PRE
aaggattaggctagcagattgcactgggtaataggttaatatctacaaaatactggcgaagtatattaattttttgntttttatgtaattttgcaaaacacgtccaacccaatcgancaaaattaatatacttcntaagcttatcaaaagtgataaatatacgtaagtaaaaataaaacagaatatcttcgccaactgtactgggaaccgtaccaataaataaanacacttgaaaccactaataccttgctttactgctctggaagtaccggttaaaagccatgcaggaatgttcgttgttgcttaacctaggggacaatattgggattggatgcatgcatgcagattagcacaaactatgcgcggaggaaggagatgctttggggggaatgtcgtatgtttcttaaaaatgtagatctgttctatcgtatgactaatgcatgctgccaggcttgaagcacgcgcacattgtatctagcctcttctgttttagtgttacgggggtcgtgagaatcgtaaatgttatcgtaatgcgttggctaccactagatgagggtggattactaagttagtctagttgcgttatttgtttaaaattacgatagtggaacaattgttaaggccaattattatgtttgatgattttatcgcattttgatatgattagattaaatatctgagatgaataccaattgggtatagattaagaagatagcttttctttgctgatgaggctgcctatggtaatgtatcaacattcattagagcgccaatattgtaggaatgcccaaatagtgacgtaagaaaagcttatccttaaggcgaaactggatccatttcctcactttttggtttttgattttaaataaaataaggccggaacaaatctcattttcttcttttgtcactttcatcgctgactcgtcaaggggggggatgataaataataaatgtatttgatgaaaaattacccaaacaattaggcagaatcatcaaactcatcggattcgttaagaaattttcttggcgactctaatttcacttcaaaaattttaaatttcttgaataatttatttaagtcccccctcaaaatgtcgaattccgaccaaaaatttccgaggggcggtgacataagagaaaatcgaaatttgtgtcagcctaatgaagcaatattttcaaaatcggttttcgaacacatgtagagtatggaccaaggtatctcctgattttttccccgggtggaaattgtttttcgtttttgtggaaaccatttttaaacaaaatttcacgaaaaaatggtttctgcaaaaacgaaaaacaatttccaccagggaaaaattcaggagataccttgagccatactctacatgtgtacgaaaaccgattttgaaaatattgcttcgttattttataaaaaatcaaaaaccaaaaaatgaggaaatgcttccagtttcaccttaatttcaagatctttttttttagaaaggagcctaatttacagatttggatataatgttttgaatgatgactacatggtgcaacattttcttgaatgacgaaacttgttttgcctgattgcttttgactttgaacactgattttacaagatcaataataaattaaattaaagttttttaagataaataaattatttgatattttttctctaaattatgtgaaaacttcctcaaaaatttatcaggttgtccgtaaatagcttatgacatattcccggatattttgtatagaacattttctgaaattcgtgtcttttcagcaacaattttaggattttaaattcttcaattaactgacatccagaaatctatagagtagtactagtatacctcgatttaatgaaccctgtactgtacgtttttttttattgttatagcttcaaatatccattcagtttaaaattttgcagtttgtataatgagaacttataatacagggggtttcacccttttgacacgcggagcacttgatatcaataaattgttttttggagcacccatgataacgccaaagtgtaccttaggacatgcttagtttcatctatttacgttaatctcatacttccttttctgactttataaatatgattcgctttgccgatgatcacgataagcggagtgtatcaggtgattctctgacggtatttttttacagatcccttagcaaaatgataacatttttggcggatgcaggcaaactgcccattcgccagacttttttcaaagctttctaacaaacttctttcaagatttcttatgatttcctcaccgagaattgtaatgtaatatattcctgctacttttggtagatagcgtatgctcagctgattgaattccaaaatatgtgtctaattccataaaaaggtcattgtaatgctacggcagattactgacaaaatgtgtgataaattatttccagagatgtcagaatattgaagaagacttttaagatatttccagaagtaacgctgaagaaatttcagaaggaattaaaacaaaatcaaaaagaaaattccaaatggattcctgaaagagtttcngaaaaaacaggaatntgttaaaaatgcaaagatagattttttgaagaaattccangaggaatacctgagcaaacacctggaaacccatggtggaatacataatctaaagaatttctaacaaaatacttaaatgaataccagcggaatttcagatgatatctcctagtgaattcttggaaggattttctaagactaacttgagaaatcattggagcaatttctgaaggagaaacatctggaaggaataactaaagaaatataaagaaatcttctatcacgccgaggacctgggatcgaatcccactcccgacaaactcacattccttcggaagggaagtaaagcgtgggtcccgagatgaactagcccagggctaaaaatctcgttaatacagacaaaaaaaaaataaagaaatcttggggacttccttaataatcccttgggaaaaaatctttagaaagcttctaaaaataaattgaaggattgattgatttgtctttattagagagcataaattgaaggagttcagtatttctgattcctaatgtaaccgcgaattatttttaaaagagtataaaggttgaaaatcggctgaaaattgaaaaaaatatgacaatgaaagtggtttatctttttcatttatcattgggacctgtgcgccacctctaaatctcaatattttatggctcaagttagaaggttttttttcatatgatttgaatcttgaatttcaattcctaacaaatttttgaaaaatagtccacacccgactgccacgcggagtcaaatccgtatgcacataacctattttttttagaaagtgatatcacagacaacggttgaataaaatacacccataataaatcgttctcgcttctgggaataacgttcataagaaggtcgttttagttaatctatatatataaaaatgaatttctgtctgtctgtctgtctgtctgtctgtctgtctgtctgtctgtctgtctgtctgtctgtctgtctgtctgtctgaccgctatgcattcggaaattactgaaccgatcggtgtgaaattttgtgtgtgggtattttggggaccgggaaaggttcttagcctggtgtgagacctctccggtctctggaacgggaggctcccatacaaatgacttcgccggggacgtccctatggagctgcgtgtcaaaaaacacagtaggcaggcagtacgacgtttgccgggacagctagtgtaatataacgaaacctcaagttttcaggaatactcatgaatggtggctccaaagaggaaatattttttttaaatgtcttgaataactgaatggttctccttgctttaagttttttttttttgtcaaaatcaagttagcagaggttaccgacggttaggaacggataaatacggattttccggttagaaaaggatatgtcattccccttgggaatctctatgaaaaaaaatctgaagaaattcttagatgaatttttggaaaaatctatgcaaaatgttttgataaaaaaatctttgagtattctctaaaggaatccatgcaacatttttggaagctatgcgtgcaagactttcttgacgcaatttctgaagaacattctaaagtataaataatccgtaaaagatttttttaaataaaacaagaaaatctctggaaaaaaatgtggatttatttctgaggaaacaaccaatcgaataataaaagccatgggagattttccttaagaatatctcgataaatagtggtcagggcagcttcaatatggatctctgcagaaaattctcgaatggatctcacattttttaaaaagattcactggaggaactgttgaagaaatccctgtaagagtttcagacagcaatttggattttcaaaaaaaaaaaaccttgaagcaatttctaaagcaaactccggagaaggttttggaatatattcttggaagatcatttgcttaaagaaatttccgaagaatttctcgggaaaaatcgaaaagtcccgaaaaaatagggtaaggtaccccggggcaagtgagaatcgggggcaagtgagacctatagctagtatttttattattatttatttttaagactaacattcttcatggaaaacataggtatcacacctacggatactttgaattcaaaaaatgttattgtttcaaccataaagaaaccatatacgttattgttgttcatatgtaattttcaattcactacgtgagattggacgtgctctactacattcgtcgtttaaaaatagatttgtcattatacaaatactttttcggtttcaggatagtatttggagttcttgcaaatgatttcaagcgaaaaagctgtattttatttttatttattacctttagtttactgctctcacttgccccagtgcatttcgctatctgtggtaagtgggacctatgagaataaacaaacacaattttatgggttcatctcgccttgtccagcctaatatgaaattagcacgaaagtcaataaaaattgacgcgttaagtagtctactgttgaattatactttattacctctatttagatgatgaaattctagttaaaaatggtaaaaccttgggtaaaacaaaaaaaaatcgaaagcatgtattttttatgtttttctctaaatatcttccattattttttcacttaacgctgcataatgaattcttttgagcattcaggaatcgtccataaaaaaataaaatagggaaatgaccttttcaaaaatcacgatttaaaaaaaaacatttaatgatcgtaagattatgtaagggagaagatattactgaaaatctcgaaactccagatttacttttggcgagatttttcaggaacttggaaaagacatttaaaatgaatcctaagatggatttcagcaagggttcctgaaagaattattgaataatcggtggacgttttttttaagtaatcgttggagaaatttataaaaaaaaatatctggaaggaaacctggatgtatttttaaagaatttatcataagtgggagattttttgaaagaatccctcaaaaaattttggccagggcagtttctataggaatctctgcagcaaatttccgaatggatttcacaatttttaaaataagattctctggaggaatttctggaagattttcaaacagaaattcagataaaaaaaacttgaagcaatttctaaagtataccccggagaaagttttagaataaatccatggaagatcgtttgctttttaagaattttagaatttccgaagcaattttcggtaaaatctagaaaagtcccgcaaaaataggataaatctcagaagaattttgtaaggcaatccctggagaaatttctgctgaaatttattcacaattttcttacacaactctttgtgaaacttctgggggaatccatagtgagatatctggagaaataagaagttgctgtgggaatttctggtgaaatctttgggataatttccaacgtaaccccagtacaaatttttgaaggaactattctgaaaaactctggataagtttatataataatacttcgaaagtattattaaaggaaactttgaagaaatttctgaaaaaatgtcaagaaatttctgttcgaatctctgaaagattttttaaaaaaatccatggacg
>Locus8v39rpkm76.15_PRE
ttgattttctgttataactccggatcgtttgcatcgattgcattgttgcgtgagtgaagtttttcggatctggagatatcggttgattttgaatctggtggaatattgttagaattattgctaggcgtcccaagtgaatattcgttgctttcttcttgaacaccggacacgggcatctggtagatacattagcattctttttggctgcaattggaaggatgattgatgtgacatcgcatatccggtgttttacgaacagtgtgcaagtgttttgaactacattctttgcaatacaccaaaaaggaaagaaaattatacggtgctcgtcgatgaacaaagaagaagatcgaagcgatcaagttttgtccattttgccttgccttttcctttaattcctgttggctaattatttgaccggttcactctctcttcttcagtggagtctcttttcttcgccgtttttttttgcgtttcttcctgaccgtcgtccatccttgcgatcgcgcgcgctccttctgatgtgcccgtgttcgtagttgttcaaatcgaagagagtaataatattacattttgcacccatatattccggtggggccacgccaaacaacggcgaaaaaaaattaataaagagaagaaaaaacgcgacgacgacgaccatcacaaagtgtgtgccagtgtgtattataacaaccgccgaagagagtcgctagtgtagtgtgcagcgcaaataaaaaaaaaatataacaaaggaaaaccgtatctcatcggagctgtccggcttctcgtcgattccttttagtagcgttccagtcatttgcgagagcagtgcgttgtcggttacgaagtgagtttttaaaacagtgcaaggagttcggtttcagttttcaccgagtgacatcctagaggaaagttagctgtcattttcgaccagtgtgtgagcagccaagcagtgcgtttaggccccccggcaatcatcaggagaaattacatatgctataggagcaaaccgccggttcgaaatacgtgagatacgcttccccgggcacatcgagaaaagagcaccagtaaaagtcatcttttcccccaactaacaaaaaaagactagccaccccagaaaaaaaccagaatcgaaacaaaaatgaccgaaacaaccgaagctcaagtcgccgccgaggtcaagaccccctcgcccacggcagagaccgcaacgacggaggcaccggcagccacgaccaatggccacgccgaagagcagcccgcctccgaacagaagcccacggaagaaaccaacggatcggccaccgacgacaaagccaaatccgaacccaaggaggaggtgcccccgcccaaggagatgcgtgccgtcgtgctgaccggtttcggtggcttcaagaacgtcaagatcctcaagaagccagaaccggccccacagaccggcgaggtgctgatccgagtgaaggcatgtggtctcaacttccaggacctgatggtacgcctgggagccatcgattcaccgccaaagacaccaaccattctgggcttcgagtgtgccggtgaagtcgaagccgtcggcgaggaagtcgaaggattcaaggtcggagaccgcgtggttgcgctgccagaattccgcgcctggtccgaactggtggccgtcccgaccaagtacgtataccacattccggacgagatgacattccaggacgcggctgccatcgtgatgaactacctggtggcgtacattctcatcttcgatttgatctcactgcgggagggcaagtccatcctgttgcattccgtcggaggcggcgtgggtcaagccatcgttcagctggcacgtaccatcccgaatgtgaccatcttcggtgtgtgctccaagggtaagcacgaagctctggccgccaccggactgatcgatcatctcatcgacagaacagactacgtcaatgaagtcagaaagatcacaaccgagggtgtcgatgtggttatggactgcctgtgcggagaggaatgcaaccgaggctacggactgttgaaacccatgggcaagtacatcctttacggttcgtccaacgttgtcaccggagagaccaagagcttcttcagcgtcgctcgttcgtggtggcaagtggacaaagtgtcgccgatcaagctgttcgacgagaacaagagcctggctgggttcaacctgcggcacctgctgtaccagcaggacggttcggcgtacgttcgctccaccgttgagaagatcttcgatctgtggaaggatggtaaggtcaagccggtggtggacagcgcctgggctctggaggacgtcgccgaagccatgcagaagatgcacgaccgcaagaacattggcaaactggtgctggacccggccatggaaccgaaaccgaagccagccaccccggccaagaccaagtcgaagaaacaggccagcgaagacaagagcagcaaaaaggataagtcgtcggagaatggcgatgacaagaaggacgaggaagccaagaccaacggcgaagagggtgaggcagctgccaccactccggaagcggtgaatggtgacagtgcggagaagaaggagccagccgccaccaatggggatgccactgaaagcgagaaaaaggaatcgagttgaacagcttaagctcgtccagcccaaaacgatgaatcacgtcaccgaaaacaacaatcaccacacacacatctaaacataccagcagcaacgtctcccaaccacacacagttggagtctaatccggaaaacatctcctgaatcccacctcccctgtctggagtgtatgcagtgtccagtccaccatgttgaaacactccgcgctcacctatccaacgcagtgcagctgattcctatcgtggcattataagatttttcctccgttttgctgaatagttttcttttaatatctgcaacttttagtatctgtatgcgattttacaccgattaacgtcttttcaattagaacttcaattgattttcatgagaaagtgtatcagttttgtcgcccgtgaaagttgagtaattacatgtgcgtgggaaagttatccgtgttttaattgtgagatagtaaggagtgtatcggaaagtagttgaaaatgttcagaatgctctatctcgaagctgggttggttttttcatttcggttcttctatgaaatctttgcaatatagttaagtttagaataccttggaaaaatttggaaaatgtttagtattattgaaaatatggttaaatgaatacacctcacaaaataaaaatctgcacaaaatgcaattttgttaagatttttcaacatttcaaaaatctgtagcgagtaaaatttgcatgataaaaaatctggaaaatattgatgcttgttaacagttatgtacacataacatatcatgcaacaccgacttttaaaaatcatattttcggtagaaaaatctcctatatctacaaaatggtccactccaaaaaacgtctattttgtggtcaaactttgaagttctgcttttaatatcttaaaaggttataaaattctattttttgctctaacttactcgtccataaattaaaaaacataccctatttaaaaaaatacgaatttttcatttaatgtattttttgtttgcgtaaacatgatttggaggagcatagaaaaaaggggttcctcaaaaatggccttttttcattttaaagaattgcgcttaaatgcagtcgagatttttctttgaaaaaataatttgcctatatcatgaggattctggagcttattatgtttgcacaaaaaagttaacaattttcgaacattatcgaacttttttcgcaatttcatttttttagaaggtgtgcaaaaatttaaaaacatgcgttcagtaatctaggttaaaaacccagttaaaagaacatttttagaaaatcataaaagccatttcttttttcaaggattcatacagtatcttcaaaaataaaattacttaaaagttgtgttaaattatttttgaggctattgtaaacattttcaactactttacgatacactccttaataacctgtaagcaagcgttagactggcgcttaccgcatgctgacatatcacggctggggcaaatccagaggcgcccaggtggcaggcaaccgtcaaggatgcagatctttcacatcggcccgtatgtagtagatgtagaagaagtactagaagcgccgaataattgtatttgtttaaatataaattacattgtgatactatttttcttcattactatcagtgcaacaatttgttttgttgttaacaaatgacaccctttgggcatttacaccaccaagatggcaccatctgtggcttctgtcctagatatagaggtggtaaagcacacagcctcagtggtttttcgaaaggacgttggttcaactcatgtggtaactgtgggtccggttccagttcatcctcttgttcggtatcggnatccaaaaagtcatcnantagcacntcctgaacatcactgnctgcatcttctaacaattcttnatcggggctgaatnggaagacgtcgtcnatcgagaataagtccnattcctngtnttcgtcaccttcaacatcttcnaatngaaccgtatcaccttccggttgttcntcaacatccgaatccgaatccaaantcacattttcatcagctattgtatcaatgggattgccaantgctagggcaccgaatgcaacnatacagtacactagaaagatcttcatcgtgcacgtaaggtttgataagtttttgtcaactggaggaaatcaacaggtgagtactttttatagacatttgataagcgcaaagtaagtgcgcaaactaacataagggatgaggtaattcattacacattgcacttcctgtgaaagatagttttgtacgagtacgggatgcgatgataagaaagtgtacagacgtctcagagcactcaatttgatgcgctttgcagcagacctttttattaaatagtattttagatcatagtttcccaaactgtgggtcgcgaccccccaggggggtcgctggccttcatccagggggtcgcgagggacagttggatattttattgtaacagacaacaaatgagggaatgtctatggtgggtcgcaaaaagtatgtctgttggcaaaggggggtcgcgcacccgaaaagtttgggaacctatgttttagatagttaattattattagtgctacgtctgttttagtatgtatagactcaccatttttt
>Locus8v44rpkm57.80_PRE
tactgctagctcaccgaaacgggatggcaaacctggttcatatagcgctcctgttgcttccggtgctggtttgcggtggaccggaagagaaagaaggagtcaaatacgccagcaaatgtgaagcctgtaaaattctagccaccgaacttcaggctcgcctttcggaaacgggcaaatcgcacgacgttatagagttgggatactccgtagatgacgtgaagcccaagaagcgaaccgagtaccgaagaagcgagctgcgattgctggaatcgatggagaacgtgtgcgatcgggtcctcgagtacaacatccacaaggagcgcaaggacagcacgcgcttcgccaagggtatgtcgcaaacgtttcaaaccctgcacggactggtggacaaaggggtcaaggtcgatctaggcattccgtatgagctctgggacaaaccgtcggccgaaatcacccagatgaagacgcagtgcgaaacgatggtggagaacttcgaggacgttatcgagaagtggtatttcaataagcaggaagagattccactcatcaagtatttgtgcgaggatcgagtgctgaaatccaatgaccatcagtgtttgtacgaaaagctggaagcgaaggccgacgagggcgatgctgacgataagaaagatcagaaagaggaactgtgaggcttgccttggctaggtcattgtcatccaattgaaacctcgaactgattagggtaggtaatcaaactttgaaccatattgcggctttctgaagtagtgcaaattttaagtgattttttctcccacatggaaataatttactacggcaaaatcgtatgtacatgaaagccacgggtataagctttctgttaaatggtaaaaagtttgtatttgcaccgaatttcattgaaatatttgatttttcatcaacaatgattttaatcttaatttgaaccatcgtaatcataatttgaaccaattttaatcttaatttgaactactggcggcagcagctcgagcaactcacaaaacagccaattccatgctaaacaattaaaaatcacatgaatctgctaattcgcatacctatttttcattaggcagtggaatctcacctcagaatgttcgaaattctttaggaatttggaaactaaatttggatttttttcatcccccaagagtaaacaaagcaaccactagcgcaatctacaggccaacactagaagctcacccccgtttactagttcaaatttagattacaaatggttcaacttaagataacattctccaagtaagaatcacttaaatttgataattttatgacaaataatgcggaatattattcggttggtcgattctacgataaataagctttcatttgacgtattcacttattgcgtgtgatgcaatgcatgagctgtacgggtgcaccgaaaatgggctttctctggggggaaataggtgaaatcacagtgatttttcaantgcctgttttccatgacaaaaacgcttttttcaatgnttttaaagtccatgttatcaggttatattacggaaagctgtttaacatctttttcgggacaatatttgcctgaaaagtacgccgttttaatgaattttgaaatggttcaaattaagattacaatttgactagttcaaagtttgatttcttaccctacaccgccgtgtaaatcgcataatgcgaaaccatgtaggttaaaatttaaactaattgacatcttcataatcccgcccttntttagcctcaagtttgagactaaagaagggcagctgattgtctcggagaaacataagntccactgcaccattgctccggttagcgcagtaaggncaaaatactgtggaggcccgggcgccctggtactccanaggctccgttngcgnttanatnttcattagaccccctagccattcattcctagacacggtaagcataaacatagccgcatcactccatgaatnaggggtcacctgttagtgnactcttancacnggaacatgcggtccgtagtgttactcttagccagttaagacaatcgctaccggcactacatagctatctaggctgatcgagaaaagaagttaatactaataatcaacttcatacgggctcgaacagcagtgaataccgctactgtcgctgtctaacccatggatcgattcctacacaatgatagcatactctagcctttcttaccctgagcaatcatcacaccttgctagccaacaacagccatcaagaaagtattgaacttttgtagccaccttgaacagaccaacaccgcctgcaaaaccaaactttaaccatgcagtagtagtaaaaagaagagtaaacaaaaacacaagtgatcgacttattgattagcagtaaaattttattccaaatttactctagcaactaaaccgcagagactctaaaaaacacatattattttaaacatggtgattttttttttcgtctgaaatttgtgattcggttattttttaaaccgttctaaagtgattacgttctacatttacatcgtttcgaactatcgcgcgactatatttaatgaaaactattacagtgaaaaaggaaagaaatacaataaaaatcaattaaattgagaccaaaaaagccctaaaatgcgttttcatttcccattcactcggcctttttgtcggactccggtttctgggcttcctgggcgtcaactttggcatcaaccgtcggcgtgggctgttgctctttcggcgacgacgaagcatcctgatgttccatttcctccgtcacgtcgggtttgggtttttccactgccgtcatcggtttggcgatcacactcaccggaagtgaatcttcgagacttgccggctccacgtcgtgcgcgatggtgatgttgtgctcgaccagcggtggctccgaggacatctcctgatcttcggtttccgctgccgtggcggtcgtgctggatgactgcgaaggggactgcttctccagctttggaatgacagacacgggttcccgtttgatgtgttcttgcaacggcaaatcgtctccttccccatccgactccgattcgtacttcttcttggtgaaagttttctgggcgggaagctccacatggaggtaacaagtggcatcctcgaaaatgttggccagcgcttcctgacaaacgacaccgcttttctccacgccgcaggatttgaacagcacttgctttttgtcctccaggatgtgcttccggcaaaatttgcagcaaggaagagtcctttccccacacttcacgcctccttcggtgaatgcacatttcggatgggacggaaccttctgatgtaatccctccgtggccttggctcgcttttcgaggtacttccgatgcaaaatggcgtccattccatacttccggtgatagtgatccaaagctttcagcttttcgtacagcttgcgctccttcggggaatccttcacctgatcgtggatgctgcagtactgttccctctcccggcgaatatcgttaagatatttacgacgcttctccttcagcacgtgctgcaatcgatggaactggtcaatgtacagcgtctgcagccggatcagcttttccttcgttatcattgtggcttcctcggccgtgtagattccggcatgcttcaacaaatcttcgttctgcgagtcgacgctctcgttgtcggaattgtccatgtcgtagccccgccaggtgttacccaccagagcggcatcctcgtcggtgctgctatccgaagcatagtccaggacaacgcgagccgagtcgttgattgtcgccacatcgatgtccacaaaaggatccaccgacggagtcacgacgtccacatcgccctcttcctcgtcttcgtggaccgtgatcttgagcgccgccgatgacgacgagcagttcgcaagctgatgctgatgatgctgttgttgttgttggctttgcttcgccttgtccaccttgacgtggtgggcaagattgtgcagcagcgtctcggttgtctccagcggggtgtacttcccgatcgtggacttggttttggtcagctgcgtcaagcggctgtgctcgaaacagtagttcgtgccgtagtcctttttgttgtcatacttcggcgccggttccagacaacgtttgccattcgacgcaaaaaagaatgcgcactgtttgtacggggcacgggaatcctgcagaatgtgccgcttgcaaaagttgtactgctctagccgcggaagtgtacattcgtacgactggttggagcaagccttcgacttcttttcgatctccatgtgaatctgattgcgcagtgctttttcctgatcaattaccttcgcaagagatgcggtattgctgcgatgactcgacgatgctgcgacgcgtcttcctcccgatactgttgacggtgctccggagtttttcctcgaatggtgctgctgatacggccgagttctctgctgcccgccgcgaggattgctcatcttcctgggattggtcgattacgggtggaaaattgaaaaaatccacacgtgaagctcacgcagcgacccgcacgggtaacaacaaatcactagactgcgggcgccatattggaaaatttttctgtttccctttcacatacacacacgcacacgtgggtttgcggtcggtggtgtgagtgagagtgctcggtttgttttggggccgaagtgcatgtgtgtgcgtgtacgcgattatttactaccgacggacggacgaccgatcgtctgtcgcgtgggtatcggaaaacgagcggaagcagatgcggtagagtgggttggcaggttttgacgtcgcacgagcgcaggatccgattgctggtgattgaggacactcaatcgacgtttttgttttccacatgaattccgccaacgttaggcactgacgggtttgtggtgtgttttgtttacgaagaattaaagcagtgctttgaagaagggatacaatcgataatttccaaagaaaattgggaaagtgaaaagctaaagagtagcataaaagcattgtaagctgtgatcaaaagtgtgtacggtgtttccctcagtggtgggtgtagattgcagtcggaagactcgcgttccggcgcttgatctaccgcgaggggataccggtagccaggagccaggacttccgaggtccattcaatggcatcgggagcgggaggtggtgccagtgcagggggatccagcagtggtagtggcaccagcagcagtagtggaagcctggcacgagatgattccaaatggtactttacggcggaacagctggccagttcacccagccgcaagtgcggcatggacgccgaccaggagctgatgtacagacaacgggcggcgaacctgatccaggacatgggacaacggctgcaagtctcgcaactatgtatcaacacagcgatcgtatacatgcatcgcttctacgcatttcattccttcacacaatttcaccgcaatagtatagctgctgctgccctgtttctagctgcaaaggtcgaagaacagccacggaagctcgagcacatcatcaaagtggtgcacatatgtctgggcatggaagcgcccgatccatccaaagaaagctacgccgagcaagctcaggatctggtgttcaacgagaacgtgctgctgcaaacactcgggttcgatgttgccatcgaccatccgcacacgcacgtcgtcaaaacatgccatttagtcaaagcttccaaggatctagcccagacgtcctactttatggcttctaatagtttgcacctgacaactatgtgtctgcaatataaaccgacagtagtcgcttgtttttgtatacatttagcgtgtaaatggtcccgatgggagattccacagtcgaatgaaggccgccattggtttcattatgtggacaaaaccgtcacgttagacctactcaaacagctgaccgacgagttccttcacatctttgaccggtgtccgacgcggttgaagagcaaaatgaaatcgatacgcgccgaacagccacaagcggatgactcgagtagtcggagaagttcctcggcgatgccgaactcctcgtcgtcggccatggcccgtggcattgacgacgctggtccgtcctctagtcatcatcggtcatcgtcccattcgcactctaagcagagctcttcaagcggtgacccatcgctgaaagcatcacaatcatcatcttccagccacaaaattccttcatcttccggcagttcccgttctcgcggcggtgaacgtccaccgtcgtcttcatcgcaagcgttgcaccagcagcgggagatgatggcaggtgccggaggtggccactatggaaccggtagtagttccagcggtaaaatgcagcaaccaatgccaccccatcacagtagtagtagccgttccggcatgccaccacagtcgtcttcatcgtcgtcgtcgtcttcgtctagatacggcaacatgcatgatggttctagggattcaaagaaccgtatgataccgacggctgctgctggcggttcctcttcatcatcaatgaatccatacgccccaactagcaaggttgaccgtcacggcgtcagtagtggccagaaaggtccatcgctttcactgatggatggtaaaaatcaggtgaaatctcaaagttccatgatggcggcaccgctgttcagtggcagtaatccggacatgtccggccggtcgtcatcgtcgtcgatgatgaagcaaccttcgtcggcatcctacgggtcgcacccacctagctatagtcaatcgatgagtaatcggaacaacaccatgccttctaatgaatcgcagtccgtccctaatccgcagtttaagaaccagatgcaaccgcagttaccatcatcagctggttccgagtcgtcttcattccgccttattgacgacagtaaccgactgactgagccgatgcaaatctgtacacctcccaagcagtcgaaaccttcgtcaatcttcagccccgactggaaggacacgcagcaagccgagagcaacaacatgtccagcaaatcccgatcgcaaggccaactagctcagcgatctatcaaggaaagtcccaaggagaagaaaccgaccgtaccaccggcctactcggatcaacagcaaaagtctcgctcgatcactccgaagaaagaacgccgtggggaagctgccgtaacaactcccggcggacaatccaagacgtcgtctagtgagaagaaatcctcatcgacgtccgcgagcctaaagaggacactgatggacgcggcgtcgctggaaccaacggatttgctaggtatcaacaagcttcctcctggtgggcaagcgccgatgaaacgatcgcttcccaacagcgaacaagttcgccaggacgacggaaccgatttccgggagtcaaaagttcggaaggtggaaattccctcgccgtcggaaaatctgtttgcctcgtcgttcgatttgtccagcacgttcgacaagcaggacgatagcttctcgatgttttcgtttcacgatccgggatcgctgctgtcgcaacctctgctgaacgactcgaaaccggtgatcgtcggtaaaactagcttcgccaatacgatcaatggaattgaaaccaatccggcgttggtgagtagtttactcaaggaaagcctttgtagcacggaaagcaagttcggaacgctcggcaccagtgggaacggaagtaatagcgctactactgcggctacttcgattgctttgggatcatcgaagcaggccagtactgcacaatcttcacaatcggtttcaagcttgagcgcatcgtcggctccaagcatagtgtccaatgtacctgaagctaccatcaaaacagaggctccatcatctctggacgtgaacgcaccgtctgcaatcagcagtttgcttgcacagtccgcaccaataatgtcgacagcgcccactttgttagccccgttgtcatccttgggaagtgttgccaatcttgctttgattagcagcgaacttacgacactaacgggcgattcggtctcagcacttaccaaagaggaagagcaccggcgttccaagtcagagaagaagaaaaagaaggacaaacacaaacacaaggaaaaggacaaatctaaggacaaagatcgcgaggaacggaaaaagcacaagaaggacaaggatcggcaccgggaccgagaacgagagaaatccgatcagccgaacgatccgtcagctatggtccccgggccaatcaaaatcaaacttcccaaggataagctgaatctccacccgctcacggaaactggtggcaacccggcgccggccgccgcctccgacatgggactgaaaataaaaatcccgaaagaccgactctcgggtgcttcttctctcagtagttctaccggcgccagtggaacgtccgcagctcccggggccgccagttcttccgctggtcaatcagctccaccatccaccaccccgctcaagttgaaaatctccaaggacaaaatcgaacactacaatatcagcgacggtagtttcaacaatggctccggtcacggacatgccaccgggaccgggggtcaccacagccacggcaacaaaaagaaggatcgcgacaaggagcgggataagagcaaatcgagcaagtcgatggcggcggcggcaacggccactgcagggagcacgatgaccaccagtgaatacaacaagcagaatggcaacactggtggcaataatgggggttcctccgcctcgggcggacaggctggcaacacttccagtaaatcttcctctagcaaggtaagtgacgatctgtcgttgtatttctgatagtaaaatgttggtaatcgccgccttcctagagaatatgttgaaacgtgtgtgcgcgagcgttcggggacagcgtttgtaaaccggctgaacctgaagggcggcgcacaccattagcactgttgatcaaattctttaattattaatatgcgtacttgtgtaaataaattatcactcaccgtctgggcatggnttcacgattgcccaattacgagagnagaatgatggatcttgttganctagatgaagtttcttcatatcaagtaaaactccggcgganattgttatnacccaacgttcattccttaactcgagtaaattttaaagcagacgtgtttgatttttncaacctatgaaatgttttcattnactntganntttacttaataaaacacctggatatttaagtttgatttacatatgtgtgtagtaattataattgattgtgtttcccagacatgtgttcaacctattttcatttttttcttcaagcaagaattgaaaaatctgctgaacagacacctaaaatttaagcattttgagattcatctttttgttagcgttcgactgcaatgtttaatcttctactcactttgacttcctcctcctaatagtttttcatcaggcttgatcgctctctacttcgcttttgttcaaaatcaaagtgatcagcgattaaagccacttacgaaaactttcaagaaaactaggaaaagctcaaaccaaacaagaccgtcaatttaaaaattttactcgagtttgccctccaggtagccgttttctaaaacaacgattgtgctgagtggtgataatttacttttccttcactgttttcttctttaagtaagtaggtcgcaataaattctccctttggctaatgtatagttttaaaacaacgacaatttagataattcgtccggatatgtaaacatcaagctcaatccatctaatggattgatatgctcgaacgagaaaaaaaaatgctttagacaaaaaaaaacattcaaaacagataaaaacaacatttgttaaaattttgctaaaaaaaataaaaactcgcgcaatttgttctgttccactgtgttttccatgtgatagggttactgattgccagtgagcacgattttaagggcg
>Locus8v49rpkm51.62_PRE
aaaaaagttgtatttctcaattccacgtcattttccctgcaaaaagattgaaaattgcatttttcgttattttgccttggttttggatcaatttcccgtaaagtaatagtccgtgattcctgtgatcgatgtccgcgtagtgaacattatcgcgttgctagcgaagctgcctggattgtgtccacccaatcgaaactttcgcgaagcagtgtagcacctttgtgaaagcctgcggagccttgaatgttttgattgcaagtgatgggattatgagatgcaatctagagctagacgtcggttcggtccagaggaagcaagtgaaccattttcagtagttgccatcggggaagagaccggcaatcacagtcggagggaagattacgtggaaaagcctaaatatccaccgccaagtgggagcagctggctaccttcgataccgcagaagatcctctctagtgtgaacaactttggtggtgcgttcagcggaaaccagccgaagcaattggatcatctaatccggccaccggtagagagaaatccaccacatttcgacgacgaagacgacaaggaaaacgaaccggaattcatcatggcctcacgcgaccgcagtacggaatttgccaacgcgattcgatcgttgcagggcagaaacattcagagggcagttaacgtgcgggatccccgcaaagccaaacagttgcagagctactccgagtttacgatgattgcgaaacacatagggaagaacatagctagcacgtacgccaagttggaaaagctaacacttttggcaaaacggaaaactcttttcgatgaccgaccggcggagattcaagagctaacgtacatcatcaagggtgacctgaactcgttgaatcagcaaatcgctcggctacaggaggtatccaaatcccagcgtaaatcaacgaccgggaagcacctgctttcacattcctctaatatggtagtggcactgcaagccaaactggccaacatgagctccgacttcaagcaggtcctggaggtgcgaacggaaaatctcaaacagcaaaagaatcgacgtgatcagttcagccaaggacccatctccaacagtttacccccatcaacgatgcgagggtcaacccagggaagccttctgctgcaggaacagcagcaacaggaccagatcagtatcgacatgaatgcctccgggggagggccatcgtcggagcgagtgccacttcttcagcagcagcaacaacagatggtcctgtacgatgaatcggatagctacgtgcaggagcgagcagagacgatgcagaacattgaaagtacgatcgtggagcttggcggtattttccaacagctggcccacatggtcaaagagcaggaggaaatggtcgaacgaatcgacaccaatctgcaggacgtggaaatgaatgtcgaagcggcccacggcgaaattttgaaatacttccaatcggtgacgaaaaatcgctggctgatgataaagattttcggtattctgatattgtttttcatattctttgttatcttccttgcataagcgtgacgaacgcagataattacaaggtctggataggatttatcattatatgcttattgtaatccttttatgtctagtgaatcgaaatttccttaaggttgaacctagcaacaagcggttataaaaaagaaccttgttgtaattttcttatatacacatgttataatttcaaataggctctcattttgctcttaaacaggaagcagccctcaatgtaaataccgatgaaaatataaatacggaaaacaaaacagattgttactgctaaattaggtatttgtgatcggattgtgtacgggcgtagagagaaatatgatatgtactgcgctgccggtggaagcataattgtcccatgtgcatttttggcaatattgagattttgcagcccatgaccatgtatcgtagggtactatcatattgggaaataaaaataggtagtttgttccgaaaattgttgaaaaaatgcatggccgatttgtaacattcttaaaagtggacgcataagcgtcacgtttcataggaaatcctatggaactataaaaccgctctaaaataaaaaatagtgctcaaattaaaaattggttgatgctagaacacgattcagcacttatacttcatagttgagacaatttacttttttcgaactttggacgcgattttctcgattgtctgtttttgcacatgggacatttatgggtccaccggcagtttagttcacaacaggactatcacagatgttttcacaagtgcgaaaacgcaaataaaagtgcgcgattgcaccaaatcaacttgataccttcagagcacttattcaacgtagtttgaagaaatagtgcgctgaatacactgccgtgaatcgcatatctgtcccatttgcataggaaatccagcaaagttgggactgatatgcgattcacggcaatacaccaacgtgatttgttgcaatcgcgtacttttattcaggttatcgcacttatgcaaacaaagtgcgcagtggtgaactaaatgcgctgtatgaagtcatatacacagactaaaatcgcagcattatacagatgtatatttaatttttgttttgtagtaagcataatgctatttcctttaagataaactcatttgacataaaccaagcactagaaactatttgtgaataatggccaaagcaaattttctagtagtgtttacagtacagcatgcattttgcaaaaaangccaaacgtcaaccagtgaaaaatcacgagacgaaggtgtacaacgcgtgcttcggattgatcatattccacctgagaaatcacagtaaagaacgacatatttttacctacaaacaataagatcttcaggaaaatgagcatttttaaaaaaagcaacattgctggtatatttttctgataacaaa
>Locus8v52rpkm49.55_PRE
gcagtttgataatcaaaattgaaggcatttgatttgtcgaacaatgtgttacaaaaaaagaaacgtaccgtaatctacaatataaatcctctgctcagtggtcactagcctggtacacggtttatatgggaaaatgcaataaaatggaaaaactctaactcctgtatactttttgagtttcactttggtcccatatcaactgtgcaaaatttcagatcgatcagaaaaactatattttagcgccggccattcttagtttttcatacgatttactatggggaaattttacttctgcaaagaaaaatcgctaggagtcacccctagatccctaaaaataagtcgatgaatgatttctgtagaaaacttcacgaggaatcagacctcagaagactgcaaaccgatgcgacgttcgtggaaaagttattaagcttcccccgatcgataaaatgacgagattttattatttattgttattccttacatgttaaacagcgttggcatgccattcggttttcagtcaataactttttccacaggccttagatcgctttgcggtcttcggagggttgattcctcgtaaaatttccaacagaaaccattcattgtttcatttttaggggttaaggggcaacctgtggcgatttttctttgaaaaagtaattttccccatagtaaatcgtatgaaaacctaaaatggctggcgctaaaatatagtttatccgatcgagctgaaattttgcacagttgctatgggaccaaaatggaactcaaaaagtgtacaggagtaaaatgtcttttggtgtcccacactgtcacacaatagctacaggttcccagtctgccctttatgctttatttatgctcgaaatttccgatttcaatacgaacatgatgacttaggaagccatatttcgattttttcatccctaacaattcgactacaaaacctacacattccatttattttaggaaacgaaccttaacgtgttgcatcccttttaattttcggacaaagccagtactacacgataaatctcctattaggtttgaaaatttattgccttacctaccacataactctagtatagtgcttcgttcgaaaaacaagctctgctcgttccaaattaatttaaggacagacttgttagaatcccaaaatggccgccacaatggccgactttggtacctactcacgatttcgagggcacaaatctcttcgtaaacaaaaccagcgcacctgatcttcttattttaagcttattacgagtgagcaagaacagaataatgaaatgcactgttgtgtgaagcttgcttcttgagatttgtgtgtttgaagttctgatgcactgttgaaacgggatttcaagacgtttgtccttaacctaaattgtttctaagccctctgtctgctgttcgagcgggcgggccaaccccaaaacaggttgggtgtggttggtggctggctatatctgactgtggtaaaaattcgattcactgactctctcgctgttgctgctgctgcttgctgatgctgttttcggccgtggcggtggtagagcatctgatgaccgcaagtcattgttgttggttgttgcctgccgccgccgccgtgttgttgcttttgctggtcggtgacgccgggaaaacgccatgctgctgcttctcctcggcgatctcgacatcgtcggcttcattaaagcccaactgcagcaggtgctgagccagacgccacttttcgctctgatgttccgagtgtcgcagaatcagctgtatcagcttgaaagcaccaaacacgacgaacgctccggacagaagccacagaatggtggacttggtgtcgaagttgtcctgaatgggacgggtatccagctgctcttgntgcagcagatggaatcgntgatattccgaactgtactcnggcttaaccatgctttccaccacaacaatgtccctcaactttcccctctcntccgtgcactcgatnccctgcgtnttcagaatgctatccgtcgattccaccacgtanttcttcccgtantccacnttcttactatgcttcatcagttccanaatcangaactgncagctccanggattcctgttcaancgcacctgaccgaagctctccagcacggatgcgttcaaccgctggaantgnttatcgctcatgttcagatgactcaagctcacgatcggccacagaaangcntcctccgacanctggttgtgggacaagtccagcgtgagtagcttccgcgagtcctcgaagatgttcggttcgatttcggagatggcattccgagacaggttcagnagctccaaccgtgggctgtantcgaacagtttgttgtcgatgtaggctaggcggttgcccgacaggtcaaggatgcgaaccgaggagaagtccttgaaaatgtatttgttcagctgcgtaatgtggttatggctggcnttgaatacctccaagctgaccaancccttgaanctatcctcgcgnaagttttcgatcccattgtagctcaaatccaacacccgtagntcggcattcttcttgaaagtgtaatcagcgatatcctccagctggttgtagctgatattcaggaacgtcaaccggggcaggttggacagcaaatccgtttcnaagatggtgatctggttgccctgcagttgaagcgtcttcagatggctgttnccgatnaaggcaaagaagtcaacgaatgtaatctggttgtggtggaagagggcgtgggtcannttgcttaggcctttgagggtggtttcctcgatggaggttagtaggtttcggcccaggttcaggtacttgaggttagggacaactttgaaggtgccttcggggatgatttcnatcagntttccggcnaggtttattttgttcagattggggtaccgnttgaatgantgggtattgatacctttcacaagattccttcgtaggtctagcgtttgaaggctttcgagatcgtggtcactccaggattttatcgtggtgagattgtttctggaaaagttgagaacctctagattccgcaggccattaagagcaaaatcttgcaggttgttaagacgactatcagtaatctccagggtgtgaagatctgaaaagcgtatgaagatggcatttggaagctcttgcagatagcagtgatttatgataaccgttagcgggttttgaatgtgctctcgaatgttgcgcaaatcttctacgtagcaagctttcaacgtgatggcatagttttcgtcatccagttcgacatcagccatgttccggcgttgggcagccgccgtgtcccagtggaggacaaagtttccaaccactagcagtgtcagaaacaacactcgaccagacattgtatctgcgttaattttgaggttatgtcacatcggagacttgtcggccgttttgtcgttctggcctcccttaccccctccaacagcgctggcaaatgacaaaacttttgcaattttatttaaattatttaacagtacacccgttcacctcctgcaggaaaagcgtagaatatttttcctccgttctacttttccgagttcagctgctggaaaatcatgccctctgctatctcagcatcgagaaatttttattcccgctggcagtccaattttccacaaagagcacagttttgatagtgataattttactactttgttgctgcaattatttaccggccaaatcgctggccttggctctgcaaaagcgggtcacaaaagttggtccttctggaacgaagtttcacacagttttgggttgcaattttccaccaataccgggagaaccatgggcaattgaaaattcattaagtcgttgactttcacttgtttggttctcgttcttctcgatgatccaataatgacgactcggttcaagccaagtgataattacact
>Locus8v53rpkm49.20_PRE
ccgatcggcaccaaaatttggattttttctttttccatctaaacaaatgtttcagccaaatttggttcaaatccgtgatggtctgttgcaagttttcacattttctcggtcacttcatatggaatgacccctatttgtttgggtaagttttcatcaaaaacatttattttttatcatcccccccccttgacgagtcaacgggcaaagtgacaaaagaagaaaatgagatttgttccggcctaatgctactgcagattaatgacaagatgtgtgataaattattcccagtgctgtcatggtaaaatcagagctagttggtcaaggttccccgatttcagcgcctctcttcactccttcatcccttagatgaattcctggaggaacctctgaagaaaccacttgagcaatttctgaaggaactgttggaacaacttcttgaagaatccatgcatcttcgtttgaagaaatcttggctgaaatttcttcagtaattctaggaatattgaagaagtctcttaagatatttccagaagtaacgctgaagaaatttcagaaggaattaaaacaaaatcaaaaagaaaattccaaatgaattcttgaaagagtttcagaaaaaactggaatgtgttaaaaatacatagatagattttttgaagaaattccaagaggaatacctgagcaaacacctggaaatccctggtggaatacgtaatctaaagaatttctaacagaatactcaaaggaataccagcggaatttcagatgaaatcgcttgtgaatttcggcagagatatttttcaccctttccgcaaaaatcattatacataagtatttctgaaagaatctgtagtacaatttccgaaggaatccttgaagggttttttaagactaacttaagaaatcattggaacaatttttgaaagagaaacgtctggaaagaatatctaaagtaatatgaagacgtctcgggaatttccatcataatctcttacaaaaaaaatctttagaaagcttcttaaaaaaatgaaggagatcagaatttctgattcttaatgtatccgtgaatcatttagaaaaaaagtataaaggttgaaaatcgattggaaattgaaaaaaaaactatgacaatgaaagtgatttatctttttcattcatcattgggacatttgcgataccgtaatccggggtaacattgttcagaattttcaatctttcttgaataattctcttgttaaagcaaacgttacacgttttatattttttaaatgagtactggccctctgagtatgcgttaagcttctcgaaaaagtattgtaaaactttaaaagctgttaaaataggctttttaatctaatttttgattttgtcgatttggggtaacattgattatgtcagtgatcaatgttcgtttgtgttgaaaatacccttacttactaaattcggggtcgctgatatcgaatatgtggtccaaattcttacaagttatgtactatttgagttatttttggattagaatcctcctaaccgcgaataacgcctaaagttgtgcaatatcttaaggcaggggttttcaggcatttcggctcgcggtgcactttttggaaataaattgctccacggtgcacatgttcattattgtttcaaattttcaaattcgtcaaaaaaaaactgtcgtatttttcatagaaattccaaggggcgtatgtactcgtcattatttttttcaccatgtctatgtctatgatgtgacatagttattcgactcggaatatttcttcctcagaatgttttttaaaaatttcatacaagatcattataaataaatgctgaatgaaatcttgagccgaattagtgctattttgttttcaagaacctcggttaagtccttcgaaaactactgtattatttctagtgtggtttattaaaagacgtttttccaagacttttactgaatttcttaaaaatttctagcaagagtcttggaaggtttattttcaaaaacttggcatatacatattgacaatatttttgataaattccttccaggcactcttgtcaattcgaaaaaaaatttctatgtaaattataagcacgttaacagtagaattcctggttaactgatttcgattgattctttctctggtatcaagcaaagccacagaaatagtagtaagatttcttctgagaattgtttagcataataattaaagatacatttgaaatgccttccattacgagttcttggaaaaatataacatttattaggacagttttggcagacttgtttcatgattcttcgcgaatatctgaaacggtgtttgctggattcaaggttgacacaccggctggaaaaaaaatggaactttgctctcaatcccttggagcgccttccaaaaattcagttgttctaattaactcgaataatttttcattaaatgtgtaatgattataaatttaaatacgcaagactttcctgaagtgctgcggtgcacttgtcattgcttcgcggtgcaccaagtgcaccgcggtgcacgatctgaaaaccgctgtcttaaggaactgatagtttacttgtaataaatcgtatatttgattgaaaaatagcattttcatagaagtttcgtttattaaatccaacacaaggatatcatattgaagtaatacagtgatttcgaaccttatattgtatctagtatttatgccaggcatgaatgtttgaaaatgtatctcattgcattacgaaacgaaacacagttagggaaaaagcgatttattttaatgtttatgaaatttaattttcatgaattacatatcatttattagctaaaaaaagcaggtaacgatatatcattcgatagcagaaactgattcaatataaaatgcttgtttgaacatttcatgaggtcggtcaagtcgatcaatgttaccccgttttacgttacctctaaatcccaatattttgtggctcaaattagaaggtctattttttcatgtaaatggaatcttgaatttcaattctcaacaaactttgaaaaattgtaaagtaaatgtaatatttacgaaatctcaagttttaagaaacactgtttcgggcagaggctttcatggtggctccacagaggaaataacttttttaataataacagaatggttctgcttggttttaggtttctttttcagaattggattttctcccaatatttttctcggagttccatgaagtatctttgagaaatttgagaaattccacggagtatctttgagaaattttctggaagaatctctatgaatttttttttaaagaaactcgtagatgaatttctggaacaacctatgtgaaatgttatgaaagaaatgctttaagtattctctaaaggaatccatacaacatttttggaagctatccgtactaggctttcttgaggaattcttgaagaaatttctgaagaacattctaacgtataacgaatacctagaggatttttcaaaagaatttttgactgaatttctttgaaatttccttgatgattttttcaagtaaactacgaggcttctataagagtccctgaaagattttctttaagaatccctgggagattttttcaggaacttgaggaagacattctaaatgaatcctaagtatgctcttaaggaatccatgcaacatttttggaagctattcgtgcaagactttcttgaggaattcttggagaaatttccgaagaacattctcaagtaaaaagaatcccttgaatatttttacaagaaattttgactgaatttctttaagatttcctggatgattttttaagtaaactacgaggagattataatggagtccatgaaagattttctttaaggaatccctgggagattttttcaggaacttgtgaaagaaatttcaaatgaatcctaagatagatttcaccaagtatttatgaaagaattatcaaaaaaatctgtggacttttttatttaagtaacccttgaggaaatttgcaagaaaaactaaaataatctatgaaagaaaatctgga
>Locus8v55rpkm42.91_PRE
ggtgtgcggtgctaaaaatttacagttattttccgggaaatccgagtaaaacggctgttattgtgatttgcgtgttgatgtagtgctcttgaatgttttatgaaggctgaaagagagcagtagtcaatcgcagccgcccgccaccgagccgtgatcagtcgcgagtttgcatttaagttcggcagacgtatctttctgcttccccagttagccgcggagatcatctatcggtacgcgtttcagtaatagcgcgccctccatcatttgttcaccaaagtgggtgagctgcagaatcaaaaaaccggaaacggattaagtgtgaagtgtgctgctctcagtgatagtttcattcagcaagttacatacatatatcagtatagcaaaagttcataaagtgcgtcttcctggaagaagaaattaagtttccactattttgctacatgtagcaacgtattccgagccggctagaacaagttgtgtatatttttatcacaagtcgtcaacccggcggtggcggtcgtgcgtagaaacaggtctcacccattcaaaactcgaccataatcgtacgctagcgtgcacacagaaatggttatttcgaagatatgctgcatcggcgctggctacgtgggaggtcccacgtgcagtgtgatggcactgaagtgtcccgacattaagatcaccgttgtggatcgcagtgccgaacggattgcacagtggaattccgaaaagctgccaatatacgagcctggtctcgacgaagtcgtcaaggagtgccgaaatcggaaccttttcttctccaccgacatcgaatcggctatccaggaggcagaactcattttcatctcagtgaacacgcccactaaaacgtacggaaatggaaagggccgtgcagccgatctcaagttcgtcgaaggatgtgctcgtatgatcgccgaactgtcccagaatagtaaaattgtcgtcgaaaaaagcacggtaccggttcgggctgcggaaagtattatgcacatactgaaggccaaccataagccaggtgttaaatatgatattttatcgaatcctgaattcctagccgaaggcactgccatcgaggatttgatgaaacccgatagagtactgattggaggggaggaaactccggagggcaagaccgctatcgagaagctgtgttgggtttatgaacactggatcccgaagaaaaacattctgaccactaacacgtggagttcggagttgtccaaacttgctgccaatgccttccttgctcagaggatatcctccataaattcactgtcagccgtttgtgaagcaacgggagcagatgtttcggaagttgctcgagcggtcggtttggattcgcgaattgggcccaaatttctgcaggcatccgtcggattcggtggaagctgtttccagaaggacattctcaatctagtgtatatatgtgagggcttgaatcttccggaagtagctgcttattggcagcaagtgatcgatatgaacgagtaccagaagaatcgattttcgcagaaaataatcgaatgtttgttcaacacggttaccgataagcggatttcgattttgggattcgcgttcaagaaaaacaccggggacactcgcgaaactcctgccattacggtgtgtaaaacactgctcgatgaaggtgcccagctgaatatctacgacccgaaagtagaaccggaacagatcattgctgatctgacgcaccccaaggttactgagagccccgagcacgtgaaaaaggtagttcaaatcttctcagatccgtatgatgccgttcgtggtacgcatgctatcgtagtgtgcaccgaatgggacgagttcattaatctcaactacgagcgaatttaccaatcgatgatgaagccggcctacatcttcgatgggcgtaaaattctctcgcacgaaaaactccagcagattggcttccatgtgcagactatcggcaagaagctgaaccgcaacattctcacccggtcgtggggcagcattccacagctgtagggatacaaggaggatgcactcatctgcatccattgattaagggactaaggtaaccactacgaacaaatacatctcatcatcagcattaccttttatgagaagaggttctcctgtaaagataaactcaaggtattaagaaacagtgaacaggaatacttgactatttaaaagacccagctagagcgtaaggatgtttgtgcgaacaaagtattatgatatcctgatcacataacaatttccagttttgaatgtttcgcacctctggtaatgaccatattcgtataaaacgatttggcccgacggtttataccattcaaatgttattttagtacgacagcatgatccatcatatgtgctgttctaacatacaaaaactagtttccttcatagtctaagctccaggtgcacaatttatgctaagaacaatgctgcaatatcagaaagcacgttacgtgttagcctttatttttttgtactgaagtcagaatattttttcctattcatacctaaggtaaggtatttcccagaaataggggtaggcggggcattatggacacccggggcagaatggacaccctcagtattttgaaatatgcgaacttttttgaacttttaatgaatggagaatatagtccatttgtctaaaacgtagtttcaggaaagaaacattcgaaattaaaattatacttgattttacacgaaaaagttgtgtcctccgttttttgtgcatggaaattataattttcacaccatctaaaataagattcagtgattaatttattgcaggtcgattgaaacctgatatttctagaacacatgcaagtagttttgctgtatctacatgcttaacatgtttatattttcttctttatcatatcaaaaatcaagtttggaaatattttctgctgccggggcaaaatggacactcacctttttgaaagaagcggcaagggaaaaatataacctaaatcacaaaccaaccaaattcttcgctttcagtatattttcggttaaatgttcactatagtagacatagggtgaaacaaattggtcaaaaaacgacagcagtggaaaatagttgttctaggcacagctgtacatgccgacaaaaacgaagctttatccaaaacagcctgaatttaaattaactgaacaaaaatgaactacttcggcgtattattcatccataatagttgttttgtaatgaaatgactttataggtgtaaataatgtacgaaattcgtaaaagtctcatggtgtccatattgccccatgggggtgtccattctgccccgtatgcttgaagacggtcatgaaaaactaacatttttcgtaacattttttgaagtggataaatcatttttcttcgtgagcattcttatgcaatagatgctaaatagactttaaaaggatacatgtatcaaaaaactaaacttttttgacatcttgccaggtaaagttggcaaaaaccttagggtgtccatattgccccgcctacccctaattgttgatttttttacaaaggacttaacatatttgaagacagtatatttagatgttaaaagtacatttgatgaaaatgaaatctaaaaactttacatttatctggactagtataacaatacacgatgatttgattgcaaaaatacagttgtttgttggctaaattatactcttcatctattctgtttaaagcttgtttattccctgctgctaacactttttagtgaatgtatatttaagtaactttcttaagtaaacagatttcatcgcttgtttcctttatttaagtattgttacgcatgatcagacggtagagccatgctcaatgcctggtctattgcaattttccatgcagattattaaaaatggacattgctgttaagtatgttgttgttttgcctgttacaaaactgcaaaaaatgtttatacaccatgttatttaacacgttcctctgcggggcaatacgttttgagcaaatagagaaaatacaaaaaagtttccaaaatgaaatttttaacaaagatataataaaatgtttaaaaccacttgttacgaaaaaacaaaattatgaaaatatcgctcgtttaaaagaggcattcatagagatgcaaatagaactaaaattcagataatcatgttacaaaatgtgactcgaaccagagaatactattttaatacacgattaaaaaactttaatttaggttagaaaataataatacaccgaatgattaattaagctttgccattaatcattttttgcgagtgtccatttgctctaaactcaccttcatcttgatcagaatgtcgaaaataaaaaaagaaaagaaacagaattttatgctaatataaatgggccaattgggtaaattattcgattgaacgcaagcaattttggaactactgaactaaaacaagcaagaatatcaaactacgataacgccaatgaaaatgaaagtatgattaggcaaggactatggtttggacatcgatcttgcaatacgcttcaaactgaaccggactgttcgaaacgatttctgagtacgcagacattagtttggtaaaagtgcaatatgcagtcaaacaagatacaactaaagtattaatgactgctcataacttgcagtttttagttggaaatcagtatcaagcagttataaatacaaatatcattcagagagggaaaatggagctgttctcaaatcacgtaaactcagcggtgggcatcgattgatagtaacaaaattagtcttttaagaaaacagagagtttagtaatttgcagaaatagaatgagaataggcaagtgtacgtggtttacgaactactccattgactgttaagggaaagcctttaggaagaaaaatgcaaactgttggttgaatatatgtatatgattaatgcttagtagaacaaaacgtcacaacatcataaacaaaatatgcagaagtgcaaaatagtgatgtaccgaatagtactattcggccttcggccgaataccgaatatttcaaattttattattcggcgaaacgaatattcggccgtatattcggccgaatagttggtcagatattcggccgattttcttgttaaaaatctcatgaaattattatggatggcaagatcgtttacaaggaagtacaatttgacagccatgatcttcagaaacgtttttacatcacagaaaaggtaacttttctcaaataaaatgccccgaaaatccactttacaattaattgaattcttgattcagcgtgttgttgctatgtttagtcattattcggcctattcggcatattcggccgaataatacatttaatattcggctaaacgaatattcggcaaaatctaaaataagctgatattcggcccgaatattcggccggccgaatattcggtacatcactaatcaaaacaagctgaccacaaattcaataattatccccgtaaaaagccagatttgttaaaggaaaattgtgaaccgcatgcgcgcgcatgtcctcgaacgagaacaacactaaacgagggaggaggtagatgtagcacagattgtgagccacgcgtgtgtatagcagtttagagtaagagagaggcgcagcgcccagccagtttggaactctgatccgatggtggagatgaatttttcctagcagagaataaaagaagaagtcgaagaaaatcatgaatgcttacctttatatgcagtgaatcaacttgttagaacgaggaaaaaaagagaggcgattagacattgaggagggtacattgtaataattatagtttatggttgaagattaagcgaggaaacgggctgattgtggtaagctttagcagcatatgggaaacgtttagaggaatggatgatctgtagacaaaggaacacgtgaggtgctgtattagggaattcagagaatttatcaaacactagaaaacatgactggtcgaacatatacgcggctttccattttcatatgactgtcaaccaattggcttctttagtggtgttgagataatttcatattcggaatctgcatgccaaactgagccgaaatccaaattttcatgaattttggtgcccgggaacctatttaaaaatcagtttgaagtttgtatgggagagatttgtcgaatcacccctcgacgcattttgtactgggcggagctgtcaagcagttgcccagctgtcaaaaggtgattttgaaaaatctctttgaaattgattttaggtactaaaattaagtcctaaaaatctgaaaaaaatcatagtggttcagaaaaagatgctctttcgtataaaaccaaaaaatcaatacatttatgtaaatttaaaaacccaatttacggtttccgattgaatgtcgagatgaatattcaacaactttattgccatataacttcaaggaccctgaaagaggtttgattctgcctttcataggcggccctattgttcactttcataatttgatcactacgcggcgctagtgttcaaacctttctgtgctccgtttcgggatctatggaagtgtttgcgagtcgcttatctttatttgattatcagacccataaaaaggtgttatttccttagaatcgtaacagacaagataaacgtggccggtaacggaagttttcatgtctgttcaactttggcctttaacccttcagcgcgcgcgctgttgtaaaaagtacaacactaccaaaaaacctcgcttttcgtatacagcgcgagcgcggtgcagtttcggttgcttgatggcgcgcgtcctggaaagttaattggataattgttaattaccaagtacgtagctttcatttaacaatcggaacccgagtgataaagtcgacggctttctatatccaattcctggaagaatacttaattcaaagtattttggaaagtttcatttttgtgagcacttctgagtgttaacttcttatttggtgaactctgattacctctcgatgccctcactgtcgaaaataattaagtacaatgtagaatggtcatccatttctctatcccagtcaagcccgtcattccttaggttctaggattaagatatcggagtcgatcaccaagtgcccgtaaaggttgagcacacgttcgttactattattcgcggaatatgaccctatgtctgttccccaggaatgcaaaacaaagtatgaaacgaagaacgctgctcgatcttcaggaccacgcataagtaaaccagatcgactcccagcatccattttacctatcaattaattcaccttaacatttgagagcagccacagtgaatgtttttgtgacgtccccccatttagcagctgaaaattgggatcacaaaaaaacatgcttattgttgttgttgagcagtccgtttcactaaccaaaccccaacagctacacgagaacaaagtatccggtagctgtttcggggaatttcgttgcactaatacaagaaaaacgtcgatggctaaacaaacaaaatcaacgcaataacggagcttggtcatgctatcaacctattactcttcagatactttgatattataaagaacagaaacgctaactaacggttttcttcataacaagattataaggtagctcagtaagagaaaattcagctaagaatacaacgacgacgacgacaagaagccgaaagaatggtcatcagagtgtaaacgtttgtagaattattgcgctaagcactcacactcacatacacataaatagaacacacacacaaataatgcatggtgttgaaacaagcaaagaaagtacacacacaagtaataaacggttaaagtgtaggttttaagacttatttacacctcaaagcaaagtataagaaaggaggacaactcgggaagacatttttcttgtgttcgcagcagcgagagtgatgcggttccaagtcaaaatacagttcaaaaaaaaaaaaacgttggaaaaatgtccttccgaagtggcccgtgtagaagcataagatgatgtattggatgttagcattttcttttaacaaaaataccaacaaaattgatttcatatacatagtagtagtacaatctggattgatggtgtacctcacgcagagagcaagttacgaaagcatcgttttttccacggtttacaaacgtagatttttgatttagtaaaacaattcgatatttgttgaaacaactatccgatggttgtttcaactaaaagttctgttgtttcaacttcaattattctaagaacagcgacaaaatgttctttaatcatgaactttcgaaaaacaatcgctgcaaaatgttttcttctgcgtgttgacatcatcagttaaattcttttcgttgattagaacaaaatcataaaaacgcagttttttttgttacatttcttgtagtccacattcgggacgaaacaggaacttgaaattgatttttaacccaacatacaaaagaacatgcatccatttagtatcctagggacataatttggtacaagcgcaaactacgcgaatagtgcagaagccgccaccgtgcaagaagaaaatacacaaatgaatattattttgtggacaagaaaaaattaggccgtaaaagatgggttcatacaccagggagagaaacgatgttgacttgagtttcacaaattccggtttgatagcaatttcttctttcaatgctgtttattccgccgaaagagagagagggaggcgtaaaaaacgaaacaactgttcagccaggaaaaagaattaaaaactaccgcaggtagtttcccaaatcccgaaagaacgaaagaaaattcaagagcacattcagaacgtcacgttgaccaactacgacaaacttgaaacgccgatggtacagataagatggaaagaagcgaacgagaatattggaggctcgttggaagcgagtggaacaaaacgaaaattaaaaacacgaagactcgaaactcacaacaaaaaaacaagaacaaacaataacaaaaaacaacaacacaaagaaaaacacaacaacacaaagaaaaacaacgcccagggattaaacattaaaaaaaaacgaaacgaaagaagcaaccaacactcaaaacaaaacctctattatgcaatgacgtagaagaagtgtttaaccataaataagcgaaaaacaaaaagaaacaaacaaaaaacggcaagcgaaataaaatctaacagaaaacaaaaacaacacacgacagttgaaaaaatttaatacgattcaaaccaaatcatcatttgtaagaacttgaacaaaaacaacacacgacagttggaaaaaatttaatacgattcaaaccaaaacgaaagaagcaaccaacac
>Locus8v56rpkm42.87_PRE
attgtctcacttcgttccagtaaatcagaaagtgtagttgacgccgcagtgaaaaaacgttggaaaagtgttaattactgtctcgaacaaggaaagataaaatggcggaaacagagacagcaccacatacaaatggcattgatactatagcagaagaagaagaatgcaacaaaacgcggccggcagatatcgaagcagatatgcgcgaaatggagcgccgcaaacgggtggaggtaatgatgagctctcgtcttttccgtgaggaacttgagcgaattgtggacagtcagatgcgcgatggaggatcacacaatatccttcagcagttgtctgacataatggggatgcccgctgctcgtgttggcagtgtattcaaaagttccaactgtgttgttcccattaatgatattcgtggtatggaggccatgggatacgaaaaaggcgaaaaaatccttcgctgtaaactggccgctgccttccggctggttgatttgtacggttgggctcagggcattaatagtttgataacagctcgactcaatgccgaccaggagctgttcttggtcaatccattcggtgtcctgaaccatgaaatcacagcatcttcgctaaacaaagtgaacatgcaaggacaaattgtcgagcaggggacaaccaacttcggcgtgaacactagtcaatttacactgcactccgtgattcacgctgcaagacctgatattagatgtgcaatatacgtcggttgcaacgcagtagttgcaatttctgctttgaaacaaggactgcttccgttaactaaggatagcgctttgctcggagaaatctccgtgcatacgtataccggagcgcttaatgaaccggaagaaaaggataaattgttgcgcagccttgggccagtatcgaaggtcttgttgctatcaaatcatggcgccatttgctgtggagaaaccgtcgaggaagctttttatgctgtcactcacattgtggcagcgtgcgaagcgcagctaaaactattgccagtgggtttggataatctggttgtaattcccgaagagacacgcaaggcgatctacgacgcttcgcggaaacccccagagggcgttgcatcgagtgccgtatccgcggataataaggagcgttcacaggctccgaaatggcgagtgggtggtgccgaatttgaagcattaatgcggatgttggacaatgccggtttcagaaccggatatatctacagaaacccattggtgaagaatgatcttcccaaaccgaaaaatgacgtagaagtgccgccagccgtctcctcgttaggctatttgatcgaagaggaggagttgtttaagcaaggcatctggaagaaaggcgattttcgcaaaggtggcgatcgttcaaggtggttaaattcaccgaacgtctatcaaaaggtcgaagttctggaaaccggcacaccagacccgaagaagatcacaaagtgggttgcggaagcttcgccaacgcattcttcaacgccggttaagatcgatagcgcgatgcaattcgtccctcctaataccaatccgaaagagtttaagcgaattcaacaacagatcaaggattatcgacgggcagataagatttctgctggtccacaatcgcacattctggaaggtgtttcctgggatgaagcaaaccgactgaaagatgctaacgtatctgcaactggtgatcacgttgtcctcatgggtgccgcctcaaagggcattattcagcggggctaccaacacaacgcaacagtatataaagcgccgtatgctaagaatccgttcgactccgttactgacgatgagctgaatgaatacaagaaaaccgtcgagaagaagcgacaaggtgactataccgacacagatttctccgaatccgaggcattaagttctttccaaatttcggaaaagaccaagaaccaaaccatgagtcctcccagccagtcagagcctgaagacactgccgcagaacatcaggtgcttagaatagagacaaagcaagctcccaagcctagtcagccagaagttgtactaagtgacggtgaacatgtacaaaatggtgaccactcggatactcatatgagcacgttttcacacagcagcaaagaggatgtgtctaccgaaggttctcccaagaaggataaaaagaagaagaagggcttacggacaccttcatttttgaagaagaagaaggacaagaagcgaatcgaggcctaaatcacagcataaacagcactcagcgacgattttttttacaaaaaaaaaaaacaattttgattaaactatattatgtctttttcctgaaacaacataaagtaaagaacgaaaaaatacggtaaaagtatccgcatataaaggaaaatctttattataaaaatatgtcactttgagataaagcgatattcctattagtagcggtaaacactctaataaggcacgcgggcacaataaaagcatttgctgaagcagtcacgtcacgtcgtatgatgaagaaagaatgaattcggatcacgaaaaaagatgtaactcccctcattagatgtaggagatgaatgttattgtaaatctttttgccacaaacatcaatcaagtgcattttgttggtaggtatgtgacaaccacgcaagttagaacaaagttagaaatccagcttgattataattataaaagagaggaatattaagcggaaaacgatgttgaagcgactagatgattagaaataaaatgtgaaagtgaagctaaattgcgcatatatttttgggttacctatttgaaaattattgtttatttattatctttacatataaaaaaaacggaaaaatgcgtcattttgcagttgcagctgatgttgaacgacgttgaatatagtaaggcactgtcgctgtttatcactcgatcatgaaaaatcatacaagagtcattctagctggagccgtaccgctgtttgcataaaaatacaaaataagcacagattcaggttgttcttcacatttcgtgatatttgcaaagttaaaaaggtattttttattcatccaagctaatcgtgtattgttgtcaattaacatcaaaaattggtttcttaaatacagagggtggtcaaaatgtttggaataggcaactttttttctctcacaaaaaagttcaacatgctgtaactttttataaactgcccccactcgcataactgtcccatatggataggaatcccagcaaagatgggactgttatgcgagtggggacagtaaagtgcatcaaaaattctcaaattttgactgcttgtcaacctattatatgtgcatcactggttaatatttgggctcgattggttaatcctttaccaagctagaaccgttctcatgaaatactatttttaggtaactaattttttaactgccatatctcggaaaccagtgatccgaattgaatgaaattttgaacgtttatcaacaatatacatattgataatcaattcgacgttatataatttaatattttctgacgacgaataaagttatagtggtttgacattttcactcatatagaggaaaataactcaaatttacaatatcacacaaaaaatgctaaatgtgttcttccttcaatccaaattggctctaaatataacttattatagatattttgagaacagaagtagaaaatctttggatcgaaactaaaaattaatcacattgatgtaaaaaaaatacgatttttcgagaaanatccaaaaagtgtcaatccattacaacttttttcaacgttttgaaagtacctatgttttgaagtctttttaagcattagtattttgttgataaacgttcaaaaaattatttaattcggttcactggtttccgagatatagcagttcaaaaataagttctctaaaatagtgttttacgagaacggttctagcttcgctaaagattaaccattcaagctcaaatttgtaccaatgatgcacatatgatagtttgacaaacagccaaaatttgagaatttttgatgcactcaatgaaaagttacagcatgttgatttttttgagcgaagaaagagttgcctatcccaaatattttggccacctgtatgtataatatttagcacagacagtactcgtggctaatagaagattgatagaacacacacaacggagtttttatcgcttcctgcatcataaatttatgcagttgtttttcatgttcgggtcatatctacacccgattctttttcgcacgggtcgtttttcttccataactagtcaattttgaacctgttgagttgatttttcgtatacgtatagtactaaccgtgtctcacagtgtacaaattttcatttgaatcagttaaaaactgactaagttatgactaaaatttgccccgtgcaaaaaaggatcgggtgtatttgtttattctaccctgaatatacgtttataatgaacaattgttctctattcaacaatgtctaactttcaaaactgaatgtaatttggaaatttattaaaaaaaaacgaataaaacgtcacattagacattaaaatttggataacaacctgttattatgtagccctaagtcattcgtttcattaggttatcatagtttgatcgaaattacgtaaaaatgcatacatacgtagttacaagtgattaatttaaatagtgtaggggtaggcggggcaatatggacaccctaaggtttttgccaactttacctggcaagatgtcaaaaaagtttagttttttgatacatgtatccttttaaagtctatttagcatctattgcatangaatgctcacgaagaaaaatgatttatccacttcaaaaaatgttacgaaaaatgttagtttttcatgaccgtcttcaagcatacggggcagaatggacacccctatggggcaatatagacaccatgagacttttacgaatttcgtacattatttacacatataaagtcatttcattacaaaacaactattatggatgaataatacgccgaggtagttcatttttgatcagttaatttaaattcaggctgttttggataaagcttcttttttgtcggcatgtacagctgtgcctagaacaactattttccactgctgtcgttgtttgaccaatttgtttcaccctatgtctactatagtgaacatttaaccgaaaatctggagcaacatttgaaaagggcccaagaggtcttgtgtctttttttctaaaacgctccgtaggacataacaacagcccgcccacgcaaatgaacaccgttatccgaaagatcgatgtttgctctatctgataacggtcttagtttttgtgaataagctgaggggggctcagaagcgacgtgtgaagtcattgtttaccaatgcttgtatgcccttttcaaatgttgctccagacttacaatcatcgtttcccttcacttcgtcttccgtccgtcgtcctttctggctcttcctctcttctatctagttatcttcctgcttctgtgctcacaaaatcccgctttctcttttgattgctcatacctcaatcactggttcttttttgtttttgttttgccagacaggggggagggacagtttccaggttccaaaagactgacactaacagttctagttgtagttttagtgggaccaaaagggggaaaccaagacaaaccgaacaatcattactgggaaggaaagttaaatttccggcgcagataattctgcgtatttgcaaaccgtcgcgtcgttttgtctcagtttccaacctacaccgttctctaatcaatcgatcaaacaagtaaaagttcaggtagcatttttccatgtgtgtttttatgtgtacttttattccgaattcaatgaccgcaaatgtttcgcctaatatccattataaaaagaattcaaacaaagctgtttcaagaagtctaacgaccgacacgcctagtgagagtaacaaactatgatcaagaagttgggaactagccaaaatacgcaactcgctctacactgaaacaaattttcgcggggtggtggaatcctaccagctaaaaaagggtgttaaatgttggttttctaactttatgaatccaaattcaagtattcctaaaaaagaaaacttaagtatatgtagagtggcagcaaacagacaaatgcctccggtgagtgtgtcctaaaatgctctaaaattttgttaagtggtgtgaatttcgcctactttgtctgaagctgcgagatagcctactatgatgataaatttatattagaacttttgttttttagtttttggtgacacatttattccgaacaaagagaaaatatagtttatgttaaagtaagaatcatcaagtgaataactgtgcatttatctcatccgattaatcgttaatttttgttatatgttggtttgaatatttttgtttgttgtttgcatattataagtttgttttgtatgagttttaaatgtatgcttaattttacaataaatttaccttgcttttttgctttgcttgaatctgctacctttttcctcaatttcatgttcttccgcttccacttctccctttacgttcgtttcctgcagcagtgctcttggctgatcctcgcgagttccttgaattgttttcagctcctcctctgatggggtagatgatgttgtcggtcgcacgttataaagtgtgaccgtgccttaactgctagacaaaagcaaaaaggagcgaacatccgcggctgaatctgccagggctgtgacgctctttctaactctcgacaggtagatggtttgagtgttgcttcaaatctcactcggtctgctctctgacgcgttgtttatatcaaaatacagttaggtaggatgcgctcggctgtgaaatgtttatccttatatgtagagatgtagatggtttgtgtagattaacagtagattagcgtttgactttcattctcctgcgaaaaactgcaattctgcttcttctctgactctgtttggcggcaatgctagcaactttcaataactttttttccttcaagaggtccactgcgtactccccgctcccacctcacgcgcaaacaaaatagaacattgctgcctttgtttattctctttcatcttagcgaaacccaaaaaaaaaaaacaagggggcgccagctagcgcgagcgattgtctctctcaaaatccagatacgcttgctcacacggctgcgacggaccccccacacaatgcagatggcgctacttcaaagggtggcaccactcgcttcttaaaagtcacgggcaagcaggttgactggcttgatgcggccaccgtcaccctcggagacgaaccgtttgcggcctctcgagggcaaatccttgatgagggcatcgctgagaaacccggcccgctggcagcgctgcacgaaccgatccaggatcgagtacgcgagcggaatgtccagcacgatgtcggtcatgtcctcgtacacccggcggaagccttgctccatctggtccgggctgacgatgcaggtttcgtccagcgatttgaagagggcgcagatggcctcctcggtttgctcgttcagcgcctccagcgtcattacgatggcctcgtaaatcagctcgtggtggaagtgcaccacctcgagttccttgatcgagcggtgcgcttcctcgagatcacgcgacaacaggtactccttcagcaggatggccatctgccgggtcagggtctggacgggtcggagcgcgcctccgacgccccagacgtcgtccagatggccccagccctggtgttgcgacaggagcgaacaggcccggatcagggcttcccgggcctgcgggcacacgtcttcccgctcgatgtcgtaagcgtatttgggtgggacgcaatcgtccgcgacggcacgggcaatgaagttgccgaggatgagcggcgcctccggggtgtccaggatcaggtccggcatgttggccagcaacatgtcgaatccggcgcaaatatctttgctggtgacggtccgcccgtacaggtccgagatgagcaccgaggtcatctcccgctggctctgcttgtgctcgaacgccatctcgacggcaatcttggacagcagcggccgacgttcggccgtcatgaactcgtccagactctcggccacctcgtgggtgtcgccgtgttcgtagtactccaggaagatcggttcgaccttcttctggaactcctcgtcggtcatttccggaacgacctccttcagttcgatgttgtggtggctgttgtacgcgtccaggtcaaagttcggatcgttctggtcgtcctcgtccgcctcctggtagatctcggaaccgggcttgccccagacgcccttgcccccggctcctcccttctttggcagtccacggccgtagccgttgcgcgatcgccggctgttcttccatttcctgtgtggggcaacgaagttgggcgttccggcgactccgagcactccgtccttgctgttcgatcgggacagcttccggacgcgcttcttcagccgctcgtccaggatcggaagcggcttcttcatgaggccctcgcttccgggcgatccgacgacggcgacgccggcccccttgggacttccgaccgggctgagcgagtcctcattgtggtgcccgttggccttctccgggacaccgttcaggagcgcgtggtctccgttcagaggcttctcgatttccatcgtgctttcttccgcgaaaaggctgttctcctgcgggaagattcctccgacacccaactacctcaccacacgacaagcaacgcacttttcaagctattttcggattcttctgctgcttcctccgcgttgagtcggtcgattgcctaattttaccgtagctgctctttttcacttccactctcaacactggatagggattgtttttcttacaataacatcgaatcaatcgcgacgctcgaaacaaaatgtcctccggccttgaaacctcagcaaaggccggctgtcagttattgttcttccagaactaccccagcagccaaatctaccactccgcacggtaatcacactctctctccttcaactaatcctgccgccgtaatcgctccagaactcttttcttatcctaaacaccggatttgcacaatttgcgcttaatttccacacttttcacccggaaaatgtcactgcttcaaaatttcgggaaacttccactttttccaacgcactcacaaactcctcgttcacaagatcaaccgtccgattcgagaatctccgtccgtctgtttgctggctccgaaaaatactgcgtaatttcactcgctcgcacacgtttttccgaccgc
>Locus8v75rpkm24.48_PRE
cgagtattttattattcttaataaccacttaatcaaacatcaattcaccaaatttacaccactattttccactacgcagtgactacaaatgacagctgtactaacactatactactcaaaggtattctattcatattgttaactttaacttagctatagggtaaggtagagcaaaagttcgagtccgcaaggagtacgttttgaagttttcgagttcaaattatgttatttctttcgagtgttaacctttcaggacgcgcgccatcaagcagccgaaactgcaccgcactcgcgttgcatacgacgagcgaggttttttggtagtgttgtactttttacaacagcgcgcgcgctgaagggttaaggttgttcgaaaccttctcaaatatgagccgttcactccgcaatttatgaaaactgattaaaatattaaaaagttataaaaatattgattttggttcgcaaaattaaaattgaccgaggaacaaagtaaaactgaattttagttcaaaattttcttgtgaagcgtaactaggtatactataaaaatgatttggtatctagaactttttgaaaaatagattcgaaaaccgtattctacactagggaacgttcacacataatgcccaacatttttcgagggggaggtatatgtctagaaaagtgcgacagtatgtatgtgcattaggtatgggaaaagtaggaggggggtcaacaaactctgaaaaacgatggacgtgatgaatgagtcttccctttgtggggcagaagttcgagttattcagcaacttaacaaatacctaaattcttcaaaatgtacataaaatttaaaaaaaaaacgaaggaatacgtgagatcgtgatatcacagttttaaaaaatgtctcgttttgaaatggtttatgcaatcaccttctaattttcggttttttatttaatcctaattggggaaaaaaaaaagatggaaatcaaaagtgtagtccaaggattcgagaatgcgtcgcggaagtattgtagttctgtttacagttaacaaaattaggtttacattagattcaaactccaagcccagcggggtggggcaagacttcgaatttgacgcatacacactaacaaaatactttatgaccagtgctgaaaatgccatttcgccatagggtgacgaaggatattatcgtcaggtttgttctcttcgtcatggggggtttttgtgggctgaattgcctgaaatttgggcatataactcagcttggttgggaaggatttaaggcctaacaggtttcaaaaagaacccatgacgaagagaacaaaactgccgaaaatatgtacgtaagttcccctatctagatttaatcacctacagttcatttcagaagctgaacctgaaaatatggtatacgggaaactcgtgcagctagaccattttctacaagaaagtcacagaaacgccgctttatctcaaatatttaagtaaatataatcgattaccttcgaaaaatactaaatgatattcaccagaaatataaattgacatttctcgatgacaatcgatgaaattgaccctaaatattgaagtgagaacgatcacccggttgtgaggcagggatgccagatgattttttgaaaaatctgtatcgctatttccaaaaatctgtatcccatacaaaaataaaatagctcttctaggtcaaaaatctgtatttcatataaaacaaaatctgaacggatgctcaaaaatctcaataatacagataaatctgtatatatggcattcctggtgtgaggccgccatatttaagaatccaacatcttgtctgtaaaaatcatttgtgtaaccacaaaggattccattgtggatacacgatagatgttggcttctgtcagatgcattaggtgggattagggttgccacatacgtgagaatgattttttcgtgactgtcctgtagaacttgtccagccgcacaagtttttcatattccatattttcaggttcagtctcttaaatgagctgtagatgattaaatctagatacagtatcggacaataaaaatgcaccaaagcagttttcccatacaaactagtcaacattggattgccatatatcagttatttctcaaccggttggtttcacttttttgcgatgaactacaaaacatttcaatttgtaaaagctattgaaatagttgggtgataactattgattcaaaaattacagatgggtttcttgtgtgatgacgaataaatttgctgaagccaccaacatgatttgccttcggcatattttactgtacatttttttgtcatttttcttatcaaaatgcaacctatatgtaacttttgaatcaccgaactttttcaatagtttttacaaattgaaatgttttgtggttcgttacagaaaaattttaacaatcggttgagaaatcactgagatatggcaatctaaatttggctagtttgtataggaaaacagctttggcgcatttctgatgtccgctactgtatgttgaaatgacagttttaacattgtttatgactaaaatgtaaaaaaatagttcatgaatggtagaatctctgcaccgtaataataggctgtcacctgttttagtttataaacaacattaaaccaaagttgaacttttgccctaccccactctggtgctgctttcactttgcaggattaaatttgtggctgttgttcctttcgtgggttgttgttgtttgctgattcggggtcctttatatgttgccattcaccgatatcccagtatatatgttaattaggtcgtcccttattttgatgaaattggaactgtttatagttctacgttggaaaatgatcattttaggtcaattaagatcgagtcaaaatttgcagtccgtatctcaaagggacctcaatttgtcaaaatattgtatggtggagatatcgcaattctaagcacattattggttcttcaggattctaaaatcatcggttttattagtatcggatattattagcaccataaaatttttgacaaaacccttaagggtccactaaccattgaggtaaggacttcaaattttgaccgaaaaacttctaatttttaaaaatattgcaaaataagggatggcctaatatgttttttttttttaattttatgcccccgctgattaaggggagcttctgtaaggtttgtttatgatagctgtatgtaatcattagcgtaagcagctttttctttttgataataacgagaaagagagtgttgagagaggggcaagttccccccatcttccatccttctatttctggtgnttntttnntnttntccctnatctgtagagccttttaaccactgcgtccattatttaggaatattgtggtatnacccatatttaattnnntgctantcanntatcctgtcacaattgagctgtgatggnnaatggttgatgtaacacctgatcccaactaggcacaactcgttttataaagtttattaccctgttgggattacttctccaaatttccaagggctctagaaaccctttaccaaatatcgccaatctgtgatggtacagcactccgcagttgcagagtaaatgctcggcagtttcgttttccgtttgacagaaacgacactcggaggattggatttttccaatcttacttagatgatatttactcgggcagtggccagtcatcagaccagtaattaccctgagatctcttttgtttagattcagtatggacctggctttttctgcactgggttttatgaacctttttgcttgcttggatgtatccgtggcattccaattagattctaccgtggacatttcccaagtttttagtttcatccgaagagcacactcaggaactccacagaaaggttcagggcctacaaagcttgatgccgcaccctgtctagctaaattgtcggcgttttcgtttcccagaattccacaatgaccgggcacccagtataaagatacctcgttcctactggccaattgcttcagagaaataatgcattcccacactagctttgattgacacgtgaaagcttttagcgcatttagagccgcctgactgtccgaaaaaatacagatcttggcaaacctataatttcttttcagacaaatgttggcacactctagaatggcttgaacttccgcttgaaatacagtgggactgcatcccattggtatagccttactgataccggggccaaaaacaccagctccagtattttctcccatcttggacccatcagtataaaatacaatagaacctggacgtaaacttggcccaccagcatcccaaacatagcgacatggtttcaccactttgaagggaacatcatagttggtcttcgttatcatccaatcttctactgtttttatgtccatgtttaatttgaagtctttgatgatcctcaaatgtccagcaagattcccgtctaggactttattgtaacgtataaactgcagggcactttttgccgcttgtagtttaacaaattgatgcaatggcagtaaattaagaagggcatccaaagcaactgatggagtgcttttcattgctcctgtcatagatatacatgcaagtctttgtaacttacttagcttcttttgacaggttacctcatttgttttgggccaccaaacaagtgaagcataagtaatcttaggccggactattgcagcatagatccagtgaatcatgttaggtctaagaccccaggtttttcctaaggctttgctgcagacccaaagggcattggtacccttggttaaaacattgtttaaatgagaattccaattcagtcttttgtccaaagttaccccaagatgtttaacttcttctgagaactgaatttgaactccatctaaaaaaaaggttcagtaatatttattttttaaccttctagttaaaggtacaattacagtttttgaagggtttacgtttaatccctcctctcggcaccatttgatggtaacattcaacgcagattgtagccggctagatatcgtgtcgtcatattttccacgtatcagaatagctacatcatctgcgtatccaataacctcaaagccttgattgatgagttttttaaggagttcgtccactaccaaagaccacaataagggcgatagtactcctccttgaggacagcccttcacagatcttactgatagttgcgcacctccaagaacggaagagatctctcgatctctaagcatcgatattatccattcaataatgcatttatccaagccccttgcttccattgcagaacgcattgagctgtaggatgcgttatcgaatgctccttcaatgtcgagaaaagcaaccacggctatttccttggcttgaaacgatttctcaattttgccgactagcgactgtagcgctgttatagtagatttgcctgtttgataagcaaattgaaacttgcttagaggcatttctactaagctggtagacttgacaaagtcatccactattttctccatggtctttaacagaacacaagaaaggcttatgggtctgaaggcttttggagttgttttgtcccgcttgccagcttttgggataaaaacaacacgaaccttccgccatgccttaggtatgtaagctaaagtaatactggctctgaatatctcggttaagagcgaacaaatcgcctcttttccatgttgaagtaaagctgggaaaattccatctttcccggcagatttgaaaggttgaaaagaactcaatgcccattcgaccctcgacggtgtgaagatttcacaagctttttgataggcattggtcgaccacgcatgtcttgccttatccgagtcctgttcttcatccgaataaggaatcgatcctgggaagtgagttctcatcattacttccaatgtttcagaagaatcaacagtaaaactgccatcttcctttttaagacttccaagaccatttgaatggtatttcgaaaggactttatgaagccttgcagccgtacgagcgttattgatgtcttcacatacccgtctccagtccttgcgtttggctagtctcaattctctgttgtattctgtaagggcttgtttatactgaacccaatcagatgtaacttttgctctattgaacaaccgtcttgatttcttcctcagatctgccagcttatcattccaccaagggacatccctgttggatgacctctgtcggattgggcaactagcatgatatgatgaaatcattttatcaataatctcatcagaggcattttccaactgtgaaacagacaagatctgctcacccttatatgaatttccattcattaaataaaagctgtagaggtcccagttagttttctttgggtttctatagctttcaattaaatttgatccggctttataatcgaacctgatatgtttgtgatctgacaatgattcctcatcagaaacatgccagttcgcgatcttatctgatagcagatagctacaaagcgtaagatctaaaacttcctgtcgaatagcattaacaaaagttggagaattccctttattgcaaatgtctatgttattagacgaaatgtaattcaggagatcctcacctcttttattattatctgtactgctccatatggtatggtgggcatttgcatcgcaccctattacaaattgggcgtttatttttttgcaataattaacaaaacttacgaccaaagatggaggcacatcatcaacgtctcccggaaaatatgcagaagcaatgcatacctcagtttttccctggattgttgggacctccattttaatcgcaacaatgtctctagtaataaactcagtaattgggacaaattttgttctcgtacttactaaaatggctgttcttggattagactgactttcgtcgtacaaaatcctacaattctgcgaagagcaacccattacccttccattatttacccagggctcttgaattaagcccacgtctaactgttctctaataaatcttctgctgagcacagctgaagcacccttcgcgtggtgaagatttgtttggataatttttcaaggtactcatttttttttactatttacaggagaaaaataaggtccactgcgtcattgctccgtttaacacagtaagggcaaaatactgtggagggtgccctggtactccacaggcaccgttagcggttaggtttttattagacccccctaaccatccattcttaggcacggtacgcattaagccgcatgacaccatgaattagggatcgcctgtttggtggactcttaccaccggatcagacaatccgtagtgatattcttagccagttgaaggaactgctaccgccactacacggctatctgggctgatcgggaatagaaattaatattgatgatcaacttctttcgagcccgaacagcccgaaatggtcatgttagtttgcacatactcacacacatacataccacatacagacagacaaatttctgctttgattcgttttggccaactgtgcggcaccgatccgcaatgatcctcgtcaagccttcgaccagtaatcttcgttttgcattgtttcattcgttggattccttctccttcgtcatcgtcgtcgtcttcgtcagtgtgtgcgtctgtctcatcggtgtaagagtttagaatacgatgtgtgtgaccgaccatgatttgaattnataacgaagagagagagagagtgtgttgccgagaaacagaaaactgattccaaactgtgtgctgatagaatgtgtttaatttttgttctggcaatgatttcccccagtttgtttcttctattgttttctcttttttatacatatataaataggaatgtataacatttacatatttgtgttttattctatgaagaaaagctgcaaaacaaactcccgcgaccccaaaactattgtcggggcaggaaattgatttattgttatgaaacaatattcgctgaagttaggacgcactatcggttgattaaggttaggtagtccaaatctgagcaaactattatctgccgtcgccttcttttgcgtatgatatacaacttatacagaatcacacacatacacccataccctaataataaactggcaacgtttctttacaactaacaaggaagctcttgctgatagataatcaaggatgaagatataagcaaaatagttaatttacttgtttaataaaaatacatggggactgtaaaaacaaaactaaaaatgattgccgcttttttgtcgcgaattagttatctattgatgctgatttacatattttctgttttcttccgagggcgtataaaggaattatttagttctactactactaattacccgtacccatatgtaagctaccgcatacggaaagctaggaaaaacaaaactggaaaaggcaattacaagcatatacatctaaggaa
>Locus8v80rpkm23.01_PRE
ggcagtgaaaagtcgcatggattggacacgtttttcccatgaaaaatatacctaaaaataaatctgcaaaaatgtatatataccaagttatttgataattaaatcaacagcaatccccaacagtgtgcaaaagtagtgttcgcgaattgtgtgagaagtttttcgattgtgcaagcgaggtaggaaagtgcggaaaactgctgttgcgcttcctctgcaaaaccaccgagaatctccgggaaacgaacgggagatcaacatcatcacctggaagcagtccgaaaattacaaccatcgatttcaacgcagtgcttcgtacgcatcgttccgttatttttggtgaactagaagtgcagtttccggggaatatcctttaaattattcggttttaatttcgtgtttatcactttcggttctcgtctaatccactaaagatcatgaaaaccaccatggaaggatcagcggaggggaagaaggtctacaaattggttctaactggaggaccttgtggcggtaagacgaccggtcaggcgcggttgtgcactttctttgaaaacctcggatggaaggtgtttcgagtgcctgaaacggccactgtactcctcagtggtggaatcaagttttcagacctgacagcagatgaagcctacaaattccaggagaacttgctccgtactatgattcagatggaaaacaccttctttgagcttggaaagtcatgtacgcgaaactgcctgattatctgcgatcgaggggttatggatgccagcgcatttgtttccaaggagaaatgggaccgtatgatgagaaccaacaactggaactcggtagagctgcgtgataaccggtacaatcatattgtccacatggtgtcggcggccaacggtgcagaagctttctattccaccgaagatcatgcttgccgatcggagggagtcgatttggcacgagagttggactacaaatcggccgctgcctggattgggcacccgtactttgatgtgattgataattcgagtgatttngaaagtaaggtcaataggatgatcgagtgtgtttgccagaagcttggtatcgacactggcgatcgtctgttgaccacttcgaagaaagtcaaatttctggtgtcagaactaccagcgaactccgccttcccggcgttccaggactttgacgtcgtccatcactatctacaatcagcgggtccaagggtgcaagccagactgcggaaacggggtcaaaatggccactttagctacatccacacgattcgtcgtccacatctccacggtcaatcgatcgaagtcaagacccaacttacacaccgagactacttgaacatgctgacgcagcgtgacgatgcacattttaccatctacaagaagcgtcgttgcttccttgtgaataaccaatatttccaaatggatatttacaaagaacctggacatccaaggtgcaaggggttaattctgctagagacgtacacctcgctgagcggcgacaagctgaaaggtattttaccaaaattcctcaacattgtgaaggaggttaccggccagcccgattactcgatgttcaatctgtcgctgaaggaggattggagtaatacgaaaaaattctgctactcgcttcatggtaagaaaactgtttgctgtcacagtgccaccaacactggccccagcgacagtgacaaataatgcgatgtgtttttttatgaatgtagacattgtttcatgctcactctgcattgtaacttctattatctccccaaacaactattgtgtgtacccagtgtttaggatgcatcgtactacttatttaatacgttcaaagcattaatcaactgacatagcttaggaacaaaaagtcgcaataacaaacggtcgaaagaacagaatgccgaaataccatcagggtaccagattccgctcatctaaggccagttttgcagaaaancatcatctgttaaataactgttaagccaattngtaatgtttttgcattttaagttagttnaatctaagtacaatcagatacaaaacaagactncttatgtagaacttttcataaaagtatgattttattacaatttgtntgagaccaaagtggtcctaattccgctcacggacaaatgtatgccatcttttaaatagacgtttgcggaaaagtgaattatttttgcaactctatgtttttacaattattttttcctattcggcgggagtgtataatagtgatcaaatacactgtgtactaaaatcgacagtttttacgattttcacgtatttttttgcgtgagcggttattggaacacataaaatttcctacagcttttttgggtccaatagccgctcaaaaaattctactgttttgtttttaaaatttatgttatttggtaaatattgcatataatggctttgctttcatataatttatattgtccaagaatatcagcgacgaaaagggggtatttatgcgtgaaaacttgatttttgcaacagtgagcggctattgggtcatgagcggctactggtacactgacggtaccttggggaggaaataataataaaaactatacaatcgaagtaggcgctttaccgtctcaatcagttaaagaactacatacacaagtaatatgcggctgtataattgttgggctagttgttggttggtatcgtttttgtttttttgttttcgcttcttgtctattttagttacaggccttatttcgtaatcaggtctatggtacagaaaaattctctattgtttgcatgcatttgtttcacgatggaggtttccacttacagcctatanttgtttcgtttgaacagttaccctaaaatcagtcgtcaaattattaaagtttaaatgtgtatcggttgtttaaaaaaaaaacagactattgttgtttttgttgtggttttttagtttcagtatcccggttgcccgattataattagtttgatttttgtttaataatttaactaaagtagcttaagacaagacattatcttcataaaacatatgactgctgcgtattgttctgttggttaggatgatggcatttaaaattaagtcatatgtctgtcactgtctctttctgtttcaatttcttgcacgaaccattcccgtcagatataaagagtagtgtgcggtagttcggcagcagcaaagcatcgcgagctggctttgctagatttttgcgattttttctcttttctctgtgagctccgacgacgggacgccaagcagtcagtagtgtgcggtagttcggcagcagcaaagcatcgcgcgctggctttgctagatttttgcgattttttctcttttctctgcgagttccgacgacgggacgccaagcagtcagtagtgtgcggtagttcggcagcagcaaagcatcgcgcgctggctttgaaaagtgtacaggccgcgttttcattcggtcgtcgtcgtcgtctatttgactgctcatcttcgtacggggcgatttagtgagtttttggtggcaaagtgtacaggccgcgttttcattcggtcctcgtcgtcgtcgtcgtctatttgactgctcatcttcgtacggggcgacttagtgagtttttggaggcaaagtgtacaggccgcgttttcattcggtcgtcgtcgtcgtcgtctatttgactgctcatcttcgtacggggtgatttagtgagtttttggtggcaaagtgtacaggccgcgttttcattcggatcgtccgcgtgcacgtcgtcgtcgtcgtcgtcgtcgtctatttgactgctcatcttcgtacggggcgatttatgatacgataaatgcaacatcaacattttttgcgattttagtcaacagacattgaaatgttcgtcacgtcaagtgtcgacccaagttccaaagccacgttggttcaaatcactttattttctctttcgttaattttcgcacttcgaaaactatctgaatggttcgtcatcttcgatgtcggcatgtgttttgttttagtccaaatgaaaataagtggtttgatattaatagggttgcatgaatcactccacttaccaaagtgaactcatatcatgcgccccttcccctccccactaacaaaaagtccttcccatgacagacgtggagacgcagaggtgatctcggtctttagtaagcaacgcacgtcattataacattcctttccttcctcgatgaccgtaaggacgtggccggcgccgttattgacctaataaagtttggaattctcgaagatgcacattgaggacggtaagctactcccaagctccgtctgttggttccttgtgcaacttcgattgttctggtcaatcacggagtagcaactacgaatagtacggtcatctatgctcatgctcatgcgaaccattcccgtcagatataaactttatgatgtcataagaccaatcaaagcatgtacaattacaatgttcatctgtgcaaaataaaagcaagaaaaacaaatcaatttgtattactacatcaatgtgtatcacatattctatgttctccaaattccaattggattaggccattcagtctatgaaagtatccggcgaatataaattggaaataaatttcttttcaataaaaaacaaatgtttcatgtcgaaaatccagtgcaagcaacatggtttccagtaattgttcagctgctgagttgtccttgaatctagcctttaatgtcccgtcgatctatttaaccaaacaagactggaaagacgtttcttccgtcaattatttgtacaagaacaaacctgagaatgatgtagtatgtagtatacgctactcgtaggaaataaaaatgtgtttcagaattgagcaagatattattcggttcgaagttgcacgtttatttcagtgcattttccaacactgacagtcgacataacaacaggacataacaatcagtggaatgacagatgcaccaaataaaaagaaagagtcgaagcatgccgagcttcaggtgggctcgggtttggttattgctcgtccttcttttgacggatttggagacgaatggacgtgttcgtgcgggctccgttccagcggagattagcagcattttggtctggattcacgtgttcttgtgagctccgtgccagcaacagttttggaggaaaatcgtaaatttcaaatatctttctatcgtgccaaactgcaatgaagttcatacagtgctgttggtgcattaattgcacatcattttaggaatgaattaatttctgaaacaagtttggagttcaaaacgatatgttgcgcaatcgaaatgaagcaggaagaagttagcaaatacccagtcaacacatgatcgcatatgatgttgaatagggtgaaaaagtggaggcgatatacgcacactttacacgcgatcaaatggaagcatgtacgcatatggcctccactttagcatcctatccaacatcatataagactttgtgttagctgggtaccaggcaatgaagcaactgctctcagggtagcaaagcacctagagcaggcggcgatgcagaagtttccgaaagcagtatatgaaaggctaggacacacaaagttgtacgaacattgaatcaatgtggaacagaaagggatcgatcaacgtagttccagacgcgctttccagaaccatggttgaagcagtgttcacggtaggccagattcaagattcatggtacagaaagctcgtagacagagtgaagagtgtaggagataagttcccggacttccttattgcaaacgtcgcagtttaccacgagcggaagcaagtcgtttcgaaagaagagagattcagttgattcgaaaactacaggacaaaccggtggattgtgtcaactcatgcgtgcagcagattcgcagaagatggtggagtttttggaagaaaagatttgtctgaagttctctcgtccaccaaggctgacttccgacagcgggaagcaattcgtgtcgatggtcttcatatcctggctagtgaagcacaccatcggtcacatgaagtcaacgtgcacagcttgctgtgatctctctggatcttttggatctcttgattctttgatctaagaagcaaaatgtgttaggcttcgccgcatcaaaacaaagacgccaccgtatatggactttaacatagtgacagcagctgagttatgtcaaccccactatcgcgctatctgttcattccacagcggccgttttagttatgttagtgatccatgagtcatttcacgagacatttcggatcagctgatcgctcttttcacgaatgaaaatttgacaggaggtcgcgccgtagctcgtgagtgttagtatcaatatcaacacttttgtcgtttcgtaaaatagactattgtaacaaatgcagttccaaatcaggttaaaaaaaaaactgcaaaagaaacttctgatgaatgataattagcgttgctaatcagaagaaatttttgaacttgaaaacaaagaggttatatctgatgagaatggccgcatgctcttcttttaagagttcaataaaactattaggcataacccactcattcgtttcttggtagttgttgtcttcctcttcttatacgtttctctacctttccgtcggttatcgagctgtatcttgtgtgtgattgtttgtcattaaaataactattactttcaatttttggagggatatttggctaaaaaaggttataccntggtcacataattattatgggtgtgtgtatctctctaatctcgtttgtctcatttcctattgcgttctatcaactccctcgcnnnctntgtttntccctcttggtacagcttctgctagtaacgnttccnttgtaacaaaaannaatcatgccattttgcgtgcgtgcgcccantcttgtcctaatcaaacacaaaatagaaaaatctcaacggtgccttttcttaataggtgatggggggggatttcggttcttcggaacttccggagtaattttgaacgacaacgtcttctgctgcctgatgcgcgtttccttttcacatttgattttatttatcctacctcttttttctgtgtgccatttacttaagatttagattagtttcaatgtgttttgaacagcgttccctggttcgggatttagcttttccttttcagttttcttcatcccactccactctttcacggttgaggaacttaatgtttagcgataaaatagtgtttttgttttagtaatagtattagtcgtaattgtagttattagtgtgtgtgtttttccacttcatggcgaggattttgtcgcacccgaacattgtacgtttcttaaaacttaagtcatttttcatcagcgttttccggtactgagacgaacactcgtgtatagcttattttttgttacggcggattactttgaattaggtgagtgacacgagagtattagataattccgattcctggcaacactgattaggtactttgtatctaatagttgttatgttaaactcagaaaaatagcgtagttgttaatttgaatatgttgaataaacttcaaaaaacaaatgcaaatgtttgacaaacaagggatttcatacaaacatttgaacattattttgtaattcatcaatgaatagcaacactgctcagctcgtgaaaagattgggaacattcaagcttttccactcgtgtaacactacacaaacgaaaaataagctatacatcgactgtttttcgcctagtccgcgtacgggacaacgttcattcgatttcaacctattcttttcgtgggataatcctagcgtttcttttttttagtttatagttttatacacatctgtaccacgtagaaaatttgtttgtaacaattctaaactttttacaattttttttttcgagagcatactctctcgttttgaaggggaaaataatagcggtaaaacgaatgttcttgatgtggatcaatttgctaactatgagttgaataaggttactgggggacatcatcgtcttatggcaagttgactgtgaggcgctttcccatcccagtgatgccgttgaattttacaaagatcgtaacaacaaatgggaacataaattgcaagtgaacattgctaatacattgtggagtgtcaaaatgtggccatgatataggttttagctaggtttccctgttaaaagttgctcacggccattaataaggtttggctagtgaggggagcttatcgtcaaaaagtcgaaaaacgaaaggtcgagaaaatacaccaaaaattcacctcaaccatcatttttacctgcgaaaatgtttcacaaggattgggaagtaccgtctacccccgttggtttgaacgacacctcatgcaaaccaacggggttcatttttaatttgaacgtctagcaactctgttagcatcgaaaaacacactactggcaacctgatttggtgttttgttttggttctgcgttccgtttcacaccgttccattagcagaatgacgtttgaaccatttttagtttgaacgatgtgcagattagagggggtcaaactaaaaagtgttcagattacatgcggtcaaacaaacgagggtagacagtattctttcctgtttctgtagggatgatagaagagtgttcaagattggagggatttcaatcgtttgcccgttcttggtatatctcccgacccttgtcattcgccaatttgtgtttacggtcttctgtctttcgacccctcgccagttcatgagcacggggggtacatatatagtgagaaacaacgatcaaacgtttaagaaaacggaatccactcgaatctttaacagtatttcacaatttacacacttcatttttttattttatcttcttagtcctgctatatacgggggagtacgttttccttcaataatggtcaatcgcatttaaatattgcctaatccttctgttcaatcttgctaaatactctcgctaacttaacatgttattgttcaaccgccaaaatgcgccacattcccaacattggcggtttggtgtatgacgcggattgattcagcgtgttcgttctcgattcatgcctgttttattctgatgatgaattccgaccaaatttgtaaactactatctacataatcatgtacctaattgggaaggcttaatataccaataaatgatcatattgcggcacaaatggcccttacttagtcgtctctacactcagtagaacggttttcaaacaagtaataaacggtttatagaaattacatcgatgttaaacaaattgtgtaaaggtatcaaaatcaaaagtatttaaataagtattgcgtcgttttctctaaaacaggtaaatacgaaacatcataaacagttggacccaaaactgatcgaaccaaaatgttttaaatcggattccgtcgtttttgcatagcgggcggtaggtaacacttttcctgcacttttgggaaaccattcacaaaatgtaatgtagaaaaagtaaaaaaaatcaaacccgatttttttcctcatctgaaacgaggcaaaacatcctcaactgttcgaaatatggagctaatgctactacacgacacgccctgtacaaaaactttctcacttactggtcaccacgcgttgctcctactttgctctgttcaaccgtcatcactcgtcggccagcttggttgttttctagttgactattcttgctgttcgggattctcttccaggtatccttgatgttacttgtttgctttctgttgtatgttcttccgtgttctttgttttgtgtaggggtttgagggttggtaaggggtaattagactactagtattttccttcctttaattatattataaatcttctaaaattgttgtattccattctaggctatgaaatcggcagctccggatacacctccatcatttcgtcctgaggcgaaggccgtggcgcaaacggttgcaggtgcgccggcgtatgccgagcattgggtccggctacaaactgcgtacttctcgacgatgctgctgcggcggactgttgtggcggttgctgctgaggttgtgactgttgttgttgttgctgctgctgctgatgctgttgttgctgaaacaccatatggtgcggtattggttgcggttggtgactcgagggcattgcctgtgaccggggcatactgagcatctgttcgtcctcgagggtgatggctccgttttctatcgcgccgcccaaccgatggtgaccgtgaccgccgtgatggtgaccgtgaccactgtgactgcccatgtggtggtggtggtgatgatggtggccgccgtggtgctgtcgcggcgtccggcggggtgaccgggctgttaccactcgtggctgttgcatttcttctaggacagagggggccacgtaggtgaagccctgaaagattagattggcactctcactcaacgtcgattcgtcaggtgagtcgactggtatctgcttggtgaatttggtatcgaactgcgagacgtcatcttcacttctcaaaaccggcttgatcggcggatccaaccgtcgagccagcacgtcgtcccagttaacgtttttgaagaacgaatgtgatcgcactgcctggccgtccgagggtccactgccgagacgttgcgaaacctgccgcttcataagccggcggattagatctctggaatctgccgccaggtatgcggggatgttcagctttcccttgagaatggcgtctatcgtgttttttcgattgtctgctgtgaacggaggcatgcctgttaacatgtcgaacattagagcaccgagggaccaccaatcaacagctttaccgtgaccacttctagttaggatttcaggagccatatactcaatagtaccacagaaagtgtgcgtaacgattccctcctgaatgtgttccttgcagaggccaaagtccgtcagtttgacgtgaccttgggcgtctagtagtacattctccggtttaagatcccgatagatgataccgagattgtgcaaatgctctagcgcgaggatgatttcacacagataaaagcaagtggtatcctctaaaaatattccttcccgttctaaatgcataaacagctcgccgccgctcaaatactctaggattaaatacaattttccacctgtctggaaggcgtacactaattcgactataaatggatgccgcactgcttccaggatattccgttccgcacgtgtgtgggctgtgtctttttgattcctaactatggacgcttttttcagcactttcatggcgaagtaggagtttgagtcggcaccggttgtttttcggacctggaagactttgccgtagccgcccttccccagcactttcttcagctcgaagtcctggggaccgagcttcatccggcccgggttgacgatttcctctgacagggggatggtttccgaaccttcggcatcgaggttgctgttgatgtgtagctccggttccagatcgacatcatcgacctcgatcacatcatcgtctgagtcacgaatgttatcctcatcgtgcagctccaaatcgaacacaccagccattttggtgtcgccgccttgtgtttactgttttcttatttcttattcactgtgcctccgaggtaaattcctgcaggcgtaatttatagattttttcgatattcttctttctttcgcactgatttgattccacaacaccgatttcttcactcaatctccttgcttttttgtgagtttttttcgtagtttgaattcacgaaccaaaaatttaacttcaagcacatcactagtttattaactccgcaatttcacattccttcggcggttcctgcttccacaccagcactttgccaccagaaaaattccgggaatccacagcagctcagcaatgcgggatttcccactgcccgataaaaacaagttctactgatgatttttcactttcagctacaaacaccttattccaggcgaaaatcctacagattgatatcaaaataaatgccgttaatgaacacacctgaatcgtcctcccctcggacaaaacctgagttttttttcctgctttttctgattgaacactcgattttttccttgaccgacgaccgaccggaccaacttctgatctgactgactctgaatgcgaatctcctcccgtaccgagccgaaaaagcacacacgtcttgctctcaataatgg
>Locus8v82rpkm22.19_PRE
ttaggctagcagattgcactgggtaataggttaatatctacaaaatactggcgaagtatattaattttttggtttttatgtaattttgcaaaacacgtccaacccaatcgaccaaaattaatatacttcctaagcttatcaaaagtgataaatatacgtaagtaaaaataaaacagaatatcttcgccaactgtactgggaaccgtaccaataaataaatacacttgaaaccactaataccttgctttactgctctggaagtaccggttaaaagccatgcaggaatgttcgttgttgcttaacctagggggacaatattgggattggatgcatgcatgcagattagcacaaactatgcgcggaggaaggagatgctttggggggaatgtcgtatgtttcttaaaaatgtagatctgttctatcgtatgactaatgcatgctgctaggcttgaagcacgcgcacattgtatctagcctcttctgttttagtgttacgggggtcgtgagaatcgtaaatgttaacgtaatgcnttggctaccactagatganggtggattactaagttagtctagttgcgttatttgtttaaaattacgatagtggaacatttgttaaggccaattattatgtttgatgatgttatcgcatttttatatgattagattaaatatctgagatgagtaccaattgggtatagattaagaagatagcttttcttagctgatgaggctgcctatggtaatgtatcaacattcattggagcgccaatattgtaggaatgcccatatagggacttaagaaaagcttatcctcaatttcaagatctttattttagaaaggagtctaattaacagatttgaatataatgtttctgaatgatgactacatggtgcaacattttcttgaatgacgaaacttgttttgcctgattgctttcgaatttgaacattgtttttacaagaccaataataatttccattataataacgccaaagcgtacctcaggacatgcttagatttatatatttacgttacttcccattctgatttaatttatataaatatctttcgctttgccgatgatcacgataagcggagtatatcaggtgattctctgacggtatgtttttacagatcccctagcaataataacatttttggcgaatgcaggcaaactgcccattcgccagaattttcttcaaagcattctaacaaacttctttcaagatttcttatgacttcctcaccgagaattgtaatatattcctgttacttttggtagatgacgtgtgaccagctgattgaattccaaaatatgtatctaattccataaaaaggtcattgtaaggctaacacaaatttcgattttctctaatgtcnccccccccccctcggaaattttttgtcggaattcgacattttgaggggggacacaaataaattatttaaaaaattaaaaaaaaaatatagtgaaattagagtcgtcgagaaaatttcttgacaaatccgatgagtttaacgattttgcctgggtcattccacgccaagtgaccgaccgcttgcaatcgaccatcacggatttgaaccaaatttggctgaaacatgtgtttagatggaaaaagaaaaaattcaaattttggtgccgattggatcacccctcggcccgtg
>Locus8v88rpkm19.98_PRE
ctccagcccagagcaagcgatcgttccttatcaatcttatcaatcctgattactcttactgctagctcaccgaaacgggatggcaaacctggttcatatagcgctcctgttgcttccggtgctggtttgcggtggaccggaagagaaagaaggagtcaaatacgccagcaaatgtgaagcctgtaaaattctagccaccgaacttcaggctcgcctttcggaaacgggcaaatcgcacgacgttatagagttgggatactccgtagatgacgtgaagcccaagaagcgaaccgagtaccgaagaagcgagctgcgattgctggaatcgatggagaacgtgtgcgatcgggtcctcgagtacaacatccacaaggagcgcaaggacagcacgcgcttcgccaagggtatgtcgcaaacgtttcaaaccctgcacggactggtggacaaaggggtcaaggtcgatctaggcattccgtacgagctctgggacaaaccgtcggccgaaatnacccagatgaagacgcagtgcgaaacgatggtggagaanttcgaggacgttatcgagaagtggtatttcaataagcaggaagagattccactcatcaagtatttgtgcgaggatcgagtgctgaaatccaatgaccatcagtgtttgtacgaaaagctggaagcaaaggccgacgagggcgatgctgacgataaaaaagatcagaaagaggaactatgagactcaactaggtcattgtcatccaattgaaacctcgaactgattactattttaatgtaattattttatacgtaagtctttagctcgctacattaagtatcaagttttctgtaattcacgaataaagaaaattagccatacccaaat
>Locus8v89rpkm19.92_PRE
cattgttagttggtatgtgcatcagcacccttttcgacctgatgcaaaacgcccttcaggtagttgagggttggtgacgccaatttggcctatcggttaatccgagtaaaacatctattgttcttttcacggaaaagcgaaaccgtaatggtgttcgaactttacgtctctttgattctgaaatcaatgtgactgaacaggtaaagtacgttggagtcattcttgattccaagctttcctggacacctcatgttgagttcagaatcaagaaagcttgtatggccttcgggcaatgccggcgaacctttgatacaacttggggtcttaaacccaagtatatcaaatggattttcacgactgttgttcgtccaatattggtttatggatgtctggtgtggtggcaaaagggcgaagtgagaacggtccaatcaaaattccaggcgatgtctggagcgttctcttcaactcctacggcagcgctcaaagtgctctttgacgttgccccactacacattcatctcaaacaagaagcactttcttgcacttaccgcctatgggtactcggtttactagaggaaactcctgtgtaccgcagttcaacacacacctcgttgtttccacttttggtgaattgggacaaagttgtccttgctccaagtgatcttacaattgcttgtaattttccatataggacattttccacgaaattcccttcccgggaagagtggacatctggttatctggaaagaagtatttcagacggcatcgtatgttacactgatggctcccttctcgaaggtcgagcaggtgctggtgtttattctcgtgagctaaggctgtatcagtcttactcacttggtagacactgtaccgtttttcaggccgaaatctttgctcttatgtgcggagtgcaatcagcacttcagcagcacgtaatgggcaaagtaatatacttctgttcagatagccaggctgctattaaagcacttgcttcggccaactccaggtcgaagatagttatcgcttgtcgaactcaaattgaggagctgaattcagcaaacgctgttcaccttgtatgggtacctggccattcttccatcgctggaaatgaattggctgatgagttagctcgcnctggagcatcacatgacttcattggccctgagccagctattccgntatcnaagtgttggntnaagcttcagattnacacctgggctgncactcancacanacaatantggaatagtttggagtcatgtcgtcaaacnaaattgtatngtnctgagccatctctangggtggcnaagtatctaacnaatctgtcnaagcagaattgcagcatgctggtcaaagcattgactggccactgccgactcagctatcacatggcgaatattcagcaagctgattcatttgcatgtgatagctgtgaatccgattatggaacttcgtatcatttaatatgtaactgtccagcttttgcgcaattgcgtttccgagtactcgggaaacacttattaagtgaaactgacttcagaaacctgaatcttcaggacgttctgttgttcttgacccgctgtggtaaagagctataggctctctttacgctttatgcattatcacagtgcccttttcagggcgctgttcgaacccattgtggcacgcttatgcgttattacagtgtccttttcaggacgctatgtgaacccattgtggtacgcttttgcgagtatgacgatcctattcccttacctgtcctttcccatgtcctatcctttttccttcccttctccgtcaggtaaatgatgaataggctcgtgttcatggcgatggcacaaatttcccgaatggaggagaacgtgcctctagagccgacctactgatacctgaaggccttaaatacacagcataacatatttggcaagaaaagaactcaagaaacaacatcagtttgacactaatgaaaattcgatccagccaaaaaggatgtttgtaaccctgtgtgatttggatgaccttctgagaaattctaactataaaacgattagcatacttcgtgatgtattgccgtaaataacacaataatttgtctttcgaatacactgcacagatcaaaaaaagagtgtaaaattctgtgacatatgatgcacatgattggagcgtggaatatcacataaatttacatggcatatcatgtaaaagtcataaaatatcatgtaaacttccattatatgtcatgtaattcag
>Locus8v90rpkm19.83_PRE
aatcttataacattcatatggaacaatatctatattttgtggtattctgcgatcgtttaaataactaacctacatttctcaagtttggaaacaaatccgggaaaggaaagcaaaaaaaatccaggtcaatacaccagcctgtctctactaaatcaaaatccaggaagcaaaaccacctagccattagtttgcttgcaagaataatcacggaaataggtcaaatcataattcgttcccttttagtccataattaacccgaatgcgaatgtgtctcttcgtttttattttgcgacgaccttcttaatatagggtgcgggcaccggttttggccagtctaagggaaatcatttttataaaaataaccaanantcctatgaaaanaaccaatgcgtcaaaagaaaggtttcaatctatattttgaaggaaaaatgcagaaatcatcccaataccgtgtgcgcacctaactttgcgcaggtccaaactttgcgcattcttgtaaaataacgaaacaaataactaaatgtcatcatattcaccagtttaatcaatgcactagcattgtgtaaacataaacattatttgacaaatatttaatgtccataaaatctttgtttatgttaaataataaacaaaaaatacacaaaaatgtcaaaatttgcctcgccttaacacggttgccaagaagtaactctactaaaaatcaacattttcctcgataaaactgtgcaacgatgattaattttgcagttaattgacaaaaaaggtgatattctagtaatatcaatcacagttcgtaatatttttttcaatttaactagtaaatagtggtgcgcaatgtttggaaccaatatttgcactgtgttcctaatttttgcgcactttcagtaaatgcatgatgaacgtgaatacatgacttatgaaccatttaaatattatgtaacaattgtattgacaatttcaggcctgcctccaccatatagcaaattttgtatggaaattagtagaaaattgtatgaactacggcaggcactcttggtctgtctacaatgttacgtgatttgtgaacagtccttcatttgacttttccggcggtcaatgttagggacgattcaaatatgacgtccaccatttttttttttgaattttagaaccccctcctcccccgggttaccccgtcacgcttcatagtacctatacctaatacatggcatatcacactttttcagacaactccaaccccacccaccttccaccaaagatggacgtcatatttaaatgatcccttattgttcctatccgttacgatcactccatttctggacgaacatttgaaaagggcctatctgctttgcgtaaacaaacatgtttttgtctctgtagggcccatctgcatccacccacgcacatcaacacccttatcagaaagagtgttcttcaagctatctgttaagggtgttgatgtgcg
>Locus8v91rpkm19.76_PRE
ccagagttttgatggtttcataactggcgacccgtcgtcatccaaggagtgtggtagcaaaaataaaaagtacagaagcaagaaggaaaaacgcagaacggattcgtcgtcgtcgtcgtcgaggttgagcgtaaactcggtgggggagtgcgtttcttgattcgggtggatacccgcttttcgagagttgtcccggtgaaaaattggaaattgcggcgtttattgtgaaaggttcttccacctgcattgatcgcatccagacacaggtaccgtttcgtnngtggaaacaaaaggtgtgtgggaaaagnagtnaagtgagaaaggnnaaatttnatgttgattncatgccgctggatggttttcaaactttgttgacccccactgaatagaagccaagtgaagaagagtcgtgggagcccgcggcggcagttgattgtttctgatccacgaaggggagcttccactgcagttctgtgaaaattccactttttgcgaagagggtggaggtgaagcaattttgacaatcgattgttgtcgtccgggcgcagcctggctagatgtgagtgaggtgattcgattaccgggagataggaataaaaaactgcgcgctcgataatggtggcatggtcggcgtcccatcgacgacacgttcgcattctgctcgtgggggaccagggcgtcgggaaaacgtcactgatcctgtcgctcgtcagtgaggagttcccggaagatgtgcccaccaaggcggaggagattaccattccggccgacgttacgccggaacaggtcccaaccaacatagtcgattattccgccaccgaacaatcggatgatgccctagcggaggaaatccagaaggcccatgtcgtctgcatagtctactcggtggaatgcgatgagtcgttggacaggatcactacccactggctgccggtgatccgggagtactccggtgagcagcggaagccagtggtcctagttggaaacaaaatcgatctcatcgattactcaactatagaccatgtcttgtccattatggaggacttccctgaggtggaaagctgtgtggaatgttcggcaaaaacactacataacatctcggaaatgttctactatgcacagaaagccgttctccatccaacggcaccactttatatcatggaagagcaagatctaacggacgcgtgcaagaaagctttgattcgaatatttaaagtgtgcgacattgacggtgatggtctgctgaatgactacgagttgaatcattttcaacgtcgctgtttcaatgcacccctgcagccgcaagtcctggacgaagtgaaggccgttttaatgaaaaacaccccggatggcatccgcaatgactccgtaacgctaaagggcttcctctttctgcactgcctcttcatccagcggggacgaaacgaaacaacctgggctgtgctgcgtcggtttggatataacgaaaacctagaaatgagttcggaatacctccacccagcagtcaaaattcctccgggcagcagtaccgaactatcccaccgtggtcagcagtttctgatctcgctcttcgagcggagcgatcgagacggcgacaatgctctctcgccggaggagttccgcgtcgtgttcagcgcttgcccttgtccgcctttttcgaccgatatcaagcgtacggttcctaccaacgagaatggttggccaacgctgcacggttggatgtgccggtggacactgatgacgctggtcgacttgaacaaaaccctagaatacttggcctatttgggattcagcgtgcacgagaatgagtcccagttggctgcgatacacatcacccgggagcgaagaatagacttggctaagaagcagaacagtcgatccgtgtacatgtgtcacgtcattggaccgaaaggttccggcaaaacggccttctgtcgggctttcctagcggaagatatgcggaaattaacggacaaagatatccgcggtacgaaccagtatgccatcaacactgtccaggtgtacggccaggaaaagtacctggtcctgcgggacattgacgtgcgccaggtgctagaccctctgcaaccgagcgaagtgaactgcgacgttgcgtgtctggtgtacgatatcaacaatcccaaatcgttcgagtacgtcgcccggatatacatcaaatacttcgccgagagtaagatccccgtcctgatagtcggtgccaaagcggacatggaggaaatccggcaggagtatctgctccagtcgccggacttttgccacaagtacaaactactgccgccgcagtacttcagcatcaagcacaacaaaaaggatatctacaccaagctggcgacgatggctgcatttcctcgtttccaagccgcgtggattcttttctataagcatagattggtgcagttatgggaacaaactcacctgaagcagttcggtctaatgtccagcgatccgttgctgtggtggaaggcaggcctcggtatagcggcagcaaccatcgttggatttttcgtcgtgaaggctttccacggttccagctcacatgcgcgatgaatcggctgaacaaccgcgcacccaattgctaaatcgtactagagtagtcaccattcacagcaaaaacagaaaagtttggaaataaacatatacattttaccaccaggcccctggacgaccggcggtaagtgctctatcgttggcttagattcgtctctaggtctattgtacatattcgtcactagtagagagataacaggttgcaaagttgtgttatgtagctgctacggctcgctcagatgaaccattcagattattgcaacgtttgcattattgcattgactcgctgaagaattcctagctatggccaaatttatatggctttctaagactagactctacgcaacttttgaactgaagtttaacaatataaatatggataccaaacatagcttgttttattatcactttattttgcaataataatcctagttaacatgttcattagggtgcactttatttgtcgaaattccccaatgagaaaattcgatcagagttgcgctagacttttatgcatatggagattgtttagcagactgttgctattcttagggtctgtgtcatttggcataaagtcatttggcataaggccgtttggcataaggtcacttggcataaagccacttggcataacggtcatttggcataatggacacttggcataataaagaagggtgcatttcgattatgccaaatgtccattatgccaaatgaccgctataccaaatggctttatgccaagtgcccgagtgaccttatgccaaacgaccttatgccaaataactttatgccaaatgtcccgctcccgtttgagatgtattcgattttttttacgttccatgtaaatcgtaaatgtgcaccatagaaaaatcatagcaacatgtttgttattttcccaatacaagcaatttcgaaaaataaactgcaccctggtgtacatccgtctcaatttagttgatgcaataccttgcaattacttgttccggtagacgcgcacgtatactgcccccactcgcaagatagttccatatgaataggaaacccagcaaagatgggactgttatgcgagttggggcagtataccaaactcaaacaatcttactggcagctgcccaatacttttgttcgatacaacatgtgattttctttgcatagtttacttaagattgaataagttgcagtaaagcctctagtctagcaagtttagcttccacagtttcaccgaacaattgacagagtctagacaagcagagattgtaaattagtttgaccgtacgtaatggtatcaatataaaacccag
>Locus8v94rpkm19.32_PRE
catctcttgcgaaggtaattgatcaggaaaaagcactgcgcaatcagattcacatggagatcgaaaagaagtcgaaggcttgctccaaccagtcgtacgaatgtacacttccgcggctagagcagtacaacttttgcaagcggcacattctgcaggattcccgtgccccgtacaaacagtgcgcattcttttttgcgtcgaatggcaaacgttgtctggaaccggcgccgaagtatgacaacaaaaaggactacggcacgaactactgtttcgagcacagccgcttgacgcagctgaccaaaaccaagtccacgatcgggaagtacaccccgctggagacaaccgagacgctgctgcacaatcttgcccaccacgtcaaggtggacaaggcgaagcaaagccaacaacaacaacagcatcatcagcatcagcttgcgaactgctcgtcgtcatcggcggcgctcaagatcacggtccacgaagacgaggaagagggcgatgtggacgtcgtgactccgtcggtggatccttttgtggacatcgatgtggcgacaatcaacgactcggctcgcgttgtcctggactatgcttcggatagcagcaccgacgaggatgccgctctggtgggtaacacctggcggggctacgacatggacaattccgacaacgagagcgtcgactcgcagaacgaagatttgttgaagcatgccggaatctacacggccgaggaagccacaatgataacgaaggaaaagctgatccggctgcagacgctgtacattgaccagttccatcgattgcagcacgtgctgaaggagaagcgtcgtaaatatcttaacgatattcgccgggagagggaacagtactgcagcatccacgatcaggtgaaggattccccgaaggagcgcaagctgtacgaaaagctgaaagctttggatcactatcaccggaagtatggaatggacgccattttgcatcggaagtacctngaaaagcgagccaaggccacggagggattacatcagaaggttccgtcncatccnaagtgtgcattnaccgaagggggcgtgaagtgtggggaaaggactcttccttgctgcaaattttgccggaagcacatcctggaggacaaaaagcaagtgctgttcaaatcctgcggcgtggagaaaagcggtgtcgtttgtcaggaagcgctggccaacattttcgaggatgccacttgttacctccatgtggagcttcccgcccagaaaactttcaccaagaagaagtacgaatcggagtcggatggggaaggagacgatttgccgttgcaagaacacatcaaacgggaacccgtgtctgtcattccaaagctggagaagcagtccccttcgcagtcatccagcacgaccgccacggcagcggaaaccgaagatcaggagatgtcctcggagccaccgctggtcgagcacaacatcaccatcgcgcacgacgtggagccggcaagtctcgaagattcacttccggtgagtgtgatcgccaaaccgatgacggcagtggaaaaacccaaacccgacgtgacggaggaaatggaacatcaggatgcttcgtcgtcgccgaaagagcaacagcccacgccgacggttgatgccaaagttgacgcccaggaagcccagaaaccggagtccgacaaaaaggcctagtgaatgggaaatgaaaacgcattttagggcttttttggtctcaatttaattgatttttattgtatttctttcctttttcactgtaatagttttcattaaatatagtcgcgcgatagttcgaaacgatgtaaatgtagaacgtaatcactttagaacggtttaaaaaataaccgaatcacaaatttcagacgaaaaaaaaaatcaccatgtttaaaataatatgtgttttttagagtctctgcggtttagttgctagagtaaatttggaataaaattttactgctaatcaataagtcgatcacttgtgtttttgtttactcttcttttactactactgcatgtttaaagtttggttttgcaggcggtgtcggtctgttcaaggtggctacaaaagttcaatacgttcttgatggctgttgttggctagcaaggtgtgatgattgctcagggtaagaaaagctagagtatgctatcattgtgtaggaatcgatccatgggtaagacagcgacagtagcggcattcactgttgttcgagcccgtatgaagtttaacttaacttcaactgtgtaagtattaacttcttttctcgatcagcctagttagctatgtagtgccggtagcgattgtcttaactggctaagagtaacactacggaccgcatgttccggtggtaagagttcactaacaggtgaccccttattcatggagtgatgcggctatgcttaccgtgtctaggaatgaatggctagggggtctaatgaacatctaaccgcaaacggagcctctggagtaccagggcgccctccacagtattttgcccttactgcgctaaccggagcaatggtgcagtggatcttatgtttctccgagacaatcagctgcccttctttagtctcacttgaggctaaataagggcgggattatgaaaatgttgttaattagtttaaattttcacctatatggtttcgcattatgcgatttacacagtgtattccgtgtatcctcgcctttggcgttttccaatcgataccgatctggttttgttgttgctgttctttgttgtgctgttgttgcgaagagtttaatcttgcctagtttgggtagtggctaaggttaggatagctcagatcaatcttcagcataaaagaacagcaacaatcaatctttgcagacttattcaaaatgagcccaagtggccttggtccaagaaccttacttccgtaaggggaatatctatctaggaaaccttgtaaacctggtgtatgctagtttcagtaaacatgaaatggcaaactcgcgtgtcatgcctcgagcatgtgtgtttgtcaacaacgcaatcgttgccacactcatctctgaactaactactagagatgtatgtgctatcacaatcgatgtatctgttggaaacctcaacaggaaatacgtctattgttcggtttatttaccgcatgatgaaccatcccctacggatgctttcaaacaagtcatcgcatactgttcaccatatcatctggggtagctcagacattaacttgagaggctccagtttgatggagtacttaagtagtacagattttgcattacttaacataggcaaccgcccaaccttcatggtatctgctagagaggaagtgttagacataacgctttgctctagtagaattagtcacggtcagcttgacacattggcatgtgtcagatgaagaatctttatctgctcatcgctacatcttttttgaacatttaaatgttacttcgcaaaccttgcgtttcaggaatccccggtcaacaaactgggatctttttactgatttggttgcggtcaaatttcatgaatactcaccatccataaacactccaagtgatctagatgatgccgttgatactacaacgaccttcatcatggaagcttttcaagaagcttgtcctctacggtctgtgaaaaccacaagaggaaccctttggcggaactctgatctggccaagctcaggaaacaatgtagaaagcaggaaacaatgtagaaagagtcggaacagacgacgttcggctggttcggaggctttcaggtcgactcgcaaggcctaccagaaagatcttcggtctgctgaacgatccggctggaaaaacctttgtacaaacgtttccagtctgagtgtagccagtcgattgaacaaagtccttgcaaaatctaaggattttcaagtgaatgaacttcgtttgccaaatggtgatttcacttcctatgatgaggaagttttggaatgtttattcagtacacactcccccggatgtgcggatatttgtggatctttggatgaacctgatgtcttttcttgtagttatgattctttagcttcggctcggagtcataactttagaatcgattgaatgggcacttaatagctttgctcctttcaaatctcctttggcagatgggatttatcctattttgcttcagaaaggatttgatcatttcaaacatgttttgaaactacttgtttgcagttttgctacagggtatattcccaaatcctggcaggatattattgtgaagtttattccgaaagtgggtcgcgcgtcgtatgaagaagcaaagagcttcagacctatcagtttgacctcttttcttctgaaatgcttagaacgcatagtcgatcatcacatccgtgatgttcatctggataatgtgcctcttcatgtgaaccaacatgtttaccaatctggaaagtccactgtgactcttttacataaagttgtttacgataccgagaaggcattcgctcaaaagcaatcctgcttgggtgttttcttataagaagatatagatatcgagggttcctttgacaacgtgcctttcgatgccatattggaagtcgcacggggtcaatgatttctaattggattcaccaaatgctccaaaaccgacatctcttctcgactttgcgtcaagcggcgattaggaaattgagtgtttgtggatgcccccaagggggagtcttatcaccactattgtggaatctcgtagcagatacgctattgaggcaactcaataatagcggttttcctacttatggttttgccgacgactacctaacattgttagtcggtatgtgcatcagcacccttttcgacctgatgcaaaacgctcttcaggtagttgagggttggtgncgccaatntggcctntcggttaatccgagtaaaacatctattgttcttttcacggaaaagcgaaaccgtaatggtgttcgacctttacgtctctttgattctgaaatcaatgtgactgaacaggtnaagtacgttggngtcattcttgattccaagctttcctggacacctcatgttgagttcagaatcaagaaagcttgtatggccttcgggcaatgccggcgaacctttggtacaacttggggtcttaaacccaagtatatcaaatggatttacacaactgttattcgtccaatattggtttatggatgtctggtgtggtggcaaaagggcgaagtgagaacggtccaatcaaaattccaggcgatgtctggagcgttctcttcaactcctacggcagcgctcaaagtgctctttgacgttgccccactacacattcatctcaaacaagaagcactttcttgcacttaccgtctatgggtactcggtttactagaggaaactcctgtgtaccgcagttcaacacacacctcgttgtttccacttttggtgaattgggacaaagttgtccttgctccaagtgatcttacaattgcttgtaattttccatataggacattttccacgaaattcccttcccgggaagagtggacatctggttatctggaaagaagtatttcagacggcatcgtatgttacactgatggctcccttctcgaaggtcgagcaggtgctggtgtttattctcgtgagctaaggctgtatcagtcttattcacttggtagacactgtaccgtttttcaggccgaaatctttgctcttatgtgcggagtgcaatcagcacttcagcagcacgtaatgggcaaagtaatatacttctgttcagatagccaggctgctattaaagcacttgcttcggccaactccaggtcgaagatagttatcgcttgtcgaactcaaatcgaggagctgaattcagcaaacgctgttcaccttctatgggtacctggtcattcttccatcgctggaaatgaattggctgatgagttagctcgctctggagcatcacatgacttcattggccctgagccagctattccgatatcgaagtgttggattaagcttcagattcacacctgggctgtcactcaacacagacaatattggaatagtttggagtcatgtcgtcaaaccaaattgtatagtgctgagccatctctacgggtggcgaagtatctaactaatctgtctaagcagaattgcagcatgctggtcaaagcattgactggccactgccgactcagctatcacatggcgaatattcagcaagctgattcatttgcctgtgatagctgtgaatccgattatggaacttcgtatcatttgatatgtaactgtccagttttcgcgcaactgcgtttccgagtattcggtaaacacttattaagtgaaactgacttcagaaacctgaatcttcaggatattctgttgttcttaacccgctgtggtaaagagctataggctctctttcgctttatgcgttattacagtgcccttttcagggcgctgtttgaacccattgtggtacgcttgtgcgttagtaccctcttccagggtatttttcctatttccctacctgtccctatccccatccaaatcctttttccttccttttccctcaggtagatgatgaaataggctgttattttggcgatggcacaaatgtcccaaatggaggataacgtgcctctggagccggccttctgatacctgatacgtctgtttgtctgttgtac
>Locus8v104rpkm17.06_PRE
ttcaaatatattttttgaatattgtttcaatagtaatgaaaaagtttcaaatcaacgatcattattttgtaaaaaaaataaaatgatgttgcaagtactataaattgcctgaaatctgtgtccgttagcgaaactgctaaaaagttgcttcatgagctgaagcattttgcgacataaataatgaagagaatgtctgcttttccatgcgcatcctgtactgctgtcttcgaggaatcagaatcggtaaaaaacaattgagttttcttcttcttttcttcgtgttcttgttcttcttaggtgcgcagaattaggaaccggtattaaatggtggtcctaattctgcgcagacatttcaacactaagttttgaacatataattaataaacaaacatcatataaatatcaccatagttataactaggatactctatgtttctagcaatccggtgaatgtaattacggcgcaatccggtgaatgtaattacggctcaacaagttagtttatgagctttgaaggctaattcacgattttttgaatttttgatctgatagttcgaccggattagccacttgttttaactatttgctatcaacctcgggggaaattgtaagtattcatgcaagcattcgtcaaatgcgatatacgatgtgagtttacatagatttttttttcaaacagtggaaaccctggagttaggcaaggtttgcaaacaaagattgtgccaccttatcatggcgaaaaagtttatattgcctattagaaatgaaagtaaattttactaaaatgtgcatatgcgaataactaaaaagctttacgtagtagtattcgataaaatctttttgtgtattatgattaaaattccctttggttaataatcaaagtagtagtagtagtagtatcaatgtcgaggacatgcaaagtttcaatatggtcgtaatgccgtataaaagttgaaaatgaagaattcaattgaatttcatctatgaatcatgttctcattacaatatgttatctttttagagttttccccatgtgcgcagaattaggaacattagtgcgcagaattaggaacattccaaaaatgggtgcgcagaattaggaacagagacacactttagaattttcatgattttacatataaattaagtgttttgtataagaattatatttttccctcatttacaaagctaataactatgtgcagtcaaaaattcagccaaatcggttcgatttggaatttgttacagctgattgaaattgaaaaagtcttagatgcgcagaatatgggccctccacggtactaggggaactttcgtattttcggcagtattgttctcttctttttttttgaaacctttaggtcttagagttgggctcaaatccttcccagccaagctggtatcaggtatcagtaggtcggctccagaggcaagctgagttatatgcccaaatttcaaacaattcggcccacaaaaaccccccatgacgaagaaaacaaacctgtcgataatacccttggtcatcctatatacttttgcgtacccttgataaacctaagatgggctgtacttctgaactcttgtgatcctagagataagtttttcaatgagttatgcgacctcaagctgggaaaccattaggaacgaaaaaaaaaacaagtagcaaagaaaataaggaataatattatcattattcagtcagcagttgtttataaagctgcattcaggtaactgacatcttagaaaaacaacgagaaccgatgaaagcaacgttctcgtctatttattatttcaccacatttggcaaaatatcgtttggcataatataatttagcataacgccacttggtattatgacctgaaaagaagtgtgaagtaaaaaaactgttggtccaatatattatgcattgcaagaaaaaatatcgtgcaaagtagtacaaatacgttaaccccttcccgcccacgacttattttaaacttttgtatgctaaaaaatgctatgaacgaaaagtgctcgaacaaaagttattagggatcacttaaatttatcgaaatcgtaaaaaaaagtttttaaatgtttatgaatagtcattgattgtttatcaatagtttcactattgaaccaataattagagtgtacaaatactctaataagcttataacttcttcccaaacgcttttataacatattgaagcgaactggtttaggtcggattcgccaaaaagtgatggtgctctacagacaccatgagcgttgaagggttaatagatatgcgcggttgcatttaattgttttgttgtcttctgtgtggtcaatctgatttccgcacttaatgtagaagacaccaactgtcgacaatctttgagcgattttgaacatttttgcgcgataatctacggcgaaacgtgcaataaatatgtgcggaattcaccgcgcagaagacaccgaaacaattaaaccgcacatatctattagcatttttgtacaactttgcgcgatatattttcttgcaatgcataatatcaaatcaaactgtcatcatctcctatcttctaaacgagatcgacggtccaattaccaacataaatatatctggagcaacatttgaaaagggcatacaagcattggtaaacaatgacttcacacgtcgcttctgagcccccctcagcttattcacaaaaactaagaccgttatcagatagagcaaacatcgatctttcggataacggtgttcatttgcgtgggcgggctgttgttatgtcctacggagcgttttagaaaaaaagacacaagacctcttgggcccttttcaaatgttgctccagattatcgcattttactgccggtggaagcataattgtcccatgtgcatttttggcaatattgagattttgcagcccatgaccatgtatcgtagggtactatcatattgggaaataaaaataggtagtttgttccgaaaattgttgaaaaaatgcatggccgatttgtaacattcttaaaagtggacgcataagcgtcacgtttcataggaaatcctatggaactataaaaccgctctaaaataaaaaatagtgctcaaattaaaaattggttgatgctagaacacgattcagcacttatacttcatattcaatttacttttttcgaactttggacgcgattttctcgattgtctgtttttgcacatgggacatttatgggtccaccggcagtttagttcacaacaggactatcacagatgttttcacaagtgcgaaaacgcaaataaaagtgcgcgattgcaccaaatcaacttgaaaccttcagagcacttattcaacgtagtttgaagaaatagtgcgcttaatacactgccgtgaatcgcatatctgtcccatttgcataggaaatccagcaaagttgggactgatatgcgattcacggcaatacaccaacgtgatttgttgcaatcgcgtacttttattcaggttatcgcacttatgcaaacaaagtgcgcagtggtgaactaaatgcgctgtatgaagtcatatacacagactaaaatcgcagcattatacagatgtatatttaatttttgttttgtagtaagcataatgctatttcctttaagataaactcatttgacataaaccaagcactagaaactatttgtgaataatggccaaagcaaattttctagtagtgtttacagtacagcatgcattttgcaaaaatgccaaacgtcaaccagtgaaaaatcacgagacgaaggtgtacaacgcgtgcttcggattgatcatattccacctcagaaatcacagtaaagaacgacatatttttaccaacaaacaataagatcttcaggaaaatgagcatttttaaaaaaagcaacattgctggtatatttttctgataacaaa
>Locus8v107rpkm16.41_PRE
ttgtacgtgcgcgcgcgttgttgtttgtggtgtttgattgaaagtctttctcactctctcatcagcaaagagccatcaaccgaaatcagtgtgggaaagaaagtcatccctgttgtgaccttttctctcctgtactaagtgtgtgtagactgactgactcggcactcgtgcgatccttttcatactcgcgtacattccgcggattcgatcgaaaaactcggtggatgaggttttagttttcgcgattcgtgaatattgtgtgtaaaatagtgaaaagtgacgaaattgcgttggcttcttatcaactgcccgtttggattattagaacacgttacaccccggttcggttcgttccgttcggagacttgagcagcgaaacagattaaacgcatagaaacacgcgttcagccccggagaccgacgacagagaaagcacccatcacggtcccaaactagaatcaaagaatgtccgccaaagcaattcgcgaagccaccggtaaggatatcatcaaccgacacctcgtgggagatcatggcgctgccaagtgccggttcgcatccgttgacgagagcacacagtggagccagctggtcgccgataacccctggctggaaagcacccccctcgttgtaaagccggatcagctgatcaaacgacgaggtaaactaggactgattgccgtcaacaagaacttcacccaggttaaacaatgggtcgacgaacgcatgggcaaagaccagaaggtgggcaacgccaccggcaaactgcgaaacttcatcatcgaaccgtttgtcccacataaagataatgaagaagcctacgtctgtatctactctcaccgaacggcagacaccattctgttctaccaccagggaggtgtcgacattggagatgtagactcgaaagcactgaaactagatgtacctgttggacaagatgtatccctggagagcatcgaaaaagtgctactcactgaagtagcagccgctaaaaagaagcgagtcgccagttttatctttaatttgtacaaactttatgtagacctgtactttacctatctggaaattaaccccctggtcgtaacagacagctccatctacattctcgatctggcagcgaaggtcgatgccacggccgatttcgtgtgccgtcccaagtggggtgagatcgactacccgccgccattcgggcgggatgcctacccggaggaggcctacattgccgatctggacgccaagagcggtgcttcgctgaagcttaccattctgaaccgcaacggtcggatatggaccatggtggccggcggtggcgctagtgttatttattccgataccatttgtgatttgggaggtgcctccgagctggccaactacggcgaatacagcggggcaccgtccgagcagcagacctacgagtatgccaagaccattcttagcctgatgaccagcagcccgaagcatccgcagggcaaggtcctgatcaccggtggaggcattgccaacttcaccaacgtggcggccacattcagcggtatcattacggcgctgcgagaattccagcagaaactcatcgagcacaatgtttccattttcgttcgacgtgccggtcccaactaccaggaaggtttgaggaaaatgcgcgaaatcggaagcacgttgggaatcccactgttcgtatttggtccggaaacccacatgactgccatctgtggtatggctctcggaactaaggccatccccaagagttgcaacgttcactttgcaacggccaacttcctgcttcccggaggacaacaggctgccgatgctgccaagaagtcgtccactgccagcagcgatgccgttaacggtggaaccgcagtcaaatactcccaggtaaagatcggctccggcgagtaccaacggatgttcaccaaccgtaccaaggcactggtatggggcatgcagactcgtgccgtccaatcgatgttggactttgacttcatctgtcgccgcgatgaaccgtccgtagtggccatggtgtaccccttcaccgggtaccacaagcagaagttctactggggccacaaggaggtgctgatcccggtgtactccaagatgtccgaggccatcaacaagcacaaggaagccgacgtcctggtgaacttcgcttcgctccgctcggcgtacgaaagctcgatggaagtgctggactacccgcagatccgcaccatcgccatcattgccgaaggtattccggagaatctgacccgcaagctgaacatggccgcccgatccaagaatgtttcgatcattggaccggccacggttggcggtgtcaagccagggtgtttcaagatcggtaacaccggtggtatgttggacaacattctgcactcgaaactgtaccgtccgggcagtgtggcctatgtatcccgttccggaggtatgtcgaacgaactgaacaacatcatttcgctaacaacgaacggagtattcgagggcgtggccattggaggcgatcgttacccgggaaccaccttcatggatcacatcatgcgataccaggccgatccggacgccaagatgatcgtgctgctcggcgaagtaggaggtgtagaggagtatgaagtgtgcgaagcgcttcaggacggaagaatcacgaagccactggttgcatggtgtattggtacttgcgcaggaatgttcacgtctgaagtgcagttcggtcatgccggatcctgtgccaactcggatcgtgaaactgccaccgccaagaacaaagcgttgggtgccgccggtgctcacgttccggattcgttcgacacccttggagacttggttggatccgtgtatgccgatttggtcaagagtggagttattgttccggcagaagaagtcccaccgccaaccgtgcccatggattactcgtgggcccgcgagctgggtctgatccgtaagccggcttccttcatgacttcgatctgcgacgagcgaggacaggaactgctgtacgctggcatgcccatcagcgatgtgttgcagaagaacgtcggcattggcggtgtggtctcgctactctggttccaacgctgcttgccaccgtacgtttgcaagttcttcgaaatgtgtctgatggtgacggctgaccatggaccggccgtttccggagctcacaacacgattgtgtgtgcccgtgcaggcaaggatctcgtctcgtcggtggtcagcggtttgctgactattggcgatcgtttcggtggtgctttggatggtgctgctaagcaattctcggaagcttacgattccaacctgcatcctatggagtttgttaactccatgagaaagaagggccaactgatcatgggtatcggacatcgtgtcaagtcaatcaacaatccggacattcgagtcaagatcatcaaagaattcgtcatggagaacttcccggccaagcctctgctggagtacgccctggaggtggagaaaatcaccaccagcaagaagccgaacttgattctgaacgtggacggagtcattgctacctgcttcgtcgatatgctgcggaactgcggatccttcaccagcgaggaagcccaggagtacatcaatatcggtgctatcaactcgctgttcgtgctcggtcgcagcgtcggtttcatcggtcactacatggaccagaagcgtctgaagcagggtctgtaccgccacccatgggacgacatctcgtacgtgcttccggaacaatacaactaaagtaaggaagggcttctgactgacggaaggtaggaaggaaggacggacggacggcactaggagtgtgtgtgtttccatcgtaaaaaaaggaccgaggggagggctttaagtctaatgacctgacatagcacaactgagagatgtctgtattttcaacattttgggcttcgttcatttgttgaacagtttaaacaaattgacacacctggtggctccgaagaggagtccaccgaacagaatctcgttcaaacggtagattaagagaaacgatggaatttcctaactaaacacatccaactcattccatttgttagattcagttcccgttttctcatgttaacattttcccctaaaattccttcgttttcatctactttctcatcctcaaaatctacattctatctgatgatgcatttatcattttttccccggaaggacaattcataaactatgcccgtgtttgaaacatccattcttaagttttatccctctaacgacacccccatggcgataaaaatctgaatcgccatataaaataaaactgtaacttaaacaaaaaaatcgagacaacattactatttcaaaaaaaagcaaaatgcatattaacatattaagagctgaaaactgcgaaactgcaacaatctatttaaatccaaatcaaatttcagttatttcccctttaaactgtaagatgataattaggggtaggcggggcataatgagcagcttaagcattttaccaccaaatccagtaaattaagtgcaatcaatatgtaattttaacgttcaatcctcatttgaaccttaactgacaaaagctaatcgttgaaattccgaataaagttataaatgttataaaattttatgtttttaaaaacgtataaaatcgcgagttccgttttgggggtggggcataatgagcaccctaggtggggcaggatgatcaatcccagttttgtatgcaatcaaatgctaatgaactattcgtgtcaatgataaagcataccggcaacaatcaatgacaatttgaagggattacggggtttaatttgtatggaactgtgaagtttaaaagagtctattattgaggaatttttaaacggtgataatatacagataccgacgttttcaagctaataaattgaaagttanngncaaaaccttgctatatgcatcaaaacagagaaaaccaaaattaaaatttgtttgttgacgatgtttactattttcattatttttttcactagttgctcattntgccccaccctactaccaactctttgaagcatatttttnnaacaaaataattatacnaatagttgaaaagtgttacaaatacatttcattggcctagggaatatcaaganaatcgatagatgcncactaagttgtgattncgatncccaaaaccttattttnggtcacctgattcttataatattttcccagtacatgacnacnttncgcattttgattantttttcaaggtaaanggantttttgactaatgttttgnnatcaactcattggattttagataatnaggctacaatcaagcaatttgttttgntaatttgnagatttacagtgaaaatacaaggtgctcattatgccccacctgctcattatgccccgcctacccccactagtgctgatttctcaaccagtctgttcaaaatccttgaagcgtgattttggacagtttatcttttaaatgccaattttcaccatctcattttgtttgattgttttttttttttgtttgattgtagcgctgctttcactatctaccctatcatagtagaatgatgagcacgaggatgttgctgtgttggctctgttggttgttcttttttccagtccaattgggggtccattatgagttgccgttcgccgatgtccaaatatccgggttcatttgagccatgggttcagaagagggtcagtgtcagctgctctcaggggggaaagagcaactgacgaaagtgccggggctgggatcgaacccatgaccatctgcttatgaagcaaacgaaaccaagcttgaaactatcactggaagaaaccctggcagtatccctgtaagaatttctgaacggaatcctatttctgaacgttcttttcgtatacaccgatgcaagctgattcatttcgcattctatttgtttctctcctgattcgcttcggtggcgtcggtggcgatccgttcgtgttgcgttcgttcttagtgcgccgtgctctcactcagtattgggttgttagcgttctttttgctattttgcatcgccggcattcgggtgagcgaatgagttttcccatgcttggctctcggatcatggataagcaatagtttgcttttctaattactaatgtgatagtttctttttcttctgactccttggcctttatttacataaaagtaaatttttaatatctatgaaacagataaatactttactaccaccattttgtaaaatcgccattttattcgaaattttccacatatacatgtaatacttgcggaccaagattggtccacgtcaccgatgattaaaaattgcgctaaaacattttccctaaactgtaacgaatcccttccaatgcctccactctttgatctctgcgtacagttcggcagcagcattgttcgctattgagttgtcgatcacgccgaacaggcgatagtttggtgataggcagtaccttcggatggattccgttagtagtgccttggtttctgcatacatcacggggtcgggccgctggtcgttgaatgtacctatcacccccacaacaatagtgtcatttattccgggaagattcgaaaaaccatgctgcgttttccagcctctgccttcgtaagtttttccatcgccacctattaggaaattgtaaggaatatgcgttccgttttgattccatgcgtcattctgtagcttctgtaccagttcaatgcatgcggcttgatcgtggcaggtttcgcttctcgtatgcagaattattacgttctgagttgcatacttctccaatggatttagctggaactcctccgtcggttgtttccaccatacgttacgctccactaagtaaaacggatgggatacgggccaaggacgtggtacttgcatcagcagcaagtaaacggctattataatgcctatcagaaggaataacagcagcgtcaaaatgccaagcagagctgtggtttgtacggtttgaatatggcgggaccggtcgtctacatctggggcaaaacgaaccctcgataccaaaagaggagtgtgctctcctgcttccaagtcgtattccgacaaattgctgccatttcggctgattggatttttcaaacggttcgagctgcttatggcggcggtacgggctgcaacggaacgaatgaagttataacaattactgtagcaacgttctagggcaagttctagttggctgccatgctggaatggttgttcgttggtttgcttctgctctaaatggcgctcgatgctgacaatcaaacgagagtttataaaaattaacatttttgtttaagtgactacgagaaaggttgcatctagaatattggaaaatgctagtctaaataagtaactcnaggcatcattnttcaacatcanaagcgataagacaaaaagattagaggttagcaaaaacttgtcaatcaatctgatgtgattatctatgcgataagcacggctcatgtgtatgcaacttatatgcatgcattatacattaactgagttacataattgaggaatcaccttatctgtgcaaattatattttagaaaacatcattctgttgatatttctgacacaacatacatatgtcgacatcagctgagagttatatgaatcaatgtcctcgtccagtcatctagaaactgcatacttgcagtgaatattttaccttcaatgatttgctctttactaagagtaactctcgctgagaccgacccactattttttttgcaccttgtctttgaaaatttttaaggcggcgattttgtcctcgccaaaaaagtaaggaaaatgcatttgtttgatcacatacattgatggaacccgttagttagagccacaaccatttttgcgaacccctcgatattattctcagttttttttgttctaaaagtccttcaaatattctcaaacatcttcgaagacatcattacaattactcaaaccgtcttcgagtaagttcactttttgaaag
>Locus8v108rpkm16.04_PRE
gtccggtcggtgaggttgtggcaaccattcggtggcacccagggggttttactcgattccgttcgaacctttcccaacgcgacgaggaggagagaaaccatcgcaacgaaaatacaacagcagcagcgttgaagacatttttggggcattcctcggttgcattattttttatgggaagcgaggttttttttttcgttgtggggaagagatttacagttttgacattagcgcatcttgcgtccgcatacagagatttagaagctgatgaacattgtaagtgaaggaaatattacgcgatagagaggcgcaagtaaaaataatcacgaaaacttggctttcacagtgaaagagtgtttcgggctgtgttgtgtgacatttattttcactttgataaggcagaaagtctgtgaatggtgtgcctaaatgtttaatgtgcgtgaatgaagataagaggctgttccagcagtgcaagtgaacgggtctgctgaaattttatcgcagtcgacacgtctggaataggcagcgggggtcgtcgtcatttcggatgataaataatttcagccagttcaattggtaattgaggttttcctcccggggtttcatcaattatcgtaaataacactgttttttttttgttcaagtgtgtcggtacgaatatatccaggtccgaattgaatgagtttaatgttgctgataaaatgagcattttgcgagtcatattcactggaagaatcattcggtgagctgtcaaagacactcgtagagcagtagactaggaaacagaaacgcgggtggcgaatgttaggcgacaaaatcaacctgacagtggtgaatgtgactgagatgcgttgacaaaaaccaaaaaaaaagtagtgggttgtaaatgtacctaaatgttttgtgttggtgagctaccacttgggctctccctcgacgatagttgcacaacgtgagctggattggattctcgctcgcacaaggcgatagcagcgttatatgctgcgaaagcgattttcgagtgtaaacaacaaactcttgtttcatgttgtgtgtccgtgatcggacgtagcggaaaaagggcatcgaatctcccacacataaggcgcagaaagcaagtctacagcaccgcgagagtgtttcttcgtcgtctgttcggcgagtagttccatgttgacggagcaggccttgagatatatgctatggtgcggcgcaggcggtggcagtaaaaagtgacgttttcggaattgttttacacgctacacctgcgttgtgggtattgcggaggagaggaaaatttttgtttaccaatcttttggaaagtgcaattttccgcaatcgtaattaacgagagcaacagaagaagcatcgacgacggagtaaccaaagcaacaacggaagggtgaaacaacgagtgattgtctgtgaatgacgacggtttttttttgtcgagtggtctttatttactgatagatagtgtgtagtgcagattggaggaagaaaacgcagacatccggagatttttttcaggcgattgttccgattcgatcagcccacaccgactagttcgaaaagataaaagagtcccgatcttttacaccaacaacaactgcctgcggcaactagactgacgggacgggtgcgctatcaacatcttcatcaaccagcatcgtcgtcgccgtaatcatcatcagcatcagccaaagagttgcatttaaacgcacaccggggatggcatcgcatcaccaccatcgcgattggtgattgcaacgcggcggaaacggaatagatgccaacgtcgccgggtcggaaccgatgcgccctcgaagggcctccagtttcgttcgaagcttaccggcgagaggctaacaaggatctccgttcgttggtggtgatttcatcagcatcccggaacgattagaagttgtgactctatgtctaccactggagcaggtcccccaggcagaagcaaacggagacgaaccgatcgaagaaatgacgtaaacttgtgcacccgactggatcgacggaactgattggaccaaaaatatcatcaacagcaacaacaacaataatacctacgatacccgagagcagcagtaactttttgctgtcccccttttgaagatccaaccttagcaacgcacagcctctcccctttttggactgagtctcatacacagacaaaaaacaagaacattcgaattctaaaaagcacaaaacgcacaagagcaaacccagcacgatacaaaacaaaaaaaagaagaagcaacacaaatcgaatacgacgacgagtcccaaacgtacgatcacatttatgaaacagttcaaagaccagaagattaaattaatcagaatgctgacccggagaaactggctgctgcggtgcagcatcctgatcaatgtggcggtgctgctgtacctgtgcagccacctgctgatcggcgggggcaactttgccctggggccggcctacatcatctcggacgagtcgatgctgaaaccggcggcacagtaccggacccacatcccggcgcacttggcggcccagctgcgacaggacgaacgggaagcgttgctaatgcagcagcagcaacagcagacgcaatcacagcaacatagtagtgtagtattaaaaattcaggaaaatgggatcagcgtccaggaggtgccccagcaacaacagccccagggatcgaatcaggaccagctgctgttggaagcggccgccggccgtggcggcgatgtagataacactaataataacgttaatgtagatgatagtcgattcgatgtgccaacagaaacaagccagagcaacaacggtggcccaggcaacagcaacagtaacaacaatagggctgccggtgccgaaatcctgtaccaggacggaggtgccccgaacggcgctggagctggactcctcaacgctagtgatattttctcgaccacggcgtcgattgatctcgacatgaagctaaggtcactgcttaactgtcacgatcgtgactacgaaccgtacatcggccagcggggtgacttctgggtaatgaagaactacatccgcgccgagcacggcgagctgcgttgccatgaaaccatcacgtataccacacacgcggactatacgttcctcgataatctgataccactgctggagaggtggaacgcaccggtcagcttagcgatgcacgccccgggtacggattttgtgcccaccgtcaacgccgtcaagtatctccgagactgcctaccagagagtcatttagttcgtcagtttgtcacatttcatatttattttagtagtaaacatattcctaaaaacgttcctaagtacgacaaagtattagagcctcccttcaactgttcgctgccggcgccgtacttcaacgtgtcgagctcgcagctctacaagacgcagaagaagctgctgtacccggtcaacgtgggccggaacattgcccgcgatgcggcgatgacccacttcatactagctagcgatatcgaattgtacccgaacccgggtctagtgcataagttcttagagatgatcgttcggaacgagccggtgctgcagcggaagaatcccagggtattcccactgtcgatattcgaagtggacagcagttcgccggtgccgcgggataaaacagaactgcaggagttgcttcggacgggcaaggcgatcccgttccacaagcgagtctgctccagctgccatggagttcccaaatcgaaggagtggatggctgccaacgaaacagacgatctgggagtgtttcacataggcaaacgggtgggctattttgtccactgggagccaatctacattggaacccatgccgatccccactacgacgagcggttaagttgggaaggcaaaagtgataaaatgacgcagggatacgcactttgtgtgctggactacgatttccacatactggacaatgcgttcctggtgcacaagccaggcatcaaggtgcttaagaaggaccccaagcgggcgatgctcgcggcgaaaaccaaccagctgatcaagaagatcatctacccggaactgcaggtcatgtacggttcgcggaaaggctgtgctgtatagttgaaggggaaacagtcggttcaatagcgtaaggatagtcccggcaacaacaacaacggtggtggaggcgtaggcgggttgagctggtacagccggaacagccgagagcctgccacgccgcacaacggtaatagtggtggcggtttcagtctggatgggacgtctgtcgctgcgtccctgttgacatcgtcgtccatggccacagctgggtccggatttctgctgtcgcttcaggagcggccccacgtcggcagtcgacggaagaagggcaagcggaagggattcgtcagacgaaagtaactataggagagcgagcgtaacgagataagtgtgagtgcgaagcggtttttgtaaatttttaggaatggtcacactttgggaagtgtgcgttgtatgtgtatactgaatgcaataattggtgtgttacggagcaatcaggtgcgaaggaagtgtgaattttagatgtgtaagcagaaaagtgatacagtcttaatatactcctaggcttaaggcagaagcaaggagaacagctgtcgcaaactataggctattttctatagttggaagatgtagtaatgtttcattgtggtaatttttgtaactttactgtcagaaacactaaccaaaacgatcaacgctcgtaggaagttcaatcgtgtagcaacaacaaaagcagatcatagaatataacctgagcaacgttggatattttttattcatttttacaccgatagaaacaaataattcaaatgaatacaatgaacacacaaacaccgtaaccaaaacgtaacattctgtaggaagaagacactaaagagaagtcacgagaaacaacaaactcctagtattaccgaacaagcagtgacaaacctactaccacttgataaancgctatacacacaaacacacacanacacatacacagaaatgtaaaccaatagnaaattaatctttggctgttcaccgtaagtagacaagtgtagcttctgcggtgttggaacttagtgttttcgattagacacttactggttggatttagggaacagatgatacaaaatgcagtgttggaacgagcgatctgaggaccgaattcaggaacataatttcaaactttggagatgcgacgccatggcagtgcgtatcaaacgtctagatcaaatatttccaatttgatgcacattccggcatcaccagccggagccaaaacaatctggtgcttcgccaggtcactgttttctttttatttcttcgaaatcaaataactttagcgtttttctagagcgtcttcggtatcaccgaccgaaagcaatccaatccagcttcggctgtgattctttcacgtaccaggatgtttccaaatgtatcaggaggtcggctccagaggcacgttctcctctgcttccaaatgagtccgacagccaactaaaaaacgaggcaaagtaatgtcgacctggtgctgtgttggttataccacactgacaagtgggcgttacgcgttacgcggaaaaggttgtttactgtgcgttagcacactgaacagaaatcgctgtttaatttcacttgaacgtgtcgagtaatgtttccaaattaaatatttcgacaatatcacatgagtttagtgaaacccactttcaatctttcgtaaatgtactcattgcactattatggttaaatgcgtcattttttctcaacctacgtgtttcaaacaaagcattttgtatcatcatcctgctccaaaacaaaaacacaaaataaagcgtttattctgacacacgatgaattcaatctatcacacacttacagttattaggtcatgtaagaactaagaagctgccttttcttccaataatctgacaaagcagaaactcgtggttaattgactgtcatgtcctgacacctcacatccatggatagacttctagtttcaagatttaatcacgctaataatgactaaaaccgcatttgtgcattgctgtcaaagcaagcagcccccttgtacgcttgtacgtaaacgaatacgcaggcagatgagatctgcctgataaagcatatttaagtctcttcaggccccaccaattgattaaaacgttttaccaaaattcgatttacatttacaagtacatagttgcctaaaccaagctgaataaaaaaaagcgctgcctagagttcagcaggaaaataactagacattttaaagagtatttgctttttgcgagtttttccggttatttcttgaagggtgtctaaaatatcgtggtattaatttgaattacttgacagtcaactaaacacaaggttcttacaaaagaaataaaaacgataccccagaacaaatcaatagaacttctttcttccaaccattcctaccaaaatgtgaaattttaatcttagttgttcgttcaatgatttcttcttcttctctataagatgagtgccttatattgtattgggaaataaaaaacaacaagaataaaactaaaaaaacaactacatagtgtaccgtcaaacaacaatggcatactctaaatattgcaaaaaatataaaaatccggtcgatgtacacatacaatcagaaccattactagaatcgaaagtcattttatcggatcacactctagcatcatcaccaccaccgtagctcttagttcatttcaattgtacatagacttttttctttctttttaagcttagctaaagtacgtttagattatagtttagcaaacggaacaagtgctcattttaaatttagtagctcctcgataacctcttgtaacgtatatcaccacaccatctatccgaatttcatcattttatctttagttagggagttttaggttacactttgtcagtctaggtcaactccagtaggtaccattagaccagacgggcagtcagacttgtagctaatacacagtatgcttcaagaaaaaaaaaagtcgtttgctctaggcaaccctccaaataatagaaatctttcttttagtaaggcaaggcgccatcgcgacacgccgccgtatcaagtttaccgtagctctagaatccgttatcaaaattactagggggaaaatagtgcaagcgagacaagtttttccacacaacttcaatagtgagcttgaaatgcaagatttgttatcttaaaagaaaaagtaagccaaccaaggtaccacttatttattacatttcttattagaagaatctagttctactttcaatctccattcataatcactttcatcgatcagagagggacgctttcaccatggaaggtactgtacacgaaacacatacacacatactaggctgttggttatgcttcgaaaataggaaaggttctagaatcaacctggtgaaagatgacattttgacacgaatgaacgatggttgctcgtttgacggaaaggttttaaatgacctgctgatattgtagctagggaaacgttatgtctgtcgtgggcaaacaattgcaatcatcacttcttttctcttttcacaatgaccagcaacatgacgtaacaggcgccattcatgcctaaaagtataagatcatcaacactcacacactgaaggtttgttcttcgtgtgagtgtagctgatttggccatactagagtagtctctatagacggtcaatcaagaaggctaaaaattagtctacgtaggttagagacaacatcttacagtagacgttcgataagtgcaacatgtttgtaatgaatgtaattcgctaactgcaacgactgacagccgtcaaacagttgtcaaatgatgttggacgcagccagaatgcactcaaaaacatcgcaacccaagtaacattataagttttgttcggctctacaagagatcttcatgaccaattttataaaactcgcaataaaactgatttatacatcaaaacctcttaataacctctttaagagcatcttccggctaantggaccactctcgaagaggttttgcaaaccgcattcagagtagcaataaaaccgttttaaaacctagtagaaaaattttcgattctcgattgttgttgttttttttttcaacaaaaactatgacagctcaagatgcagagaagcttcttcgatggcacgtaaaatttaggacgatacatcattcgtaagtagaagcgatcttttcaaagtaatattttagttgttattgtgttggtaggcttatgcgcattcaattttaccgtgaatattggggttgcagaatcataaaattaatgcgcttcaaaaatagtgaatattatcatcttggaatgaaataaatcaatttgtttatttagtaaacctttctcgaatcacaagaaaactcagcagagagagtttatttatgtgagcatgttatggaaatggtgacaaactatcaattcattgctaatttgagcaaaattaactattttctattcactttagctaattcttcaatatggcgacaaccataatcagcgaaaataaaacgaaagcaagcttacttttatgatgaccgcaataaacctagaaatgtcgtagttctgcttttccaccaacagatgtcgttactaatcgaacggatcgccatctgttgagagttttaacagttttattgtggtaataataattgccagaaggtttacaaatcggagagttttgtttactcttaaaatctgtctttatggatatcttcgagtatactataaaacattttatcaatggttttcataaaagcagtcataaaactgcgagttttaattattgctgtaataaaaccctaataaaaatcaaac
>Locus8v117rpkm14.62_PRE
tttttttgtatgtttaaaaaataaaatttaaaaacgaaaaatttccttccttttaagagtttgtgttttttttttttgttttgagtggatcccgtcggctgaggagtttgtttggagacccctcggccaattaaagcaaatactttcaatcaatcgaatatctattatgttcataattataaagaatgcaacaagttacgcgatggctacccgccatcgtgtgggcttaagtttgtctctctgtaagtatttaactgtgttgtaggtacctcctaccttactgtatgtggggtttcttgatttgccgttttcgttttttgattacaatgcgcgcgcgtagtttcctacttatgtctcattcgataaggactatttactcaaggttttagaagaaaacaaaaacaaaactaacgatgaatgatgcttcttctgattagggagtgatggcgtatttgcaatattctaatgcacgacacggatgctttcgtcagctgtttgtggcggttgcttttgttgttaccttttagtgcacagtgagagaaagcgatccaaaatggcgtctaatagttttatagaaaaccaagtactaagcaccaacaaaatttgcttcaatgatcctttagtagactacttatggcttgtttactaggttttggaaatacaataatctccatacagcaattccattgaatctaactaaattttgatgtgggttctttgacactgcccttatccgggtagtaaaaaagcggactcacttgccgattctcagaaacgtagattggacgactcttttgggtcactttagagcctcactgtgcactgggcgtgtctgatcgatcaacaacgatcgatgatgataaggatgatcgaaatttaagtctaaacgctatcaattaatattgaccataatcgtaatcagtttcggctgttgttgcgacggcggtcggcggcgatgtagggactgctgttttcctgcctgtttttaatcattttttacaactaccttacatacaactgccgcttccattcaaaacccgagggtgcacgcgcttacattcacacacttttctgatcgtctccatccattcatgcatccatacacgatttatatgcgctgctgctgcgattgtttgtttgctttgttttgctgccgcacttgtcttcttctcattactcttctttctctctgcctgggtgtgagtgttatcgtttgttttgcatttattttaaatttcagttgtttttctcattttcttcttcttcctgctatttttatcgtttaattagggataattttgtgataataaactgtctattctggattgtatgtcatttgctggaggtgagattaaaatattcacaacaatacactgttcgtggacatggagcactgttcgtggacatggagatgaggtcattttgcataaccaaaatacacccttcttgttatgccaaatgtccggtatgccaaatgacataggctccatttgactgttgtggtttatgtcgaacgactcatgtcccctttaactgttgagcataatgttatttaacataacagcgtttgaacgactcaatcgttgtttttttttaaattacgttatgccaaatggccattatgcttaaaggttttacaccaagtaaggtactttccttgtgacgtttgctcaagtggcatccaacactggggcaaccatgttgtggcatttgggctcagctattaagcttgacgttatctggcataatggtcatctggaataaacttcggcatgcctaagaaacatttagcatgatgaccatttggcataattactcaaagtaccatcactgacatctgagcacttgccataaaaaggttcctgcttaaccttctccttcccatgtttgctccaaatggccgttatgctaaatggcatcataccaaatgaggctccctcctcgtgaagttagctcaactgttagctccgacatttagattgaagttttttggcataatggccatttggcataaaattgggtttttggcataatcacttaaagtaaaattattggcatcttataaaggttcctgcttaaccttttccttcccattgttgcttctagagcatcatctatttttgacgatctcgagacaagcggtttgaaacatcaaaaatcttagttgtattttctgtctgattcctaagcttttgccgatgaatctgcctgactaagaggaa
>Locus8v126rpkm13.75_PRE
gcttgatcgagtggacgacggaagtttttgttcgcggtgtggaaaaaactttttggtggaaaattgaggacactttcgctgaatttggacgccttttttacggactgtttcgctttggtttgtgtgtgacgcttcggcggtcgaaattttccgagttttgtcggtgaaaaacggtgttttgttatccggaatttgcctgtcctgctgagaagagtggtgcccgagaaaaaattgctttcttgaggaacgggaaagtgtgaatagtgctttttgcggtggcggacgctctctttgtcgcccgttcggatttagtgtgtgtaggtttttttttgggtgaattctggtttgtacagtggaaagatcccccaccggaagaagtccagctagtagtcggctggttggtgcagtttggcctttgcggctgttcgttttctggtgactggttcagttttgatttctttttcgtattgctggaaagttcggattcgaagtgggaaaaattccgctgaggacgaagacgggaataacacaagcgaagaagaaagaggaaaaagtgcttgtcgagacgtctcttctctggctcggtccggaagaataacaacaacatcaagagtcggtgtttgcgtgtgtgacagaagaaaaagcaaaaagcgcccccttcgagtgttgaagaagtgcgatccccaacaagcaaccagaaattatccgtcgagtgtatcgcgagtaaattgagtgttgtgttttgggtttttgttcgacttggaacacccaagagcgtagagacgacggagaggacccagttgaatcctcttggaggactactagcggagtgactatactcttttgcgtaacgacgaacaaggactctgattttgttttctgttgacacccaggagccggaacgagaagcaaatccaccaatgtcaaccgtgtcagatcagcggatgaaaggacaaggaaatcacggaaatgattacaataactcatggggaacgcagcaagtgagccacggtcacgctggtgctggtgctggaggacaatcgcaaagaaagtcgtacgatgattactaccaccggaatcagggagcttaccacgatggaattaagaatgttgagtcatcaatgcagggactcggcctcggctcgatgcgccacaacagagacggcaaccatcactcctcgcacggcaacagttcactatccaagtcagaccaacatcaccagcagcagaaggaagctcccaaaaagatgacttgggcgtcgattgcatcccaaccggcaaaaccgcaagtgaacaccacgagtaccacggtgaagaagaagggccccggtatgcccccaccaccgatggttcccggcaagcacaatatggatatcggcacctgggactcgccgtccaagaacggacctaatgcgatggtcccgacgccgactccgcctccgattgtacctccgccggtaatcgaaccatcgccgctcgctgaaccaccggccggtggcaagggtggccccaacaatgcctctacaatgggcggaggtggccacgacggcggcagcggaagacaccatccgcatcatcagcaacagtatcaacagcagcaacaacagaacatgggaccaccaccaggagttcagaactcacgttggccgacgcccggccaagctcagaatccacctccccagcagcaaccgcagaaccagtccggcggagctatgatgcctcagcagcaccatggccagcgaccagatcatcgccagtatcatcaagatagaccgcagcatagcaaccgcggtaactattccggaccgcccccatccatgaaccaacagggcggcggccaaggctaccatcagccacctccgtaccatcatcagcccccagcaatgcagcatcaccattcacgacagaatcaaaatcatcatgaaccaccaccggctcatcagcatcaacatcagcagtcgaacgaacgtggtagctatcagcaaccaccacctccacagcatcgcatgccacaagaagacaacagaagaggcccaagcaacggccccgccagttataatcaagatagccagacatctcaaccaccagcatcagtggcaccaccccaacaacaacagcagcaaccgcagcagcagcagccacaacaacaaccacagccaccagtacagcagcctccggcacaagttgtacaacaaccgcaacagcagccattgccgccactatctccaacgccaagtgccggtgaaacggccacggccacttcaccgacggcaatcctcactcagttgccgaacaagaactacaatccgaccaatctggatatgctggatacggcgcatctagctaggttcttcgttatcaaatcctactcggaagatgacattcaccgaagcatcaagtacgagatctggtgctcgaccgaacacggcaaccagcggttggatcaggcgtatcgcgaacgcgaagagaaaggcggtatggtgtatctgttcttctcggtgaacgggtcgggacacttctgcggtatcgcgcagatgatgacggccgtggattacaactccgtttcgaacgtgtggtcccaggacaagtggaagggcacctttaaggtgcgctggatctacgtgaaggatgtgccgaatgcacaacttcggcaggtacggctggagaataacgaaaacaaacccatcacaaactcgcgcgacacccaggaggtgcccaacgcgaagggaatccaggcgctgaagatcatccacaccttcaagcacaccatgtcgatattcgatgacttcattcactacgagcagcgccagctggaggagaacactaagaagcatgacccgcagccgtcttacaggccgcaacagtatggcgggggttacgatgctcccagcaagtaccacaacaactacaacaagtataacgatcgggatggtggcggcggcgatagctacggtcggggaggatacggtagagactaccaaagcggctacaacaagggctatggtggatacaaccgtaatcagtacaatcaggacggaggccgaagtggcggctatcaaagctacgataggcgaaacaataaccctagcgggaatggtagcaacagtggtgatgaccgcgacggtggcagtaactactcgcgggatggtcatgatggtggtggctaccagcgaagctataaccgtccgaatcgtgactattacgacaaccgtggccggagcgactatcgcgatcgggacagcggtggattcaggtcacgcgacggtatggatcgtggtggcagtcgaatggatgccgatggtggctcccgggatggaggagtggacaacaatggcgcaggcggcggtggtggtggtggctatcgaggcgattcgagggaccactaccgggttggtaactaaggtgtcgagcaaggaaataaaattctcggtgcatctcgttcacaggaccgcaatgaccaacagctgcagcagaaaagcggtcgcgggattcggagtggcgctctcccactgcaacaacggcaacagcaggcaggtcccgttttccatcacagcagagaggtgcttctaatcgctcaagttaacaaccagcgagcaaatgataatgaagatgttgcatatgacacacactgagacactaaacaaacacacacacatacatttttaaaaacttgattgatttatactatgtaatagatagcgacagacacgaacatatacagagacacgtaatatggagagaataaagtaagctaaatacaacacataaatatctaagatgaaaagttaagtgcgagaacggaagatttaaggataggaagagaaaaagctgaacactaatatatatcgatgctaacaaagggaaaaacaaatatttaataaacgttaagaaacaattgctcttaatacacaagaaaagcacgacaagaaattagtacgacttgttgaataattacgcagattcagaaaatatggtataatcccccttaaaaataaaacaacacaaacaaaaacggtaatcaaagaaatgatgacataacatttttttattgccacaataatacaagcgtgacttagtttgaaaatgttaacacgaacgttataatattcctattgaaatgctttacttttctactttcaagagaatcaccgaacaaggtaagaaaacattcaacaaagtgctgccgttagttacaacaacacgaataacaaacacagatccacagtgattaaaacaaagaatcttgaagagtatgatgaaacagaagttgttaaagcacagtttttgttttcgattttccctaatttttacaatgcgtatttctccgtaagactggccgatcctagtcctggaaacagggacgaccggggcagagggttttcgactccttttttataggttaaatggctgcagatgatgttcccgattttgccgcttatcccaattgtatctccgctgctggacggtggtgatgatgatgatgatgatgatgaaaagagactaagacctatgttagtgctttcgaaagtgaatttaacgagatactcaacgagctctgaggccattgcgtgcccacagaagactgccgaagaaggactaaaccggaatgtgtgtaaaagtttcaaagaatcgcaaacaaatgatggatgcaccgttaacgtcgactgaacgaagaaaaactacccttgaatcgttataaaaaatgataaatctacagaaagacacgtgaacaaattgccaagtattaagtgtagttcaagcaaagactttccatttcttttgtaaagaagcgaatttgttttgttgatattttaattttcttaaaaacataacttagtgtttgcccgacttttaagcaaaacgaacaaaaagtattcctcaaacagttgaaaaattcatcgtcattgcaaggtatagtcaaacgacagtttagttcattttttctgaacaagctggctcgtgtagagaataaataaacaagggaaccccggtttcccgttgaagcgaaatgtgcgtgcaacaaaaatggacacttaatagaattccgtcaagcgatccaaaaaacagtttaatggacaagttttctacgaaacgaaaaaaatggacactttttaacaagtggaaacctatttgtgatacacatgttgattactagtttactgtgagagtgttagagcgtgagaaatccgaaatatcgaaagtgcgagtacacgtggcgaaaacaggtggatagcagaagatgaagaagaagacgaagacatacgagaaaactcagtgccccatcatcgatccgagtctgcggccatcagcggggaacttggagcctgtatgtgaatggatgccagcgcaggtgacgtacatgatggtgttttatgtttcatttttttttctctagttttttcctcgataacgaaaaaagtcaagagtaagcaaaaattgtgctatgtaattctcaaatatcctacaacttaatcatataactaacgaaaacaaacttaaattaaactttgcgcaccttgggtctgttcctggacattttgaatattcaaacagttgttatcatttcatttatttatttttgcttgaatttaacattttcatcattatttgtgtttacatttatctccattgaatgaacatggtcatcttggttgataatgatcttttgatatttcgaatttaaaataactttaactactaaaactctaagcaaatgatattgccattgaaaaactgc
>Locus8v131rpkm13.47_PRE
ttttctttgtgtacggatgtgcgtcttgacgaaagcgaatcggagtgagcagagtaccgagattggctgacggaatcctcttttgtggctgcacccgtgtgagagattgtgaggaatgtgctgaattttctgtgtggaattcgaaatttcttgctgaatagtgtgttcccgtgattgaaaaatgtccccttgtgttgtaaactgaggaaagttgctcaaattttgtcgttttgcacggagaacccgcagcgcacggtgggagaaaaatattttttaatcgctggtttgtggcgattggaagaaaaagaagaagttgatttccctgtggttgcttgctgtgtgtgaagaaaaaactaaagttttgacgaaaaaggttgttcagacgaagaagagaaaattatttcatagctgatgattccaaaattgttactcgtgataagggaggaaaagtggaatggaacgtaattgaattgcgcgattgaaaaaagcaaaagtctgtacgaaaaaatggtgtaataggagagagtgaaaatatattgcgccaccgcctttttctgctaccgataggaaggcttgtactttcggtggtccatcatctgcagctgtccctttttgcaaaagggctcaatccaagttgcagtcgagggagctgatcctctggggcggattttcgcaatcgcagcaggcttttatttacagcgccattaatgatggatcctgccactgttggtggtaaacgcccataaaaaccagattgctacgataagatgccattgcgtcgcgacgggctttcgggcattcggtgtatttgttgcatctcgatgtaaatataggcagttcgtaggaagaggaaggaagtgcacaattatttgcaaatcttgagcgaaaatctgttcgcggccaataattgaagtgaagaggtgaagtgttcagcacggggtgaatctagtgtttcgagtgtataagttggttgccatagtatttggctaacaacggcgcggcgcttcgaatatctgtcagtgtgttcgtggcctgctattaatatttgagaaaaacaaaatcccagcctatcaggattatacgaaaactgtcgctgctcacaagtgaaaatgaccgacaaaattaccaaattcgaaaggatggcgatgaccaagccggttccgatgaaactgtttgctgcatgggaagtggaccgtacaccatccaattgcattccaagattatgctccctgacgataacccgtctgtcattgctcacaccactgccacccgatctcacgtcactgtcgctagcggtaaaaatgcagagttccaagcgcacgcttcgttcacatgagattccagtaccccaatcgctgagcaccggttacggcagtaccatcggtagcggaaatatgggtggtagtgcgcctggtgtcatcggccagggagggcagctcaattcacctcccctgttggaaacagaactcgatctccatttcagtctgcaatatccccactttatcaaaagggatggcaatagactgttgattttgctgcagcgacggaagaaatataaaactcgtactatactaggttataaaacgctagctgaaggtgtgatccggatggatgcagttttacagaaatcaatggatatgacggtagaactcaacggatctgggaaagcaggccgtcaagggctgacgatagccactcttcgtgccactcaggtctcttccattccagtggatcaagacaataaaaataataacagtctgctagttacggaccgcgtcaatgagtattccgacgaggatgaagagcaggaattcagttctggggacgacaatgacgatggtttatccggatatgcagcgaaacggaattacgcaggaaagcgagatccatataagaaattcgatcggggtgacaacgatggcgatggagatgatgggaatttgctaccatctaatcaggtggacagtgacagcgattttgaaaatttagctaaagaaaaaggatctcgagccaaaatgagtcggcaacgaaattttaaacaacgtatcatatcattactgaagcggttcaaagttcctgatgaactggaaggggatgttccggaacgtggtcaatcactgcggggcaagcgagatcttgatgctttgtttcaagaattggaatccttgtcctgtggggagggcgatgattctggacaggacatggatagtgtgtccataggatctacaccaaaaccatcattgaggccattcttcgaaaatcccaaacccacattgcaacatcaacagtccactgtccaactgagttcgctgcagaaaagcacccgagattttatgcctgaaaagaaaaccattttagagaagcgtgactcactcgtcgaaaagaaaagcaatgcagtaacaattgccaataatctaaataacagtatgaacaacaatatctgtaataacaatcatactagcaattacagtaatagtctgagtaacagccaagaccgttcgggcgattggaaaaacgatagttccggcaatgagggtggcgctggcaacacggatcctgaagcattatcatcggatccacagaatactggcagtccaccgaaagagaaagagcaaaccactgtagagaagaagaatcgtttatttcgcaccagcagtagcacacccaacagtgccaagaagcagaagcaatcccttagtttttcatccggcgatcaacctaaaacatctcttgagacttgtctttcgccaacaaacgtagaaccccgtaaatcacttctggagcaactgtcacgcattttcactaccgaagagtcccagctaccggatgtggttacaattattggcccgccggaagccagcagtagttcttctcttacaccccggctagtgtcactcatatcatcgacatttcggcccactttctctcctaataacacggccgaagtgaaagcaatcacacaagctctcatgaacaaaattcaaaaatactgtaactcgacggccaagcctccaacgactgtaaaagttttgctggttggcggcgattggttgcagggagcagtgttgcgccattatgtagagctacttggaattcgtccgcctgattgggtaaatcatatcagattctacattgttccgattggttcctgcggagtggcacggtatctaagcttgatcgattcgagctactccaacatgttcggaacggagaactggctacaaatctgtgatcgggctgctaacctcgagagcgcacaatcgaaaattgaatcagcggaaatcatcagccgaatacaacgctatttgcattcttcgggaccttgcacacaagttcctatcgcagaagcaatggttaactatcgggatgaagattcttgccagatatttgtcccgttcataagtgatgttaggataggatgcatggaagggccccaactttccctagatttggaagagaccatgacacaaaattcgcagcaaagctcggatcgaattttatcaagctcccctccacaaagtggacgagcgtcacctcctgctccaacaacgccagctcccataatgcaacaccagtcgaacagtagcggaagcccacaagagtcagtagaactgcaggtggattattggccgttggctcggccgattttggacgcgaaagaaaagtcccaaagtaagggtcaggaccagtctggcaagaacagtattaagagcaccttcagacatcttcaggtttggagactaccacttgcaccaagtaatggcgaatacaccaatggtctaactcttagttatgccaccaaggagaaaaagcaaaagagtgttatgcgacttggcaaaaagaaggaaaaggatcgtgatgccgaaaaagagcagtgtgtcgaaggtgtcgctagacttatctgttctccgaaacaatcccatccagttcctttgcgagtttacattgacggtaccgagtggacaggggtgaagttcttccaactttcatctcagtggcaaacacatatcaaaaattttccaatcgccttggttggagcaccgctcgctccggctgagatgttaacctagtcagcttcttcatccactgcgctggcgactgttgctaggtccggcatgatgacgcagagttccgccatcgtgacagctcttccaccagccccgccgcagggatcgtcatcatcgtccatgattaccgcatcgcaatcttctactactggtaagtcaggtaaaattcgctgctcctccactacgttcgccatcacaggggctcctaatattagtactaatgttagtaatacaaaaggtagcgttagtggtagcaaaaattctatcactcctcgggcctcacttggcagttcatctcggattttgagaccccgcagctgggctgctgctagccgatctcgctgcgactaaatagaacaaccgatatcaatcaccatcaatacatgttttgtgtataacgctatacgctaccttgtaaggctgtttagtagaaaaaaaatgttgcaagtcaattttaaatggctacgctcaaaattatgcgattactataggaaaaggcgtccaagtagcgggcaatgctatcgatttattttattttttgtatatgaaaactgcagtctcgtttcagaaagagcaacctagttttgtgtatattgttgtgttgagttaattattacacttgttgaaaactgttgatctacataattgtatattttgcgataaaaatttcaaaacttctacttaaaacaacatttcagtatattatcacagctgttcacaatgcatactcataaattacataaaaaataatattttccagtccagtgtcagcgtttccttcaaacgtttacctagttcactcccagattcgtttgctttagggtttggtgaagtgacgtttttcaaattgtttctaatagttgtacaaattttatcaggtgtcgaaattatatttacattttatttcgttaggtaataattaantgcccttaatttggaagctctagatttttcgtaaaattttatnggatttggtnatgtctgcattatttctgctgttataacaatcacctagattgcattcatattttcccctaatcttgtggcggttcgtaaaaatggaaatatcccgggggatccccgaagtatcccatttgatataatgccattgggcatacctaagatgaactcaaatgcttgttgaaaaccttgagctacgcctgaaaatttgtgatttgtgtgatatttgtgttaacctgtttcagtagaagctgcatggtcgaagtattctgatctttctcaaggtttttttagagtgacgctcacgtgaaaaaaaacttttgtattttcggcagttttgttctcttcgtcaagggaggttttttgaaggctgttgatctcagagttggcctcaaattcttcccaaccaagctgagttatatgccaagatttcagacaatttggcccacaaaaacctcccatgacgaanagaacaaacctgccgataatacccttcgtcaccctattatacgaatcaaaacaaaatctgctttgacgcctacttttacctacctgccccgcctacactgccggtggaagcataattgtcccatgtgcatttttggcaatattgagattttgcagcccatgaccatgtatcgtagggtactatcatattgggaaataaaaataggtagtttgttccgaaaattgttgaaaaaatgcatggccgatttgtaacattcttaaaagtggacgcataagcgtcacgtttcataggaaatcctatggaactataaaancgctctaaaataaaaaaanagtgctcaaattaaaaattggttgatgttagaacacgattcagcacttatacttcatagttgagacaatttacttttttcaaactttggacgcgattttctcgattgtctatttttgcacatgggacatttatgcgtccaccggcagtacacctattgtttttttttttttaattaaagaggttctgtatactttcagaaatctcgaaacggaatttttaagacggtgaactttgtcagttggtatgtttaacttggtatccaataaaactcgatgccaaattggttatcgtagtttcttatatcaatttataaatattactttccaagcgacaagttattcaatccaacaattaataagaaaaaanatctactgtgcacaattgtagtatttttgttatttcttctgacgatactcttactttttgctctgcatcatcgcaatttctattattcgtcaaaaacatattatgatcttctctttctgaaatggtcgcctattagttcgctagcaaattcgcatattttgacataagcctagttgagtttgtttcgatttgatgaaacataaattctttcaattgtgatataattaaaatgaataggaaaagtgagacattagattcaaggcctcagttgctgatctttcgaaattgtgaaagctagtctctcatattaaggaagtgttacgaaaataatcgaaaaaaatattaaaaaacggaaaccgatttgactgatagtgttttgagcacgcactggaaggttagttaaaccaatctgaaaacaataaataatgacatagaagtatggaatcattgtgaaatcgccagggtattgattattcgtgttatattggagaaaaaaaatatgcattgttcccgaagtgtatctgtatatacttaccatatcctgtttctaccttaccagtgctacggttctatcatacatgcaattcgcactaggaataattcttagtggactacttattcattgttcaagaaagcatcacaacattagatacataatcatacattggtatcaaatacaagcaatgagtcaactgcttttctctttgcaaaaaaaaacgtaactatgaaacacatcttacgagtactattgcagtatcttctagcccatacacacaatatatcttacatgtaggaacaatccgtatgctcattatctagggcaaatgttagaataacatgaaaatcatttcaaatcgccataaatgcgtagtattaagattcatcaaaaacatacacaacacacagtaagcgaaagcatatttagacatatgtagtagtataccataaagtcgtcaaacagcaatgcat
>Locus8v139rpkm12.59_PRE
cttctgaaacaaaatacgacataagtataccgtctgttccaggagggagcaaagcccacttaatcgattgtgcaacatcctcggtacattatgtttgaagcaggattaacgaaaactttctagggggaggctgtttcggctgccgtatatttgctgaatcggtcttcaaattacggccacgacgttacccctgaagaagtcttgaggagaacgaagtggaacctacctcacgtgagggttttcaggtccaaagcgatactgtgataccgcttatgccgtcctcaagtaccgccaactagggacagttcagcgaaataacggaattcgtagtgtgagccctaatacgccgtcatagttaacaccgggcccaagattgatcccggaggtatccccacactagtgttgtagatcctctctccttccccggtgtgatagaggatcaccctgttctggacgtagctctccagtatccggcataggctttccaagacccctactgcccctattcgcataacagtcccatctttgctgggtttccttttcacatgggactgttgtgcgaatgggggcagcctaggcggtggattactctctcaatggcggccaagctaacactgttgaacacgttcttcaagtcaagcgtgtcaactgcgtaggagcagattctcattcgatgctttcggaacactatctcggctatgttggtcactgacctgattgcgtcctttccggaaaccaaactagttatccaagatctcgaagttcggcgatgaccaataaacatgttggtttgtacgccgatgagtcaccagatagcctaggtgttccggcagtagaaccaatctcaatggttactgtcagaatatcatctggccccggtgccttattccgcttgagcgactttgctatttagtgcgatgatgtacctacgatcttctgtagcactgtagtgttggctgcctgccagagattacatatcgaagcacgtccgcttacccgcctcaatctccttgttcagtgccagtttagtcacctgcattcctcactttgctccgctctaccctcatcgatgcgagctctttccagctgtcttctggctcttaggcagaacgtgcgtagtgcaaagacaagtacactagtcagcacaggtcagcacctatttctgggtaggtatcgtcttgcagcgtcgtacgcgtggctgaggatttcgactaggtcgtcgatagacaggtcgttggtggttccccccttgggcaatcgttctacaaatgccggattgtcgaagcgcgagatcagccagccgcaatggctatcgatggccttcggctgtggtcgtcttcctccctgttgaaccctgtaccatatcacctacgttcgcgtcatcctcgttcagtctggccatagattcgagcagagcacaacttcttgtgttggccaggcggctggccattcgaacgcccaggcattgaaggctccaaccgataatcacgggactcaatcagaccagtgcgctggataacgaatctagcatggacgataactggtctttaggccacctgagggaggatgggttgaggttcaggtcgtcgctttcgccttggacgattttccgtcatctgccgggcgtttctttcccttcgcgggttgcgcttcgctggtaggtttcggctacgcagctcgagtcataagacgattcggctttctcacctacggctgcatggtctcatgcgccattgccctcttttgaactcgatttgtaagaagtcacgtatgttgtcaaggcccccctttaaaggccgatatccgataacgaagtagttgatgaagttgtaaccaatgacggttgaccgcagctaccgttggctagaagagagggccactcacagaaggtgatccttcccaacagctaacgagactctgtgtttgacctcatctctagggtcgacacgcttatccttggtattcaaggattcaggaaaacatttgagttagctttacatgcccctgtttattatgatttagcgcacttcctttctctttccctagctatgtaccttcactctacttcacccacttcctcgtagactaatctgactttattcttacttatttggggccctttctcctgatgccaatcctatctttctgtcttcctttttcccgttcgataagacctttgccgcccatccgaatcgggagttcttcagctgtcggagaacgagccttcattggtcttcggtttctgagtagcgaatggtcggatcttcatctgcccaagttttcgccggatgtctacacggatgtctacatctagatttagcgtttacctgtgtcctttaattcatacacatacacaatagaaaaacaatggacacttcaaatcggacttcactagtggcgatcacatgggcaaattaccgtttctttggtcgatggaggtagctgcttttcatggctgcaaaaactttcctaaatttcatttaacaaacaaacgaaaactaccatagaccgcgacaaaatctcacaaacctgctgagggggtactaggaaccgttacaaagtagtcgccaatgatcctagtggttatcttggcaagcagggagtccactcgagagttgacatagccccttgtggggaccaaaagtaagagctggcttacttaagcatcgttcctggtgcccctggtgcctagctgggctaaggtacttctgaaagcattgccaggtggcttgtacagagttgcttctggatctgtgggttttctgaagaggttcagggtttactactgaggcctcgctatacataggtgggctttctctgcttgagttacctggggcttggtcatctaccgggggaagcgccaaagatgataagcccaccctggtgtgccgatataatgttcgcttataggatgatcctaggctcctacctagtaaatcggcggtttctcgtgctacatctacactttttccccccttctccctatgccaacttaccgtgaagattggcgtggttaggaatagtgacattcatacttcttctggtattcttgtttaagattggactaagattaactccctagcctggttcctgaaagcagtcttgagaaaaataccaaaaaaaaagaacctgaatgttatacgaatgaatttgaacaacaaccaccagacaggttttgcctattatccaaactcagtgtttaaagtttacacttctgttcatttttacaagcggcaaatttctgagcagctgatcaatggcagccagtgattgtttttgaaagcttaaggactataacaggtacagagaagtacacatagaaaaaaaaaaaatttggtaaaaccatctccagatatctagatctaaacaaacagtatattcaatgaaaagttggcaatgtaatagaagaaaaacatgaaagcaagcagctaaacatacgatagaacaaacccgacaaaagactgctaagtagttgaacagagtaaaaaaaaaaacaggaagacaggagaaatgataaataatcatcgcagaaacaggcacaaaaaagggcaaccgcaagaggggattacacattttttttgtattgattttagatagaatcggtcacattagcgcccgccaggctgtgcccggctaagacgagacaagagcgttgtcgctcgagattgagttctagtgaatttgaaattccaaaaacagaatcatacaaatactagaaagaaaaaaacgtacgaaaacatttataccttagccaaatttaaattgaatcatgatgaaccacaaacgaagtaaaatgttagaacataacgtgaagagtccataatttatgcattactccttattagaaattaggatgtgattgtttgtaattccgcgagagaaacaaagacaaacacacacatacgcatgatacaaaagaaaaacgacgctgtacacgctcacatccgagtggtgtgcaaaattaggttttagctagcgacgaggaagattagggaacgattcaaatctttcgtccttcggtgtgttgatcactaggacagaaatgctatcaaccaacaaatacaaacattgcactagtgaagaactctcatagttatacactgccggtggacgcataaatgtcccatgtgcaaaaacagacaatcgagaaaatcgcgtccaaagttcgaaaaaagtaaattgtctcaactatgaagtataagtgctgaatcgtgttctaacatcaaccaattttgaatttgagcactaatttttgttttagagcgattttatagttccataggatttccaatgaaacgtgacgcttatgcgtccacttttaagaatgttacaaatcggccttgcactttttcaacaattttcggaacaaactacctatttttatttccctatatgatagtaccccatgatacatggtcatgggctgcaaaatctcaatattgccaaaaatgcacatgggacaattatgcttccaccggcagcaagtactaagcaccaacaaaatttgcttcaatgatcctttagtagactacttatggcttgtttattgggttttggaaatacaataatctccatacagcaattccattgaatctaactaaattttgatgtgggttctttgacactgcccttatccgggtagtaaaaaagcggactcacttgccgattctcagaaacgtagattggacgactcttttgggtcactttagagcctcactgtgcactgggcgtgtctgatcgatcaacaacgatcgatgatgataaggatgatcgaaatttaagtctaaacgctatcaattaatattgaccataatcgtaatcagtttcggctgttgttgcgacggcggtcggcggcgatgtagggactgctgttttcctgcctgtttttaatcattttttacaactaccttacatacaactgccgcttccattcaaaacccgagggtgcacgcgctaacattcacacacttttctgatcgtctccatccattcatgcatccatacacgatttatatgcgctgctgctgcgatttttttttgtttgctttgttttgctgccgcacttgtcttcttttcatttctcttctttctctctgcctgggtgtgagtgttatcgtttgttttgcatttattttaaatttcagttgttttgctcttttttttttgcttctgcctgctacattttatctttaattaaggataaatttgtgataataaactgcctattctggattgtatgtcatttgctggaggtgagattaaaatattcaccataacacactattcgtggaaacggggataaggtcattctgcataaccaaaatacacccttcttgttatgccaaatgtcctgtatgccaaattacataggttcccctttgactgttgtggtttatgccgaattactcaggccccccttcgactgtttggcataataccatttggcataacaacatgtagacatagtcagtcgttttttttttaattacattatgccgaatggccattatgcttaacggttttacaccaagtaagatactctccttgtgacgtttgctcatgtgtcatccaatactggggcaaccatgttgaggcatttgggctcagctattttgcttgaagttgtttggcataatggccatctggcataaagttctggatgcataaaaaacattttttagcatgacaactgggcacttgccataaaaaggttccggcttaaccctctcttttctatggttgccccaaatggccgttatactaaacggcatcataccaaatggggctccctcctcgtgacgttagctcaagtgtcatccaacactgagacaaatatgtcagggcatttgggcacagctatttagattgaagttatttggcataatggccatttggactaaaatttggcatttagcataaacattcaaagtaaaaataatgatatctgcgcggatggtataaaaaggttcctgcttaaccttctcgttcccatggttgatctagagcactatcgatttttgacgatctcgatacaagcggtttgaaacttctaaaatcttagttgtattttctgtctgattcctaggcctttgtcgatgcatctgcctgactctgaggcatgtgatggctttttttaaacatgtattgatctacattttcctgaaaggttttttttttcttatttaagtttgatgattgtcataaaattgtgctctaatttgaataagcgaccatttttttcatgtgaaaattaccttataatttttgtacattaattttgaataaggttagggaacaccacaagtgaaatatcaatgaccggcatggaaaatgctggaaattacggtattatttaacagaaaatttggtgattctgactgaattatctttgccagtaactgagatgcaatgtccaataaacgatcaattaattattgctagccatgtggaacgagctcgccagttttagcctaacaaaacataatggcccagtttgtttgacagaactcttgcaagaattttattggcaattcctttaaaaagtggagcgctttaaacagaaagagaacactagaatttattgtttctttgatctatttacaaagtctgaaacgtgtctgacaagcttcaacacttctcatggttgctctaaagtccgattttggctaaattgagacaaacggaattagataaacatcatatgtacaatcaatactttttagaatatgataggaatgaggtttacgtagaccaaactgctaactacttgtttcaatagtgaaactattgataaacaatcaaatacaatacattttgagaatattctaatcgtatctccttcaaccaatgacacacaacccctttcactttgcctgtctgtctgctgatcttcactttgttccctttcgaccttcgttccgcttgcagctgctgtttaagtgtactttttgtattgttttgtaagtgagttgtttcttttctcccatttcggcatttctccgtgtttctatttgttgtatggtatattataaaaagctttcacattgttttgttgtgttcctttttgtttaatttcataatctcgcctttcttcttcccccactttttttttttttcatttgtatcatttctagattcgaaatataccattatgattctataatgtttacgctattattacgtttctctctctctcgaattcacctctctcgcgttctttccgtgtgtccctttcctgctttgctctcaatacttaaatctgtgtttgtttgtgtgtttcttaccactttccgcctctctgcatacccctatgacggaggacactcaacccatcgctcgatcaccgcgatcttttttttttttttgtttgctcaccaatgtctgtttccatcagagttcacacaacattgtttttttctttctgtttcagcctacacatttataattgattattactactacgcttactattagctaaaacttatcctgaaatataaatagattattggtagcggcgacggcgatgatgttctcgagcgggtgccaagcggtgtgcaggatcttcttgttgaagtccaaacagtccacgctgatttcgtcttttttccgcttgccgccggtacagacctttcgcggcttgagcaccgtcttcggcttgatgatgtcccgggacgcttccagcgtgacgtccttcttgctgttgcggtcgaacacgcggaagaagttgttgtagctgccggtcatgatcgaactgtcgttgccgttccagcagcactcgaacttgtcgaagatgcagtcgttctcgtacagtgagcacagcttcgtgcggaggtattcatgcaccggatacgtctcgataggtttcgtctccatgtgcagatcccacaccttaatactcagataatctcgggaaatcatgtaccggccggtgttgctcagcttgacgtcgctgatcgagctgataatctcgcggaaaaagctcttgttggtgatgtccacgtcctccggttcctcgaacagtttcgcgtgccggtcgcagagggcggacgagcgcatatcacataacctaattgtacccttactgctcgagtagacgaacacgttgcactcggtcggatggaactcggccgccgtgatgacctccgtcagttcctccatgttggccggcttgatgtcgacgatgttgaagctctggtcggtaatctccaggtgccacaggttgagccggaggtcgtccgccgacaggtacgtctcctggtccgagttgaccgatatcgagttgatgtggtaggtgtgagcgttggcaaagatccgacggggcgacgcctccaccatcagatccatcggtttgatcgatggcacccgcagcgcgctgatcgacgacggatcacgtacgctcccattgtcttcccgcgtgttgtaaccctcgacccgtttgtcccgttccgagaccttccagagttttatcgttttgtcgttggtcgacaggaggaagtgcgactggttcttgcgtttcagccaccggatcttgttgattttttcctctatttctagtgattttaggtagtcgaactcgggctcgtgtgactggaaggtggaatagacgttgtactcgccgcgccgcggggtcgaagatttcgaggcaggatctctctggaatataacaactcggccgcctttgtcgccggtggccagcagctcgccatcgtggttgaactccacacacgagatgatgtccgcgtcggtgacatcgtcgtcgagggcaccctttatctgtgaaaagcaccaggatgtatcgccattgccggccatgtcaaatcacgtcgcaaccaccaccacgggaaaattccttcatacaacaaaaacaaaaacaacaacagcggcggctgcttctttagtgctgctgctgctactgccgacgatgacaatctccgcggcgtccaaaattacacgcgttccgacaatgctcctcttctgcttttttctctttcctctacgacaacagcgaccggagacggcggcgacgatgttgatgatgacgatgctgctggtaccggtgcggattctcctcgctcatgaaatcggtagcacaaattttgccaactcctttcgatttttctctgttctgcacaaaaaaactccgttttcttctttgcaccggttttagtaatgttttcgtgcagagggaccgcttcctgcctccttgcgattttttttttgcgttaaaagccactcactctctcgtacttcttccgtctgaaccaacactggttgttatctcgcagcgcaccaccacaagctcaaaaatcacgaaaaatacgcgattttcttgtcactatcgcacgacgaccaccaccgatctcacgtattgctctggctcgctcacacggcccacacttcccgacgagagaaaacgagaacgactctatttttttgccttcgctgcggtcgtgttgtttgcttcctttgaaactcacagattctgcactccgctaaacttacgcacccctaaattctgaaacgtgtttcacttttcccttcgcaaaaaaacgcactttttccgtatcgattcctttcgtgattacgctaagaccgctcacagcactacactcgcgctgcctccgccagaactgccgataaactgcttcttggttccgttgacggccgtgttgatcatgtagccgatcttggtaaagctggactgccgtatcacaggtcgtggcggtatcggagggggcgagttcgggctgtgcggtggactcattccacctaggtactcggggctcgttcctgcatttgcgctcccagttgctcctcctcctccaccgcctggtatagctattggactggagctcaccgttgagcggccccagcgacccaacgagggtgtgctctgtcttacgctagtttgcactttggatttcatcgtaagctcttcccgcaataacgatattcacaacaataacaacaactgtaacgattccgttggcgattcttttttttgtaccataaatcacttccaactgtatttacacatcgatttccgactactttgatttgcttacattgagcgcactgtcaaatgacacataaatcttcgcgcgcagcgcatcaacattcatcgcgtgacagcgcgtgcgggtgcgggacgatgaagcatcaacggccaccacccgtgagacacattcgaagccgatcgaaacgatacagcctcagcgatcacccaagtaggcggcggcaaacttggcggcaaacgtgctaaaatgggtaatttcgccgtatgcgatttctaggctacacgttcaaaacgtgaacgaccgtcgtcgtctacggcgacgccgccgccgtctgtgatcgacgctggtgttgtcgcagctacctcggttgaccactaccacaggtagtcgctgcggctagcagcagctgctccaagagaccgggattggcagtcggcgatggccttattttagtagcaatttctcctcgacgacaacaacgacgacgttgatggggatcggtgcaacgccgtcgccggtggtaaacgcgattgcggtcgtggtcgttgctgatgttgctgttgttttcttgttgggtgctgctaatttcgtgcagtgaatgcatacgttgtgctaggtctggaagctggtttgcggactggctgtgtgttcggactgactaatggactaggaaggttaacagcagcgacggttaaagagcgtgacactgatccggatattgttgaagaacgcctggggctggttgatcctttcttcatgcaccgataaaacgtaataatcccgtgaggtaaatagaagttgaatggtgtgagctttccggcttgcttgttgtggctgggctgttacagttttcactctcattaaacacgaacggaaaccacagtagactgggtacttgtgtaatctcccttgacagtgtcgtaaagttgcaattctgctgattcgcttgctttgacggcactattgctcgcacttcttgtcactttaactcccaccagatggcgccccgctgcttgcagccattaattagaaaattgcac
>Locus8v141rpkm12.09_PRE
atcaaggcaatcttggattattttattcgaaatttcatgaaacatttctgtaataaataatcatggcttacgcagttattcaatctgtttggagtgaatcctctaattgattttcatacgtttcccagctatgtggggcaatatgtgccaccatttaaaacatttttgtttttatgaaagaatgaaacatggaaaaatatgattcttctacacctgttcagtgtatactatacaatttggattgttttcgtttcaaaagaattaaaaaaaaaacacaagcagatttcatccttcattttatttcaatatttcatggcgttggttccatccttcaccctctgataatgaacgggcgaagccagaagggagacacagtaagggagcatctacaaatcacgtagcattttttgaccaattttcaatacccccttcaccctcgtagcttggctcgtagcaatttcggggactccccctccactccaccctaaaatgctacaccatttttatggtcggttcctaaaacaaccttccttagacgttgccatcaaggaggataccgttccaggcgatgatcgcaaatatccggtataattgaacgtttcggattgggtgtaatctgtggtggcgcctgtgattggcagtgttcaggctgctctgtggcaaatttttcgttccgatcgccgcttgtaaactccagtaaactcgcacccgtaatgaaccagataatgttaatgttttggcagcaaaattgttaggttaggttacaaaacaaaaccgatggtatgaccatattgccctgtagagactagttttggaaaatttttgttttattgtaatttcagtttcgaataaatgcagatgtgttcacaaaatgctcagtaatagtcactgaatcacatttcaaccatcgtgcaacaataacgataatgtcgcaacctgaatttgttgcgacacacgctaagtccatcttgttttttttccatacattttatatgggacgatatttgtatgggaaaataggaaaaaatgaaaaaatatcaaaaaacccaagatgaaatattttaaaacgcacagattatgaaactagaggtcaaaagctacgattctatggaaaaaacattgaggtacatttgattttcataataattgcctttggacacagcgtgcgacattctacccaatgcgtcgtaggtttgtcccaatttgaacagaataggataaagatcgtgcaccacgagtttagagacttttaagtcttgcattgtgattttcgaactgcaacttcgactcggtaaacactgcaacgctgctgaatcatcaaaaagtttcgattttgggttggtaataattgaatattcacgagttgaaaagtacgcaataaattcagcttccacaacaacaaaaatcgtgaggagcggacctggtgtgatggttagaacacttgagtatcacgctgaggacttgggatcgaatcccactcccgacaaactcacaaaaaaaatgtgagttcttccttcgaaagggaagtaaagcgtgggtcccgagatgaactagtctagggctnaaaanctcgttaatacagataaaaaaaaaaaacaaaaatcgagatcatgtcattatctgttaccagntgggatgaagagtaatcgccgcgccttccttgttgattgttttgtgttcttttgtcagacaattcttttcactggtaatagtggaacgtggaagtaatagtggaagtatcaattgtgtagaatatttacctgaacagtagggagttatctattagaaacttattttgaaatttcaaatcttataacatttttgcgttggtagcaaaaaattacactttgaaaaaaaaaatgcatttcaaaattttggtactgtttttacagtgagacatggttgaagcattctagatcctaagatacctagatcctaaagctataacaaaacaaaacttgatcataaaactaaattcagggtgactcatattgccccgtatggtcatattgcgcctactattcatatattgaaaattactgaaattttgggtaactattcaattgattgtacatcgtcaactcacattatactggaaataaaaattcttttcattgtttctaatatttatgcaatgagtgtcaaaaataaattttctatcgtgatttttacataataaatatgaacaaaacgcaaatcgagttttgtaacgagtttcatacaaatttctttgcaatgccaagtaatagtccctgtaatatgatcattcccatctttatcatcgtgcttctcgatggttcaacacccatgctttacatcatgttagacacgaaattataatcaagcaagccgtactataaccgtaacagattttgaagcgcttaccgtggaaatagattgttgatcaaacaattgcgttatgaaagcataattcaactggtctgtatagttaggaaaagtaggtcgttgtaatactaaaatggcaaatataaaattgaagttatagtgccaagttgcaaaaaaatacaatgtttttttcgttatacaaataatttgagtaacataatgtccataatgctgctgaaatcagtaagtgctagtgctgaaaaaaaaatcatctccgctattctttttattatagttattaatgcaacaagttacattttttagcatgagtcgtccaacaaggtttgccgagttggataaatacgaagagtgctgaaatattgagttttgtaacgagttgcattcattttttttatgccattacaaaaaagatctgttgagtgtaattgtagattcacaagcatagggcaatagggtacccacgtgtaaacatcagaccgcacaaaccatcagcacagataaacagatgtatcaccaatgctaactaagctatgttacgcaaaccactcagtagtaggtggcggtagtgagcaaacgtcaaacgagagtaaaaacgatgcgagcgccgtgatcgagtgattagcgaactacaaaatgtttgaacaatagaaatacacaagaacttcaatgtcgctgtagtcatttttaacatttaattattttaataactttaattgttctaattgactattttcaagtgtccaggaggaccttttgttttgggaaacaaatttgatttgacacttctagtactgctactgacgctgtaagggcgtggcaaactagatgttagtcacacgaacagtcgcgacaatagacttctgtggctagttattctaatttttgaagtaaccgttaaaaattgtaacgatgaaaaatgagtagagtgagacgtctgtttgtctgtgccatcaggtttgatcaggtaggctgtgacatagcagactgtaacaagttttcgtgcatccgccgcgttgctaagcaggagtaggtctcatcatgtcttttgtcgattctgctgctgcttttgagtcttatgggcatttccaatcaggattggaattttattgattccagattggtctgcgtgtcagtatcacaatggcctacttttccgaatggttcatgcaactgaactgaaatgagttgcattatgaaaaagagttgctcggcaagccttgctggaaaaatgtacgattcgtgctgaaatagttatttatgtaacgagttgcaaaaagttttttttcagaaagtgtcatacatttatccaacgagacttgtcgtgttggacaaatacaaagagtgctgaaaaatcaaattttgtaacgagtcccatacgatattttatgcaatgatttttttcataatgcaactcatttgagttatgcaatgatatttttcatgatgcaactcatttgagttgcataatatcgaagaccactttatcaagaagacttgcaacactgccaaagatcgggagtcactgttaccagcgccaccacggataaaggtggaactttttatgatagtgtgagtaaatcttcatactcgcaccaatacactcttacacttttatacaaaggtaccaccttaactcaacaggcggcagtgccgttagtatgggaaaacaacagagttgcatgtcttcttgatgaagtagtcttcgataatattcataaagaatgatgattatgataatttagagcgttataataaatttcactttacgtccggattctgactcgacaatgctttaaatgtatgagtcgtgctgaataaaatcaagtttttgcaactcgttacataaataactattttgataacctataacgaatatcttttactaatgagttcaaaaacgttttaattcagcctcttttgtaactctataaaaatggcgtgcattatggcaaaatcaatgagtatattaattgcacaattagcttatggttttcttcatttcatctttattttcttgcaaaaatcgcattggccaaatgaatttattgtcgttaccaattacaattctatacagcaacgattatttcaccaactggctatttttttcattcttagagcacaatattaattttgtcctgcaatgcaagtgagaatattgattgtagatcaaatgtgacagcattctatatgatgagaatctaacaaaaagcttgaattgcactcatcgtaaactattcaccatatacttatagttgttaaccattcgacaaaggaaaaaaacacaacgaaatcctcgtaccgtagaaaacaatggttcgcaataatactactccagtgagctattccttatttatatacatttgctagtaatttatttttcatgataataatcatacttatcaaaaaaacaaaataatggttcgccgcaaccctatgaaatgttctatattcaattcatcgtcaaagttgattgatagtaaagaagaatgatcatgacacaacaactcgtcagctagtcttgcaatgtctatttatatacgaataacgcacaaaaaaagcaaacacgtgaatgatgctgcatcgtgaaacggaagctaacaacaccattcatgccatttctgaaatatattttgcttatatttaaggcatatagggtatggttacagtgtccaacgatttaggagctatccagcaatgctaaaacataataattataatatttcgcattactaaataatacggctaaaatcaaacacaatgtctacactcacacgatttattcaaaggaaattcgcatcataaaaatcagctaacgttaattttaatgatgattaaataataaatcgcatttttggcaaatcatttgcgcctattttgttgctaggaagtcattaatgttactgttttattcgttgagctaataaaagaactgcaattacatacctactaatagtgatgtaccgaatattcggccggccgaatattcgggccgaatatcagccttttttagattttgccgaatattcgtttaaccgaatattaaatgtattattcggccgaatatgccgaataggccgaataatgactaaacataccaacaacacgctgaatcaagaattcaattaattgtaaagtggattttcggggcattttatttgagaaaagttaccttttctgtgatgtaaaaacgtttctgaagatcatggctgtcaaattgtacttccttgtaaacgatcttgccatccataatantttcatgagatttttaacaagaaaatcngccgaanatntgaccaactattcggccgaatatacggccgaatattcgtttcgccgaataataaaatttgaaatattcggtattcggccgaaggccgaatagtactattcggtacatcactaatgattattactaagtatgtaatgctcgcgcgattcaatctttggtcgaagtatacgagcatataacagaatttgtccgtttatttattttcagttagtcaccgatcattttagtttgccgagttcatagtttctttttcgacaaattgaaatcagtatccagtgtcggcatcggaaaaaagtccagaagtaataattatctgacaaagttacaaagcgatagttactaggattcaaatgcttcgagggtgaattttctaatgcacgttataaattcctaacagttgtttggtatgacaaaaagggaaagaggggaatattagtaattgtttaagtatcttaggacgatgtctttttgcnaaatccaaccgcaaacgcttggatcgatgggactttcttggcggtttacagttagaaatggaaatacataagatgaacattgagcaaaacttagaggtaacaaatagaaataatatcgttgaatacgaagaataggactaggagccttgagaacattcatctcattggagacttctgtagaaaaaaaatgcacaataatgttatatcaaatggtgccagactaaacagtgaaagtcgaatttgcgattacctaagatgtgtatcatgttcaatgttaaattaaagctaatagcactagcagacttcctaaatgtttgacttctaaaatacaatcgtcttacaatgcataccacaaatgtaacaggagaatggtattcgcgcggttcaaattcaaacaaaccccggttagaagcaacccttaaacgctaaagtttcttcatcacctaaacagtaacaaatagagaaaaataaacgacgaatcaccccttcgcgtgagtgaaatgcaatccttaccacatgtgcgtttcacggatctcactgataatgtggtttgcacgtgtcagtgccttaagcatatcgctagcttccttacggcgaatcgagatgtgatccgactcattcagcagctcgttggccgagtcggacttgtacagatgcgtcaccagttccgactgaaggttatccttgacgaagttcaccaaaaagtgcatgatcgctttcggcacggaatcttggatcgatttgcgcacaatgtagaagtacgatttgatgagacgttcaatcacatcgcagtccttctgttccttgtcggtcagcttgcgcgacgagtgattgatcggcacgtccggcagcaggttgaccggtttcgatgggctcagcactccatgggtgggagtgttggtggccgagctttcgacgctttccgacggaatggaggacgccattccggcagcagcaaactgtcccaccgccggcggtagaatgttggacagccagttcgaagtttgatcattgacgtgattcatttctggggtttcattttgcggnncggcaancggtggagcnggttgggggtttggacgagctatagcccgacgnctcggtggatttccgggttggtgcagatgagaccattgatcctgggantcggtcttgagaagactgggcaccaangcggcatccttgtggaagtctgggtgcttcgtgttgatgtatgcgagctcgatttgaaccaggttctccaccatgcagttggttgtcgggaggcgcctgcgaagaagctgggtaacaacgtcaactatcttctcatgcagttttgggaatcgaagcatttcttgctgaacttcggttccacagtgctggattatgcgttgcatttcctcatggataagttcaacgcatcggagggaaggttcttccagtcttctaatttgccgtttgaccagcagttcgaaactgacctccggcacgaagagagcaggtcgcgggccagttgcattccggatggcggtcaaaatgtccatctttgtcaaacccgtcagagggtgtatcgagtccaaagttttaccgaaagtttcgtggaaaatatagcagatacgagctcctccgcaaagttcngttgtctcgatgtttcgagatgtgccctcaattgtggaacaataagctgaagcaaatttggtaataatttgcagcaaacactgactcttatcggtaacgtcctctccatacgaattcaacagagactgaaactgggaggccataacgttcactcgtgttttaagatccggcagacaatcacgaatgtgatgcatcagcaaacggtttagcgtcttggccaaatagggtgtaccattgcgtgtggccaatgtgggatatttcctctgcaaatacgccgcttcatctcgcaactgttcttcaatcatcttcttatcgtttatgtcctgctgggatctattcactacgccaataattcctaacttcaccggaatgactcgtccgcagagaatgtcaatggcatcagttccagcgtccatcaaatccagcttcgtcagcactgccaaagttctccgaccatccggatccacatccttggccatcttcagcgactcgctggtcgccatgtccgtattggctgccgtaacggccaaaatgatcgagttcggattctcaatgtacttcaacagcaaatccttgatctgcgcctcgatatcttccggttgatctccgaccgggaccttcgtaatacccggcaaatccaccagcgtcaaattgaccactttggtcgagtaaatcttcaagttaatcggttccgggcagatccctttattactgccagccattcggtccgtttcattttcaatctcgcgtcggatgtcctcaaagtcggagaaaatcttgttcttgatgtgcaggaagcggccccattcctcgacgttgaccgtgccgagatcggacgaacggtgctctcggtcatcgaggggcgtgtacacaagctgcagaatcaacgggcgacgcgtcacaataccggtgcctcggggcaggaacgtccggccgacaagactctcgatgacggaacttttaccggaactctgacttcccagcacgacaatctgcggcagctggatcgcgtccgaaccgaccgtgttgaaaacatcctgcagcttgttcaccaccggtatgagagcttccatcttcgtcgcaccttgtttttcaccgatcgcgtttgctcactgcgtttttcctgctccggcgatgattcgggtcccttcttcaaagttgtggctgaacgaactacggaactgacacggaatcttacgggtcctgctgcggacacacggctcgtaaactcaacctctcctcgagtgaaattttcgagatcaaaatgcggaaaaagcgcagtgaacttgtcgatccgtttttttcgcgtttttctgctttctgcttttggcacactttg
>Locus8v161rpkm9.12_PRE
ttttattattcttaataaccacttaatcaaacatcaattcaccaaatttacaccactattttccactacgcagtgactacaaatgacagctgtactaacactatactactcaaaggtattctattcatattgttaactttaacttagctatagggtaaggtagagcaaaagttcgagtccgcaaggagtacgttttgaagttttcgagttcaaattatgttatttctttcgagtgttaacctttcaggacgcgcgccatcaagcagccgaaactgcaccgcactcgcgttgcatacgacgagcgaggttttttggtagtgttgtactttttacaacagcgcgcgcgctgaagggttaaggttgttcgaaaccttctcaaatatgagccgttcactccgcaatttatgaaaactgattaaaatattaaaaagttataaaaatattgattttggttcgcaaaattaaaattgaccgaggaacaaagtaaaactgaattttagttcaaaattttcttgtgaagcgtaactaggtatactataaaaatgatttggtatctagaactttttgaaaaatagattcgaaaaccgtattctacactagggaacgttcacacataatgcccaacatttttcgagggggaggtatatgtctagaaaagtgcgacagtatgtatgtgcattaggtatgggaaaagtaggaggggggtcaacaaactctgaaaaacgatggacgtgatgaatgagtcttccctttgtggggcagaagttcgagttattcagcaacttaacaaatacctaaattcttcaaaatgtacataaaatttaaaaaaaaaacgaaggaatacgtgagatcgtgatatcacagttttaaaaaatgtctcgttttgaaatggtttatgcaatcaccttctaattttcggttttttatttaatcctaattggggaaaaaaaaaagatggaaatcaaaagtgtagtccaaggattcgagaatgcgtcgcggaagtattgtagttctgtttacagttaacaaaattaggtttacattagattcaaactccaagcccagcggggtggggcaagacttcgaatttgacgcatacacactaacaaaatactttatgaccagtgctgaaaatgccatttcgccatagggtgacgaaggatattatcgtcaggtttgttctcttcgtcatggggggtttttgtgggctgaattgcctgaaatttgggcatataactcagcttggttgggaaggatttaaggcctaacaggtttcaaaaagaacccatgacgaagagaacaaaactgccgaaaatatgtacgtaagttcccctatctagatttaatcacctacagttcatttcagaagctgaacctgaaaatatggtatacgggaaactcgtgcagctagaccattttctacaagaaagtcacagaaacgccgctttatctcaaatatttaagtaaatataatcgattaccttcgaaaaatactaaatgatattcaccagaaatataaattgacatttctcgatgacaatcgatgaaattgaccctaaatattgaagtgagaacgatcacccggttgtgaggcagggatgccagatgattttttgaaaaatctgtatcgctatttccaaaaatctgtatcccatacaaaaataaaatagctcttctaggtcaaaaatctgtatttcatataaaacaaaatctgaacggatgctcaaaaatctcaataatacagataaatctgtatatatggcattcctggtgtgaggccgccatatttaagaatccaacatcttgtctgtaaaaatcatttgtgtaaccacaaaggattccattgtggatacacgatagatgttggcttctgtcagatncattaggtgggattagggttgccacatacgtgagaatgattttttcgtgnctgtcctgtagaacttgtcnagccgcacaagtttttcatattccatattttcaggttcagtctcttaaatgagctgtagatgtttaaatctagatacagtatcggacaataaaaatgcaccaaagctgttttcccaaacaaactagtcaactttagattgccatacatcatttatttcttaaccggttgatttcacttttttgcgatgaactacaaaacatttcaatttgtaaaagctattgaaatagttgggtgataactattgattcaaaaattacagatgggtttcttgtgtgatgacgaataaatttgctgaagccaccaacatgatttgccttcggcatattttactgtacatttttttgtcatttttcttatcaaaatgcaacctatatgtaacttttgaatcaccgaactttttcaatagtttttacaaattgaaatgttttgtggttcgttacagaaaaattttaacaatcggttgagaaatcactgagatatagcaatctaaaattggctagtttgaatgggaaaacagcttcggcggatttctattgtccgctactgtatgttgaaatgacagttttaaggacaaacgtcttgaaatcccgcttcaacagtgcatcagaacttcagacgcacaaatctcaagaagcaagcttcaaacaacagtgcattttattattctgttcttgctcacttgtaataagcttaaaataagaagatcggatgcgctggttttgtttacgaagagatttgtgcgctcaaaatcgtgagtaggtgccaaagtcggccattgtggcggccattttgggattcaaacaagtctgcccttaacattgtttatgactaaaatgtaaaaaatagttcataaatggtagaatctctgcaccgtaataataggctgtcacctgttttagtttataaacaacattaaaccaaagttgaacttttgccc
>Locus8v165rpkm8.59_PRE
gtggttcaatgccgatcatctaattgtcttgattaatgttcttgaacagcacaatactgaacactaaacacctgcgcatctattgttttgattttcactcgagacaatagcgaacgcgatcgattatgctgccatactcacccctacaggagtgatgcatgcacagccaagaacaacacaatactcagcattccagttgaagccagatgtccaaataaccagaacattacaagcagttgtaagatcacttggagcaaggacaactttgtcccaatttaccaaaagtggaaacaacaacagggaaacaggtgtgtgttgatctgcgattaacaggagtttcctctagtaaaccgagtacccataggcggtaagtacaagaaagtgcttcttgtttgagatgaatgtgtagtgggcaacgtcgagcgctgccgtgggagttgaagaaaacgctccagacatcgccattaagcacatcctttggagatggtctaattttgattggaccgttctcacttcacccttttgccaccacacaagacatccatacgccaatattggacgaacaacagtcgtgaaaatccatttgatatacttgggtttaagaccccaagttgtaccaaaggttcgcctgaaggccatacaagctttcttgattctgaactcaatatgtggtgtccaggaaagcttggaatcaagaatgactccaacgtactttacctgttcagtcacattgatttcagaatcaaanagacgcaaaggtcgaacancattacggtttcgcttttccgtgaaaagaacaatagatgttttacncggattaanngncnnncnatattggcgacaccaaccctcaactanctgaagggcgttttgcatcaggtcgaaaagggtgctgatgcacataccgactaacaatgttaggtagtcgtcggcaaaaccataagtaggaaaaccgctattattgagttgcctcaatagcgtatctgctacgagattccacaaaagtggtgataagactcccccttgggggcatccacaaacactcaatttcctaatcgccgcttgacgcaatgtcgagaagagatgtcggtttttgagcatttggtgaatccaattggaaatcattggagatataccatgatcccgtgcgtcttccaatatggnatcgaaaggcacgttgtcanaggcaccctcgatatctaagaaaacanccaagcaggattgcttttgagcgaatgccttctcgatatcgtaaacaactttgtgtaaaagagtcacagtggacttaccagattggtaggcatgttggttcacatgaagaggcacattggccagatgaacatcacggatgtgatgatcgacaatgcgttctaagcatttcagaagaaaagaggtcaaactgataggtctgaaactctttgcttcttcatacgacgcacgacccactttcggaataaactttacagtaatatcccgccaggatttgggaatataccctgtagcaaaactgcaaacaagtagttttttcaaaacatgtttgaaataatcaaatcccttctgaagcaaaataggataaatcccatctgccccaggagatttgaaaggagcaaagctattaagngcccantcaatcgattctanagttacaatactcngagccgaagctaaagaatcataactacaagaaaanacatcaggntcntccgaagatgtaatatccacacatccagngaagtgtgtnctgaatanncattcnanaacttcctcatcagaggaagtggnngatcnncatttggcaaacnaanttcgttcacnngnaaatccttagatttngcanggattntgttnaaccgactctgncttcactcaanctngaaacatttgtacaaaggtttttccagccggatcgttcagcagaccgnaganctttcnngtaggccttgcgagccgacctgaaagcctccganccagccnaacgtcgtctgttccaactctttctacattgtttcctgagnttcgccagatcngagttccaccaaggggnncctcttgtgatcttcacagaccgtagagggcatgcttcttcaaaagcttccatgatgaaggtcgttgtagtatcaacggcatcatctaaatcacttggagtgtcaatggatggtgaatatccatgaaatttggctgcaaccaaatcagtaattgagttcgaaaagcgacaacacccaactaacatttctgctgtataagagcttaaaaaagctttcttccaaaagcgtttgctctataaccacggttcccaaccttggctctcgcgaccccccagtctgtcgtcactgcgcttttcataaaacaatcgaagcgtgcctgcaagcggttggggggtcgcgaaacgaaggttgggaagctatgctctataagctgttatgcagctaattttgttagtagggcagtaacttcgtccctgtctggctatcggcacagaagtatcttactttacccattgtgtattgctgaagtgctgattacattcctcaccgaaaagtaaacatttcaacctgaaaaacagtgcagtatctaccaagtagttaagacttatctagccttagctcagctcacgagagtagtcaccagtatcagcctgaacttccaagaagaagccatcagtttgacattcgattctgtctgacaatcttgctgaaggaaacgttgcatttttgaagattttgtagttcctggaagaaacatcccctacggaattattaacataagaacattgggcgaaatgttcaagagatatatctgtagcctagattcttcatttttaagtggagtttctgaaagcatcgcatacaacattataagcataagagttttcggcgacaaaattcccatgtgatggtcgttggacatacaatgcggcttacaatgcctacgatgtctaaaaaaatcacagcaaaacagtttacgagcaaatggcttcttggtgtgtaaacaactttgtgtgacagtctctatgaacgttccgatttgagtgcatgttcattcatatgaaaaggcatgctagcctttctacgaagcacgtgccactggttaaacttaacagcaattcatggcatgcagatttgagaatacattcactgactttaaataaatagtgaacaaatcctacaaaaggtttttagtcaaatggttcaatagaccgaagaacgttttcgatttaatcgaaaacccctaataaaaatgtattatacactgctgattaggtgaatgattgtatcattccatgtatgatcattatgataacccgaaagggtcgttaagcacgttgtatcatatttttctattagggacgagccttttccaactcttgctgaactttattaacatttgcagttgcaaaatcttatctgaataaagttatgtcgtttattaatagaaaacatgtttgttgaatgctccaatcaggtatttggtatactttaccttccaatgtgacgtccatctgttcagaatgttcaaaaagcataaaattgaaacacagaaatcggatctggtctgccaaatgaacagaattaaacaaactgattattagttgatcagcaccaatcggcgtcgccatcaaacggtattcttttgtctataatagaactccacgctgtaaaaaaatgcatcgctgcgcgttgtagggatagtaaaaggtaaaacacagtaaaatttatagtgaacggatataaacataaaatcaattatagcatacatcaaaaaatcgaattcaccgacgtttggcctgcaaaatagaaacctatagttaaaatcactcacacactgaaaacctctttttctattatgtaattatcgacgtacacaacctgtcacacaaacgaacatacatgnaaatcggtagattcanaaagacgcgatagaatttcaagtattcatgccacttccatggtaccagtatcaataaatcggtaatgtcgaattaatttgatttctgaatgtaaacttgacatctacggttgtctctggcgatttcaagttgattttaaattgataatgtagaaaacaatgtaacgatttttttaaattgtagcatttgttgaatgggcctcataaaggtatcacattgcttctggaactcatttatggcgaaattatgactatccttcaaatgagttccccatcgggactcatagctgagagcccacttctctggattttactcatggcactcttgaagtttcgggacttgctatgtattaagttttaacattataacgcttcagtgaaaattccagaagaagtgtacgctgttgcgcacagatcccaaattgtttattctacggtcaatttagaatagcacaatatgtcctcagcattcgatattgctctcttcttcaaagagccgtcatcccaagaactagtattcctttgaaaaatttgaaaccaatgcaaatatagcaattactcacctttagcgatacaaaatatcagtaagactctagaaaaatcaacaattagaagcgtacttttgatgatcccttcgaatacaaaacattaaaaatcgaaattcacacgatacacaaacacacattttgacacatatacataccagcataccagcatggatatagcaaatgcgtcgcagtgagagagtattatcaaagaataaaaatataaagaatgacatctcttgtctctttctatgtaaacgtcaagcgacaagactagtggcgctctctaagcgtatcaagggggaagctctctgtagcagcgttcgtgattggtcataatagaagatggtgtgcgtatgttttggtatccgcatacaatcaataacgcacactaccgcatgacgattgaacttccatccgcagatagcgctgcggtagtgtccccccgagcatcagcagagtgggcattcttgatattcttattctttggtattatggtaggtgaacgtgaaccattcaaccgcgtcaaactcgacaaaaccgtgcgcgaaagagacagaaaaaaggaatagagacggaatcagtgcgttaacccggaacggtgataccagagtcagatt
>Locus8v167rpkm8.48_PRE
actgacggctgctgatgcgtaagcgtgcgcgtgtttactttcttcattcataattttatttaaatacctagtgctgcactgtcaacacaatcgaagtgaaatttttgtcttttaccacccgaaaatggagctatcgtgacaaatttgcacatcaatcgagagttctcaagcaggggaagcgaaaggcatcggtgcacggaccggataatttctactgtctcagacaatccaacgctaaaccaacgactagacaatgtggccgacgagacgcctgctcaagtacggcttcgtgggaggttccctggtgggaaccgccctcagtctgcacgccaacgactacgatgtgaactcgatcggtatcgttcggctgggccgagcgggtatgaccgtgttcgacatcgctacaacctacaaaaccaatctctaccggcaggagtggcccgacaagaaggacccagcctacctcaaggtgaaaagcgaaacgcacaaactggcggctgagaaactgctggagctgtgcaggaccaataggggggtctacatcaaggtaggacaacacatcggtgccctggagtacctgctgccttacgagtatgtccaaacgatgaagattctgcacagtaacgcccctcagaatcccatcgaagatctgtacaaagtaatccgacaagatctgaaagtgaatccggaggagatattctcctctttcgattcggaacctcttgggacggcttcgttggcccaggtgcaccgagcaaccctgaaggacggaacagaagttgccgtgaaagtgcaacatccgtacgttcgggggaactccatcgtggacatcaagaccatggaagtgctagtcaaattagtatcgtgggcattcccggatttcaaattccagtggctggtggacgaaaccaaacggaacctcccggtcgagatggactttgaacacgagggtcacaacgccgaaaaggtggccgagatgttcaaagactacaagtggctcaagattccgaagatctactggcagtatacgacgccccgggtattgatgatggaatttttgaagggcggtcaggtcaacgacgtcgaatacatcgaccgggagaaactggaccggtacgacatcgcgaacaaaatcggccaactctactcgaatatgatctttctgaagggattcgtccacagcgatccccatccgggtaacattctggttcgcaaatcggacaaaggtggcaccgaggttgtactcctggatcatggactgtacgccaatctgacggagaagttccgctacgaatactcgaaactgtggctcagcatattgaaggtggaccagatgggaatgaagaagcacgcgcaggctctgggcgtccaaggaagcatgtggggtttgtttgcctgtatggttaccggccggccgtggaactcggtgatcagtggtatcgatcgggtgaaacaagacgccgcagagaaagaactcatccaaaaggaaggcaaactggtcatcccgcacatctcggacgttctggaaaaggtcgaccggcaaatgttgctggtgttgaaaacgaacgacctgattcgaggcatcgaaaccaccctgaagacccagaaccggatgaccgctttttgggtgatgagcaagtgttgcatcaagagcgtcggcagccgggagtatcaggacgcaccggatccatggaagaaactgtccacctgtctgcgcgaaaattgggccatcttcaagcttaatgtgtactacctctaccgggggttggtgacgttacatttcatctcgtcgttgaagatgatattctagtaaaagctaggtagacaactataggaaaaaaatgacaactagaatttaaaatgtgggcattcaaggtgtcgggtataggcttataaagatcagatagttttgcgcttgtttactgccttggattatgttagcttagtaacgatcagaatattaccagccagatttccaaatgaatgagatatagatatatgaagtattgtttcattttcattttcattttgcagcatttggtggggcaatgagagcgcaagtcagtccaaagccgatgataaggaggggtaatggctgaatagtctttgctgaccacataaacgccatgggataggaaaagggaattttggtgtgggattagggtgttggtacagacttgacaatatcaatgctattcagatgcaaaataattttaaggctcaatagtgaatcgcatacctttcaaaaccaaaaaacaataatccacaaaataccaagcaagtcatagaaagaaaaagcgcccgattgtttattttgtcaattataacaaacggaaacttctaccctctccgactcgccagtcaccccggaaaaaatgtcccttcagttctggaaaatatattatccccaattaagcctttaatcgaattgtccgcgtggtcttgtagtacccctgctaggtaagaatcagtcattgccatacatattaaatgctagacatgaccccatggatagcatttgcatatgtaaaagctttgctgatgtgactttcctattaggcaattctctcatctcatgtttgtcttcaaaaccttatcaagcttagaaaattgaagttgataaacaatacattacaaggttcgaattcccatagaatgagatcattcattcgcactacaacaccataggagataataccacattggctgattacagtacaaatgtgaaaaatctcccttttccccctatccgcaacccggggacgcgccctgttggatttcgaaagcctcggagaatattacaaaccttcaatggcattcccataaactaacccacattgcccattcaggggtctgactgggcctattaccctccctcagtttgtaatattctcaccaacttggaattatattttcccgacacataaatgacttcgacaaatgttcgatatactatgcagcatcatgatcagtataacaatatcagatgacttgaaggtctgatttttacagaattgtttgccattgattatacattcagctattccaatcattactccaagcacatcgactacatgcctgaaatcaaagcttcctggaagatataatccaagcccagggagaattctggagcttattctatttgcacaaaaaagttaacaattttcgaacattatcggacttttttcgcaatttcaattttttagaaggtgtgcaaaaatttaaaaacatgcgttcagtaatctaggttaaananttgcgcttaaatgcagtcgagatttttctttgaaaaaataatttgcctatatcatgaggattctggagcttattatgtttgcacaaaaaagttaacaattttcgaacattatcgaacttttttcgcaatttcatttttttagaaggtgtgcaaaaatttaaaaacatgcgttcagtaatctaggttaaaaacccagttaaaagaacatttttagaaaatcataaaagccatttcttttttcaaggattcatacagtatcttcaaaaataaaattacttaaaagttgtgttaaactatttttgaggctattttaaacattttcaactactttacgatacactccttaatactatttttcatgtaaatctcctatgaatgaacagttttcataatttagcgaatgtttcccgatctcaattgaccgattccgcgagagtttggttgtagttcgtttacagctctaataaacagtaccacgttacaggagtgtaagcccctaagctatacctaagtaagcaaatctaaaaaaaaaaaaaaaagcctcgaacatgttgaaggtttcaggatgcgaacgcaagcccacagattcgtttgtgcatgcatatacaggagcaaacagccaaaaccattgccgccagagattaacttgaggacacgatacacaattactataggcaacaacaataacaacaggagattcagatttcattccgattcatcacgttcacgcatcaaccggatgaacccctaagcacaaaggatagttagttcatctttattttcttcagttggttagtgattaattctgtaggagattcacggttatattcaatcgtcgcgatgatttgaaggcagtggaccatccgcacgcactacgtgagcgagtagaagcatacaaaaatttataatttttcaacctatgtgtcattttaatattgtaatatttaaatatatatgcttaaatccttatgtataacagaacaggacgatttgatttgaaaatatatattagattctttatgatgagaatgtttcttcgtttcctttaggtaactgtttattttacaagaaagatagtgtgagaaacgttttcgaagtgagtaagaaatgataagtaaacatgagcagatcatatatattctgttactgaaggaaatattgaaaaaagaaaacaagtaatgtcatacattctaacaagagaaaaaaatattcaattgcatatttccaccgtttggtaccatcgcaacattcatcttaggcgttataagtggaacttgaaatcccatttctgacgagatatttttgtcttcttttgtataaatttttaaaatatttttattttataatacatttgacatttgattaaaaaaaa
>Locus8v175rpkm7.99_PRE
catttaaatcttataacattcatatggaacaatatctatattttgtggtattctgcgatcgtttaaataactaacctacatttctcaagtttggaaacaaatccgggaaaggaaagcaaaaaaaatccaggtcaatacaccagcctgtctctactaaatcaaaatccaggaagcaaaaccacctagccattagtttgcttgcaagaataatcacggaaataggtcaaatcataattcgttcccttttagtccataattaacccgaatgcgaatgtgtctcttcgtttttcttttgcgacgaccttcttaatatttgtatagtgaaagcagtttttttttgctttgatgagattagatgtgaaaaacgaaaggaaagaaggttagaagacaggttgcggtcacgaaagaacacacaacaagcatctaaagaaataaatatctatgccgaatttgcataattatataagcctccagcagcgttgggctttcaagaatcgcgcatgctgcatcaattgccattagattttatctttccgttttcgcttttcttttggttggtcgttggctggaccggactttcatcgttggttggttactgttagaggatgattgaaagatgatattcaacatgatcagaggcacgaccgcgaccagcaacgtggaaaggataaatttataaattagtttctaaaagtttttttagaaaaaaaaaaacaatttttaaatttttcttttcttgattcgtatttcaaatatctgacaattttataagaaacagttttgtagatattttctataaagcttgattaactctcgaaagatttgacacattctaccgtgacgtttcgaggatcgtttaacaacccttgaaaagattgtttgctagaaaacatgtttccaataagtagaatatgaaacgattttatggacttcttggagaaattacaagccaaattcttttaggaaatcaagccaaaattaaaaaaaataaaattatagaactacactacaccataaattgtagtggaatccttgtatgaattccttgcagattttattgagaaattacgtaagtgttctgaagcacttgctgtagaatattcaagcgggtacttccctccaacaaaaaaatacagtgggaagtttggagcaaccctaatgcaactctttgcaaaattattgtaaggaatatcttaaggtcacgaataacatggaaaatgtggtgtttcacacgcatttttgccaaaaaattaattcgatttttcaattcaggacttcgaagttgtagaatatgcgggccgtgaaaaaaggagcaatgaagactgaagactgcgtgttttatgagcgtactcacgacttttatcatccctaacacagtaatggttcaaaattaatgctcacaaagtcttcatcattttgaatgaatcatctacgattacaaaaaggtaacttgaattcgcaattcttaatccaaaagacaacagttgacaattcgattgtcaaaacccaaatgacattttgaagaccaattagtcttgaagaggtttttgaagccttacaaaaaccacaactattanttttggtttcatttgacttaaaaatgcttcttgggatttccgtttgcttacgtactttaaaatgaccaacgacagaaccctgaaaaacgtttgcaaataacaagaatctatgtaatgtagtgaagccagtcgaatggttatcgttatttatatctgaggatagtttaaaatccaactgtagcaactagtatgggcaatatacacacgcatacgcgccaacttgtgacgtagttggggggcgaagcctctcaaaatcaatgaaattcgaaaaatatcgacgctattcttcttgtttgggcatattcacgtgaaaactagtacattgagctgaaaaaagttgaatattgtccaatttcggagagcttcgcccccccaactacgtcacaagttggcgcctatgtacacacgtgattgtgatttagggggcgattattactttggattatctatatgcacaatactgtccacggattagcatttactcacttaaacgttgaacctagtttcggatccgtcggccaacatcagcgtcacggtacggttgttgatccagatcaatttggccaaccgcatgggattcaaccgagccacatcgggaatcggtgccgtcgagtaccccttgatacaccgggtttgcgactgacccagtccgaacattccggtactggtttgccagaacgagagccgattctccgcacatgaatagctcaccaagaacttaccgtccgggctgaaagcgagcgctgtaacgggnttcgtgtgggccggaatcatctggcacttgttttgccgtagctcgtagatggccagatggccgttgctggctccaacggaaattctcctcgaagcaccacaatgagatacttggttgaacttgcacatcgacggtgagacttcggcaaggcctttatttttcagatcgcccgagtcaacacagtgtagcgttatgtccatgacctccaccagcaaattagcgatctccgtctgcatcttatcaatcagcatttccacacactgcagaatttcccgcttagctctatgtaacaccgactgcgtaatcggaacactgatggcctgggcattctgctgcatngtgttgtaccgngccacctcacgagccattgtcgtgatgaaagcngccggtcttgcggtagctatcaaccgcaacgcgtgccgtgccgtccgacaggcatccgcttgtggagtcaacggaagtttatagttcagactggggattagccgatttgagtcgcagcacatctccagcagtccgagcaggaccttactgacgtcgatgtacggttcccagacggtgaagccacgaccaatcaaatcgatggccgcccgtcgtaatggcgtatatgctgggagcttttgcgaaggcggagccagtaacagatgcgtcaatgccatagacgttgaccgcgcaaggttattgtttccgatgccgaatccttctaccacagaactcttccgacggttctcgttgtttcgtttgccgtccgaagacgagatatcttgaccgaactcagcacctatcactccaagcagtacnaccgcngttgtttgcttccgttttagctcagccaagcttgacggtttccgtacaacttcctcctcttcttcagattcttcttcttgtgcttcaagtggtggacctcctggtaccgtcgacaccggggaaccaggattcgacggattcgtggtttgcgattgctggacaatgggctcagtatgggtgtacatcggtagatactgagcccaactttcgaccagttgcttcctacccttcttgcccattcgcccgagctcaccgagaagaagctgttgcgctgcctcacgaatctccaagcaatgatgttgccaacggcgggccatcatctccacctgcggccgtttgaaggtgttcgcatcgagggcgtctatcttctcgggcagcaagaagcagtggtgagtcgagagcaaactccagccctgcttgatttgtgcctgctgttgggtgtagagctcttcctgctcttcgtcgtttgtccaggatgccttcgtcgattgacggtgcagtttgcggttacgttcctgctcggcaataaacgtagccatgttcatcgacatgagcgtgttggacatggaaatcagtgccagcagatggttcgaagtaagagtagtgctcaattcccagtgcagtcgagctgtgaagagattggtcagatgctgttgacgcatttgctccggagttgaagaaatagctcttatctcttcggggcttatcttaatatcaatgttgttctgccaggttggcagcagaagagacatgtagccgcccttcgacaacacgccgaacgatacggggatcttgggcctcaanaggccgagctgagtctcgcagactttgtccaggtggggatccagcccccaggagtgcaatagagacagcaatagctgagctacctccatcacgtgggtggcttccattcgaggagcaatcttttttgtaatatccgatgcatctgaaattttcttgcctgcttcagatgaatgagtgtcggtccccgcaggaacaaggagtccttcagcctctaatgtactagggctcatggcagcgtattcttcggcatgcagctcaaagatcaaaccctcgatatcgaagaacaaaatatgactttcagcgtctttcgggttggtccgtaatccctgaattatcaacggactacttcggttcttcatcagaaagtctccatgctggttgttgtgcgcatgcagttgttgcaactgatgaatgccacgctgtgtggcatggcgaatggcattgaagttacgatggcggagacctctaaagaaatggacagcgggatttgatagacccatttccgaagtcgatccactgctactacccgaatcgccngtgttctcatcacaggcattcatgacttcctcggcaatgattccatgcagtaccctgtccaagtggccggtttccatctgccacacatacacggttccatccgagcatcccacaatgaggaaatcatctaacggacgccacttgatagacacaactggaaacagatgtcgactggccaaggttacacacttcctctcttgcaggctcaacagcgttaccgaatggtccgaagcgaccgagcagatgcacttcaaaatacgaggactgcatgttgccggtggtaccagcagctgggtgatttctccggcgtgaacgcagaaccgatggagcaactggccactgtacagatcccacaggcacacggcgaaatcgaccccaccggacaccaggtgggacttgtcgtagcgagggtgtgccaacgatggacacagcaaacagttcacgcgaccactgtgtccgttcaatatttggtgccggggccaatccgtcaattcctgatgctgtccatacagcagatggagcataacggtttgcgtggccggcactataataatgcttccatcctcgcggccaacgaccagccggctttgcaacggtagatagatgctggccgtcaactttatcatcggttcggtactgtttcggtacagctgatccaggatacccaccggcagggggttcattttgttccatgcctcctccaagctggtacagatcgtcgattcaagagtcgaaggtagtctcttctcattctgaatcaccttgatttgctccatcgatatgtccggcacggcccagatattgatgaagccctcggaatcgccacgcaacagatacttctgtgtctttcctccccggttcgacgttaccagtttcatggttggtggacaggacaagggtttctcgcccgtttgggacagaacgcagtacaaaaacggcgagtcctttccaatcgatggcccgtggaagtccttgttatccggaatgctgtttgccggtaaccgatacatgtagcctttgccctcgtcggaccacaaaataacgcggtcattggccaaaaagtcacctcccatccagcgttccccggagggagaaatcacactgcatagcacggtgaaatcaccagcgtcataaatttgccaatacttggcacaaacgatcagaaccgtgcgctgattctgcgaacagcaattcatcgtgatggcattcaggcaccggatttgcttggattcgttctcatagatcggttccgagtacttgttntcattnccgatcaacgtccaaacttttacggttccggtcgtggtgatggccagcacaacatcgtccttacgcttnganggtctcagcacgtgcagagccgaaatccagtccgggttgaccttggaactcaaagagaacagcacttccaagctgaacggatccatcaccatgatttccgcatagtacccattgcagaacagccggatgtcgtcacaattggccatatgataggcttgaatgttcgtatgcacctgggccattttgatgctctcggtgcatttgccatccaccagatcccaggtgcacatttctccattttccgacgaactcaccagaaagttattgtcctgtatgattgaggcacgggtcaaacaaagaaccggtgccgtgtggccaaccagcaaacaacgcggagtcatttgcagcgtatcagggtccacttgccacaaacaaatttgcccatcgtagcagccagtggcaaggattttctggtctcgtgacaaaaacacactcgaaacgcaatgggtgggggtgttggggccccacagcaccaccggaaccaccagattcgtgctgagcatggtgttcgccgttcgctctcggttccttttcactcaatcaccaaactttacggtgtaattttttgtatattttatgcaatttacatgaaaataacccccgttcaaaacgaactgatcattgttttggtatttcactttcttcctctgctgctgctgatgatggtgggctccgcgaatgacgactttactgcgctgttatcgatcgattctttgcactcgaaattatcngncgaaatcggacgaccgattcgaacttttatcaccactcgtttttccgtactttgngtgacaccgtgcactatatttcaccgcgcaaaacacgtaaaaacacccggattttacgaattatnaaacggaccgattntttttttccactcagagcactgataagattttt
>Locus8v188rpkm6.96_PRE
cttcgtacatatgtacaacatagggcactgcatgaaattctctccttctctttcactctaacagaaattttgtaaacaacaaggcctagaaaagtcaaaaccccatacaaattcaaaacagtgcagtgccctatagatggttatatttgcggtttaggggaagatgatatagatcgataagattggaattgaacttatgacaactaagttgccgggtcattaattggttcggtagcttagttggtaaagcacttgtctagcgaatgagggtcgtgagttcaaatctcacctgagctgtggattttctccccatttaaccaatactttacccatttgtacatatgtacgttgagttatttgaaattcataattgaccacacggattggtattaccgaaaatttgcactttgagtgagtcgttttcgagcatctacctctacgtagttatccgtcgtatcaaacagaatgcgaacgacgcgtttgatcgccttccaggtagcattgttcttcctctacaagtggttgaggaagcgttgcctgtacgataggcaaacagtttcaaacaataaacaaatcgctttcgctcttcgtacatatgtacaacagagatggttatatttgcggtttaggggaggatgatatagatcgatgagattagaattgaaccttatgacaactaggttgccgggtcattaattggctcggtagcttagttggtaaagcacttgtctagcgaataagggtcgtgagttcaaatctcacctgagctgtggattttttcccaatttaaccaataatttacccatctgcacatatgtacgttgagttatttgaaattcataattgaccacacgaattggtagtaccgaaaatttgcacttcaagtgagtcgacaaaaaaatgtacagcaaaatatgccgaaggcaaatcatgttggtggcttcagcaaatttattcgtcatcacacaagaaacccatctgtaatttttgaatcaatagttatcacccaactatttcaatagcttttacaaattgaaatgttttgtagttcatcgcaaaaaagtgaaaccaaccggttgagaaataactgatatatggcaatccaatgttgactagtttgtatgggaaaactgctttggtgcatttttattgtccgatactgtatctagatttaatcatctacagctcatttaagagactgaacctgaaaatatggaatatgaaaaacttgtgcggctggacaagttctacaggacagtcacgaaaaaatcattctcacgtatgtggcaaccctaatcccacctaatgcatctgacagaagccaacatctatcgtgtatccacaatggaatcctttgtggttacacaaatgatttttacagacaagatgttggattcttaaatatggcggcctcacaccaggaatgccatatatacagatttatctgtattattgagatttttgagcatccgttcagattttgttttatatgaaatacagatttttgacctagaagagctattttatttttgtatgggatacagatttttggaaatagcgatacagatttttcaaaaaatcatctggcatccctgcctcacaaccgggtgatcgttctcacttcaatatttagggtcaatttcatcgattgtcatcgagaaatgtcaatttatatttctggtgaatatcatttagtatttttcgaaggtaatcgattatatttacttaaatatttgagataaagcggcgtttctgtgactttcttgtagaaaatggtctagctgcacgagtttcccgtataccatattttcaggttcagcttctgaaatgaactgtaggtgattaaatctagataggggaacttacgtacatattttcggcagttttgttctcttcgtcatgggttctttttgaaacctgttaggccttaaatccttcccaaccaagctgagttatatgcccaaatttcaggcaattcagcccacaaaaaccccccatgacgaagagaacaaacctgacgataatatccttcgtcaccctatggcgaaatggcattttcagcactggtcataaagtattttgttagtgtgtatgcgtcaaattcgaagtcttgccccaccccgctgggcttggagtttgaatctaatgtaaacctaattttgttaactgtaaacagaactacaatacttccgcgacgcattctcgaatccttggactacacttttgatttccatcttttttttttccccaattaggattaaataaaaaaccgaaaattagaaggtgattgcataaaccatttcaaaacgagacattttttaaaactgtgatatcacgatctcacgtattccttcgttttttttttaaattttatgtacattttgaagaatttaggtatttgttaagttgctgaataactcgaacttctgccccacaaagggaagactcattcatcacgtccatcgtttttcagagtttgttgacccccctcctacttttcccatacctaatgcacatacatactgtcgcacttttctagacatatacctccccctcgaaaaatgttgggcattatgtgtgaacgttccctagtgtagaatacggttttcgaatctatttttcaaaaagttctagataccaaatcatttttatagtatacctagttacgcttcacaagaaaattttgaactaaaattcagttttactttgttcctcggtcaattttaattttgcgaaccaaaatcaatatttttataactttttaatattttaatcagttttcataaattgcggagtgaacggctcatatttgagaaggtttcgaacaaccttaacccttcagcgcgcgcgctgttgtaaaaagtacaacactaccaaaaaacctcgctcgtcgtatgcaacgcgagtgcggtgcagtttcggctgcttgatggcgcgcgtcctgaaaggttaacactcgaaagaaataacataatttgaactcgaaaacttcaaaacgtactccttgcggactcgaacttttgctctaccttaccctatagctaagttaaagttaacaatatgaatagaatacctttgagtagtatagtgttagtacagctgtcatttgtagtcactgcgtagtggaaaatagtggtgtaaatttggtgaattgatgtttgattaagtggttattaagaataataaaatactcg
>Locus8v198rpkm6.54_PRE
acaaaatcgtacgagcgccgcgagctatgtagcttctctgaaagcacaacgaaagcatttgcggcgactgcgaataaggggaaaactgcaaatttccaactgccgatcagtcactagttggcagccggcagcttagcacaccatcgtcacgggacgcgccctctaactaggacggacggcttctatctcttgtcccgtttggagccgtgttccatcgtcgactgaccttccagccagccactgcagcctgtagtgtccacaccgttattggttggtgtacgtgacgagcgaggacagggaacacgttgccatcatcatccgcgcagcctgcttcgacggcgacgacgccaggaaagaaggtgagtgctgtttaggggtcacgggtcattacgattcgcgcagcaccgaagccggggagaaccgtccgcttttcggtttgatctcttatcacgttgcggttgcggctagctcgctggaaaaagtgagacaacgtcatccgctgtgttatcagttcgactcgggcagtggtgacgggtgctgcgaagaagtgcattatcagtggtgcggaaagccggcgaagggtgtctcagaatcgaccggtgtgtgaagtgttctgctaatcgctcgcaaatctagcttgcttccgaacgggtggtcaatcatacgagcgcgcgagagcaagagagcgactctcgcgcatacggcgagttgttataaagcacaatagcgccccattctaacggatcagtacgaatcgagaggttgtcccggaatggtttgaaaccgattcctgtcggattgtcgctaaccccatacaccgggagtaacttcccccgcacccgttcagtgtgagtctcgaagacgagaagtgcaatcgtgtgagaggagtgattaccaagaagaagaagaagagtattttgcagatttctaatcttgttgctgaggtgaaaaacggtgaagagttggagcaagtgtgaattatctgcaatcagatttggtagaaaaaatagtgtcttcgagtagacggatcttttggagcagtttcgttccagtttaacctatctactttttggaagaaagcactttatcgaagaagatggcaccgaatgcgtcggttgaagtgaccggtgttctgaacgagaacgacgccgacaccatcgatggaggcctggcgaaagacattgcccccctgaagcgagccgagaaacgcaaaatcaaagtcgtgtggcgaaatgtcatcgcctttggatacctacatctggctgccgtgtacggcctctggctcctgttgacctcggccaagctgtacaccgtcgctttcgcattcctgctatacgtcgtgtccggactgggaatcacggccggtgcccatcggctgtgggcccatcgctcctacaaagccaaactgccgctgaggatcattctgtgcgtgttcaataccatcgcattccaggactgtgccctgcactgggcccgggaccatcgggtgcaccacaagtactcggaaacggacgccgacccgcacaatgccacccgtgggttcttcttctcgcacatcggctggctgctgtgccggaagcacccggaagtcgtcgccaagggccgccagctggacatttccgacctgtttagcgacccggtgctgcggttccagaggaaatactacatgatccttatgcccctactgtgcttcatcctgccaaccatggctccggtctacttctggggagaaacctggaccaacgcatggttcgttgccacgctgttccgctggacgttcatcctgaatgccacctggttggtgaacagcgctgctcacaagtggggacaccgcccctatgaccgcaccatcaacccctcggagaacaagacggtggccacattcgctttcggcgagggctggcacaactaccatcacgtgttcccctgggactacaagacggccgaactgggcaactaccggctgaacttcacgaccgctttcatcgatttcttcgccaagatcggctgggcgtacgatctgaagacggtttcgaacgagatcatcgagaggcgagtgaagcgaacgggagacggatcgcacgcgacctggggctggggcgacaaggatcaggacaaggtcgagatcgagcacgccaacatcctcaaccggaaagacgagtaagacggagggaggaccacgttggaggaagagatggagcgctaacgacgcctaggaccaaggaggacaaccttagtactatggggcgtgaccggcggcgattgatggagcgagcgaggaagaaagcaagagaaagagagaacgcgcgtattttattatcctcttaaatgggaactcacgtgattttttttattgaataagtcaatgtctcccgttcgaaaatggatcccattttttcgaaggacgccggagacctcatggaagaaccagaacaaaaaggagttgagcagtagtttattcgaatgaattgatttttttatgttgaaggctgcaaagaagcccttattgaatattcatgagcaaaaatgaactttaatcaatgtcaaaatcgaagtataaatcaaatcgtatatgtgtatatgtattgaacacatataaaaaacaaaccaactgattcaggtgtgttaggatctaatgcatagaatgaaactatactgttatctgttaagaactaacaataaaagaaaaacgaaaattgcacttaaaatttttaatgacactttccggatctaattcggcgatcatatttggaataatcgttaaaattcgaaatgatttgttcgcgatcaaataccctgcaatcacgtcacaaacagtgcacttttgattgatttggcccttcaggaacagaagcggaaatggtcgatgcttcaactatatagtttttagtacccaagacttactcccccgaccatataatttagctttagcttgtgtgtaatttattgttttagagccaagatgattcaagatgctgtgaaaatagtaacaaatagacgacgctcaggcagtgtcaaacaactggaaacgtggaaaacgagagtctctttatttcttcggggtaacattgcacagttgcagcagcggtgggtgaactgagctatctggatgaatactatgcgttatctcattcatatgaatagaaagaaaagtttaatgttaatgattcagttcaagggatgaatgcttaaatgtactggaatttattgtttactctgattctgattctattttgctatgaaaaaccaaaggttttggaatccatcaactcacaaagaactcgaaaggaaacgcctatcttgaaagcttattattctatcagtttttatgggaataatttccgttcttcgccagtttctcaaaggagcactaaatatgccccacatcatcattgttaattaggggtaggcggggcaatatggacaccctaaggtttttgcctactttacctggcaagatgtcaaaaaagtttagttttttgatacatgtatccttttaaagtctatttagcatctattgcataagaatgctcacgaagaaaaatgatttatccacttcaaaaaatgttacgaaaaatgttagtttttcatgaccgtcttcaagcatacggggcagaatggacacccctatggggcaatatngacaccatgagacttttacgaatttcgtacattatttacacctataaagtcatttcattacaaaacaactattatggatgaataatacgccgaagtagttcatttttgttcagttaatttaaattcaggctgttttggataaagcttcgtttttgtcggcatgtacagctgtgcctagaacaactattttccactgctgtcgttgtttgaccaatttgtttcaccctatgtctactatagtgaacatttaaccgaaaatctggagcaacatttgaaaagggcccaagaggtcttgtgtctttttttctaaaacgctccgtaggacataacaacagcccgcccacgcaaatgaacaccgttatccgaaagatcgatgtttgctctatctgataacggtcttagtttttgtgaataagctgaggggggctcagaagcgacgtgtgaagtcattgtttaccaatgcttgtatgcccttttcaaatgttgctccagatatatttatgttggtaattggaccgtcgatctcgtttagaagataggagatgatgacagtttgatttgatattatgcattgcaagaaaatatatcgcgcaaagttgtacaaaaatgctaatagatatgtgcggtttaattgtttcggtgtcttctgcgcggtgaattccgcacatatttattgcacgtttcgccgtagattatcgcgcaaaaatgttcaaaatcgctcaaagattgtcgacagttggtgtcttctacattaagtgcggaaatcagattgaccacacagaagacaacaaaacaattaaatgcaaccgcgcatatctattaacccttcaacgctcatggtgtctgtagagcaccatcactttttggcgaatccgacctaaaccagttcacttcaatatgttataaaagcgtttgggaagaagttataagcttattagagtatttgtacactctaattattggttcaatagtgaaactattgataaacaatcaatgactattcataaacatttaaaaacttttttttacgatttcgataaatttaagtgatccctaataacttttgttcgagcacttttcgttcatagcattttttagcatacaaaagtttaaaataagtcgtgggcgggaaggggttaacgtatttgtactactttgcacgatattttttcttgcaatgcataatatattggaccaacagtttttttacttcacacttcttttcaggtcataataccaagtggcgttatgctaaattatattatgccaaacgatattttgccaaatgtggtgaaataataaatagacgagaacgttgctttcatcggttctcgttgtttttctaagatgtcagttacctgaatgcagctttataaacaactgctgactgaataatgataatattattccttattttctttgctacttgttttttttttcgttcctaatggtttcccagcttgaggtcgcataactcattgaaaaacttatctctaggatcacaagagttcagaagtacagcccatcttaggtttatcaagggtacgcaaaagtatataggatgaccaagggtattatcgacaggtttgttttcttcgtcatggggggtttttgtgggccgaattgtttgaaatttgggcatataactcagcttgcctctggagccgacctactgatacctgataccagcttggctgggaaggatttgagcccaactctaagacctaaaggtttcaaaaaaaaagaagagaacaatactgccgaaaatacgaaagttcccctagtaccgtggagggcccatattctgcgcatctaagactttttcaatttcaatcagctgtaacaaattccaaatcgaaccgatttggctgaatttttgactgcacatagttattagctttgtaaatgagggaaaaatataattcttatacaaaacacttaatttatatgtaaaatcatgaaaattctaaagtgtgtctctgttcctaattctgcgcacccatttttggaatgttcctaattctgcgcactaatgttcctaattctgcgcacatggggaaaactctaaaaagataacatattgtaatgagaacatgattcatagatgaaattcaattgaattcttcattttcaacttttatacggcattacgaccatattgaaactttgcatgtcctcgacattgatactactactactactactttgattattaaccaaagggaattttaatcataatacacaaaaagattttgtagcattatcgaatactactacgtaaagctttttagttattcgcatatgcacattttagtaaaatttactttcatttctaataggcaatataaactttttcgccatgataaggtggcacaatctttgtttgcaaaccttgcctaactccagggtttccactgtttgaaaaaaaaatctatgtaaactcacatcgtatatcgcatttgacgaatgcttgcatgaatacttacaatttcccccgaggttgatagcaaatagttaaaacaagtggctaatccggtcgaactatcagatcaaaaattcaaaaaatcgtgaattagccttcaaagctcataaactaacttgttgagccgtaattacattcaccggattgctagaaacatagagtatcctagttataactatggtgatatttatatgatgtttgtttattaattatatgttcaaaacttagtgttgaaatgtctgcgcagaattaggaccacnatttaataccggttcctaattctgcgcacctaagaagaacaagaanannaagaaaagaagaagaaaactcaattgttttttnccgattctgattcctcgaagacagcngtacaggatgcgcatggaaaagnagacattctcttcattatttatgtcgcaaaatgcttcagctcatgangcaactntttagcatttttgctaacggacacagatttcaggcaatttacagtacttgcgacatcattttatttttttacaacataatgatagttgatttgaaaantttttcttcacaaactttttcattactattgaagcaatattcaaaaaatatatttgaagctaatattgaactagcgtccgtgattttgtggtatattcgagaaagtgcgccgaattagggactgcgcagaattagggccggtcacggtaatcaaaccatttttccttctttggaattagttttttttttagatttcttaaaatttacgacatttcaatagctgagtaagtccaaagttgttaactgagaacatcctgtgtcaatggctgttttacatgtatttaccgtgtgacattgtcacaatagatctaaaaactagtcgcagtgacttatatacccaacaagggaaaaaaaacgtgtggcatgaacgaataaagttgtgctcattctacgaatggcttggtgtgacgcagctcgaatcattcatagaatcagcccaagtctagaaaattgtcgttacgaaaagttcttgaatcgaccgggaatctaaccagtcaccctcagcacggtcttgctgaatacccgtacatttcctgcttcggctatacgaccctgcaacaatgacttgaaatatttgtttttgataacgcctaccatttgtactctaactccaaaaaggggaacttacgtatttttggccgttttgttcttgttctcttcgtcgtggggggcgtttcaaaatatattgaactcaaagttgctctcaaatcttttccacccgagctgaattatacgaccaagtttcaagcaatttggccgacaaaaacccatcatgcgaagagatcaaacctgccgataatacccaaagtcacccttttttcaaatcatgcatacatttttcgtggcatattatgctgtgaaatgccgctgcgaagtcgtgtacgaaattctgtatttaggaccaggtcgaaatgggtgcaaatgataaaagagagattgaaggaaatgaccttcgatgaaaagtagcacaatcgctctatacgtaacggatgagatcatatttcaccttagataacacaattagtaaaccgaattcagctaaaccaaaggcagttgaataatttttgatcgattgaacttggttctgcatagtttgcaatgcacatcaggtaatctgtccgcactcgaaaatcagtcctatatgactaggaaacccagcaaagatgggactgttatgcgggtggcggcagtaatctacccacgcattataggaattattagatggtattacatttcccgaaacgcaattagacctttatgacagctctttgggaacaatacactccggaaaatggcattacgggaaatatgatatcgttattatttcgcgtcaatgtatttgtcataactttcattgatgatatataccaacaatacatgtgaaataaattattacagaaaacgtattgataaatccaatccagttatattggaaatgaaaaatgtaaggaaactagcacaagaagctgcacgtttttgtccagaatagaactaaatagtttgatgttgtggtacctattacagctttgttcatttacactgggtgttgaccgaatttctaaaacatgctacctattacttacatccaaatttaacagcacatttcgcaattgtacagttgtatagtttgtttttgttttctaatttgcatttgattttatcttactattttttctttcttttctactcttgaggaactgactgacgacaatgaagtaaacaataggcatttttcaattgactaccttgatagcatgtgtatatcctgcacacgttagttttgcaccatttaaccttgcctttctcttggtagtcactgagctttgctaaatcttccgaaaataaaccgttagtaaaaccaggtgaagacgtttacatcaaaattgtctgtgtagtctcagtgcacatcattctaaaaacagattcatttgttgtaatagtacataggaaaaacgctctaaaaaaagacttatcatttgtttgctaaactatctcacaaatcctattgagtttggtgttcgttttcaagaaatctgtacaatcaaactaagcagacacctttaacgcaaggatcggaatatacgtgcaaaacgcaacaaacactgtttgtggtttaatattgtttttttttgttcaaataatgtatccgttctggatgaattgatgtttcccaacatttttcctcattctttgtatgtaataatcacaggaatatcttatcgttacaatttaactgtaaattatgatacaacgaaacgaattaaaatagtttcatttgaatgattgtttttatgccagcggtctgcacatcaaactggttccacaatttaccttgtattctattgcgattttgaaaaaccttcctaagagcttatactagaaatagttatctatttacatacacatttttattgtaatccccaaaataaaagaaaataacaataaacgaatgccatttcaagagcagaaagaaggcgtaacctgtctgttttagtgtttgtctgtgcctatcgatgaggacgagtattgaagatgtaaaaacatattgcctgagttcacatagcattttcaagagaaggaaatcaattaatctacacaacctcaaacaggtaaaaaaatgtcagttattgaaaacatgaacctgcatatagttttgactacgaaaggaaaatcgatgaaaacgtaaaattaagaattatcatatgatttaatcctaacaaatcagtacattttctcttaaaacctatatgctagtttgaaactttgcttttcaaaacgtcttgctgtaataagattgctctgtgtattttttctctgtctatgtgtgttattttatacatttcaaaacctttttgcctttctcatattccttcattatgtggatgtataaaatgattcgttcgtatcttgaggggaattctactactcccatctgccagcgctatatgcaactgtaaccataagcatctaaaaggttattgtagttgttcggtttctttgtttttctgtatgcaattgcataataacttcaacgtcacatactaatgcttaacttttttccgttgtgaaagcttttcatcaagattttagttatgattaaacgatttattcattgtttactacttatccaataatcagccattgaggtttccttcgaagaacacagtgcgtctgtctattcctcccacactgccagctggcgggcagccaactcttgattaataaatattacgttatctctagctaatgaagcgaataagtagacttcagggagtccttcagcggtgtaaccagccacctgggcctgaagaactaaacctttagttaagctggaaagagcttcggatgcttcgggagtccatccagattcaccattaggtttaacgttggacagcacacattcgatggactggaacggcactcccataaagtccgtcctgatttgccttaggttagtaactggtacattggcgtagcctccataatctaaatatttgactaaacaggtttgatcctccgcattgtgcgagactatttgaacacggtaccagctgtcctgaactacagcaacacagattgcattctctgtgatttcaggtagctgtggcgcttcgatcatgttgtagctctggttcatgcaatgctgcattgtgttcaacgacggatacgaagggtgaagtggttgctgtaggaagacgtgacctccgttgactatcgaacacacggtcacatcgttgttgattccttcaaccagttgtagattaaagcacgttgtatcgatcaatggtagggggacaacattttccgtctggcctacgtgtactcgctgcaaggtcaatgcagaaaaccttttctctgggaactttctgcgaatcaaagctaaagcattatcgatttcggcttgtgttccttctaatgaacaaatttttgtcttgtgggtgtctggattgcgtttgattaggacgtttacgccagtttttgccttgatcagttggacgaagctggctttacgtccaagcaacttcgacaccaggtacactggtaggaggaaatcgtaactggtgactggcgcacattccgactgcggtgggctggatcccttaccggaatcacctgaatgcatactacagacgctaagtggagggcttgcaaccggagaatgaggttcctcaccatttactgtctcttgttcgtttaacatattattattgacggcgtcttcattgtgtgtggcccgtacagactccgccacatgttccacagcctcttcctgcacagaattgttattgaccatgtcctgcgtatgggcatcttcgtcggaggtaccgttgcacgattccggcgactctgttgatgaactcagctcagtggcaaaagaatttttaggagagattttagccgtcatacttgcttttacgacaaccggttccatctggggttcgaacgatttgtcgaacttgttgaaattctgaaagcggtcaactgttcctggtagattgactggcgactcaaagctggaaaagtcgtcctgttcctcgataaggcggagatttcttatatccgactcttcaattttcaacttgagcagttcggcgtctaactgttgatctgaaaactttggagggcttcttgtattggatacgatgtcaataggagcagattttccactgcacgacgaagatgatgatgatgactgattcttgctagattcgtctttatcgtttggtgatgggtttataggcaaagattcggtatgtttcaaatcgatggcatggcattcctcttctccatggattgatttatcagctttctcgacgcattcgctgttttcatccgctggagttttaccgcccgaatcaaagccaataaatttctttcggcgaaaccacaccaagccgataataattgctaaacttggcagcgacagatacagtagggggcgtccactcaccatagcgaataattgttgttattttcactttcctggataacgaaacagtactagcaataacgttgtgctagttttcaatgattttattccgaattatcctccaaaatccacaatttttaatctacacgtgtcttctgttttcgag
>Locus8v202rpkm6.27_PRE
actactacagtaagaatcattaggatttttgtttctttttgtctgtttcctatcatttgtcactcgtttagattaaaccacttttgttctttgtttgaggagaagtgtgagaaaagtattgaaaattttctacaaagtctattggttgaatattttagtgaaacaaaattgcaagatttaacaaaactatgcggtctgtaatgcgggacaaattgagagtgagacgtcggtttttattttatttgctagttcgaattggctcgcattacagacccatgtgcaaggaaagtatatggaagtggaaacaatttaattcattatactcgttaagttattgttcagtttataagataggtattgaattggtggatgactgattttggctcgttctttgaacgaagttcctcttcatacgcaattctttcatatggaaaggtttgctcgtaggcgaaggtcattgcattttgaacaatttttctttcttnnncttgtgccatactgtaaggaacatgtggtctatttnatgtttgtctcattactcccagtattgaagaatcgttttggaaacganttacctagtataacgataaactgctttcgtttcagttatgaagtactcgcttggctacgaaaggtgggagatttattacaatcaaacaatttaaattttgcctaagaagccttctaaaaattttgccattttgtttaaaacactcgtccaaaagtccctacctattatcgaaatttaaatcctattctcatcagtctcactccattgccaataatttctttcttttctaccatgcttgcgataaaaaaatcagcaaaaaatcaatggacattctttgaacattgcacagcagagagagctattgggtaaaagctatcgtggctcaaagttcggtcgaaaaagcataataaancatccgtagctgtttacagtcttgaaaattcccaactnctagttgattagaggaatcactgcacaagtaatgctcctattgagatttgatgctcactgtaattttggaagattaatggtaccatatgacaaataacttcataacttctcctcagaaacttatttgtgataggtaggggtaggcggggcattatggacacccggggcagaatggacaccctcagtattttgaaatatgcgaacttttttgaacttttaatgaatggagaatatagtccatttgtctaaaacgtagtttcaggaaagaaacattcgaaattaaaattatacttgattttacacgaaaaagttgngtcctccgttttttgtgcatggaaattataattttcacaccatctaaaataagattnagtgattaatttattgcaggtcgattnaaacctgatatttctagaacacatgcaagtagttttgctgtatctacatgcttaacatgtttatattttcttctttattatatcaaaaatcaagtttggaaatatcttctgctgccggggcaaaatggacactcacctttttgaaagaagcggcaagggaaaaatataacctaaatcacaaaccaaccaaattcttcgctttcagtatattttcggttaaatgttcactatagtagacatagggtgaaacaaattggtcaaaaaacgacagaagtggaaaatagttgttctaggcacagctgtacatgccgacaaaacgaagctttatccaaaacagcctgaatttaaattaactgaacaaaaatgaactacttcggcgtattattcatccataatagttgttttgtaatgaaatgantttataggtgtaaataatgtacgaaattngtnaaagtntcanggtgtccatattgccccatgggggtgtccattctgccccgtatgcttgaagacggtcatgaaaaactaacatttttcgtaacattttttgaagtggataaatcatttttcttcgtgagcattcttatgcaatagatgctaaatagactttaaaaggatacatgtatcaaaaaactaaacttttttgacatcttgccaattaaagttggcaaaaaccttagggtgtccatattgccccgcctacccctacaatagaggtttttgaacgattcgattagattggtatgtgtaccaaacagtcttgcaaatcactacacattgtcaatttatttttctaggcaagcgtttctactatcgcaagtaattttcttatttttttgattttcaaccagaatagacattataacacgcgatgcacagtagaaacgctagcccacagttcgtcagagaaaagtatgaaaatgcaaaatataacgtttatcctggaataattgccagttacttttggctgacttgtgctttcagtaaatacacaacagatttcagtttaaaattacaatccaaaaatgttagatacatctatccatcagcacaagaagaattgaagaagtttttattctttttaagtagaagttgtgaagttaagttttagtgtttctgttgtggttgctgttgttgttgggattgcacggaagctggcttctgttgctgctggtttggtccagcgggtggttggctgttaggcacattttgttgtgctgtttgttgcggttgtgggggaggaggtgcttgattgttgcttattggttgttgttgttgttgctgttgtgggactggtggtggcggaggcgggcggttttgctgtggggcagccggttgcgcttggttngcaatgggttgagaattgtggtggacggcaggatttggaacaggctgttgtggttgttgatattgttgctgggcttgagcgggttgctgctggtactgttgttgaggatgagctggttgttggtgttggggcggctgctgttggtactgcggaggatgctggtatacgttagattgctgaccggtttgggntggatagtttggatcctgatggtgttgataaacctgattgggatgcagattcacctgttgcgggtagccttgctgaggatgggcctggtattgcggtacctggtttgggtgcccctgttgcggaggggggtggtacggttgattttgaggaatggcgttgggatgtacttggtaagggccggaattcggtccaggatagtatccctgaggcatatttggatgtggtggaagctttccctctgcaatcaatcgttggatttgctcctggttccgccgttcgtattccaaatattcttcgtgcgtaaattggggctggtgatcaacagtgtcccattcggggtccttctggaattcttcccgcttggtctgctcgatgaattcttcatagctgatcaatccatctttgttggtatctgcttcctggaacacgtgttcccgcattcgttccatttcttctgctcgctctttcatgtcatcttccgggtgaccagcttcatacattttgttcagttcattgatgaacagcacctttacttcattttcgtcccaatagccattgccatcgatgtcatgcagcatgaagaaagtcttcgggtcaaaatcctgaccatccatgtggtcctgtttttcccatacctcttccaactgggccttgttgcctgggtggtggattttttcatgtttttcgtgcgtttgctgttgtttcttcagttcctcctcatattgtttgcgatgctcttcatccagcaggcgaagtttttcctgtttttcaaattccttctgcagttcgtactctttgaattcttctcgccgacgacgatcattctcggacagatcttgggacgttttcaggatcagctttttcaaatcatcgatttcaaaagtgtgctgattttcgtgatcaagatgttcggcaattttcatatgatcgcgatcaatgtggttcgacagttcaaactgtctggttgccagttcgcgtaatcgctgaagctcaattcgcttcaactcgtccagctgcgatcgcacgttatgattgacgtattccaattcttgcgctattttaccagacctaatatcactttccgctgctttgtctaatttctctctgaaaacagggtcgctttccagcacctttaccacctcttgcaaatatttattgtactcaataacattctcaatgtgttccacgttgctgtccttgacctgttcctcctctttcttctctgttttcggtgcctgcgtcacaaccggaagactgaaggtattttctagaagcaccactagcaggaggaataccccaacgagggagaccttaccactttcgagcatcgttcgaaagggattttccgggattcgtggggaatcacgttagtttaatgatatttagcagcaaaagtgtgaattataattgcagaagaaatgaaaaactggaaaattagcgacccagctgtaaaagcaactggctgttttgttgttgaaaag
>Locus8v211rpkm4.92_PRE
tttttttaaaaatgctcattttcctgaagatcttattgtttgttggtaaaaatatgtcgttctttactgtgatttctgaggtggaatatgatcaatccgaagcacgcgttgtacaccttcgtctcgtgatttttcactggttgacgtttggcatttttgcaaaatgcatgctgtactgtaaacactactagaaaatttgctttggccattattcacaaatagtttctagtgcttggtttatgtcaaatgagtttatcttaaaggaaatagcattatgcttactacaaaacaaaaattaaatatacatctgtataatgctgcgattttagtctgtgtatatgacttcatacagcgcatttagttcaccactgcgcactttgtttgcataagtgcgataacctgaataaaagtacgcgattgcaacaaatcacgttggtgtattgccgtgaatcgcatatcagtcccaactttgctggatttcctatgcaaatgggacagatatgcgattcacggcagtgtattcagcgcactatttcttcaaactacgttgaataagtgctctgaaggtatcaagttgatttggtgcaatcgcgcacttttatttgcgttttcgcacttgtgaaaacatctgtgatagtcctgttgtgaactaaatgcgatatatttatgttggtaattggaccgtcgatctcgtttagataggagatgatgacagtttgatttgatattatgcattgcaagaaaatatatcgcgcaaagttgtacaaaaatgctaatagatatgtgcggtttaattgtttcggtgtcttctgcgcggtgaattccgcacatatttattgcacgtttcgccgtagattatcgcgcaaaaatgttcaaaatcgctcaaagattgtcgacagttggtgtcttctacattaagtgcggaaatcagattgaccacacagaagacaacaaaacaattaaatgcaaccgcgcatatctattaacccttcaacgctcatggtgtctgtagagcaccatcactttttggcgaatccgacctaaaccagttcacttcaatatgttataaaagcgtttgggaagaagttataagcttattagagtatttgtacactctaattattggttcaatagtgaaactattgataaacaatcaatgactattcataaacatttaaaaacttttttttacgatttcgataaatttaagtgatccctaataacttttgttcgagcacttttcgttcatagcattttttagcatacaaaagtttaaaataagtcgtgggcgggaaggggttaacgtatttgtactactttgcacgatattttttcttgcaatgcataatatattggaccaacagtttttttacttcacacttcttttcaggtcataataccaagtggcgttatgctaaattatattatgccaaacgatattttgccaaatgtggtgaaataataaatagacgagaacgttgctttcatcggttctcgttgtttttctaagatgtcagttacctgaatgcagctttataaacaactgctgactgaataatgataatattattccttattttctttgctacttgttttttttttcgttcctaatggtttcccagcttgaggtcgcataactcattgaaaaacttatctctaggatcacaagagttcagaagtacagcccatcttaggtttatcaagggtacgcaaaagtatataggatgaccaagggtattatcgacaggtttgttttcttcgtcatggggggtttttgtgggccgaattgtttgaaatttgggcatataactcagcttgcctctggagccgacctactgatacctgataccagcttggctgggaaggatttgagcccaactctaagacctaaaggtttcaaaaaaaaagaagagaacaatactgccgaaaatacgaaagttcccctagtaccgtggagggcccatattctgcgcatctaagactttttcaatttcaatcagctgtaacaaattccaaatcgaaccgatttggctgaatttttgactgcacatagttattagctttgtaaatgagggaaaaatataattcttatacaaaacacttaatttatatgtaaaatcatgaaaattctaaagtgtgtctctgttcctaattctgcgcacccatttttggaatgttcctaattctgcgcactaatgttcctaattctgcgcacatggggaaaactctaaaaagataacatattgtaatgagaacatgattcatagatgaaattcaattgaattcttcattttcaacttttatacggcattacgaccatattgaaactttgcatgtcctcgacattgatactactactactactactttgattattaaccaaagggaattttaatcataatacacaaaaagattttgtagcattatcgaatactactacgtaaagctttttagttattcgcatatgcacattttagtaaaatttactttcatttctaataggcaatataaactttttcgccatgataaggtggcacaatctttgtttgcaaaccttgcctaactccagggtttccactgtttgaaaaaaaaatctatgtaaactcacatcgtatatcgcatttgacgaatgcttgcatgaatacttacaatttcccccgaggttgatagcaaatagttaaaacaagtggctaatccggtcgaactatcagatcaaaaattcaaaaaatcgtgaattagccttcaaagctcataaactaacttgttgagccgtaattacattcaccggattgctagaaacatagagtatcctagttataactatggtgatatttatatgatgtttgtttattaattatatgttcaaaacttagtgttgaaatgtctgcgcagaattaggaccaccatttaataccggttcctaattctgcgcacctaagaagaacaagaacacgaagaaaagaagaagaaaactcaattgttttttaccgattctgattcctcgaagacagcagtacaggatgcgcatggaaaagcagacattctcttcattatttatgtcgcaaaatgcttcagctcatgaagcaactatttagcatttttgctaacggacacagatttcaggcaatttacagtacttgcgacatcattttatttttttacaacataatgatagttgatttgaaaaatttttcttcacaaactttttcattactattgaagcaatattcaaaaaataaatttgaagctaatattgtactagcgtccgtgattttgtggtatattcgagaaagtgcgccgaattagggactgcgcagaattagggccggtcacggtacgtcatttaaaataaaataatttgggaaacttggcgtttgataggccatacttcataccagaaattctaccttttgagagaatttgattgtttgttctagatctagtaaatgttctgttttttttcggtttgatttatcacgtttaattgttgtagtaatttcaattcggcataaactacaatgttgtgttattaaattgcagatcgatgcggtaaatcatccaaacaacgatgcagaggcgctgatcccagagtttttcgaagaattaaactaaatcgatgtgttatgataatttatctgctaattttttgtaagaaatatatggtgaaatcgttccattccataatcttttcaacactggaaatatcccgaaaaaagagcagccaaaaaccgccaacaaaataagtacgtcatcaacatcatcatcagtgtctgtgtgtgaacaatctgcaaatcgcgctctacaattgatatgaagttgaagcatcatcaaaacttttggataaacaaaaaaaaaacgtcgttgtcggcttgttcatactaaatgcgaataacagagcaaataattggtcaaatgttagagacaacattattattacttttggggtaaaattcaataaaatttgcgcgtaagaaggtgaaactaaaaacattcaaatcatcaagcaacaatagcattcatgggaaatgtaagaagctttttttggtagaaattgtgtgaaatttgatggatttgatcgtgtttacttacataaaaaagtaacaaagaaagaaggatagaaaacagaatatatgatgctggaattaagattaaatagaagcataatggtagcgagcggaacattctcacaaagaggaatgaagaaaatacaattaatttaaacaagcgaaaatgtggtgtcatgtctttacaaacgaatattgtccccccttctactgctacaggggggtgatcgatgagggaatcagatacttgtatggtgatcgcaaccagttcagatatccgcctgccatacctacccatctgaagctgaaaaaaaaatcaaacgttcatactcgcggttttggaataaatctcaggtttacctactgtcacctgaaagttttataaaattgcattatggaagatacagtgtatcggatagttgtctttgcaggattttctaccacaggcggtcgaatgtttgtgtttaaaccaactctgctgaaattagagatccagtcttggatccagttgtgagaccaccacgcacgaaatatattccgcgggcatctgcggttaatgagtattcgccgttgatacacaccatgttttactggcgtacagcagctcattgattttacgtttttgttgaacattctgatttagggtgcgttgaattatcttcttgtttcctaaacttctaaaagtagttctcgctttctttatccatgcacctacgtgccgatcttagcaccgccattttgaatacctatccttgcctcaatttaacgacgacttggatggtttcaatcaagacacggcttttcagcactctgcacaaaaatgcctcgtattgtgcttcaatgaggccggtgattttcttagggggtttcacgcctttgtcgtttacatgctcctaaatagttctaaaacttttcaatattttgggatctggtcgtcccaatatggtttttttctactgtctgtagcactgtgccaaaaatccatacataaaagcaacttttgatatgactgtatcttccgaactttccacgaacagataaccgctagaagtatctgttcctaaaggacgaatatcaaaatgtagaatttagtacctatgtattttcctttcgagatatttttcgaaccttttgttgttaggtttagttcagagtaatgttacgtaatagtttatacctcgatttacctacttaatgaaatgaaaataaagcaaccgcgcgagaagtctatagcattaaagagagaaagcaagcagaaaacaaacccagaaacggtcaaatgtagctaaatgagatttgaatacctgatatatgcttgggaataaaccattatatcgtctgcatacactccatacatattataggaataatttgttcaaacaaaaaacgggaaatcgtatagaaatatacctacacaaaacagaaaaaaacactacaaagtaaaaaagaaatcatcttgaagttgttcgatttgagtgagattgggaagtcacctctccgaacattattgtgcgcgcacgcagcatcagacacatctgatcgagagcgccaagaacgagttgtggagcgatcatcgtcctctcgggaggaacagaaggaaaaaaaaactttaaaaaccgtgtaatggaatattaatgaatacactgattcccattcatccagtacatacatacagacagacagacaaacggatagaggagaaaccaacaaaacaatattgtaagaatctggtatttattattgaaaagcaaacttgt
>Locus8v215rpkm4.81_PRE
caagctaataaattgaaagttacagacaaaaccttgctatatgcatcaaaacagagaaaaccaaaattaaaatttgtttgttgacgatgtttactattttcattatttttttcactagttgctcattctgccccaccctactaccaactctttgaagcatatttttaaaacaaaataattatactaatagttgaaaagtgttacaaatacatttcattggcctagggaatatcaagaaaatcgatagatgcccactaagttgtgatttcgatacccaaaaccttattttcggtcacctgattcttataatattttcccagtacatgactacttttcgcattttgattaatttttcaaggtaaatggattttttgactaatgttttgtcatcaactcattggattttagataataaggctacaatcaagcaatttgttttgttaatttgaagatttacagtgaaaatacaaggtgctcattatgccccacctgctcattatgccccgcctacccccactagtgctgatttctcaaccagtctgttcaaaatccttgaagcgtgattttggacagtttatcttttaaatgccaattttcaccatctcattttgtttgattgttttttttttttgtttgattgtagcgctgctttcactatctaccctatcatagtagaatgatgagcacgaggatgttgctgtgttggctctgttggttgttcttttttccagtccaattgggggtccattatgagttgccgttcgccgatgtccaaatatccgggttcatttgagccatgggttcagaagagggtcagtgtcagctgctctcaggggggaaagagcaactgacgaaagtgccggggctgggatcgaacccatgaccatctgcttatgaagcaaacgaaaccaagcttgaaactatcactggaagaaaccctggcagtatccctgtaagaatttctgaacggaatcctatttctgaacgttcttttcgtatacaccgatgcaagctgattcatttcgcattctatttgtttctctcctgattcgcttcggtggcgtcggtggcgatccgttcgtgttgcgttcgttcttagtgcgccgtgctctcactcagtattgggttgttagcgttctttttgctattttgcatcgccggcattcgggtgagcgaatgagttttcccatgcttggctctcggatcatggataagcaatagtttgcttttctaattactaatgtgatagtttctttttcttctgactccttggcctttatttacataaaagtaaatttttaatatctatgaaacagataaatactttactaccaccattttgtaaaatcgccattttattcgaaattttccacatatacatgtaatacttgcggaccaagattggtccacgtcaccgatgattaaaaattgcgctaaaacattttccctaaactgtaacgaatcccttccaatgcctccactctttgatctctgcgtacagttcggcagcagcattgttcgctattgagttgtcgatcacgccaaacaggcgatagtttggtgataggcagtaccttcggatggattccgttagtagcgccttgatttctgcatacatcacggggtcgggccgctggtcgttgaatgtacctatcacccccacaacaagaacaggcgatagtttggtgataggcagtaccttcggatggattccgttagtagtgccttggtttctgcatacatcacggggtcgggccgctggtcgttgaatgtacctatcacccccacaacaatagtgtcatttattccgggaagattcgaaaagccatgctgcgttttccagcctctgccttcgtaagtttttccatcgccacctattaggaaattgtacggaatatgcgttccgttttgattccatgcgtcattctgtagcttctgtaccagttcaatgcatgcggcttgatcgtggcaggtttcgcttctcgtatgcagaattattacgttctgagttgcatatttttccaatggatttagctggaactcctccgtcggttgtttccaccatacgttacgctccactaagtaaaacggatgggatacgggccaaggacgtggtactgtaaattgattactttttaatagtttgtggttcttaacaatcataccaacatattcacttaccttgcatcagcagcaagtaaacggctattataatgcctatcagaaggaataacagcagcgtcaaaatgccaagcagagctgtggtttgtacggtttgaatatggcgggaccggtcgtctacatctggggcaaaacgaaccctcgataccaaaagaggagtgtgctctcctgcttccaagtcgtattccgacaaattgctgccatttcggctgattggatttttcaaacggttcgagctgcttatggcggcggtacgggctgcaacggaacgaatgaagttataacaattactgtagcaacgttctagggcaagttctagttggctgccatgctggaatggttgttcgttggtttgcttctgctctaaatggcgctcgatgctgacaatcaaacgagagtttataaaaattaacatttttgtttaagtgactacgagaaaggttgcatctagaatattggaaaatgctagtctaaataagtaactccaggcatcattattcaacatcacaagcgataagacaaaaagattagaggttagcaaaaacttgtcaatcaatctgatgtgattatctgtgcgataagcatggctcatatgtatgcaac
>Locus8v220rpkm4.40_PRE
tttagtgaaacaaaattgcaagatttaacaaaactatgcggtctgtaatgcgggacaaattgagagtgagacgtcggtttttattttatttgctagttcgaattggctcgcattacagacccatgtgcaaggaaagtatatggaagtggaaacaatttaattcattatactcgttaagttattgttcagtttataagataggtattgaattggtggatgactgattttggctcgttctttgaacgaagttcctcttcatacgcaattttttcatatggaaaggtttgctcgtaggcgaaggtcattttgaacaatttttcttctttctcttgtgccatactgtaaggaacatgtgatctattcaatgtttgtctcattactcccagtattgaagaatcgttttggaaacgagttacctagtataacgataaactgctttcgtttcagttatgaagtactcgcttggctacgaaaggtgggagatttattacaatcaatcaatttaaattttgcctaagaagccttctaaaaattttgccattttgtttaaaacactcgtccaaaagtccctacctattatcgaaatttaaatcctattctcatcagtctcactccattgccaataatttctttcttttctaccatgcttgcgataaaaaatcagcaaaaaatcaatggacattctttgaacattgcacagcagagagagctattgggtaaaagctatcgtggctcaaagttcggtcgaaaaagcataataaaccatccgtagctgtttacagtcttgaaaattcccaactcctagttgattagaggaatcactgcacaagtaatgctcctattgagatttgatgctcactgtaattttggaagattaatggtaccatatgacaaataacttcataacttctcctcagaaacttatttgtgataggtaggggtaggcggggcattatggacacccggggcagaatggacaccctcagtattttgaaatatgcgaacttttttgaacttttaatgaatggagaatatagtccatttgtctaaaacgtagtttcaggaaagaaacattcgaaattaaaattatacttgattttacacgaaaaagttgtgtcctccgttttttgtgcatggaaattataattttcacaccatctaaaataagattcagtgattaatttattgcaggtcgattgaaacctgatatttctagaacacatgcaagtagttttgctgtatctacatgcttaacatgtttatattttcttctttatcatatcaaaaatcaagtttggaaatattttctgctgccggggcaaaatggacactcacctttttgaaagaagcggcaagggaaaaatataacctaaatcacaaaccaaccaaattcttcgctttcagtatattttcggttaaatgttcactatagtagacatagggtgaaacaaattggtcaaaaaacgacagcagtggaaaatagttgttctaggcacagctgtacatgccgacaaaaacgaagctttatccaaaacagcctgaatttaaattaactgaacaaaaatgaactacttcggcgtattattcatccataatagttgttttgtaatgaaatgactttataggtgtaaataatgtacgaaattcgtaaaagtctcatggtgtccatattgccccatgggggtgtccattctgccccgtatgcttgaagacggtcatgaaaaactaacatttttcgtaacattttttgaagtggataaatcatttttcttcgtgagcattcttatgcaatagatgctaaatagactttaaaaggatacatgtatcaaaaaactaaacttttttgacatcttgccaggtaaagttggcaaaaaccttagggtgtccatattgccccgcctacccctaattgttgatttttttacaaaggacttaacatatttgaagacagtatatttagatgttaaaagtacatttgatgaaaatgaaatctaaaaactttacatttatctggactagtataacaatacacgatgatttgattgcaaaaatacagttgtttgttggctaaattatactcttcatctattctgtttaaagcttgtttattccctgctgctaacactttttagtgaatgtatatttaagtaactttcttaagtaaacagatttcatcgcttgtttcctttatttaagtattgttacgcatgatcagacggtagagccatgctcaatgcctggtctattgcaattttccatgcagattattaaaaatggacattgctgttaagtatgttgttgttttgcctgttacaaaactgcaaaaaatgtttatacaccatgttatttaacacgttcctctgcggggcaatacgttttgagcaaatagagaaaatacaaaaaagtttccaaaatgaaatttttaacaaagatataataaaatgtttaaaaccacttgttacgaaaaaacaaaattatgaaaatatcgctcgtttaaaagaggcattcatagagatgcaaatagaactaaaattcagataatcatgttacaaaatgtgactcgaaccagagaatactattttaatacacgattaaaaaactttaatttaggttagaaaataataatacaccgaatgattaattaagctttgccattaatcattttttgcgagtgtccatttgctctaaactcaccttcatcttgatcagaatgtcgaaaataaaaaaagaaaagaaacagaattttatgctaatataaatgggccaattgggtaaattattcgattgaacgcaagcaattttggaactactgaactaaaacaagcaagaatatcaaactacgataacgccaatgaaaatgaaagtatgattaggcaaggactatggtttggacatcgatcttgcaatacgcttcaaactgaaccggactgttcgaaacgatttctgagtacgcagacattagtttggtaaaagtgcaatatgcagtcaaacaagatacaactaaagtattaatgactgctcataacttgcagtttttagttggaaatcagtatcaagcagttataaatacaaatatcattcagagagggaaaatggagctgttctcaaatcacgtaaactcagcggtgggcatcgattgatagtaacaaaattagtcttttaagaaaacagagagtttagtaatttgcagaaatagaatgagaataggcaagtgtacgtggtttacgaactactccattgactgttaagggaaagcctttaggaagaaaaatgcaaactgttggttgaatatatgtatatgattaatgcttagtagaacaaaacgtcacaacatcataagtaaaatatgcagaagtgcaaaaatgtatcttcataggttttttttatgaagaaactatttcggcattctgttctttcgaccgtttgttattgcgactttttgttcctaagctatgtcagttgattaatgttttaaacgtattaaataagtagtacgatgcatcctaaacactgggtacacacaatagttgtttggggagataatagaagttacaatgcagagtgagcatgaaacaatgtctacattcataaaaaaacacatcgcattatttgtcactgtcgctggggccagtgttggtggcactgtgacagcaaacagttttcttaccatgaagcgagtagcagaattttttcgtattactccaatcctccttcagcgacagattgaacatcgagtaatcgggctggccggtaacctccttcacaatgttgaggaattttggtaaaatacctttcagcttgtcgccgctcagcgaggtgtacgtctctagcagaattaaccccttgcaccttggatgtccaggttctttgtaaatatccatttggaaatattggttattcacaaggaagcaacgacgcttcttgtagatggtaaaatgtgcatcgtcacgctgcgtcagcatgttcaagtagtctcggtgtgtaagttgggtcttgacttcgatcgattgaccgtggagatgtggacgacgaatcgtgtggatgtagctaaagtggccattttgaccccgtttccgcagtctggcttgcacccttggacccgctgattgtagatagtgatggacgacgtcaaagtcctggaacgccgggaaggcggagttcgctggtagttctgacaccagaaatttgactttcttcgaagtggtcaacagacgatcgccagtgtcgataccaagcttctggcaaacacactcgatcatcctattgaccttactttcgaaatcactcgaattatcaatcacatcaaagtacgggtgcccaatccaggcagcggccgatttgtagtccaactctcgtgccaaatcgactccctccgatcggcaagcatgatcttcggtggaatagaaagcttctgcaccgttggccgccgacaccatgtggacaatatgattgtaccggttatcacgcagctctaccgagttccagttgttggttctcatcatacggtcccatttctccttggaaacaaatgcgctggcatccataacccctcgatcgcagataatcaggcagtttcgcgtacatgactttccaagctcaaagaaggtgttttccatctgaatcatagtacggagcaagttctcctggaatttgtaggcttcatctgctgtcaggtctgaaaacttgattccaccactgaggagtacagtggccgtttcaggcactcgaaacaccttccatccgaggttttcaaagaaagtgcacaaccgcgcctgaccggtcgtcagaccttcttcccctccgctgatccttccatggtggttttcatgatgaagcactgcgttgaaatcgatggttgtaattttcggactgcttccaggtgatgatgttgatctcccgttcgtttcccggagattctcggtggttttgcagaggaagcgcaacagcagttttccgcactttcctacctcgcttgcacaatcgaaaaacttctcacacaattcgcgaacactacttttgcacactgttggggattgctgttgatttaattatcaaataacttggtatatatacatttttgcagatttatttttaggtatatttttcatgggaaaaacgtgtccaatccatgcgacttttcactgcc
>Locus8v222rpkm4.25_PRE
acaaaatcgtacgagcgccgcgagctatgtagcttctctgaaagcacaacgaaagcatttgcggcgactgcgaataaggggaaaactgcaaatttccaactgccgatcagtcactagttggcagccggcagcttagcacaccatcgtcacgggacgcgccctctaactaggacggacggcttctatctcttgtcccgtttggagccgtgttccatcgtcgactgaccttccagccagccactgcagcctgtagtgtccacaccgttattggttggtgtacgtgacgagcgaggacagggaacacgttgccatcatcatccgcgcagcctgcttcgacggcgacgacgccaggaaagaaggtgagtgctgtttaggggtcacgggtcattacgattcgcgcagcaccgaagccggggagaaccgtccgcttttcggtttgatctcttatcacgttgcggttgcggctagctcgctggaaaaagtgagacaacgtcatccgctgtgttatcagttcgactcgggcagtggtgacgggtgctgcgaagaagtgcattatcagtggtgcggaaagccggcgaagggtgtctcagaatcgaccggtgtgtgaagtgttctgctaatcgctcgcaaatctagcttgcttccgaacgggtggtcaatcatacgagcgcgcgagagcaagagagcgactctcgcgcatacggcgagttgttataaagcacaatagcgccccattctaacggatcagtacgaatcgagaggttgtcccggaatggtttgaaaccgattcctgtcggattgtcgctaaccccatacaccgggagtaacttcccccgcacccgttcagtgtgagtctcgaagacgagaagtgcaatcgtgtgagaggagtgattaccaagaagaagaagaagagtattttgcagatttctaatcttgttgctgaggtgaaaaacggtgaagagttggagcaagtgtgaattatctgcaatcagatttggtagaaaaaatagtgtcttcgagtagacggatcttttggagcagtttcgttccagtttaacctatctactttttggaagaaagcactttatcgaagaagatggcaccgaatgcgtcggttgaagtgaccggtgttctgaacgagaacgacgccgacaccatcgatggaggcctggcgaaagacattgcccccctgaagcgagccgagaaacgcaaaatcaaagtcgtgtggcgaaatgtcatcgcctttggatacctacatctggctgccgtgtacggcctctggctcctgttgacctcggccaagctgtacaccgtcgctttcgcattcctgctatacgtcgtgtccggactgggaatcacggccggtgcccatcggctgtgggcccatcgctcctacaaagccaaactgccgctgaggatcattctgtgcgtgttcaataccatcgcattccaggactgtgccctgcactgggcccgggaccatcgggtgcaccacaagtactcggaaacggacgccgacccgcacaatgccacccgtgggttcttcttctcgcacatcggctggctgctgtgccggaagcacccggaagtcgtcgccaagggccgccagctggacatttccgacctgtttagcgacccggtgctgcggttccagaggaaatactacatgatccttatgcccctactgtgcttcatcctgccaaccatggctccggtctacttctggggagaaacctggaccaacgcatggttcgttgccacgctgttccgctggacgttcatcctgaatgccacctggttggtgaacagcgctgctcacaagtggggacaccgcccctatgaccgcaccatcaacccctcggagaacaagacggtggccacattcgctttcggcgagggctggcacaactaccatcacgtgttcccctgggactacaagacggccgaactgggcaactaccggctgaacttcacgaccgctttcatcgatttcttcgccaagatcggctgggcgtacgatctgaagacggtttcgaacgagatcatcgagaggcgagtgaagcgaacgggagacggatcgcacgcgacctggggctggggcgacaaggatcaggacaaggtcgagatcgagcacgccaacatcctcaaccggaaagacgagtaagacggagggaggaccacgttggaggaagagatggagcgctaacgacgcctaggaccaaggaggacaaccttagtactatggggcgtgaccggcggcgattgatggagcgagcgaggaagaaagcaagagaaagagagaacgcgcgtattttattatcctcttaaatgggaactcacgtgattttttttattgaataagtcaatgtctcccgttcgaaaatggatcccattttttcgaaggacgccggagacctcatggaagaaccagaacaaaaaggagttgagcagtagtttattcgaatgaattgatttttttatgttgaaggctgcaaagaagcccttattgaatattcatgagcaaaaatgaactttaatcaatgtcaaaatcgaagtataaatcaaatcgtatatgtgtatatgtattgaacacatataaaaaacaaaccaactgattcaggtgtgttaggatctaatgcatagaatgaaactatactgttatctgttaagaactaacaataaaagaaaaacgaaaattgcacttaaaatttttaatgacactttccggatctaattcggcgatcatatttggaataatcgttaaaattcgaaatgatttgttcgcgatcaaataccctgcaatcacgtcacaaacagtgcacttttgattgatttggcccttcaggaacagaagcggaaatggtcgatgcttcaactatatagtttttagtacccaagacttactcccccgaccatataatttagctttagcttgtgtgtaatttattgttttagagccaagatgattcaagatgctgtgaaaatagtaacaaatagacgacgctcaggcagtgtcaaacaactggaaacgtggaaaacgagagtctctttatttcttcggggtaacattgcacagttgcagcagcggtgggtgaactgagctatctggatgaatactatgcgttatctcattcatatgaatagaaagaaaagtttaatgttaatgattcagttcaagggatgaatgcttaaatgtactggaatttattgtttactctgattctgattctattttgctatgaaaaaccaaaggttttggaatccatcaactcacaaagaactcgaaaggaaacgcctatcttgaaagcttattattctatcagtttttatgggaataatttccgttcttcgccagtttctcaaaggagcactaaatatgccccacatcatcattgttaattaggggtaggcggggcaatatggacaccctaaggtttttgcctactttacctggcaagatgtcaaaaaagtttagttttttgatacatgtatccttttaaagtctatttagcatctattgcataagaatgctcacgaagaaaaatgatttatccacttcaaaaaatgttacgaaaaatgttagtttttcatgaccgtcttcaagcatacggggcagaatggacacccctatggggcaatatagacaccatgagacttttacgaatttcgtacattatttacacatataaagtcatttcattacaaaacaactattatggatgaataatacgccgaggtagttcatttttgatcagttaatttaaattcaggctgttttggataaagcttcttttttgtcggcatgtacagctgtgcctagaacaactattttccactgctgtcgttgtttgaccaatttgtttcaccctatgtctactatagtgaacatttaaccgaaaatctggagcaacatttgaaaagggcccaagaggtcttgtgtctttttttctaaaacgctccgtaggacataacaacagcccgcccacgcaaatgaacaccgttatccgaaagatcgatgtttgctctatctgataacggtcttagtttttgtgaataagctgaggggggctcagaagcgacgtgtgaagtcattgtttaccaatgcttgtatgcccttttcaaatgttgctccagacttacaatcatcgtttcccttcacttcgtcttccgtccgtcgtcctttctggctcttcctctcttctatctagttatcttcctgcttctgtgctcacaaaatcccgctttctcttttgattgctcatacctcaatcactggttcttttttgtttttgttttgccagacaggggggagggacagtttccaggttccaaaagactgacactaacagttctagttgtagttttagtgggaccaaaagggggaaaccaagacaaaccgaacaatcattactgggaaggaaagttaaatttccggcgcagataattctgcgtatttgcaaaccgtcgcgtcgttttgtctcagtttccaacctacaccgttctctaatcaatcgatcaaacaagtaaaagttcaggtagcatttttccatgtgtgtttttatgtgtacttttattccgaattcaatgaccgcaaatgtttcgcctaatatccattataaaaagaattcaaacaaagctgtttcaagaagtctaacgaccgacacgcctagtgagagtaacaaactatgatcaagaagttgggaactagccaaaatacgcaactcgctctacactgaaacaaattttcgcggggtggtggaatcctaccagctaaaaaagggtgttaaatgttggttttctaactttatgaatccaaattcaagtattcctaaaaaagaaaacttaagtatatgtagagtggcagcaaacagacaaatgcctccggtgagtgtgtcctaaaatgctctaaaattttgttaagtggtgtgaatttcgcctactttgtctgaagctgcgagatagcctactatgatgataaatttatattagaacttttgttttttagtttttggtgacacatttattccgaacaaagagaaaatatagtttatgttaaagtaagaatcatcaagtgaataactgtgcatttatctcatccgattaatcgttaatttttgttatatgttggtttgaatatttttgtttgttgtttgcatattataagtttgttttgtatgagttttaaatgtatgcttaattttacaataaatttaccttgcttttttgctttgcttgaatctgctacctttttcctcaatttcatgttcttccgcttccacttctccctttacgttcgtttcctgcagcagtgctcttggctgatcctcgcgagttccttgaattgttttcagctcctcctctgatggggtagatgatgttgtcggtcgcacgttataaagtgtgaccgtgccttaactgctagacaaaagcaaaaaggagcgaacatccgcggctgaatctgccagggctgtgacgctctttctaactctcgacaggtagatggtttgagtgttgcttcaaatctcactcggtctgctctctgacgcgttgtttatatcaaaatacagttaggtaggatgcgctcggctgtgaaatgtttatccttatatgtagagatgtagatggtttgtgtagattaacagtagattagcgtttgactttcattctcctgcgaaaaactgcaattctgcttcttctctgactctgtttggcggcaatgctagcaactttcaataactttttttccttcaagaggtccactgcgtactccccgctcccacctcacgcgcaaacaaaatagaacattgctgcctttgtttattctctttcatcttagcgaaacccaaaaaaaaaaaacaagggggcgccagctagcgcgagcgattgtctctctcaaaatccagatacgcttgctcacacggctgcgacggaccccccacacaatgcagatggcgctacttcaaagggtggcaccactcgcttcttaaaagtcacgggcaagcaggttgactggcttgatgcggccaccgtcaccctcggagacgaaccgtttgcggcctctcgagggcaaatccttgatgagggcatcgctgagaaacccggcccgctggcagcgctgcacgaaccgatccaggatcgagtacgcgagcggaatgtccagcacgatgtcggtcatgtcctcgtacacccggcggaagccttgctccatctggtccgggctgacgatgcaggtttcgtccagcgatttgaagagggcgcagatggcctcctcggtttgctcgttcagcgcctccagcgtcattacgatggcctcgtaaatcagctcgtggtggaagtgcaccacctcgagttccttgatcgagcggtgcgcttcctcgagatcacgcgacaacaggtactccttcagcaggatggccatctgccgggtcagggtctggacgggtcggagcgcgcctccgacgccccagacgtcgtccagatggccccagccctggtgttgcgacaggagcgaacaggcccggatcagggcttcccgggcctgcgggcacacgtcttcccgctcgatgtcgtaagcgtatttgggtgggacgcaatcgtccgcgacggcacgggcaatgaagttgccgaggatgagcggcgcctccggggtgtccaggatcaggtccggcatgttggccagcaacatgtcgaatccggcgcaaatatctttgctggtgacggtccgcccgtacaggtccgagatgagcaccgaggtcatctcccgctggctctgcttgtgctcgaacgccatctcgacggcaatcttggacagcagcggccgacgttcggccgtcatgaactcgtccagactctcggccacctcgtgggtgtcgccgtgttcgtagtactccaggaagatcggttcgaccttcttctggaactcctcgtcggtcatttccggaacgacctccttcagttcgatgttgtggtggctgttgtacgcgtccaggtcaaagttcggatcgttctggtcgtcctcgtccgcctcctggtagatctcggaaccgggcttgccccagacgcccttgcccccggctcctcccttctttggcagtccacggccgtagccgttgcgcgatcgccggctgttcttccatttcctgtgtggggcaacgaagttgggcgttccggcgactccgagcactccgtccttgctgttcgatcgggacagcttccggacgcgcttcttcagccgctcgtccaggatcggaagcggcttcttcatgaggccctcgcttccgggcgatccgacgacggcgacgccggcccccttgggacttccgaccgggctgagcgagtcctcattgtggtgcccgttggccttctccgggacaccgttcaggagcgcgtggtctccgttcagaggcttctcgatttccatcgtgctttcttccgcgaaaaggctgttctcctgcgggaagattcctccgacacccaactacctcaccacacgacaagcaacgcacttttcaagctattttcggattcttctgctgcttcctccgcgttgagtcggtcgattgcctaattttaccgtagctgctctttttcacttccactctcaacactggatagggattgtttttcttacaataacatcgaatcaatcgcgacgctcgaaacaaaatgtcctccggccttgaaacctcagcaaaggccggctgtcagttattgttcttccagaacttccccagcagccaaatccaccacttcgcacggtaatcacactctctctccttcaactaatcctgccgccgtaatcgctccagaactcttttcttatcctaaacaccggatttgcacaatttgcgcttaatttccacacttttcacccggaaaatgtcactgcttcaaaatttcgggaaacttccactttttccaacgcactcacaaactcctcgttcacaagatcaaccgtccgattcgagaatctccgtccgtctgtttgctggctccgaaaaatactgcgtaatttcactcgctcgcacacgtttttccgaccgc
>Locus8v223rpkm4.21_PRE
atcaaaataaaattcattttggtgaatgaattttttcacctattcattcatttttctgtcactgacaattttcactgagaaataaaactagaccgtaactcccgattatacttccaattacctcaaaacttgtgtatagtagttaattagaatattaataatgttctctatttgtccattaagtcggattgtgcgtcagtgaatagaaattggacattttacgacgtgcgaaaaaatattcgtgacagagaattgaatgaaaaaagagaggcattcagctgacaatgaatgtggccaaacacgaatgaaaaaatgagaatctcaatcttcactttcagccttcgatttttttacacactggttccaactctttctacattgtttcctgagcttcgccagatcagagttccaccaaggggttcctcttgtggtcttcacaggccgcagagggcaagcttctttaaaagcttccatgatgaaggccgttgtagtatcaacgacatcatctaaatcacttggagtgtcaatggatggtgagtatctatgaaatttggccgcaaccaaatcagtaaagagatcccagtttgttgaccggggattcctgaaacgcaaagtttgcgaagtaacatttgaatgttaaaaaaaaatgtagcgatgctcagataaagattcttcgcctgacacatgccaattggttagctcgtgactaattctgctagagcaacgcgttatgtctaacacttcctctctgccagataccatgaaggttgggaggttgcctatgttaagtaatctaagatctgtactacttaagtattccatcaaactgaagcctctctaattgatgtctgagctgccccagattatatggggagcattagcatcactaccaacaattagcggaaggccttttgaagtgcagtatgcaatgacttgcttgaaagcatccgtaggggatggttcatcatgcggtaaataaaccgaacaataaacgtatttcctgttgaggtttccaacagatacattgattgtgatagcacatacatctctagtagttagttcagagatgagtgtagcaatgattgcgttgttgacaagcacacatgctcgaggcatgacacgtgagtttgccatttcatttttactgaaagtagcaaacaccggattcacaaggtttcctagatagaaattccccttacgaatgtaaggttcttggactaacgccacttgggctgtaccattttgcataagtctacaaagattgatcgttgctgttcttttgtgctgaagattgatctgagctatcctaaccgtagccactacccaaactaggcaagattaaactcttaacaatcacagcacaaaaaagaacagcaacaataaagccagatcggtatcgaattgagtgcgccaaaggcgaggatgcacagaatacactgtgtaaaacgcataatgcgaaaccatataggtgaaaatctaaactaattaataacatcttcataatcccgcccttattcagcctcaagtatgagattgaagaaaagcagctgattgtctcggagaaacacaaggtccaccgcgctattgctccggttagcacagtaagggcaaatactgtggagggtgccctggtactccacaggctccgtttgcgattaggtttttataagacccccctaaccattcattcctaggcacggtaagcgtaaagccgcataacaccatgaattaggggtcacctgattagtggattcctaccactggaacaggcggtccgtagtgctattcttagccagttgaactaaccgctaccgacactacacagctatctaggctgatcgggaaataaagttaatattgatgatcaacttcatacgggcccgaaaagccgacaaatacctaaatagttctaatagacacacaagctgcgacggtacag
>Locus8v250rpkm2.67_PRE
ccttgctatatgcatcaaaacagagaaaaccaaaattaaaatttgtttgttgacgatgtttactattttcattatttttttcactagttgctcattctgccccaccctactaccaactctttgaagcatatttttaaaacaaaataattatactaatagttgaaaagtgttacaaatacatttcattggcctagggaatatcaagaaaatcgatagatgcccactaagttgtgatttcgatacccaaaaccttattttcggtcacctgattcttataatattttcccagtacatgactacttttcgcattttgattaatttttcaaggtaaatggattttttgactaatgttttgtcatcaactcattggattttagataataaggctacaatcaagcaatttgttttgttaatttgaagatttacagtgaaaatacaaggtgctcattatgccccacctgctcattatgccccgcctacccccactagtgctgatttctcaaccagtctgttcaaaatccttgaagcgtgattttggacagtttatcttttaaatgccaattttcaccatctcattttgtttgattgttttttttttttgtttgattgtagcgctgctttcactatctaccctatcatagtagaatgatgagcacgaggatgttgctgtgttggctctgttggttgttcttttttccagtccaattgggggtccattatgagttgccgttcgccgatgtccaaatatccgggttcatttgagccatgggttcagaagagggtcagtgtcagctgctctcaggggggaaagagcaactgacgaaagtgccggggctgggatcgaacccatgaccatctgcttatgaagcaaacgaaaccaagcttgaaactatcactggaagaaaccctggcagtatccctgtaagaatttctgaacggaatcctatttctgaacgttcttttcgtatacaccgatgcaagctgattcatttcgcattctatttgtttctctcctgattcgcttcggtggcgtcggtggcgatccgttcgtgttgcgttcgttcttagtgcgccgtgctctcactcagtattgggttgttagcgttctttttgctattttgcatcgccggcattcgggtgagcgaatgagttttcccatgcttggctctcggatcatggataagcaatagtttgcttttctaattactaatgtgatagtttctttttcttctgactccttggcctttatttacataaaagtaaatttttaatatctatgaaacagataaatactttactaccaccattttgtaaaatcgccattttattcgaaattttccacatatacatgtaatacttgcggaccaagattggtccacgtcaccgatgattaaaaattgcgctaaaacattttccctaaactgtaacgaatcccttccaatgcctccactctttgatctctgcgtacagttcggcagcagcattgttcgctattgagttgtcgatcacgccgaacaggcgatagtttggtgataggcagtaccttcggatggattccgttagtagtgccttggtttctgcatacatcacggggtcgggccgctggtcgttgaatgtacctatcacccccacaacaatagtgtcatttattccgggaagattcgaaaaaccatgctgcgttttccagcctctgccttcgtacgtttttccatcgccacctattaggaaattgtacggaatatgcgttccgttttgattccatgcgtcattctgtagcttctgtaccagttcaatgcatgcggcttgatcgtggcaggtttcgcttctcgtatgcagaattattacgttctgagttgcatacttctccaatggatttaactggaactcctccgtcggttgtttccaccatacgttacgctccactaagtaaaacggatgggatacgggccaaggacgtggtactgtaaattgattactttttaatagtttgtggttcttaacaatcataccaacatattcacttaccttgcatcagcagcaagtaaacggctattataatgcctatcagaaggaataacagcagcgtcaaaatgccaagcagagctgtggtttgtacggtttgaatatggcgggaccggtcgtctacatctggggcaaaacgaaccctcgataccaaaagaggagtgtgctctcctgcttccaagtcgtattccgacaaattgctgccatttcggctgattggatttttcaaacggttcgagctgcttatggcggcggtacgggctgcaacggaacgaatgaagttataacaattactgtagcaacgttctagggcaagttctagttggctgccatgctggaatggttgttcgttggtttgcttctgctctaaatggcgctcgatgctgacaatcaaacgagagtttataaaaattaacatttttgtttaagtgaccacgagaaaggtttgcatctag
>Locus8v253rpkm2.56_PRE
aaggattaggctagcagattgcactgggtaataggttaatatctacaaaatatgcataatataccagttttaaggattaggctagcagattgcactgggtaataggttaatatctacaaaatactggcgaagtatattaattttttggtttttatgtaattttgaaaaacacgtccaacccaatcgaccaaaattaatatacttcctaagcttatcaaaagtgataaatataagtaaaaataaaccagaatatcttcgccaactgtactgggaaccgtaccaataaataaatacactaaaccactaataccttgctttactgctctggaagtaccggttaaaagccatgcaggaatgttcgttgttgcttaacctaggggacaatattgggattggatgcatgcatgcagattagcacaaactatgcgcggaggaaggagatgctttggggggaatgtcgtatgtttcttaaaaatgtagatctgttctatcgtatgactaatgcatgctgccaggcttgaagcacgcgcacattgtatctagcctcttctgttttagtgttacgggggtcgtgagaatcgtaaatgttaacgtaatgcgttggctaccactagatgagggtggattactaagttagtctagttgcgttatttgtttaaaattacgatagtggaacatttgttaaggccaattattatgtttgatgatgttatcgcatttttatatgattagattaaatatctgagatgagtaccaattgggtatagattaagaagatagcttttcttagctgatgaggctgcctatggtaatgtatcaacattcattggagcgccaatattgttggaatgcccatatagggacgtaagaaaagcttatccttaatttcaagatcttttttttttagaaaggagcctaattaacagatttgaataaaatgtttttggatgatgactacatggtgcaacactttcttgaatgacgaaactttttttgcctgattgcttttgattttgaacactgattttacaagaccaataataattttaattcaagttttttaagttaaataaattttttggtattttttctccaaattatgtgaaaaaaaatatcaggttgtccgtaaatagcttatgacatattcccggatattttctgaaattcgtgtcttttcagcaacaattttaggattgaaattcttcaattaactgacatccagaaatctatagagtagcacaggtatacttcgatttaatagcacctgtacgttttttaatgatataacttcaaatatccatacagtttaaaactggcagcttgtattatgattacttataatgcaggggttttcagcctttttgacatgcggagcacttgacatcaataaattgttttgtggagtacccatgataacgccaaagcgtacctcaggacatgcttagatttatatatttacgttaatctcatacttcccattctggtttaatttatataaatatctttcgctttgccgatgatcacgataagcggagtatatcaggtgattctctgacggtatgtttttaccgatcccttagcaatgataacatttttggcggatgcaggcaaactgcccattcgccagacttttcttcaaagctttctaacaaacttctttcaagatttcttatgacttcctcaccgagaattgtaatatattcctgttacttttggtagatgacgtgtgaccagctgattgaattccaaaatatgtatctaattccataaaaaggtcattgtaaggctaacacaaatttcgattttctctaatgtccccccccccccctcggaaattttttgtcggaattcgacattttgaggggggacacaaataaattatttaaaaaattaaaaaaaaaatatagtgaaattagagtcgtcgagaaaatttcttgacaaatccgatgagtttaacgattttgcctgggtcattccacgccaagtgaccgaccgcttgcaatcgaccatcacggatttgaaccaaatttggctgaaacatgtgtttagatggaaaaagaaaaaattcaaattttggtgccgattggatcacccctcggcccgtggcagcacccctcgttttggccgatatgaaaattatcctctctttcttttatttctatcattgaaacgattgcacatacacatttccgaccttcggattttttaaaggaaaacgttcagggaatccataaaaaatattatttttttgatacagtgttgccagatatcatatttttcaattttaaaattaaaaatcgatttttctcaaaatacgtatactttgattctaaaaattttgattccatcgtgtttatcacacgtttttcgatcgaaaaagcttaacttcccaaggtaatttgcgtcgttcctgagatatagcgtttttaggaaaaaatattcattttcttcatataaagcatagcttcccaaccttcgtttcgcgaccccccaaccgcttgcaggcacacttcgattgttttacgaaaagcgcagtgatgacagactggggggtcgcgagagccaaggttgggaaccgtggatataaagtatcatataaaatcaggtgcagtttataaattacgtaaaaaaaacattgtccgatgccatataaacacgttttgtgctgatttgaacaatatcgagtattaaaaggattaaaaaaaatgtgacagtgttgccagtttatcttttttattataccatgaaacctaaccttcaagtgtttgtcaatgtacaggttattctgaaaaatcgcaccatgtgtgttgcaagatgtgtgagcaagatgaaaacaatacacatcttctttaacgaccttgttgttgaccttttcacagaaaaaaaatgtgaaaagtagctggagcgtatttcaaataatcgtttaaataaacatcatgtaattgtattttacgcgtaaaattaagcgtaacgtcatgcacatatgtggaatgctaagaatcgtggaaatttatatgcgatttctgaaatttacattaccagtcctatatcttcacgcattacgccaaatgtatctgaaatttacacaactttcttccaatgtcacagccactgcaagcagccgagacggtggacggcagccatgtttagtttgagttggtctccgtgttttcatcgatcgcgttggagtagagataattgaattataaagtggcttataaaaacgattgtgcacattttcggacgaatttcgacgctcatcattagtttatattgctcagcgtgagaaaatgatctgtcattggaaaaaaatgtacgactgctcgcgcaagtgctccaaactgttagctgaaggaaattgccccatcgatccggttccggataatcttggcagtttgttcctgaatcttgaagattcaaaggaaaatattcgtggaaatggtagtgcatcagatagtgcaacgagagcgtgaagtgaacgataattagactttttttttgtttgtgatatttctcgattttcagatcagcagtgtttttttttcaaaatcaacaacggcaaataaaatcatcaagcacaatctcaatattttcttttatttaacatcgatggccctacgcaggtgcggcagtatcagattttgaacttgaatggatgggctttccgctatctcatttccacctcggctggttccactgtttgattgcatcttccctctgaattcggtgaaaaacaaaatcaaaacgcagcgtttgaaatttcagctaaggcgtgtaaatttgcttttcctgaaaatttcaggcgtgtaaatttcaacccgagcataattttccgccaatcatcgcattccccttatgtgcattattgttggcgtaattttacatggatttttttatctgtgttcttaacagacaaacagacgtaacacctagaatatttttcgtgaaaatccatcgcctagttcacactatgtaggtgaaacgtctaacgcttagaaaaatgatgtgcgcacctctggttgtgaaagctacaactataaaggtttaaaaaatcgttggtcgttggatttttttccaatgttacgtctgtttgtctgtattttcttgtttatggtcttatctgacaaaatgacccgataattgacagttattgttagtttgatagttagcaataaaaaaaattggtttattgtaaaagatgaggataaattgttaaaatataaaatgtatctattgtgaaattcatttcaattgtcattttattcatttcaacgatgttgtagatgaaagtgttgccacacatgtcatttttattgtaaacatctaatttacacgaaagctttcgtaaatagataacaccaaataaaaacaaataatttctgttttttatacataacgagcacagttggcaacactgcatgagtatgagcatagatggcaacacaattcataattgctactccatggttaatcgcagcgaacgattgtcgctttagtttgtgtgtttgctggtcagcgacgacagcagccacttcgatcactcaccagcattcttcagcattcgccattcattcattcgcttgcgatcaaaactgtgacgaacggcaacgaatatccatgtcaacactgttcttcacttctctgcccgggacaataaaggacatgatctattattctgcaatccagtaagagtaaacgcaatactaagcatccccgcacctattgtttgcgtttccgctaaatactagcatacttggcaacactgccgtaaaaaccaatcaaaagatatttttacagggatttttataaggagttggaccttcgaatataaaataaaaatactgaagtctgagctaccagttgcgcgtagtatctaatattatctaattccaaaggatgtcatacttcatatttcatcatattccatattttcaggttcagcttctgaaattagctgtgggtcattgaatgtagttatatcgaaatgacattttcagcactgttgcttataaatacactcatcaaatgttttcctgaatatattttacgtcgatgttgccaaatgtactaaacctaaaaaaatacttttggcttgttaattagatttcatactaaagttctagtaaaattaagatgtctacaataaatattacatatttggcagcactttcgttcagataatattaaaatatatggaatttgtttagaatggattatctcaatagatacatttttttagttcaacaggttatgctagtccattacgatagactcataattgatgaactggcaacactttaacatttttttaattctttttacacttgatattgttcaaatcaacacaaaacgtctttatatggcatcgaacaatattttttttgcgaaatttataaattgcacctgattttatatggtactttatatgaaaaaaaaatgaatattttttcntaaaaacgctatatctcaggaacgacgcaaattaccttgaagagttaagctttttcgatcgaaaaacgtctgataaacacgatggaatcaaaatttttaaaattaaaatatacgtattttgagaaaaatctattttttgtttaaaaattgaaaaatatgatatctggcaacaatgtatcaaaaaaaataatattttctctggattccctgaacgatttcctttaaaaaagccgaaggtcgaaaatgtgtaggtgcaatcgtttcaatgataacaataaaagaaagggag
>Locus8v260rpkm2.34_PRE
atcaaggcaatcttggattattttattcgaaatttcatgaaacatttctgtaataaataatcatggcttacgcagttattcaatctgtttggagtgaatcctctaattgattttcatacgtttcccagctatgtggggcaatatgtgccaccatttaaaacatttttgtttttatgaaagaatgaaacatggaaaaatatgattcttctacacctgttcagtgtatactatacaatttggattgttttcgtttcaaaagaattaaaaaaaaaacacaagcagatttcatccttcattttatttcaatatttcatggcgttggttccatccttcaccctctgataatgaacgggcgaagccagaagggagacacagtaagggagcatctacaaatcacgtagcattttttgaccaattttcaatacccccttcaccctcgtagcttggctcgtagcaatttcggggactccccctccactccaccctaaaatgctacaccatttttatggtcggttcctaaaacaaccttccttagacgttgccatcaaggaggataccgttccaggcgatgatcgcaaatatccggtataattgaacgtttcggattgggtgtaatctgtggtggcgcctgtgattggcagtgttcaggctgctctgtggcaaatttttcgttccgatcgccgcttgtaaactccagtaaactcgcacccgtaatgaaccagataatgttaatgttttggcagcaaaattgttaggttaggttacaaaacaaaaccgatggtatgaccatattgccctgtagagactagttttggaaaatttttgttttattgtaatttcagtttcgaataaatgcagatgtgttcacaaaatgctcagtaatagtcactgaatcacatttcaaccatcgtgcaacaataacgataatgtcgcaacctgaatttgttgcgacacacgctaagtccatcttgttttttttccatacattttatatgggacgatatttgtatgggaaaataggaaaaaatgaaaaaatatcaaaaaacccaagatgaaatattttaaaacgcacagattatgaaactagaggtcaaaagctacgattctatggaaaaaacattgaggtacatttgattttcataataattgcctttggacacagcgtgcgacattctacccaatgcgtcgtaggtttgtcccaatttgaacagaataggataaagatcgtgcaccacgagtttagagacttttaagtcttgcattgtgattttcgaactgcaacttcgactcggtaaacactgcaacgctgctgaatcatcaaaaagtttcgattttgggttggtaataattgaatattcacgagttgaaaagtacgcaataaattcagcttccacaacaacaaaaatcgtgaggagcggacctggtgtgatggttagaacacttgagtatcacgctgaggacttgggatcgaatcccactcccgacaaactcacaaaaaaatgtgagttcttccttcgaaagggaagtaaagcgtgggtcccgagatgaactagtctagggcttaaaatctcgttaatacagataaaaaaaaaaacaaaaatcgagatcatgtcattatctgttaccaggtgggatgaagagtaatcgccgcgccttccttgttgattgttttgtgttcttttgtcagacaattcttttcactggtaatagtggaacgtggaagtaatagtggaagtatcaattgtgtagaatatttacctgaacagtagggagttatctattagaaacttattttgaaatttcaaatcttataacatttttgcgttggtagcaaaaaattacactttgaaaaaaaaaatgcatttcaaaattttggtactgtttttacagtgagacatggttgaagcattctagatcctaagatacctagatcctaaagctataacaaaacaaaacttgatcataaaactaaattcagggtgactcatattgccccgtatggtcatattgcgcctactattcatatattgaaaattactgaaattttgggtaactattcaattgattgtacatcgtcaactcacattatactggaaataaaaattcttttcattgtttctaatatttatgcaatgagtgtcaaaaataaattttctatcgtgatttttacataataaatatgaacaaaacgcaaatcgagttttgtaacgagtttcatacaaatttctttgcaatgccaagtaatagtccctgtaatatgatcattcccatctttatcatcgtgcttctcgatggttcaacacccatgctttacatcatgttagacacgaaattataatcaagcaagccgtactataaccgtaacagattttgaagcgcttaccgtggaaatagattgttgatcaaacaattgcgttatgaaagcataattcaactggtctgtatagttaggaaaagtaggtcgttgtaatactaaaatggcaaatataaaattgaagttatagtgccaagttgcaaaaaaatacaatgtttttttcgttatacaaataatttgagtaacataatgtccataatgctgctgaaatcagtaagtgctagtgctgaaaaaaaaatcatctccgctattctttttattatagttattaatgcaacaagttacattttttagcatgagtcgtccaacaaggtttgccgagttggataaatacgaagagtgctgaaatattgagttttgtaacgagttgcattcattttttttatgccattacaaaaaagatctgttgagtgtaattgtagattcacaagcatagggcaatagggtacccacgtgtaaacatcagaccgcacaaaccatcagcacagataaacagatgtatcaccaatgctaactaagctatgttacgcaaaccactcagtagtaggtggcggtagtgagcaaacgtcaaacgagagtaaaaacgatgcgagcgccgtgatcgagtgattagcgaactacaaaatgtttgaacaatagaaatacacaagaacttcaatgtcgctgtagtcatttttaacatttaattattttaataactttaattgttctaattgactattttcaagtgtccaggaggaccttttgttttgggaaacaaatttgatttgacacttctagtactgctactgacgctgtaagggcgtggcaaactagatgttagtcacacgaacagtcgcgacaatagacttctgtggctagttattctaatttttgaagtaaccgttaaaaattgtaacgatgaaaaatgagtagagtgagacgtctgtttgtctgtgccatcaggtttgatcaggtaggctgtgacatagcagactgtaacaagttttcgtgcatccgccgcgttgctaagcaggagtaggtctcatcatgtcttttgtcgattctgctgctgcttttgagtcttatgggcattcccaatcaggattggaattttattgattgggattcgatcggggacgtacagacagcagcagactcgacagggatgcaaagggtactcgtcaatgagctcaatgagcaattacctatattttttgggtttgttcaacattatgcaacatttttacacacatgaaaaagtaggcaattacggcacactgatccgaatcatgatgtggaattgcaaaaataattaatatgcaattccacatcataattttcattttattctagctgtcccggcaaactttgtcttgccaagcagtggtgttttgataactgttaagctcaaaatagcaccgcactctagattggtctgcgtctcagtatcacaatggcctacttttccgaatggttcatgcaactgaactgaaatgagttgcattatgaaaaagagttgctcggcaagccttgctggaaaaatgtacgattcgtgctgaaatagttatttatgtaacgagttgcaaaaagttttttttcagaaagtgtcatacatttatccaacgagacttgtcgtgttggacaaatacaaagagtgctgaaaaatcaaattttgtaacgagtcccatacgatattttatgcaatgatttttttcataatgcaactcatttgagttatgcaatgatatttttcatgatgcaactcatttgagttgcataatatcgaagaccactttatcaagaagacttgcaacactgccaaagatcgggagtcactgttaccagcgccaccacggataaaggtggaactttttatgatagtgtgagtaaatcttcatactcgcaccaatacactcttacacttttatacaaaggtaccaccttaactcaacaggcggcagtgccgttagtatgggaaaacaacagagttgcatgtcttcttgatgaagtagtcttcgataatattcataaagaatgatgattatgataatttagagcgttataataaatttcactttacgtccggattctgactcgacaatgctttaaatgtatgagtcgtgctgaataaaatcaagtttttgcaactcgttacataaataactattttgataacctataacgaatatcttttactaatgagttcaaaaacgttttaattcagcctcttttgtaactctataaaaatggcgtgcattatggcaaaatcaatgagtatattaattgcacaattagcttatggttttcttcatttcatctttattttcttgcaaaaatcgcattggccaaatgaatttattgtcgttaccaattacaattctatacagcaacgattatttcaccaactggctatttttttcattcttagagcacaatattaattttgtcctgcaatgcaagtgagaatattgattgtagatcaaatgtgacagcattctatatgatgagaatctaacaaaaagcttgaattgcactcatcgtaaactattcaccatatacttatagttgttaaccattcgacaaaggaaaaaaacacaacgaaatcctcgtaccgtagaaaacaatggttcgcaataatactactccagtgagctattccttatttatatacatttgctagtaatttatttttcatgataataatcatacttatcaaaaaaacaaaataatggttcgccgcaaccctatgaaatgttctatattcaattcatcgtcaaagttgattgatagtaaagaagaatgatcatgacacaacaactcgtcagctagtcttgcaatgtctatttatatacgaataacgcacaaaaaaagcaaacacgtgaatgatgctgcatcgtgaaacggaagctaacaacaccattcatgccatttctgaaatatattttgcttatatttaaggcatatagggtatggttacagtgtccaacgatttaggagctatccagcaatgctaaaacataataattataatatttcgcattactaaataatacggctaaaatcaaacacaatgtctacactcacacgatttattcaaaggaaattcgcatcataaaaatcagctaacgttaattttaatgatgattaaataataaatcgcatttttggcaaatcatttgcgcctattttgttgctaggaagtcattaatgttactgttttattcgttgagctaataaaagaactgcaattacatacctactaatagtgatgtaccgaatattcggccggccgaatattcgggccgaatatcagccttttttagattttgccgaatattcgtttaaccgaatattaaatgtattattcggccgaatatgccgaataggccgaataatgactaaacataccaacaacacgctgaatcaagaattcaattaattgtaaagtggattttcggggcattttatttgagaaaagttaccttttctgtgatgtaaaaacgtttctgaagatcatggctgtcaaattgtacttccttgtaaacgatcttgccatccataatagtttcatgagattttaacaagaaaatcagccgaaaatatgaccaactattcggccgaatatacggccgaatattcgtttcgccgaataataaaatttgaaatattcggtattcggccgaaggccgaatagtactattcggtacatcactagtcaagttcaaaaattgcgaaatacgtgaaaatggactataatcagcttcccggacaaaaaaattataaagccacaggtcggggtgatgtgcccagtaagttcaagtttgtttttgccaataagaaagttgatgatctggcaaggtatttgcagcagcggccaaaaaacaaaggttttcgtgacaaacaggaccatggattccaaagtgtacaagcaggagtgcctgaaaaagcgtgttcttccgttctgtacagctcacaatggatctgttaagttttggccagatctgacaagtttccactacagcagagaagtgctacagtggtatcaagacaacggggtggattttatcaaaaaagaaatcattccaccaaattgcccttagttccgcccaatcgagaaatattgcgcaatcgttaagcagaagttgaagaagagtggaaaggtggttggaatgcaacacagctgcaaagatggtggaacaaaatggccgctcaggtgaatcaacagactgtccaaaatatgatgagtgctattcggggaaaagatcgaaatttcataaaaatcgaatcggaataaatttaaggctatttttcctagaaagttcaataaatatccttgattttaagtacaaaatattgtttatttcaataacatatttccgagacagatccgttttttgcgtccagatattaaatgactcaagctttatactgctacaaactaatttcacactcgattaaattcaatgcaaacaaaaatttgaagtgaatcaagaattccacataaaattgtcttaagtatcacagaaaaaataacgcttccaattatagtttcgctcgtagtggctgttgctgcttctggccggtcagttccagctgccggacgtggttgaaaactagctctacatactcttccggatgtttctggaaatgtcccacgtgtggcgaacggtcccaacacttgaaggtacacttgacgccattgatctcccagttgtctcgtacgcgtccgttggccaactccgttccgacggggtccgttttcgaacacaagaacagagcgggacatctcagcaagttggtgtggaacatctggctggatcggatgtagtgcgatgtggctggttcgtgaaatgctttcatgtggtatatcatgtattgccgcagcgcattctgcaaagtcggatttcggggaaacagcgcacggggtactccctccgggatctccgtgatatccgctgcactgtcccagatttgacccttgacgcggtccagcacgacctggtagttttgcagatcccgcgcaatgtgcaccaaacactcaccccacaggtaacctccgacggagaaaccgtggaagataaggccattcttgaactcgttgttcttcaagaacttgacgatgtcggctgcaacgagctgactgccctttacaggccagagtagctgccaaggtgtgagctgagttaccacaacgtcgtaaccctgctcggtgtacaacttggcgtacttggccagatgcttctgcttggcattgagccatgcgaagattagaactgttggcttcgagaggttcccaacacgtagtgtctttggatctttttcaatgggattccgatctttggagtacagctggagactgcgggagatttcctgtatcgtgagatcacggctcggagtggccatgtttatatgctgatcagaaacgttcatagcttcgttcagtagagcggcctgggtgtgctgctgcctttgttgcagttcatagtgcttctgcggtcgatagacaacggaactgaaccgtgcgacggaaccaatctgccgatccaaggccgacgacgtcagggaggtagcgcactttctgacattgttcgctaggttcgcatttgcacttttcactgcagctgtggccaccagtcgtatcgagagaaatgccattgcggattaagcacacacttgttctattcttctctgtccgtatcactgcgtaatggcaaatgagctgacctgatgtctaaactaccaccttaaaagcgtatcttgtagtcacaaagtcaccaacactaacggtgatagctgtgtatgtgagcactttacacagattgagtttgtttcggtaatgttcattcattcagccgctaattttctctctgttgacccggtactgtcactagaacaaagtgttctgccacttaagcacgaccgaaattatccgatttttggtttgaaaatttgactacgtaatgaaaagtgggcttagaaacctagggctccgatcacggacgacgaatcgtgtatgcgca
>Locus8v264rpkm2.20_PRE
cttctgaaacaaaatacgacataagtataccgtctgttccaggagggagcaaagcccacttaatcgattgtgcaacatcctcggtacattatgtttgaagcaggattaacgaaaactttctagggggaggctgtttcggctgccgtatatttgctgaatcggtcttcaaattacggccacgacgttacccctgaagaagtcttgaggagaacgaagtggaacctacctcacgtgagggttttcaggtccaaagcgatactgtgataccgcttatgccgtcctcaagtaccgccaactagggacagttcagcgaaataacggaattcgtagtgtgagccctaatacgccgtcatagttaacaccgggcccaagattgatcccggaggtatccccacactagtgttgtagatcctctctccttccccggtgtgatagaggatcaccctgttctggacgtagctctccagtatccggcataggctttccaagacccctactgcccctattcgcataacagtcccatctttgctgggtttccttttcacatgggactgttgtgcgaatgggggcagcctaggcggtggattactctctcaatggcggccaagctaacactgttgaacacgttcttcaagtcaagcgtgtcaactgcgtaggagcagattctcattcgatgctttcggaacactatctcggctatgttggtcactgacctgattgcgtcctttccggaaaccaaactagttatccaagatctcgaagttcggcgatgaccaataaacatgttggtttgtacgccgatgagtcaccagatagcctaggtgttccggcagtagaaccaatctcaatggttactgtcagaatatcatctggccccggtgccttattccgcttgagcgactttgctatttagtgcgatgatgtacctacgatcttctgtagcactgtagtgttggctgcctgccagagattacatatcgaagcacgtccgcttacccgcctcaatctccttgttcagtgccagtttagtcacctgcattcctcactttgctccgctctaccctcatcgatgcgagctctttccagctgtcttctggctcttaggcagaacgtgcgtagtgcaaagacaagtacactagtcagcacaggtcagcacctatttctgggtaggtatcgtcttgcagcgtcgtacgcgtggctgaggatttcgactaggtcgtcgatagacaggtcgttggtggttccccccttgggcaatcgttctacaaatgccggattgtcgaagcgcgagatcagccagccgcaatggctatcgatggccttcggctgtggtcgtcttcctccctgttgaaccctgtaccatatcacctacgttcgcgtcatcctcgttcagtctggccatagattcgagcagagcacaacttcttgtgttggccaggcggctggccattcgaacgcccaggcattgaaggctccaaccgataatcacgggactcaatcagaccagtgcgctggataacgaatctagcatggacgataactggtctttaggccacctgagggaggatgggttgaggttcaggtcgtcgctttcgccttggacgattttccgtcatctgccgggcgtttctttcccttcgcgggttgcgcttcgctggtaggtttcggctacgcagctcgagtcataagacgattcggctttctcacctacggctgcatggtctcatgcgccattgccctcttttgaactcgatttgtaagaagtcacgtatgttgtcaaggcccccctttaaaggccgatatccgataacgaagtagttgatgaagttgtaaccaatgacggttgaccgcagctaccgttggctagaagagagggccactcacagaaggtgatccttcccaacagctaacgagactctgtgtttgacctcatctctagggtcgacacgcttatccttggtattcaaggattcaggaaaacatttgagttagctttacatgcccctgtttattatgatttagcgcacttcctttctctttccctagctatgtaccttcactctacttcacccacttcctcgtagactaatctgactttattcttacttatttggggccctttctcctgatgccaatcctatctttctgtcttcctttttcccgttcgataagacctttgccgcccatccgaatcgggagttcttcagctgtcggagaacgagccttcattggtcttcggtttctgagtagcgaatggtcggatcttcatctgcccaagttttcgccggatgtctacacggatgtctacatctagatttagcgtttacctgtgtcctttaattcatacacatacacaatagaaaaacaatggacacttcaaatcggacttcactagtggcgatcacatgggcaaattaccgtttctttggtcgatggaggtagctgcttttcatggctgcaaaaactttcctaaatttcatttaacaaacaaacgaaaactaccatagaccgcgacaaaatctcacaaacctgctgagggggtactaggaaccgttacaaagtagtcgccaatgatcctagtggttatcttggcaagcagggagtccactcgagagttgacatagccccttgtggggaccaaaagtaagagctggcttacttaagcatcgttcctggtgcccctggtgcctagctgggctaaggtacttctgaaagcattgccaggtggcttgtacagagttgcttctggatctgtgggttttctgaagaggttcagggtttactactgaggcctcgctatacataggtgggctttctctgcttgagttacctggggcttggtcatctaccgggggaagcgccaaagatgataagcccaccctggtgtgccgatataatgttcgcttataggatgatcctaggctcctacctagtaaatcggcggtttctcgtgctacatctacactttttccccccttctccctatgccaacttaccgtgaagattggcgtggttaggaatagtgacattcatacttcttctggtattcttgtttaagattggactaagattaactccctagcctggttcctgaaagcagtcttgagaaaaataccaaaaaaaaagaacctgaatgttatacgaatgaatttgaacaacaaccaccagacaggttttgcctattatccaaactcagtgtttaaagtttacacttctgttcatttttacaagcggcaaatttctgagcagctgatcaatggcagccagtgattgtttttgaaagcttaaggactataacaggtacagagaagtacacatagaaaaaaaaaaaatttggtaaaaccatctccagatatctagatctaaacaaacagtatattcaatgaaaagttggcaatgtaatagaagaaaaacatgaaagcaagcagctaaacatacgatagaacaaacccgacaaaagactgctaagtagttgaacagagtaaaaaagctggaagacaggagaaatgataaataatcatcgcagaaacaggcacaaaaaaaggcaaccgcaagaggggattacacattttttttgtaccgtgtgcgcacctaactttgcgcaggtccaaactttgcgcattcgtgtaaaataacgaaacaaataactaaatgtcaacatatttaccagtttcatcattgcactagcattgtgtaaacataaacattattcgacaaatatttaattgccataaaatctttgtttatgttgaataataaacaaaaaatacacaaaaatgtcaaaatttgcctcgccttaacacggttgccaagaagtaactctactaaaaatcaacattttcctcgataaaactgtgcaacgatgattaattttgcagttaattgacaaaaagggtgatattctagtaatatcaatcacagctcgtaagcattttttcaatttaattagtaaatagtggtgcgcaatgtttggaaccattatttgcactgtgttcctaatttttgcgcacttgcagtaaatgcttgttgaacgtgattacatgacttatgaaccatttaaatattatgtaacaccagtactgataatttcaggcctgcctctccgccatgtagcaaattttgtatataaattagtagaaaattgtatgaaccgtagcactatggcaggcactctccatctgtctacgatgagacgtgatttgtgaacagtccttcatttggattttccggcggtcaatgttagggacgattcaaatatgacgtccaccatttttaagacttttagaaccccctcttcccctgggccaccccgtcacgcttcatagtatacctaatacatagcatatcacactttctcagacaaccccagccccctccccttaaagatggacgtcatatttaaatggccacttattgttcctatccgtaacggtcacttcatttatcaggaagcttttacctttgatctttagccacaggaaacaactcctcatgaagtttggattgttcacacggtaggtgcctagtaggcctagtacgaaccgcagacgaaattaagaactccagaggcctccgttccccctccctcgtaggacaaagtatttcaataaagatcaattaagggcacactacctgatctgaataactttagtttaattggcaaatattaaataatagcatttttgattacttttttgagcaattcatagcatgcgcaaagttaggcacactatgcgcaaagttaggaacaatcgaagattttgtgcgcaaagttaggaacaaggcaatgaaatagtttttctattttaagtattttttggttcatattatgattttttaaatattgcagactcaaagaaggatcattagtctatcgtatgagcatattgttcatgatatattttgcctgtttatattttttaaaacgactagaaatttgatttttcttaactgcgcaaagtttggtacatacacggtattgattttagatagaatcggtcacattagcgcccggctgtgcccggctagctaagacgagacaagagcgttgtcgctcgagattgagttctagtgaatttgaaattccaaaaacagaatcatacaaatactagaaagaaaaaaacgtacgaaaacatttataccttagccaaatttaaattgaatcatgatgaaccacaaacgaagtaaaatgttagaacataacgtgaagagtccataatttatgcattactccttattagaaattaggatgatgtgattgtttgtaattccgcgagagaaataaagacaaacacacacacgcatgatacaaaagaaaaacgacgctgcacacgctcacaaccgagtggtgtgcaaaattaggttttagctagcgacgaggaagattagagaacgattcaaattattcgttcttcggtatgttgatcagtaggacagaaatgctatcaaccaacaaatacaaacattgcactagtgaagaactctcatagttatacactgccggtggacgcataaatgtcccatgtgcaaaaacagacaatcgagaaaatcgcgtccaaagttcgaaaacgtaaattgtctcaactatgaaatataagcgctgaatcgtgttctaacattaaccaattttgaatttgagctctaatttttgttttagagcgattttatagttccatagaatttccaatgaaacgtgacgcttatgcgtccactttttagaatgttacaaatcggccttgcattttttcaacaattttcagaacaaattacctatttttatttccttatatgatagtacaccatgatacatggtcatgggctgcaaaatctcaatattgccaaatatgcacatgggacaattatgcttccaccggcagagtaggtagtagattcaatctattctgcgcttctaatcatctattcagtacaatatcatcttgcttcaagttgtgtgtctaacaattttctgtaattataaacatttacatcttgattcgttctttctctttagtgagaaatataatttagacacggatgtaccgtggagggcccatattctgcgcacctaagactttttcaatttcaatcagctgtaacaaaacccaaatcaaaccgatttggctgaatttttgactgcacatagttattagctttgtaaataagggaaaaatataattcgcatacaaaacaatcaatttatatgtaaaataatgaaaattctacagtgtgtctttgttcctaattctgcgcacccttttttggaatgttccttattctgcgcactaatgttcctaattctgcgcatatgggaaaaactctgaaaagataacttattgtaatgagaacatgattcaaagatgaaattcaattgaattcttcattttcaacttttatacgacattttcattcatttttcattttcattttgcagcatttggtggggcaatgagagcgcaagtcagtccaaagccgatgataaggaggggtaatggctgaatagtctttgctgaccacataaacgccatgggataggaaaagggaattttggtgtgggattagggtgttggtacagacttgacaatatcaatgctattcagatgcaaaataattttaaggctcaatagtgaatcgcatacctttcaaaaccaaaaaacaataatccacaaaataccaagcaagtcatagaaagaaaaagcgcccgattgtttattttgtcaattataacaaacggaaacttctaccctctccgactcgccagtcaccccggaaaaaatgtcccttcagttctggaaaatatattatccccaattaagcctttaatcgaattgtccgcgtggtcttgtagtacccctgctaggtaagaatcagtcattgccatacatattaaatgctagacatgaccccatggatagcatttgcatatgtaaaagctttgctgatgtgactttcctattaggcaattctctcatctcatgtttgtcttcaaaaccttatcaagcttagaaaattgaagttgataaacaatacattacaaggttcgaattcccatagaatgagatcattcattcgcactacaacaccataggagataataccacattggctgattacagtacaaatgtgaaaaatctcccttttccccctatccgcaacccggggacgcgccctgttggatttcgaaagcctcggagaatattacaaaccttcaatggcattcccataaactaacccacattgcccattcaggggtctgactgggcctattaccctccctcagtttgtaatattctcaccaacttggaattatattttcccgacacataaatgacttcgacaaatgttcgatatactatgcagcatcatgatcagtataacaatatcagatgacttgaaggtctgatttttacagaattgtttgccattgattatacattcagctattccaatcattactccaagcacatcgactacatgcctgaaatcaaagcttcctggaagatataatccaagcccagggagaattctggagcttattctatttgcacaaaaaagttaacaattttcgaacattatcggacttttttcgcaatttcaattttttagaaggtgtgcaaaaatttaaaaacatgcgttcagtaatctaggttaaagaattgcgcttaaatgcagtcgagatttttctttgaaaaaataatttgcctatatcatgaggattctggagcttattatgtttgcacaaaaaagttaacaattttcgaacattatcgaacttttttcgcaatttcatttttttagaaggtgtgcaaaaatttaaaaacatgcgttcagtaatctaggttaaaaacccagttaaaagaacatttttagaaaatcataaaagccatttcttttttcaaggattcatacagtatcttcaaaaataaaattacttaaaagttgtgttaaactatttttgaggctattttaaacattttcaactactttacgatacactccttaatactatttttcatgtaaatctcctatgaatgaacagttttcataatttagcgaatgtttcccgatctcaattgaccgattccgcgagagtttggttgtagttcgtttacagctctaataaacagtaccacgttacaggagtgtaagcccctaagctatacctaagtaagcaaatctaaaaaaaaaaaaaaaagcctcgaacatgttgaaggtttcaggatgcgaacgcaagcccacagattcgtttgtgcatgcatatacaggagcaaacagccaaaaccattgccgccagagattaacttgaggacacgatacacaattactataggcaacaacaataacaacaggagattcagatttcattccgattcatcacgttcacgcatcaaccggatgaacccctaagcacaaaggatagttagttcatctttattttcttcagttggttagtgattaattctgtaggagattcacggttatattcaatcgtcgcgatgatttgaaggcagtggaccatccgcacgcactacgtgagcgagtagaagcatacaaaaatttataatttttcaacctatgtgtcattttaatattgtaatatttaaatatatatgcttaaatccttatgtataacagaacaggacgatttgatttgaaaatatatattagattctttatgatgagaatgtttcttcgtttcctttaggtaactgtttattttacaagaaagatagtgtgagaaacgttttcgaagtgagtaagaaatgataagtaaacatgagcagatcatatatattctgttactgaaggaaatattgaaaaaagaaaacaagtaatgtcatacattctaacaagagaaaaaaatattcaattgcatatttccaccgtttggtaccatcgcaacattcatcttaggcgttataagtggaacttgaaatcccatttctgacgagatatttttgtcttcttttgtataaatttttaaaatatttttattttataatacatttgacatttgattaaaaaaaa
>Locus8v275rpkm1.91_PRE
tttagtgaaacaaaattgcaagatttaacaaaactatgcggtctgtaatgcgggacaaattgagagtgagacgtcggtttttattttatttgctagttcgaattggctcgcattacagacccatgtgcaaggaaagtatatggaagtggaaacaatttaattcattatactcgttaagttattgttcagtttataagataggtattgaattggtggatgactgattttggctcgttctttgaacgaagttcctcttcatacgcaattttttcatatggaaaggtttgctcgtaggcgaaggtcattttgaacaatttttcttctttctcttgtgccatactgtaaggaacatgtgatctattcaatgtttgtctcattactcccagtattgaagaatcgttttggaaacgagttacctagtataacgataaactgctttcgtttcagttatgaagtactcgcttggctacgaaaggtgggagatttattacaatcaatcaatttaaattttgcctaagaagccttctaaaaattttgccattttgtttaaaacactcgtccaaaagtccctacctattatcgaaatttaaatcctattctcatcagtctcactccattgccaataatttctttcttttctaccatgcttgcgataaaaaatcagcaaaaaatcaatggacattctttgaacattgcacagcagagagagctattgggtaaaagctatcgtggctcaaagttcggtcgaaaaagcataataaaccatccgtagctgtttacagtcttgaaaattcccaactcctagttgattagaggaatcactgcacaagtaatgctcctattgagatttgatgctcactgtaattttggaagattaatggtaccatatgacaaataacttcataacttctcctcagaaacttatttgtgataggtaggggtaggcggggcattatggacacccggggcagaatggacaccctcagtattttgaaatatgcgaacttttttgaacttttaatgaatggagaatatagtccatttgtctaaaacgtagtttcaggaaagaaacattcgaaattaaaattatacttgattttacacgaaaaagttgtgtcctccgttttttgtgcatggaaattataattttcacaccatctaaaataagattcagtgattaatttattgcaggtcgattgaaacctgatatttctagaacacatgcaagtagttttgctgtatctacatgcttaacatgtttatattttcttctttatcatatcaaaaatcaagtttggaaatattttctgctgccggggcaaaatggacactcacctttttgaaagaagcggcaagggaaaaatataacctaaatcacaaaccaaccaaattcttcgctttcagtatattttcggttaaatgttcactatagtagacatagggtgaaacaaattggtcaaaaaacgacagcagtggaaaatagttgttctaggcacagctgtacatgccgacaaaaacgaagctttatccaaaacagcctgaatttaaattaactgaacaaaaatgaactacttcggcgtattattcatccataatagttgttttgtaatgaaatgactttataggtgtaaataatgtacgaaattcgtaaaagtctcatggtgtccatattgccccatgggggtgtccattctgccccgtatgcttgaagacggtcatgaaaaactaacatttttcgtaacattttttgaagtggataaatcatttttcttcgtgagcattcttatgcaatagatgctaaatagactttaaaaggatacatgtatcaaaaaactaaacttttttgacatcttgccaggtaaagttggcaaaaaccttagggtgtccatattgccccgcctacccctaattgttgatttttttacaaaggacttaacatatttgaagacagtatatttagatgttaaaagtacatttgatgaaaatgaaatctaaaaactttacatttatctggactagtataacaatacacgatgatttgattgcaaaaatacagttgtttgttggctaaattatactcttcatctattctgtttaaagcttgtttattccctgctgctaacactttttagtgaatgtatatttaagtaactttcttaagtaaacagatttcatcgcttgtttcctttatttaagtattgttacgcatgatcagacggtagagccatgctcaatgcctggtctattgcaattttccatgcagattattaaaaatggacattgctgttaagtatgttgttgttttgcctgttacaaaactgcaaaaaatgtttatacaccatgttatttaacacgttcctctgcggggcaatacgttttgagcaaatagagaaaatacaaaaaagtttccaaaatgaaatttttaacaaagatataataaaatgtttaaaaccacttgttacgaaaaaacaaaattatgaaaatatcgctcgtttaaaagaggcattcatagagatgcaaatagaactaaaattcagataatcatgttacaaaatgtgactcgaaccagagaatactattttaatacacgattaaaaaactttaatttaggttagaaaataataatacaccgaatgattaattaagctttgccattaatcattttttgcgagtgtccatttgctctaaactcaccttcatcttgatcagaatgtcgaaaataaaaaaagaaaagaaacagaattttatgctaatataaatgggccaattgggtaaattattcgattgaacgcaagcaattttggaactactgaactaaaacaagcaagaatatcaaactacgataacgccaatgaaaatgaaagtatgattaggcaaggactatggtttggacatcgatcttgcaatacgcttcaaactgaaccggactgttcgaaacgatttctgagtacgcagacattagtttggtaaaagtgcaatatgcagtcaaacaagatacaactaaagtattaatgactgctcataacttgcagtttttagttggaaatcagtatcaagcagttataaatacaaatatcattcagagagggaaaatggagctgttctcaaatcacgtaaactcagcggtgggcatcgattgatagtaacaaaattagtcttttaagaaaacagagagtttagtaatttgcagaaatagaatgagaataggcaagtgtacgtggtttacgaactactccattgactgttaagggaaagcctttaggaagaaaaatgcaaactgttggttgaatatatgtatatgattaatgcttagtagaacaaaacgtcacaacatcataaacaaaatatgcagaagtgcaaaatagtgatgtaccgaatagtactattcggccttcggccgaataccgaatatttcaaattttattattcggcgaaacgaatattcggccgtatattcggccgaatagttggtcagatattcggccgattttcttgttaaaaatctcatgaaattattatggatggcaagatcgtttacaaggaagtacaatttgacagccatgatcttcagaaacgtttttacatcacagaaaaggtaacttttctcaaataaaatgccccgaaaatccactttacaattaattgaattcttgattcagcgtgttgttgctatgtttagtcattattcggcctattcggcatattcggccgaataatacatttaatattcggctaaacgaatattcggcaaaatctaaaataagctgatattcggcccgaatattcggccggccgaatattcggtacatcactaatcaaaacaagctgaccacaaattcaataattatccccgtaaaaagccagatttgttaaaggaaaattgtgaaccgcatgcgcgcgcatgtcctcgaacgagaacaacactaaacgagggaggaggtagatgtagcacagattgtgagccacgcgtgtgtatagcagtttagagtaagagagaggcgcagcgcccagccagtttggaactctgatccgatggtggagatgaatttttcctagcagagaataaaagaagaagtcgaagaaaatcatgaatgcttacctttatatgcagtgaatcaacttgttagaacgaggaaaaaaagagaggcgattagacattgaggagggtacattgtaataattatagtttatggttgaagattaagcgaggaaacgggctgattgtggtaagctttagcagcatatgggaaacgtttagaggaatggatgatctgtagacaaaggaacacgtgaggtgctgtattagggaattcagagaatttatcaaacactagaaaacatgactggtcgaacatatacgcggctttccattttcatatgactgtcaaccaattggcttctttagtggtgttgagataatttcatattcggaatctgcatgccaaactgagccgaaatccaaattttcatgaattttggtgcccgggaacctatttaaaaatcagtttgaagtttgtatgggagagatttgtcgaatcacccctcgacgcattttgtactgggcggagctgtcaagcagttgcccagctgtcaaaaggtgattttgaaaaatctctttgaaattgattttaggtactaaaattaagtcctaaaaatctgaaaaaaatcatagtggttcagaaaaagatgctctttcgtataaaaccaaaaaatcaatacatttatgtaaatttaaaaacccaatttacggtttccgattgaatgtcgagatgaatattcaacaactttattgccatataacttcaaggaccctgaaagaggtttgattctgcctttcataggcggccctattgttcactttcataatttgatcactacgcggcgctagtgttcaaacctttctgtgctccgtttcgggatctatggaagtgtttgcgagtcgcttatctttatttgattatcagacccataaaaaggtgttatttccttagaatcgtaacagacaagataaacgtggccggtaacggaagttttcatgtctgttcaactttggcctttaacccttcagcgcgcgcgctgttgtaaaaagtacaacactaccaaaaaacctcgcttttcgtatacagcgcgagcgcggtgcagtttcggttgcttgatggcgcgcgtcctggaaagttaattggataattgttaattaccaagtacgtagctttcatttaacaatcggaacccgagtgataaagtcgacggctttctatatccaattcctggaagaatacttaattcaaagtattttggaaagtttcatttttgtgagcacttctgagtgttaacttcttatttggtgaactctgattacctctcgatgccctcactgtcgaaaataattaagtacaatgtagaatggtcatccatttctctatcccagtcaagcccgtcattccttaggttctaggattaagatatcggagtcgatcaccaagtgcccgtaaaggttgagcacacgttcgttactattattcgcggaatatgaccctatgtctgttccccaggaatgcaaaacaaagtatgaaacgaagaacgctgctcgatcttcaggaccacgcataagtaaaccagatcgactcccagcatccattttacctatcaattaattcaccttaacatttgagagcagccacagtgaatgtttttgtgacgtccccccatttagcagctgaaaattgggatcacaaaaaaacatgcttattgttgttgttgagcagtccgtttcactaaccaaaccccaacagctacacgagaacaaagtatccggtagctgtttcggggaatttcgttgcactaatacaagaaaaacgtcgatggctaaacaaacaaaatcaacgcaataacggagcttggtcatgctatcaacctattactcttcagatactttgatattataaagaacagaaacgctaactaacggttttcttcataacaagattataaggtagctcagtaagagaaaattcagctaagaatacaacgacgacgacgacaagaagccgaaagaatggtcatcagagtgtaaacgtttgtagaattattgcgctaagcactcacactcacatacacataaatagaacacacacacaaataatgcatggtgttgaaacaagcaaagaaagtacacacacaagtaataaacggttaaagtgtaggttttaagacttatttacacctcaaagcaaagtataagaaaggaggacaactcgggaagacatttttcttgtgttcgcagcagcgagagtgatgcggttccaagtcaaaatacagttcaaaaaaaaaaaaacgttggaaaaatgtccttccgaagtggcccgtgtagaagcataagatgatgtattggatgttagcattttcttttaacaaaaataccaacaaaattgatttcatatacatagtagtagtacaatctggattgatggtgtacctcacgcagagagcaagttacgaaagcatcgttttttccacggtttacaaacgtagatttttgatttagtaaaacaattcgatatttgttgaaacaactatccgatggttgtttcaactaaaagttctgttgtttcaacttcaattattctaagaacagcgacaaaatgttctttaatcatgaactttcgaaaaacaatcgctgcaaaatgttttcttctgcgtgttgacatcatcagttaaattcttttcgttgattagaacaaaatcataaaaacgcagttttttttgttacatttcttgtagtccacattcgggacgaaacaggaacttgaaattgatttttaacccaacatacaaaagaacatgcatccatttagtatcctagggacataatttggtacaagcgcaaactacgcgaatagtgcagaagccgccaccgtgcaagaagaaaatacacaaatgaatattattttgtggacaagaaaaaattaggccgtaaaagatgggttcatacaccagggagagaaacgatgttgacttgagtttcacaaattccggtttgatagcaatttcttctttcaatgctgtttattccgccgaaagagagagagggaggcgtaaaaaacgaaacaactgttcagccaggaaaaagaattaaaaactaccgcaggtagtttcccaaatcccgaaagaacgaaagaaaattcaagagcacattcagaacgtcacgttgaccaactacgacaaacttgaaacgccgatggtacagataagatggaaagaagcgaacgagaatattggaggctcgttggaagcgagtggaacaaaacgaaaattaaaaacacgaagactcgaaactcacaacaaaaaaacaagaacaaacaataacaaaaaacaacaacacaaagaaaaacacaacaacacaaagaaaaacaacgcccagggattaaacattaaaaaaaaacgaaacgaaagaagcaaccaacactcaaaacaaaacctctattatgcaatgacgtagaagaagtgtttaaccataaataagcgaaaaacaaaaagaaacaaacaaaaaacggcaagcgaaataaaatctaacagaaaacaaaaacaacacacgacagttgaaaaaatttaatacgattcaaaccaaatcatcatttgtaagaacttgaacaaaaacaacacacgacagttggaaaaaatttaatacgattcaaaccaaaacgaaagaagcaaccaacac
>Locus8v288rpkm1.78_PRE
cggtggccccggaatcgatccgaaatcggtacgtgagccgagtgttggacggggtcaatcagagcgattcggaaccgctgatcgagtagaacccgacagggaatagtattagagctatgtgtagtgattgagaaagggggaaaaagtttatctatgttcgttataatattttttttaggtttagacaaagttttgcgttaatcgtgtatatgtaggtattctctgttcgcatgtgtttcggaacagtttgcttccagcacaagttcggtgtaggctgaggaatcggttcgtgaacggattttgctagagtataaaatagggcatgcaggtaagagacgttatacaatcgataacatcgtgtcagaaagtattccaagaagtgatggtaggtatgaagaactgcgaagtgtatatttttttatgaatggtgatttttattagtaaaaatattaaacaacacaaagaaaagactatacaacacaaattaagaaagttatgaacatgcatgataccaatgtgtctcgatgttaactaattattaggtatgaaaaagtttcatgctaaacgagtgcatttgaaagacttattccacaggtcagtgagtgtttgcaagtgtgttgagtataaatatggttattcatattctaaactattgtaaaatcaatcgttgaatgtaatgcaaagcatgtttcactgtagaaaaaaaggttggtgaaaacaaaaagcaaacagaaatttcccacttacacatatctcactgaaaagataaaacaactaataaacttagctaaatcaaacagaatatgcctatgatgaaatattgaactgattgccaaattttatcgtttatcagagggggagaaatgttgaacttatctgtaaaatcacttgaaagaagaacaccactcagttctatttaaggtttccatgaaaagctagtaaattcgggctgttcgggctcgtttggaagttagccatcaatgttaacttcttttcctaatcagcctagatagctgtgtagtgtcggtagcggttgttccaattggctaagaataacactacggaccgcctgatccagtggtaagagtccactaaacaggtgacccctaattcatggtgttatgcggctttatgcttaccgtgccaaggaataaatggttaggagggtctaataaaaacctaaccacaaacggagcctgtggagaattagggcgtcctccacagtattacgcccttactgcactaaccggagcaatagtgcagtggaccttgcgtttctccaagataatcagttgcccttcttaagtctcaaatttgaggctaaataagtgcaggattattcaaatgttgtaaattagcttacattactaccttcatggtttcgcttaatgcgttttcgccattggcgtttttcaattgacacccatttggtttgtcgttgatgtttcctttttgtactgtgattgtgaagagtgtaatcctgtctagtttgggtagtggctacggctaggaaacctctgatcaattttcagcgtaaaaagcgtgtgtagcccaagtggctctacttctaaaagttaattttcctagggtaacttctgtataggttaccttgtgaacccagttttgcatctttcattataaatgaattgtcgtgcctcgggcatgctatattttagaataacgtcaacagcatgtttcaacctttctttatggatgccttcaagcatgctcttgttttcagcatcttttcgctgatatttggcagtattgctacgatgtttatatcatctgaagtagctcaaacattaatttgaaatgcttcagttggatgtattacttaggtagtacagttcatggataacttaacatagaattgcacctaacccaactctgcatgagcagaatttgtcatgagttgactgattggcatgtgtcagatgaggagtctccatttgaccttctttgtacttttgagtgttccttcgcaaaatttgcgtatttaggcgatcctgcttaacaaactagggaacctgtactaactggttgcgaccacattttacggataactcgcttccattgctactccaagagagtttcattgtggttttgtacctacaacgccctccattgtggtataccataactattgctttaaaagaagcttgtcctctgcggtctgtgcgaccgtaagaggtattcctgaatggaactctgatatgttcaagttcaaaatatcttcggataaaccattcttttgtatagttacgaatctctagcttccgcttgagaattatagctatataatcgacttagtgggccctaaaaagctctgcttacttcaaatctccaggtgcaaatggggggttgtcctatttttctccaaagggatttgagtatttcaaacatgttttgaactcttgtagtttgctattgggtattttcatggcgtgaaattactctatagatttatcccgaaagggtgcgtgcgttgcataaaggaggaatgagttccagattcatctggttacctcgttttttctgaaatgcttgaaacgcattgtcgattatcacatctgtgatgttcgtctggctgacatgccttttcatgtgaactcacatgcttcccaatttgggatgtccacagtgactcttttacacaaagttgtatacgttttcaagaaagcactcgctcaaacgtagtttttgcttgggtgatttcttgaatattgaggatgctttcgatgacgtgcctttcaatgtcatattgaaagtggcatgacgtcacaagctaccttccaatgagctataggctctctttacgcttatgcgttttacaatgtccttttcagggcactgattaaacccgttgtgatatgggctatgagctctcgttgcgcttatgcgttcattccctcttctagggcaccccttcctatttcatcacctttccctttcctaatcccattccatcccttctcccattccctcaggtaaatgatgaaataggcttatatgtatggcgatggcacaaatgtcccaaatggaggataacgtgcctctggagccggccttctgatacctgatagtaaattccgaaatttgaaatgacttattttgaaagtttggtaaagtcgtgtcgaaggtttgttaaatacaaaaaataaaacttttcctagtatagcattcgaaatttacaggcttttaatggaaactaggcatgaaataggaactgaatgatttttgctgtattgtgtattaccaga
>Locus8v290rpkm1.75_PRE
tttgtatttacataacacaggtttttcaaaaccatcttaacattgattcgaaaaattgaaagcgcgggtgtaaactatcaaaaaccatcgtctgattttgttatcagaaaaatataccagcaatgttgctttttttaaaaatgctcattttcctgaagatcttattgtttgttggtaaaaatatgtcgttctttactgtgatttctgaggtggaatatgatcaatccgaagcacgcgttgtacaccttcgtctcgtgatttttcactggttgacgtttggcatttttgcaaaatgcatgctgtactgtaaacactactagaaaatttgctttggccattattcacaaatagtttctagtgcttggtttatgtcaaatgagtttatcttaaaggaaatagcattatgcttactacaaaacaaaaattaaatatacatctgtataatgctgcgattttagtctgtgtatatgacttcatacagcgcatttagttcaccactgcgcactttgtttgcataagtgcgataacctgaataaaagtacgcgattgcaacaaatcacgttggtgtattgccgtgaatcgcatatcagtcccaactttgctggatttcctatgcaaatgggacagatatgcgattcacggcagtgtattcagcgcactatttcttcaaactacgttgaataagtgctctgaaggtatcaagttgatttggtgcaatcgcgcacttttatttgcgttttcgcacttgtgaaaacatctgtgatagtcctgttgtgaactaaatgcgatatatttatgttggtaattggaccgtcgatctcgtttagataggagatgatgacagtttgatttgatattatgcattgcaagaaaatatatcgcgcaaagttgtacaaaaatgctaatagatatgtgcggtttaattgtttcggtgtcttctgcgcggtgaattccgcacatatttattgcacgtttcgccgtagattatcgcgcaaaaatgttcaaaatcgctcaaagattgtcgacagttggtgtcttctacattaagtgcggaaatcagattgaccacacagaagacaacaaaacaattaaatgcaaccgcgcatatctattaacccttcaacgctcatggtgtctgtagagcaccatcactttttggcgaatccgacctaaaccagttcgcttcaatatgttataaaagcgtttgggaagaagttataagcttattagagtatttgtacactctaattattggttcaatagtgaaactattgataaacaatcaatgactattcataaacatttaaaaacttttttttacgatttcgataaatttaagtgatccctaataacttttgttcgagcacttttcgttcatagcattttttagcatacaaaagtttaaaataagtcgtgggcgggaaggggttaacgtatttgtactactttgcacgatattttttcttgcaatgcataatatattggaccaacagtttttttacttcacacttcttttcaggtcataataccaagtggcgttatgctaaattatattatgccaaacgatattttgccaaatgtggtgaaataataaatagacgagaacgttgctttcatcggttctcgttgtttttctaagatgtcagttacctgaatgcagctttataaacaactgctgactgaataatgataatattattccttattttctttgctacttgttttttttttcgttcctaatggtttcccagcttgaggtcgcataactcattgaaaaacttatctctaggatcacaagagttcagaagtacagcccatcttaggtttatcaagggtacgcaaaagtatataggatgaccaagggtattatcgacaggtttgttttcttcgtcatggggggtttttgtgggccgaattgtttgaaatttgggcatataactcagcttgcctctggagccgacctactgatacctgataccagcttggctgggaaggatttgagcccaactctaagacctaaaggtttcaaaaaaaaagaagagaacaatactgccgaaaatacgaaagttcccctagtaccgtggagggcccatattctgcgcatctaagactttttcaatttcaatcagctgtaacaaattccaaatcgaaccgatttggctgaatttttgactgcacatagttattagctttgtaaatgagggaaaaatataattcttatacaaaacacttaatttatatgtaaaatcatgaaaattctaaagtgtgtctctgttcctaattctgcgcacccatttttggaatgttcctaattctgcgcactaatgttcctaattctgcgcacatggggaaaactctaaaaagataacatattgtaatgagaacatgattcatagatgaaattcaattgaattcttcattttcaacttttatacggcattacgaccatattgaaactttgcatgtcctcgacattgatactactactactactactttgattattaaccaaagggaattttaatcataatacacaaaaagattttgtagcattatcgaatactactacgtaaagctttttagttattcgcatatgcacattttagtaaaatttactttcatttctaataggcaatataaactttttcgccatgataaggtggcacaatctttgtttgcaaaccttgcctaactccagggtttccactgtttgaaaaaaaaatctatgtaaactcacatcgtatatcgcatttgacgaatgcttgcatgaatacttacaatttcccccgaggttgatagcaaatagttaaaacaagtggctaatccggtcgaactatcagatcaaaaattcaaaaaatcgtgaattagccttcaaagctcataaactaacttgttgagccgtaattacattcaccggattgcgccgtaattacattcaccggattgctagaaacatagagtatcctagttataactatggtgatatttatatgatgtttgtttattaattatatgttcaaaacttagtgttgaaatgtctgcgcagaattaggaccaccatttaataccggttcctaattctgcgcacctaagaagaacaagaacacgaagaaaagaagaagaaaactcaattgttttttaccgattctgattcctcgaagacagcagtacaggatgcgcatggaaaagcagacattctcttcattatttatgtcgcaaaatgcttcagctcatgaagcaactntttagcantttngctaacggacacagatttcaggcaatttacagtacttgcgacatcattttatttttttacaacataatgatagttgatttgaaaaatttttcttcacaaactttttcattactattgaag
>Locus8v304rpkm1.59_PRE
cccattcaatcgattctaaagttatgatactccgagccgaagctaaagaatcataactacaagaaaagacatcaggttcatccgaagatgtaatatccacacatccggggaagtgtgtactgaataaacattctaaaacttcctcatcagaggaagtgaaatcaccatttggcaaacgaagttcgttcacttgaaaatccttagattttgcaaggattttgttcaatcgactggcttcactcagactggaaacatttgtacaaaggtttttccagccggatcgttcagcagaccgaagagctttctggtaggccttgcgagccgacctgaaagcctccgatccagccgaacgtcgtctgttccaactctttctacattgtttcctgagcttcgccagatcggagttccaccaaggggttcctcttgtggtcttcacagaccgcagagggcaggcttcttcaaaagcttccatgatgaaggccgttgtagtatcaacggcatcatctaaatcacttggagtgtcaattgatggtgagtatccatgaaatttggctgcaaccaaatcggtaaagagatcccagttggttgaccggggattcctgaaacgcaaagtttgcgaagtaacattcacatgttcaaacaagatgtaacgatggtcagataaagattcttcatctgacacatgccaattggtcagctcatgactaattctgctagagcaaagcgttatgtctaacacttcctctctaccagataccatgaaggttgggcggttgaatccaagatctgtactactcaagtattccatcaaactggagcctctcaaattgatgtctgagctgccccagattatatggtgagcattagcatcactaccaacaattagcggaaggccttttgaagtgcagtatgcaatgacttgcttgaaagcatccgtaggggatggttcatcatgcggtaaataaaccgaacaatagacgtatttcctgttgaggtttccaacagatacatctattgtgatagcacatacatctctagtagttagttcagagatgagtgtggcaacgattgcgttgttgacaaacacacatgctcgaggcatgacacgcgagtttgccatttcatgtttactgaaactagcatacaccaggtttacaaggtttcctagatagatattccccttacggaagtaaggttcttggaccaaggccacttgggctcattttgaataagtctgcaaagattgattgttgctgttcttttatgctgaagattgatctgagctatcctaaccttagccactacccaaactaggcaagattaaactcttcgcaacaacagcacaacaaagaacagcaacaacaaaaccagatcggtatcgattggaaaacgccaaaggcgaggatacacggaatacactgtgtaaatcgcataatgcgaaaccatataggtgaaaatttaaactaattaacaacattttcataatcccgcccttatttagcctcaagtgagactaaagaagggcagctgattgtctcggagaaacacaaggtccactgcaccattgctccggttagcgcagtaagggctacatactgtggagggcgccctggtactccacatgctccgttagcggttaggtttttattagacccccctagccattcattcctaggcacggtaagcataaagccgcatcacaccatgaattaggggtcacctgttggtggattcttaccaccggaacaggcggtccgtagtgttattcttagccaattgagacaatcgctaccgacactacacagctatctaggctgatcgagaaaataagttaatattgatgataaacttcatacgggccgaacagccgttagttactcttcctttttcggggcccctttctcctgctgccaataatcctctctcataatgaatttgaacaacaaccaccagataggttttgtctattatccaaactcagtctttacagtttagtttacacttctgttcacttttttacaaacggcaaatttctgagcagctgatcaatggcagccagtgattgtttttgtaagcttaaggactataacaggtaccgccgtgcggggtgtcattaggccaaagcggggtgacattgggccactattccgcacgtttagaatacgaagagaatgcatattgtgtgcttagctactagaatacataattctaagatactttgcatccaccgttggattctttgacttatattgaatccgtgggatcgatggaccaatgttaccctctaggcccaatgtcacccctaacgacggtacagagaagtacacataaaaaaaattggtaaaaacatctctagatatctagatctaaacaaacagtatattcaatgaaaagttggcaacgtaatagaagaaaaacatgaaagtaagcagctaaacatacgatagaacaaacccgacaaaagactgctaagtagttgaacagagtaaaaaagctggaagacaggagaaatgataaataatcatcgcagaaacaggcacaaaaaaaggcaaccgcaagaggggattacacattttttttgtaccgtgtgcgcacctaactttgcgcaggtccaaactttgcgcattcgtgtaaaataacgaaacaaataactaaatgtcaacatatttaccagtttcatcattgcactagcattgtgtaaacataaacattattcgacaaatatttaattgccataaaatctttgtttatgttgaataataaacaaaaaatacacaaaaatgtcaaaatttgcctcgccttaacacggttgccaagaagtaactctactaaaaatcaacattttcctcgataaaactgtgcaacgatgattaattttgcagttaattgacaaaaagggtgatattctagtaatatcaatcacagctcgtaagcattttttcaatttaattagtaaatagtggtgcgcaatgtttggaaccattatttgcactgtgttcctaatttttgcgcacttgcagtaaatgcttgttgaacgtgattacatgacttatgaaccatttaaatattatgtaacaccagtactgataatttcaggcctgcctctccgccatgtagcaaattttgtatataaattagtagaaaattgtatgaaccgtagcactatggcaggcactctccatctgtctacgatgagacgtgatttgtgaacagtccttcatttggattttccggcggtcaatgttagggacgattcaaatatgacgtccaccatttttaagacttttagaaccccctcttcccctgggccaccccgtcacgcttcatagtatacctaatacatagcatatcacactttctcagacaaccccagccccctccccttaaagatggacgtcatatttaaatggccacttattgttcctatccgtaacggtcacttcatttatcaggaagcttttacctttgatctttagccacaggaaacaacncctcatgaagtttggattgttcacacggtaggtgcctagtaggcctagtacgaaccgcagacgaaattaagaactccagaggcctccgttccccctccctcgtaggacaaagtatttcaataaagatcaattaagggcacactacctgatctgaataactttagtttaattggcaaatattaaataatagcatttttgattacttttttgagcaattcatagcatgcgcaaagttaggcacactatgcgcaaagttaggaacaatcgaagattttgtgcgcaaagttaggaacaaggcaatgaaatagtttttctattttaagtattttttggttcatattatgattttttaaatattgcagactcaaagaaggatcattagtctatcgtatgagcatattgttcatgatatattttgcctgtttatattttttaaaacgactagaaatttgatttttcttaactgcgcaaagtttggtacatacacggtattgattttagatagaatcggtcacattagcgcccggctgtgcccggctagctaagacgagacaagagcgttgtcgctcgagattgagttctagtgaatttgaaattccaaaaacagaatcatacaaatactagaaagaaaaaaacgtacgaaaacatttataccttagccaaatttaaattgaatcatgatgaaccacaaacgaagtaaaatgttagaacataacgtgaagagtccataatttatgcattactccttattagaaattaggatgatgtgattgtttgtaattccgcgagagaaataaagacaaacacacacacgcatgatacaaaagaaaaacgacgctgcacacgctcacaaccgagtggtgtgcaaaattaggttttagctagcgacgaggaagattagagaacgattcaaattattcgttcttcggtatgttgatcagtaggacagaaatgctatcaaccaacaaatacaaacattgcactagtgaagaactctcatagttatacactgccggtggacgcataaatgtcccatgtgcaaaaacagacaatcgagaaaatcgcgtccaaagttcgaaaacgtaaattgtctcaactatgaaatataagcgctgaatcgtgttctaacattaaccaattttgaatttgagctctaatttttgttttagagcgattttatagttccatagaatttccaatgaaacgtgacgcttatgcgtccactttttagaatgttacaaatcggccttgcattttttcaacaattttcagaacaaattacctatttttatttccttatatgatagtacaccatgatacatggtcatgggctgcaaaatctcaatattgccaaatatgcacatgggacaattatgcttccaccggcagagtaggtagtagattcaatctattctgcgcttctaatcatctattcagtacaatatcatcttgcttcaagttgtgtgtctaacaattttctgtaattataaacatttacatcttgattcgttctttctctttagtgagaaatataatgtagacacggatgtatatttttttttctttctttaagcgtataatccaatggtaagtttctttttctttcagtacagagttttgcgtaaatcaagcgcgcgcagttgggcacggttgtggtagaaattgaggcatgtatatatcggaataagaatacttttatggtacaatgaagccttccaagtagaataatttggaagaacagttgatttctattgaaataatctagttttttttttctgatcaataagtttattgacataggctagaggactgatgaatttattgttgaggtgaagtcgattattcataggccagacaaagtggttcacccaacatgaatgagaaaagaaaaagttggttgtacattgaaattttacttttcctcaccgataagctcagctacattcatccagtacttctagcatatgtagcacctagtgttttcgaacaaaaagtttattctcattcatttgaggcaaaccacttcttctagtccaatccaaaatagaccagaggaactagataaaatttaatgaggattaacgtgtcgatgaaaaaaagtagatttttcatcacttgaagtagttcacctaacatgaatgaggatgaaacaatccgtcaaaaaagtagattttccatataaaatctacattttcctcaacaatagattcatcaacatccattcagttattcagcctatgtaaatcatactttttcaatagacgagtgcaccaatgaactgaattcatcgcggtccgagaattttgacactagagcggggccattcccaatcagaattgttcaattctgattggaaatcgaaacctctgatgatagacgagtgcactgatgaactgaattcatcgcggtccgagaattttgacactagggcagggccacttccaatcagaagtgtacgattttcaatcagaattgagcaattctgattgggaatggccccgctctagggtaaacattctcggaccgtgatgaattcagttcaacggtggataagtccataagcggtccctctctagtgtcaaaattctcgaaacacgatgaattaggttcatcagcgaataagtccataggctagaggaactggatgaatgtggataaattaaacgaagagaaaaagtagatcttcatat
>Locus8v325rpkm1.41_PRE
aaggattaggctagcagattgcactgggtaataggttaatatctacaaaatatgcataatataccagttttaaggattaggctagcagattgcactgggtaataggttaatatctacaaaatactggcgaagtatattaattttttggtttttatgtaattttgaaaaacacgtccaacccaatcgaccaaaattaatatacttcctaagcttatcaaaagtgataaatataagtaaaaataaaccagaatatcttcgccaactgtactgggaaccgtaccaataaataaatacactaaaccactaataccttgctttactgctctggaagtaccggttaaaagccatgcaggaatgttcgttgttgcttaacctaggggacaatattgggattggatgcatgcatgcagattagcacaaactatgcgcggaggaaggagatgctttggggggaatgtcgtatgtttcttaaaaatgtagatctgttctatcgtatgactaatgcatgctgccaggcttgaagcacgcgcacattgtatctagcctcttctgttttagtgttacgggggtcgtgagaatcgtaaatgttaacgtaatgcgttggctaccactagatgagggtggattactaagttagtctagttgcgttatttgtttaaaattacgatagtggaacatttgttaaggccaattattatgtttgatgatgttatcgcatttttatatgattagattaaatatctgagatgagtaccaattgggtatagattaagaagatagcttttcttagctgatgaggctgcctatggtaatgtatcaacattcattggagcgccaatattgttggaatgcccatatagggacgtaagaaaagcttatccttaatttcaagatcttttttttttagaaaggagcctaattaacagatttgaataaaatgtttttggatgatgactacatggtgcaacactttcttgaatgacgaaactttttttgcctgattgcttttgattttgaacactgattttacaagaccaataataattttaattcaagttttttaagttaaataaattttttggtattttttctccaaattatgtgaaaaaaaatatcaggttgtccgtaaatagcttatgacatattcccggatattttctgaaattcgtgtcttttcagcaacaattttaggattgaaattcttcaattaactgacatccagaaatctatagagtagcacaggtatacttcgatttaatagcacctgtacgttttttaatgatataacttcaaatatccatacagtttaaaactggcagcttgtattatgattacttataatgcaggggttttcagcctttttgacatgcggagcacttgacatcaataaattgttttgtggagtacccatgataacgccaaagcgtacctcaggacatgcttagatttatatatttacgttaatctcatacttcccattctggtttaatttatataaatatctttcgctttgccgatgatcacgataagcggagtatatcaggtgattctctgacggtatgtttttaccgatcccttagcaatgataacatttttggcggatgcaggcaaactgcccattcgccagacttttcttcaaagctttctaacaaacttctttcaagatttcttatgacttcctcaccgagaattgtaataatattacaatttaatatattcctgctacttttggtagatggcgtttgctcagccgattgaattccaaaatatgtggcaaattccataaaaggtcattgtaatgctacggcagattaatgacaagatgtgtgataaattatttccagtgctgtcatggtaaaatcagagctagttggttaaggttccccgatttcagtgcctctcttcactccttcatcccatagatgaattcctggaggaatctctgaagaaaccacttgagcaatttttgaaggaactgttggaacaacttctgaaagaatccatggatcttcgtttgaagaaatcttggccgaaatttctgcagtaattctagggatattgaagaagactcttaagatatttccagaagtaacgctgaagaaatttcagtacaacaaaatctgaaaaaacataaattgctgaaagagtttctgaaaaaaaaaaacaggaatatgttaaaaatacatagatagattttctgaagaaattctaggaggaatacctgagcaaacacctggaaatccctggtggaatacgtaatataaagaaattctaactaaatacttaaaggaataccagcggagtttcagatgaaatctctgtgtgaatttctgcatgaatctctttcagcctttccgaaaaaatcattttaagtatttctgaaagaatctgtagaaaatttttcgagggaatccttggaggattttctaagactaacttaggaaaccattgcacaatggtccacgaaccagatttacgaggaaagatgcatgcagcgccttcaaatgattttttaggtagatatggtcttctacaaagttgttccttaaaataaggccctcttttcaatacacatgaaaattagggtggtccatattttcaaagcaattgggaattaaacttttttatttgccagaataactatatacattcttgggagtagttgtagatccatcaattttgagcaagtttgccgaagacactttttatgtagctttaaaattgaccaatctagatgtatttttctgaataagcttagggtggttcaataaaaaccggttttctggcgtaaactttttcattttcggttttcccaagtaacattttaagttttgttcgactctacaagagatcttcatgaccaattttataaaactcgcaataaaactgatttatacatcaaaacctcttaataacctctttaagagcatcttccggctaaatggaccactctcgaagaggttttgcaaaccgcattcagagtagcaataaaaccgttttaaaacctagtagaaaaattttcgattctcgattgttgttgttttttttttcaacaaaaactatgacagctcaagatgcagagaagcttcttcgatggcacgtaaaatttaggacgatacatcattcgtaagtagaagcgatcttttcaaagtaatattttagttgttattgtgttggtaggcttatgcgcattcaattttaccgtgaatattggggttgcagaatcataaaattaatgcgcttcaaaaatagtgaatattatcatcttggaatgaaataaatcaatttgtttatttagtaaaactatctcgaatcacaggaaaactcagcagagagagtttatttatgtgagcactgagcatgttatggaaatggtgacaaactatcaattcattgctaatttgagcaaaattaactattttccattcacgttagctaattcttcaatatggcgacaaccataatcagcgaaaataaaacgaaagcaagcttacttttatgatgaccgcaataaacctagaaatgtggtagttctgcttttccatcaacagatgtcgttactaatcgaatggatcgccatctgttgagagttttaacagttttattgtggtaataatgattaccagaaggtttacaaatcggaaaattttgtttactcttaaaatctgtctttatggatatcttcaagtatactataaaacattttatcaatggttttcataaaagcagtcataaaactgcgagttttaattattgctgtaataaaaccctaataaaaatcaaactaatcaacaaagaaattgttacttgggtttcatcaaagtcgcccaagaaacacttgtagagcatttgaagacgcgtcgtttcgtgcgctgagatggttctaaaaaatcatagttttttgaaaaagtgttttgacgggttggggcaaacataaaaaatatcttttgcccgcattcaaaagaagagatgttgttataaaacatatcaaaaaatttgaggggtgttatttttgtaactcaagtagaaaatacttgaaaagtgcctattatttctagaaaatcatcaatatcttttgaacggaatgacatagcaacattctcagcgcacgaaaatgtgcgttttttaaagctctaaaactggttcttagacaactttgatgagaaatttgaaacaaaggagataaagggtttaaactgttttgaccaaatttggagcattttctcaaatcgtttattgctttatcttttttgtttcaaatttctcgtcaaagtcgcctaagaaccatttttagagctttaaaaaacgcgctgagaacgtgtgctgagaatgttgctacgtcattccgttcaaaagatattgatgattttctagaaaaaataggcacttttcaagtatttttcacttgagttacaaacataacacccctcaaattttttggtatgttttataacaacatttcttcttttaaatgcgagcaaaagatattttttatgtttgccccaacctgtcataacaccttttaaaaaaactatgatttttaaaggaaaatgcctataacttttgaaccagttattcttgaaaataaaaaagtttggttaccaatttctttgaaaatatggaccactctaattttcatgcacattttaaagagggccttattattagggacaactttgtagaagaccatatttgcctcattcgaaggcgttgaaagcatctttcctcgtaaatctggctcgtggaccaccgtgcattggagcaatttctgaaggagaaacgtttggaagaaataactaaagaaatataaagaaatcttaggaatttcctttataatctcttggaaaaatatctttagaaagcttctgaaaaaaaaatgtaggagttcagaatttctgattcttaatgtatccgtgaatcattaaaaaaaatataaagattgaaaatcggttgtaaaaatctcaatattttgtgactcatattagaaggtttattttttcatgtaatttgaatcttcaatttcaattctcaacaaattttgaaattttgaaaaacagtccacgcggggtcaaaaccgtatgtacataaaatattttttttagaaagtagtatcacatacaacggttgaagtaaatacacccataataaatcgttctcggttcagagaataacatttatgaacaagtaatttaagtaagtaaatgtaatatttacgaaatctcaagttttaagaaacactgtttcgggcagaggctttcatggtggctccacagaggaaataactttttttaaataataacagaatggttctgcttggatttaggtttctttttcagaatttatcgtggattttctcccaatatttttcccggtgttccatgaagtatctttgagaaatttgagaaattccacggagtacggagtatatttgaaaaattttctggaagaatctctatgaaaaaaactttgaagaaattcgtagatgaatttctggaacaacctatgtgaaatgttatgaaagaaatgctttaggtattctctaaaggaatccatacaacatttttggaagctatccgtactaggctttcttgaggaattcttgaagaaatttctgaagaacattctaactcgttatacgttacctagaggatttttcaaaagaaatttttcatttgaaattttcttgatgattttttcaagtaaactacgaggcttctataagagtccctgaaagattttcttcaagaatccctgggagattttttcaggaactcgaggaagacattttaaatgaatcttaggatggaattcaccaagggttcatgaaagaagtatcgaaaaatctgtggacttttttttgaagcaatccttggagaaatttgcaaaaaaaaagaaaatctctggaagaaaatgtggatatatttctgaggaaacaactaatcgaataataaaagccatgggagattttccttaagatctctcaaacaatagtggtcagggcagcttcaataggaatctctgcagaaaattctcgaatggatctcacaattttttaaaaagattcactggaggaacttttaaagaaatccctggaagaatttcagacagaaatttagcaaaccccggggaaggttttggaatatatccttggaagatcatttgcttaaagaaatttccgaaggatttctcgggaaaaatcgaaaagtcccgaaaaaatagggtaaatctttgaagaaacagggtaaattcctgaataaatctttggaggaatttctgctgaaactcattcacaactctcttacacaactctttatgaaacttctggaggaatccattagggaatatctggagaaaaaggaagttactgtgcaaatttctggtgaaatccttggaataatttccaacgtaaccccagtacaaatttttgaaggaactattctgaaaaactctggataagtttatataataatacttcgaaagtattattaaaggaaactttgaagaaatttctgaaaaaatgtcaagaaatttctgttcgaatctctgaaagattttttaaaaaaatccatggacgaatttcggagaaaattcatggatgattttttgaaaaaaatggaagaaattcagaagtaaatcatgcaagatgctttgaaagaattacttgtggaatttatagaataggaggagactccattttctcagagattatttctaaggcatcccttactgaactttttctttttttttgatatttatgcaaattacgttgtgtatttccattgctcaaaatacatattcgtcacgaaaacataagtgccaaacactagtcgccctgtgttttgcaaacagcaaggtggaagtagtaggcaaacgttatataggaactgaaacgatgtgagcgccgcgagcgagcgatttgcgaactaaagcttatttgaagtcattgttaaaaaattggaacaatgggtatagtgactggattgagatatctgtttgtctatgatttttagtcaattgtttgcccatgttcattgcatgaatgttcaaaatttcacatcatttggtacattgaatctgaaaatattacagttaattattcatttttatcagaattgctccaacttcatgtagaataatccaatcatgccgaaattagaaccaatgatagacaacgaattaatcaactaggcaaaaatttgaaatttttttaagcgctcagcgaaacgggttagcaagttgacatttttttttgaacagtgaatagtgaattttacctgtcccgatcagatcctctattaggatatgtcagtgatttcgaatcacatataaagcactttaaggaattttcaagagcacaaactgaagaactcgaatctcgattagcgctgaaaagtttatcggttggtcaccaccagctggtaaccaatcgattaactttttaatgcaaaccgacattcagttcttcatatttgggcttttcaaaattcgaggtgtggcatcgtcgttattgctaaataaatcgctgcacggaatattgtttgaaccactgtacccgagcaaaggcggataacaaaatgataacaagttttgttacctgattatcattcgtttgataattaagtttgttatcatttaagttgaattaagagccaacataacaaaaattagaactcgaatactaaaatgataagaaggtaggttatcattgagttcaagttgataactaattgtgttatacaatattttgttatcaacatgaaaaaatacagctgattgataattggtttttttttatcaattagttattatttagaataattttatcggccaaaatagtaaaaatctgctttatcgacatcgtcagaaattgaaaaaaaaatcttatattttcaacccatgttttcaactattgcgctcagcgggtctcgagccctgatcgagtgattgccggttgcagccgatagcccctataccaacgggacgcagtgagagggagagtctttgtaggctacgttttcgtactacagtcgcatggaaggtaaaaacggaatctatttttagattcgaggttcatcagactataagttttggaaaagcttcgaaatttgcgttagaaactgataacatgttttgttattatttagtatttttgtgttatcgccatagaccaaaataatcgataactaaatttgttatcattaggttgacttcatcaggttatcatgaattggaaaagatgataacaaaaataacaacatgataacaccgataacacagtttattatcaaagtgatatcattttgttatccgcctttacttcgggtatgaatttcatcaggggcgtccaaaacttttgtctcgcagtacacattttggtttccgagataaccaaaacccgtaaggaatcacctctgaaacttccttgcagtgtttggaattaaatcgtgagttactgagtggtctatactcagcttgtgttactttcgatgaatgtaacaaaaagtgaacgcttctcaaaatgctattcattctcttgcctggatcgatacgagatcgcaatcaaaagagaagatactcagcaacgctaatgaaaacgaagcattcggaagaaatatttattgttagtatatcatcattactctcgatatttttgcaacacaacctgcaacatcataaattcttcattacaccaacaaatctagtcatgaaaatgtttgacacttctgagatcattttgacagaccacacacttgcaggaaaaagacggatcatactttatcgatcttgttgccgtccttttcatgctcatgttacatctgtcaaaaatacctgagaattgtcagttattttgaggttagtttcgttggtgtaataaagaatacaaataaattaaatggtacgttaagtttttagagcagaaatgcggtaaataatgataaaaatttcgtatattcacagttgttctaaaacaaacgatggaagagcatcagaaagtgttacacatagtgatgcccacttatcgccgcagcttgtgtatattggagtatcttttttgtattccttccatttaaatccatctgcaacaagctctccgagagcatcccaaacctccgaaaccactttaaaattcctctaaaattccacaccccacctcccttaagttcccgaattttaaaaagcttagaaacccctttgaaatatccctgaaacctccttgaatgcaatattaaacctccggaagtcacttcctaaccccctgaaaatcacctgataccacctaaatctcctgaaacatctttaaactttgttgaaagcataccctatctcacattttcacttatttgaacgaatctcttccgaaaataaaaaaagagatccgttatttgagtttaatattatacaattaataggtcaaattctatctagaaatgaaaaaaaaaaacaaattacgattttttttaagtccataagtttggagtttactttcaagcatcatgctgttggaatcagattctaacagattataaggaaactatttaaagtatgcttcatataatagaaaaacgtctgatcaatttgaccccgttgtacggtaccttggttataaatcgagagcatattaaaatcgttcataacactaatagatgttttatattgactccgcctattgcgcttttttcgttgcaattaagttgttaataaaacgattggtttaaatggcataattttgaatgaaaatcatagaggttacgcacaaacaaaggcatatttttgggaaagtacaaaaaatattttggaaattttttttagtccacttctaagtggattagccccctatctgtcaatgtagaaatgtgctttatcaagtcgaaaatttttcctgaagaagcaaaaaattattttgaaattccaaataaacaaaatattgacagtttttccgtttaaaaacttaaaatgtcaaaagttaatttaaattttgcattcaggaaaaatatcagagaatcgcaatattgctaccacaacacaatggccggctggactccaaatccccttcctaagccttattttgttgtaaatgaacaaagccagaataaaaataggcagtgtgattacaatcattagatttgggcttttgaagtttgtgaatttgcaaactttttgattagctctctagataattcagtttacactgagaaaaccagactgaccaagctgtatgatggctgattatgagtggtgcatatatgtatgcacttcacttaaaatgacccatattttgtttgacactgacaaaaaaaacagttagcatgatttatttgcctctcttataagatggactgaaatgaaatcaataccacacaatttggtccacatatccactagtcattcgattttgttgcaccatgtaatgttctagtcgatagtaaactaatagtggaagaaacgtgctaaatggctagaaaagttagctaaatgtaccagcatttcatcgacaagcgacgatgggagacaatagtaaaatcgacattgttgggagtgctgtacctgtttcggagaaatatataagcgatatatagtaatctgttaactcagttagtggcgcattatgggtatttaaggtaaaatagtctctttactggaatgttctcaacagagggaaagtgcttcaattagctatacttaacgcaactaaatgctagagactggtagtgtattctatatacttgatgttagtaatcgaaccttagaaatcgtccttccaaatctagtctaccgttagatctacatttttaataccacgtttaaaatcataagtacattaccgaatatctacaacacgagcatgcatcgtttagtttctgttacggattttttcaataccacttccaattacaataccattaagcaattcatgcacttgacttttgttaacacggagaatttaacataaacttataatcgtaatggttcccattgcggttcacaatagttcaagtccgtcctgactgctgactgtaaacccctcaacatgcaatgatcggaatgtttgccctaacttgtatgactgactctatctaagctatgctgacccttaatcttagtacaacattccgcctcgtggcggactcgcacacatacacaagcaaataatatgctaaacgtcctttttggttctctttggtgctgggatcgtcagctcccaccaggttacaaggtcgtaacaagctggcacttgtctctcaaacggataggtcgttgttggtcgaaatctcgtttcaaggatccgccggatggcccggggtgagggaaaggaatgacgggtctaatctttctggggcttcgattcctcgacgaccttttcatcatcctcgagcggaggaggtgggaaaggttccaacgagaaacggctcggtcgtcgtccggtcactagtagtccgcttagctccagcagtgagcctcgtcgattgttgcgcctgtggctggccgtaaccgggaaggcattggcgtgggacacgacggcccccctcgagacgcccaacggatcgtcgccggcgtcgctcgaaccggggaatgtgatgtagccggcgatcgacgccgatcgtttatccttcttggcgcggccgatcggcgtcgtcgccgtcaccggggtcgatgtctcggaatccgttaccccgccgatgacgattccacccgagccggaactctcgcgccggaaaagacctattacagacttggcctgtttaggttgtgttaggccacctaaaaatgttgcacttggtgaattataagctaaatactccttgtttgaagcccacgatgggaattcgttctgtttaatagcaccattttcgtcgtcttcgtcgacacgtttccagggaagcactgcttcgatagcggtgggcgttgtgacgcgattttccgcttccagatcccgtaggtccttcgacatgcgtttgtcggtctttggttggtcggacttctcgtccagggacgatttagcggtgaacgtcagaccaccaccatcccagtcgtcaccggccgcggttggcagcttgtcctcatcctcattatcttcatgcagaacctcgttgatgtagtcgttcgcaaactgtttggcggatccgttctgcggcagctcggggaacgacacgtggttttgctgtttgccgtcctttccgcgcttgctgcgcttatgcttcttctcactgatcattcttcgaatattcatttgcatcttgtagttcacctgagtagataagtcccggtcgtccaccgcatggcgactgtagctcagtcttcgtgtccttcggtacggtttcagttccaccgacagcaagtgatgaatccgagcgtcagtcaaatccttcttagacggattgtagtccagttcttgcatgtccaagttgcgcgtagagttctccaagttggaaaagcttgggcttccaccgaagacaccggtgtagtttcggaagagggcgctcatcgattcggtgccggacatctgaccgatcgtggacgggttccggcgcatgtagtccatcgcgtcgcgcatcgtaagcttagaataggtttctaaaatttttggttcaggaccttgtaaattcttaataaggtatggacgaatgaacctattgtcgaatctcttaaacttatccctaatgttgtaattgcccgttttaccgacgatatcctcgatacccgccatcatgtgatccataaaccgctcgtgaattcgctcgttcatcgtcggtttccgcttgctggcacgcttaacgttcagcactctgactagtggtttgatggtgatgccttgcaggaatactgtaaagtagatgaccgcaatcgtggtcgtcacaaacatcggctgcagcggaatgtggtccgtcgaaaccagtaacactaaagcgaatgccacagcacctcgaaggcctccgtaagacataacgaattgatctactttagataatttatgtatcctaaaacgatttgccatcgctgatagtattaatacacctataattctaaaaacggaacagaatactattgtcaatatgacgaaccaggtattccagatgtgccgattgttgacggtggccacgcccaggaacatgaagataatggtttctgccgatgacgacagcatttttagcgcgtacttgatggtggtgtgcgatttgtgcgacacgttctgctcgacgtagttcttcatcgtgatgccgcagaaggtgatggccaggatgccgctcatgtggaagatttcggcattcagatacgccagataggccatcacaaagatgaagataggctcgatgactcgtacgtggtcggtaaaccgtgtcaccaacccggtaaggaagccccagattacaccgatgatggtgccaccgagggcaaccacaaagaacgacgcaacacccgaaacgatatccaccacctcgatgttgttggcgccaatctcattgtacgactcgaacatgtgatacatcacaaccgtgacagcatcgtttagtaacgattcgccaaacacgacgatgtacagcacttcgttgacgtgaatttcctcaaacacggccagcaccgccaccgggtcgacggcggaaatcagcgacgagaacaggaatacgtgcaaaaatggcagatccactccgaaaatgccggtcagtccacacgcccacagcgacacaccgatagttgcaatattaaatattgtaccgatcacagccattagtaggatagtaccgatgttgtcgaaaaacatccgatttggcataaagtatcccgcgtcgaggatgatgggtggcaacatgtagaagaagaacgtgttcggcgtcagcggggacacgtgcaggttggtggcataccgcagcagcacgccgatgatgacgccgaccacgatcagcaggcaggactccgggaagattttgctcagcttcggtgtcatgtggaaaccgatttttgcaatactggccgacagaatccagacgccgatcacgaacggagtttcgacgcgtgaaaattccacctgtgcgaccggataccgttccacctcgtggccttcgccgtgaccggtctcgccgagctccctattatgggtttcgtcatcctgcttgacggcactgagcgatccactggtatggccaccaccaccaccaccgccagcgccagcgccatctgatgacaccggttgcggcgtcagcaggtcccactgcccggaagccgcagaaaccgcatctgtaccatctgccgtcacaacaccattcttaggtctagctaacacaaaaccaccatgattggccaaaaggacactcaacacaatcgcccacgtgcaccatttcactagattcgcactaaaccgattaccatgactactgctgctgctgctgctgctcgtcaggttaaaccgccaaacacccatcactattgccttaactaacaggaaaactcgcgcaaccaaatcacaactgaaccgcactaccgatttacccgcactgtcggcgtcttgaccactggaatccctgcagacgttccgacagtttcgtgaactcaaaggatcttcatcaacgcaacggctactactttcactactcacagactctaggagaaatgcaattacttcactagcaggcgattgattagcaccattcaacagttgttcttctaccacttcttcggcatcttcctcttctttcttctgggagatcctacaggcgcggcgggacagattcacctcctgctgtagggagtgcgccaccatgtcgtatgttggcggcaggatgatgtgtcgtgaccaaggttcaccgtctggcgttcggcatacaattgctgtttcgttcgaagtggctattgaccggttgatccggatattgtgcagctgcttcgaatgaagagagtacaccgactgcgtcgtcgatgtttttctgactattgatgcttactaatggattccaggaagtgtttgtacacgtgtttgctgatgctggttctcatcgatgaaacatcccagaattgacaaagtttggctcagtttgtgagggtaactgtatgtgcgtcgatgcgtatgtgtgtgtgtgtatgtgcttaagttgctgcaatgcgaccacttccgtggtcgtttgtggaatgattgggggtgttgttcgttctatccacacctcacgcaacggagagttgggaccgctcgaccgacggtacttgtgttctctctaatttgaatggatggtagtatttcgctgatgaatatcgcagtgtcgctggaaatcggggtacgttacgccaggaagaaaaagaagaagtctgtttgctctgtggtaatactactccgaccaatttttaaagatattacgtattttcttgttcggtgttatggaccttgtaacactttctgaacacagtaagattgttttcaaccgtgttctgaagttcagtaaggtgctggatctcacgatgtgatttattgatgattttgaaggtcgttattgaagtatggtaacgttttctcttgctgcatgttgggaacggctcgtacaatctaaaatgctcacctgaaatcttctgttcaaccagaactcattgcaccgaccaacgaggcattcg
>Locus8v329rpkm1.36_PRE
cctgaattacgcaaaacccactttcaactatttgaaaaggtactcaaaactctttgataaatatgtcacccttctcaaattccgtgttccaattaaagcattttgtatcatcatcctgctccaaaacaaaagcaaaaaaagcgtttattctgacacaagatgaattcaatctatcacacacacagttattaggttacataagaactaagaagctgccttttcttccataaatctgacgaagcagaatctcgtggttaattgactgtcatgtcgttccacacctcacacccatggacggacttctagattcaagattttatcacgttcatataatgactaaaactgcgtttataaactgcgttgaagccacgaagctcctttgtgcgcttgtacgtaaacgaatatgcaggcagatgagctctgccggtaaaagtggattgtttaaacctcttccggccccacccagataccttgaaacatgttttataacttccaaatgcgatcaaaacttgggaatgaaaacaacttgattgaaaagttttaccaaaattcgaggatttgcattaactagtagtagcattaaacaggccgaataaaatgatacgttgcataaagttcagcagaaaaatagcgagacattgtaaagagtatttcctttttgcgagttttcccggttatttcttgaagggtgtctaaaatatcgaggtatttatttgaataatttgacagtcaaccaatcacctggttcttacaaaagaaaaaaaaatacgataccccagaacaaatcaatagaacttctttcttccaaccattcctaccaaaatgtgaaattttaatcttagttgttcgttcaatgatttcttcttcttctctataagatgagtgccttatattgtattgggaaataaaaaacaacaagaataaaactaaaaaaacaactacatagtgtaccgtcaaacaacaatggcatactctaaatattgcaaaaaatataaaaatccggtcgatgtacacatacaatcagaaccattactagaatcgaaagtcattttatcggatcacactctagcatcatcaccaccaccgtagctcttagttcatttcaattgtacatagacttttttctttctttttaagcttagctaaagtacgtttagattatagtttagcaaacggaacaagtgctcattttaaatttagtagctcctcgataacctcttgtaacgtatatcaccacaccatctatccgaatttcatcattttatctttagttagggagttttaggttacactttgtcagtctaggtcaactccagtaggtaccattagaccagacgggcagtcagacttgtagctaatacacagtatgcttcaagaaaaaaaaaagtcgtttgctctaggcaaccctccaaataatagaaatctttcttttagtaaggcaaggcgccatcgcgacacgccgccgtatcaagtttaccgtagctctagaatccgttatcaaaattactagggggaaaatagtgcaagcgagacaagtttttccacacaacttcaatagtgagcttgaaatgcaagatttgttatcttaaaagaaaaagtaagccaaccaaggtaccacttatttattacatttcttattagaagaatctagttctactttcaatctccattcataatcactttcatcgatcagagagggacgctttcaccatggaaggtactgtacacgaaacacatacacacatactaggctgttggttatgcttcgaaaataggaaaggttctagaatcaacctggtgaaagatgacattttgacacgaatgaacgatggttgctcgtttgacggaaaggttttaaatgacctgctgatattgtagctagggaaacgttatgtctgtcgtgggcaaacaattgcaatcatcacttcttttctcttttcacaatgaccagcaacatgacgtaacaggcgccattcatgcctaaaagtataagatcatcaacactcacacactgaaggtttgttcttcgtgtgagtgtagctgatttggccatactagagtagtctctatagacggtcaatcaagaaggctaaaaattagtctacgtaggttagagacaacatcttacagtagacgttcgataagtgcaacatgtttgtaatgaatgtaattcgctaactgcaacgactgacagccgtcaaacagttgtcaaatgatgttggacgcagccagaatgcactcaaaaacatcgcaacccaagtaacattataagttttgttcggctctacaagagatcttcatgaccaattttataaaactcgcaataaaactgatttatacatcaaaacctcttaataacctctttaagagcatcttccggctaaatggaccactctcgaagaggttttgcaaaccgcattcagagtagcaataaaaccgttttaaaacctagtagaaaaattttcgattctcgattgttgttgttttttttttcaacaaaaactatgacagctcaagatgcagagaagcttcttcgatggcacgtaaaatttaggacgatacatcattcgtaagtagaagcgatcttttcaaagtaatattttagttgttattgtgttggtaggcttatgcgcattcaattttaccgtgaatattggggttgcagaatcataaaattaatgcgcttcaaaaatagtgaatattatcatcttggaatgaaataaatcaatttgtttatttagtaaacctttctcgaatcacaagaaaactcagcagagagagtttatttatgtgagcatgttatggaaatggtgacaaactatcaattcattgctaatttgagcaaaattaactattttctattcactttagctaattcttcaatatggcgacaaccataatcagcgaaaataaaacgaaagcaagcttacttttatgatgaccgcaataaacctagaaatgtcgtagttctgcttttccaccaacagatgtcgttactaatcgaacggatcgccatctgttgagagttttaacagttttattgtggtaataataattgccagaaggtttacaaatcggagagttttgtttactcttaaaatctgtctttatggatatcttcgagtatactataaaacattttatcaatggttttcataaaagcagtcataaaactgcgagttttaattattgctgtaataaaaccctaataaaaatcaaac
>Locus8v337rpkm1.32_PRE
attttgttttcttctcattttgcttcttgccacttctgcctcgcattatctcatttagtttttttgttaagcttgttcttctctgttctaactggactgatgatctagttgatttttgttctctctctttctctcctttctgctgcttctggtttcaactgctttactactttttttactctttcttaacctagtaattcaataataataataatcataataatataataatttatatataattattattgtttttccttgcgtttcttttgcattctcgcttgttttctgtgagtgtgtatgtgtgtggttcttttccctctttctttctgttttggatatttaaacaccccgcgaactgctgttgcgggagctactactagttgggttgctttaccacgcactgctgctttagagtgatttgctccaactactcttgatcccgattttggatttgatgaatcctctttttttattgagtgggtgtttttactttgatatcttccaaatcgagagaagcgaattctgcaaatttgatcaaacgttctcgtactcgatttggtgggaggtgctttcaagttttgaaaaaattacctacgctgaaaaacctagtattgcgatttttattgggagaaaaagtgtgggaaaagctaaagtacggtttcaattcatcaaaaggaaccgaaaaaaatctagtttggaaaactaacgctactaaactacaaggacgactacactccgcatggtttcttgccttaatttcatgtacactgggattctgttttgttctctgttctccttcacatcctacatactacgtaatatttatacaatacagggtaaaaaagagtaatttctagttttacttgaaagagtgtgtaaaagttttttgtttagtacaaaaaaggtgactgttttgttcctaaaaggttcagttgacagatctgaccgaaagatgtcgtgattgttgatttctcacctcgaaccaaaaacattcatcacagcctactgtggttggtttatgcaaggttcatttgcgtccggaggaagaataagaagaagaaaactgcaaatatggcgtatgagaatggagcagcgctgtttgtaaggtaaaagggaaatttgcttcgttttgcgaagcaaatgcaagtgccgttttgcttcagtgttcccccgtacgcgtacgggaacaaagactaaatgcactaagatgttttagagtgggggaataaaagataagaatcaataacaattctgcagtacgactacatcgagaaggcaattgatttttgtttgttttttgacttgtgatcagcaaaaattagggaggttaaaactttagcattaatttatacacacatgcgcgcgcgcacacggacgtttccttcacttatcgttggcacgccaagcacgaaacgaaatttaattcagttaaatatcatttaaacatggtaaaacaggtcagcttttgtttccaatcttgcatcagttttgattgctctcacgagagaccattcagtgttccgacttgcatttaggatcatattgtaactacatttatatcattattaattcaatatttgtttcagtgtttttctgtgacagtcacactcacacagctgcacagattttgtttgcacgtgtgtgcgtgtgttttcgccttccaagtggcgaccagaaccccttgcttccagttcagttggtgtaccttgttttgattatacttcggattttattacctcttatattggttcgttagctaacttttagtttttgtcagactaactttgatattattcgatcggattcctccctctgaccgcgccgcattatttttgagaaccaccgacagcttttctttgttcattttttttcttccggtcaccagtagcgtgtcgccccgtctcttctatatttgtttctaagagtttccttagtgttaggtttatgaattgttttactggttctaaacaacattgctatatatttgcactggctgttttgcttcagtgtgggggtgagtgtttaccgcgttgtgtttgagtgtaaatgtatgtgttctgttgaatagtgtttcctcgtgtgtttctgtgtatttgtgttacattggtacccaagtaacaattccattgctgattggttttgattgatttttattaaggatttattacagcaataattaaaactcacagttttatgactgcttttatgaaaaccattgataaaatgttttatagtatacttgaagatatccataaagacagatttcaagagtaaacaaaactttccgatatgtaaaccttctggcaatcattattaccacaataaaactgttaaaactctcaacagatggcgatccgttcgattagtaacgacatctgttggaggaaaaacagaaactacgacactgctaggtttattgcggtcatcataacagtaaacttgctttcgatttattctcgctgattatggtcgtcgccatattgaagaattagcttacgtggatgaaaaatagttaattttgcttaaattagcaatgaattggtagtttgcaaccattttcataacatactcacataaataaactctctctgctgagttttcttgtgattcgagatagttttactaaattcacaaattgatttattacattccaagatgataatattcactatttccgaagcgcattaattatatgattctgcaaccccaatattcacgataaattcgaatgcgcatatgcctacctgcacaataactactaaaatataactgtgaaatgatcgctttttacttacgaatgatgtatcctcctgaacttaacgtgccatcgaagaagcttctctgcattttgagctgtcatagtttttgttgaaaaaaaaaacaacaacaatcgagaggttttaaaacggattaattgctactcttaatgcgatttgcaaaacctctccgagagtggtccacttagccagaagatgctcttaaagaggttatcaagaggttttgatgtatgattcagttttattgcaagttttataaaattggttatgaagatctcttgtagagccaaacaaaacttaaaatgttacttgggtatagtataaaacatgattatcatcactgatcgtttgttatgtttgcggttgtttcctttgttcttgcattattctttacacatcagtaacgtggtttattttttctgtatcagttatataaatacacacacttctgtttctatcacactctctctatgctcattctcaatctctcttgctcttgttctctagtttgctttcgctcacacaggtagcgttacacgaccgtcggaagtagtattggtgcgagggatggtggtgggaacggggaataatgcgaataatggaagtttcaccaaactatgcgtgattttgacttctctgattgagatggtattagacaatcatcacagttgctccagtacggtacgatagaatgcacatctaggggttatgttggtttcagtctagagaagaaggtctatttttgtttccgctagacagatgggttgatactgtagtcttcttttttctattgcaactatttcacacagatttatacagagggaccagtcaatacagtgttgctgtagatgtgaagctgatttgtgttatcatcgtcagtaaagagttcatactagagttatcctcaattttaaacaaaactgaaacaaattacataaaaggatgaagtattcgacactgagaagcaggctctgttccagttggcgcgtaacttcaggaaaacgaagaagaaagatttttgaactaaaattgtattcttcctagagatcaagaatgttttcgcaactgttgagaggcttaaacgttgattttacagtgtacaaaaagtaatatggaacgagctcaacattttttttaccacttgccacccatgatcaaacgtttgaaaatgcagtggcatacatgggaccacgcataactcgctaacggaacgtccgatttgagccggatttgctttgttccagtagtttcttcaaatttcttctaagccttcgccaatattcaaaacgactcgttgacaggtgaaagatgaaaattggtgagcctgttccatactgttttcacatcaccactggaacaaaaccaacctttcgagtaaaatgttttacgagcacttactcgatttacaattgagaactatctttgtcaaaacgaacatgtttgctttcgtgtatcgtatgactcaggcatacagaacaaatgctgttctgttgtatccaaagccatattcagtcaaccgttaggataccctaatccaaatagcctgcttctgggaaccatcacggaactcctttcaggaaatcctctgggagttctttcttcgaatcctccagaagcatcttctgaaaatcattaagtagcaccttaagggattccatcaagattgcatcaaaaatttctccacaagttctttctgcgattccagcaggagtttcttctggaatattcatccatgatttcgttcttcgacttcctcaagggctttttttgaatcgcctccagaatcatctttgctatttctccaggattattttaatggaattcctctaggagttccttctggaaatccttcagaaattctttttggcaatcctccatgagttccttctaaaaattccccaagaatttcttctgaaaatcatctgtaagtttatcctggaaattttccaagaattctttctggtaatcgtccagaagatttatcagaaaacacttcaggaattcattgtgtaaatcttgcaggaattctttctgagaatcctccagaagtatcgtcgtttttcggaggatagggagctccttctagaaatcttccaagttttttttctgaaaattcctcctgggagccacccaggagttttccttcaggagagctccttgtggaattccatcacgagttccatctgtgattctccaatgaattctctctggccttcttccaggaaatcctgttgggattcattcagggatttctccacttccttctggaagtcagacatgagttcctcctagtactccagcagtagttcttcttgggattcctgtgggagttcgttctggaatggatcaatgacttcattcttggacttccccaagagcttcatctgaatttcctccagaatcgacttttgtttttttcctagaattttctcatgggattccttcaggagcttccaggaaaaccttaagaagttctttttggtgattctccaggaattccttctggcaatcctcaaagttccttcaggaaatctccggagtttttcttctgaaaattaaattctttctggaaatctcccaggaattttgctgagaatccttcagtttcttcggaaaatccatcagttttttctcgttaaaatccgctaggagctccttctagaaatcctctaagtttttttttctgaaactcctcctgggagccacccaggagctttccttcaggagagctccttgtgaaattccatcacgagttccatctgtgattctccaatgaattctctctggccttcttccaagaaaatcctgttaggattcattcaggtaattctccacttccttctggaagtcagacatgagtgcctcctcagcagtagttcttcttgtgattcctgtgggagttcctcctggaatgcatcaatgacttctttcttggacttccccaagagctgcttctgaatttcctccagaatcgtcttttgttttttcctagaattttctcataggattcctccaggagctctttctggaaaaccttcagaagttctttttggtaattctccaggaattccttctagcaatgctctgagttccttctagaaatctccggagtttcttctgaagatcatctgtaatttttttctggaaatcttccaggaattatttctgagaattctccagtttcttcggaaaatccatcagatgtttcttgttggaatcctgcgggagcttattctaaaaattcctccaagtgtgtttttctgaaaatcctcctgggagccaccctcatttttttcaggaaatcttccaggaattcagcaaattcttcaaaagttccttctgaaatttatcagaagttcctcctatgattctggaattcatcgatgacttctttcttggacttcaccaagagcttctgttgaagtgctggattccctgtaaaatcatctttgaattttttccataatatctgaaaatccttcaggaattccttctagtattcctccaagcattctttctggaaatcagtctagaatgcctactgggagctttcctgggactccttctggacgaccttgtgggcgccctcctggaaatcttcctgtttcttcaagcaaccctgcaagagttgctacaaggaatcttccaagagctatttttgaaaattttcaagaaattctttctagaaacctttatgaatttcttcaagaaattttccaggagttctttctgggaatcctccagaacataggttcccaaactttcaggtcgcgcgacccccttttgccagcagacgtagtattcgcgaccccccatagaaattccctcatttgttgtctattacagtaaaatattttactgtccctcgcgaccccctggatgaaggtcggcgacccccctggggggtcgcgacccacagtttgggaaaccatgctccaaaaaattcttctgaaaatcttccagaagttccttgtgggaatcctctagaagtggatatttgaaatagttactcctgggaattcccagagagttctttccaagaatgctccaccaattccttcaaggaattcttctgattttttttttctgaaaatcctacaggaattccttctggaagtcttcctggaaatcctccagaaataccttctgggaatcctctcaagagtttattctgaaaatcctccatgagttcctcctgggaatataccagaatatctttctgggagccctccaggaattcctccagaaattccttctggaaattcttcatgagttcctgcaagtttttgtaaggttcaatgaagagttacttctgagatcattaaatgaattccttctagcattcttccaacaaatactactcgaatccgtcctttttctgagaatgctctaggaggttctcctggaattcatccaaaaaatatttcttaaaatctaccttttggctaatcttaaagacttcctttcgagagtcctttatgagttacttgtgaaaattgctcaggagtttttttctggaaattctccaaaagttccttcaagaaatcctccaacagttcgttctgggaatcctcctggaattccttctgggagccttgctggaatttagtttgaagaccttccagtttcttctggaaatccttcaagagtttttttcttctgaaaatcttctttttggaaattcccaaagacttcattcttggagtccttcatgagttccatctggaaatttccaatagtcccctttggaaattgcctggaagttctttctggaagttctccaaatgattcttctaggaatcctccgagagttgtttctgggaatcttgccggaaaaccttctggaaaatcagccagtttcttctgactgtgctccaggagtttcttctggaaatccatcaagagctcattttgaaaatcttctttttggtaattttcacagacctacttctgagagtcttctataagttctttgtgaaaattgctcaggagttcgatctggggatcctcgagaattttcttcatcatctgagagttctttctgggaattctccaaaaattccttctaggaatcctccaagtgctctttctggaattccttctaggagaacaactccaggggttccttctgggaatcttccaagagctttctcagaaaatctttcagaaattccttctgcaagccttccttcttctgtaaattaccaggaattctttctgaggatcctccgaaagatttttcttaagagttcaattgacaattcaagagttcatgttgaaaatcttctttttggtaattttcaaagactttcttttgagagtcttctatgagaaaattgctcaagagttcgttctggaattcctccaagatttccatctgaaaatcatctgggagttctgtctaaaaaaatatccaaaagttccttctaggcatcctccaagagttcttcctggaattcctcctgggaacccaactgaaattccttctggaaatcttccagtttcttctggaaattctccggagctttttcagaaaatcttccagaaattccttttggatgcatttccagcatttcttctggacatcaccagaaattctttctgatcctccaaaagagtcttctgaacatctttcaaaaatgccttgtgggaatcctctaggagtttcttcttggaatcctccaaaagttctttctgggaattctccaagagttgattctgagaatcctccagaaatttcttctatgttcttctggaaatcttccagttttctttggcaatcatcaaagaaatccttttggaagtccttcaagtgttccttctgggaatcctccaagagttgtttctgagaatcctccag
>Locus8v348rpkm1.22_PRE
gaaaattctaaagtgtgtctctgttcctaattctgcgcacccatttttggaatgttcctaattctgcgcactaatgttcctaattctgcgcacatggggaaaactctaaaaagataacatattgtaatgagaacatgattcatagatgaaattcaattgaattcttcattttcaacttttatacggcattacgaccatattgaaactttgcatgtcctcgacattgatactactactactactactttgattattaaccaaagggaattttaatcataatacacaaaaagattttgtagcattatcgaatactactacgtaaagctttttagttattcgcatatgcacattttagtaaaatttactttcatccactgtttgaaaaaaaaatctatgtaaactcacatcgtatatcgcatttgacgaatgcttgcatgaatacttacaatttcccccgaggttgatagcaaatagttaaaacaagtggctaatccggtcgaactatcagatcaaaaattcaaaaaatcgtgaattagccttcaaagctcataaactaacttgttgagccgtaattacattcaccggattgctagaaacatagagtatcctagttataactatggtgatatttatatga
>Locus8v365rpkm0.00_PRE
tttcttctcattttgcttcttgccacttctgcctcgcattatctcatttagttttttttgttaagcttgttcttctctgttctaactggactgatgatctagttgatttttgttctctctctttctctcctttctgctgcttctggtttcaactgctttactactttttttactctttcttaacctagtaattcaataataataataatcataataatataataatttatatataattattattgtttttccttgcgtttcttttgcattctcgcttgttttctgtgagtgtgtatgtgtgtggttcttttccctctttctttctgttttggatatttaaacaccccgcgaactgctgttgcgggagctactactagttgggttgctttaccacgcactgctgctttagagtgatttgctccaactactcttgatcccgattttggatttgatgaatcctctttttttattgagtgggtgtttttactttgatatcttccaaatcgagagaagcgaattctgcaaatttgatcaaacgttctcgtactcgatttggtgggaggtgctttcaagttttgaaaaaattacctacgctgaaaaacctagtattgcgatttttattgggagaaaaagtgtgggaaaagctaaagtacggtttcaattcatcaaaaggaaccgaaaaaaatctagtttggaaaactaacgctactaaactacaaggacgactacactccgcatggtttcttgccttaatttcatgtacactgggattctgttttgttctctgttctccttcacatcctacatactacgtaatatttatacaatacagggtaaaaaagagtaatttctagttttacttgaaagagtgtgtaaaagttttttgtttagtacaaaaaaggtgactgttttgttcctaaaaggttcagttgacagatctgaccgaaagatgtcgtgattgttgatttctcacctcgaaccaaaaacattcatcacagcctactgtggttggtttatgcaaggttcatttgcgtccggaggaagaataagaagaagaaaactgcaaatatggcgtatgagaatggagcagcgctgatcgtaaggaaaaagggaaatttactacgttttgcgaagcaaatgcaagtgccgttttgcttcagtgttcccccgtacgcgtacaggaacaaagactaagggccgatttcttcacctcggcttaaccggtaagccaggcttacccatatagttaaatctggtttaacgcttaagccagggtgaagaaatcgcccctaagatatattattcctccatcaatcagcgcacttcacatgtagtagagtttagcattgttgtttcgcataccgtttatgcggtggccttgcggggcttggcgacctgtccctcacggaaaccgttgcggaacttgcggcgcacgaccttcaggtaacgcatgcgaccggtgccggtggtcttcctcctcttggccttgatggaccagttataggaccggatcttggccgccggatatccacactgcgagcaggtgtgcttctggatgtgataagacgaccggtgccggtggtcttcctcctcttggccttgatggaccagttgtaggaccgga
>Locus8v374rpkm0.00_PRE
tatcgctttatttcatattcattgattttttttatttacttgaacactttgaagcatgtaatcgaagttgttttactcgttgcagagaggcagatgttttatcccggtttatgctgatacaaatctaaaaactgccttttttggatggaaactgatgctgtcctctacctgtcgtctcgaatctcacactagtttcgaatgtcatgtcacttcatgcattttatgtatatttagtcgcataggggcagcatgtctcttatatgtattattaatgtttctttagatttctgttttccttcgttaatgaacactggtagactgtgggacatgagcatctttgcgtactgaacactggtagactgtgggacatgagcatctttgcgtacaaaaagcaacgtaatggagccgcttaaaaaaacaagcgatgtaaaagccgtgatgcgtgtgatttgtataagagtcattctgcgtgtcagtgtcgctgtttgcaatacactatttaaattaatcacttgtaactacgtatgtatgcatttttacgtaatttcgatcaaactatgataacctaatgaaacgaatgacttagggctaca
>Locus9v1rpkm6429.19
ttaattttgtgttaccaagctgagaagtttcaatcatttgtgtagttatagtgaaattctcaagtgctacaaatgaatgctattattgcgttgtgccatttctgtgaaactcatggtcccggagcggtgttctgcacgcaaaccctncgcgaaaccaacatccaactgctggacatccacttcgatagcgagaaaaaaggatgcgctgcctgcaactcgatcggcaacagcatcggcctggtcagcaaggacccggacagcaatgcccacttcgtaagcagccaaatcccggtcatcaacgaaacgatcgaactggtaaggaaagctgccttccgaagtatcagcagcgaggtcaattccggcggcgaagggggaggcggattggtgttcttcggggatgctcatcggggccacgtgctgagtcatagcttccacctgatggattcggaagcccgtggatttaccaagctgttttcgatcgtgattctgatgaaggacaaaatgtttcttctgaacatacaaccgttcttggctgattgcttgaataaaatctccaaggaattgcaaggatacgccaagacggtncangacgaggacttgaaagcgcaaggatcacagcgagctcagagaatcacccaaggatatgcaagcaatccatcaaaaactaggtcgctggtcgaattaactggaaaggaatcaatctttgcctacttgcatgctcactttacctttgtcctgtgggcaggagcaagatatttaacggaaagcatcactttgggaagcccatccgttccagcttggttggggcgggataccgaggaaggcttcacgatggttcaaacagaaaaggaaggttacctaatgagacggatgggctatggcaaaacagaggatgagagcgatcgtatcgatgaacgatcgaaggccaaatactcgctgaaagctttccgacagatactgaattcggacttttcctcagtgtgcttctgcgtcatcacgggaatccagatagtgatccggggaccgtacgtgaaaggggcttgcttggcgaggaatctgagaaagatgctaccggaacccttgcacaaactggtccgaacgcaggcggaatcctacaaggctgccaacgaatgcagaatcattaatctgagccaagatgctgtggctccgaatccatcggctgggatcatgagaatcgatctgctggatgaccgggaaaccgtagccgtttgcgtctgggatggcgatttacccaagaaattaccaacgctgcatcaaaaaatcatcaacgccgtagacgagaaactcttcacggatctggttctggacaaacatctccgagcattgattgaggaatggaaaaacaaagtggtctgcatccggaagatgagctccaaccaggacgtggccaagatgaagaaaatcctgggcatccaacagcacgaccaggtgctgctcaactactggctcagtcacttatgacgcacttgttccgatttcatggaatattttttcgtatattttcacttaaatacacaaaacaatagcaggaaagatgttgtttccttgagaactgacgattgtgaaactccttttccatctcctcttagttcttgaaaccacagctgctgcggcgaccacgagccttctcgtatttgcgtcccttcgactgaacatagggccgggtgttggagtgtggcacaccaggggcacgtccgaagtgggtgaatgcttcgcgagcggtacgttctccttgcatcaggacggtgttctttccggttggggcaaccagcgccagctgatcgaaggngtanatcttncctccccacttgagaatacgctcacgggccttctccgtcacacgcagggcacaaacgttcatcttcgggcagtacagcttgcggtcatcgttggtaacggttccgacaacaacggcgatggtgttctcatccttgccgcgcagcttcatcaacttcgcaactcgggacagcgaaatcggtggctgnttagttctgctcatnaacanacgacgcagaatnattttgttgaacttcttgtgcgttctgcggtacaggaagcggtagagcttgaccagcagccgcaggtacacgnncaacgangttcaacaaaattattctgcgtcgtttgttcatg
>Locus10v1rpkm6321.76
ttttcaccctcctttttcgcacatactcagtccacttggcggtacaaaacaatacacggggcttcttcttcttcttttcggacattttcaccctcctttttcgcacatactcagtccacttggcggtacaaaacaatacacggggcttcttcttcttcttcttccatcctccttccatcatccacaaactcgcgattcggctggaaacgaacgtcttacacgccgaaacggttacgctggtgctgttcccacttggcgagcgggccgtggtcgttcttgaactggacaccgcatccgtccgcaaccagacggccttcctcctggtgcttcaggtactcatcgcggtcgtacttggtgaagccccacttcttcgagacgaagatcttctggcgaccggggaacttgaacttggcacgacgcagagcctcgataacctgggccttgaaacggtcgctggagcgcaccgacatgatcggctggccaatgttgacacgggcaacggttccctggggnttaccgaaggcaccacgcattccagtttggagtctatcagctccggcacacgacaacatcttgttgatgcggatgacgtggaacggatgcagacgcatacggatgtggaactggtccttgccgcagaacttgaccaagtacttgttgcagcaaatacgtcctgcttccagagcttcggagctcagctgttcgtactcatcggacaccaggtggacgcacagcggaaaatcctcgacggcggccttcttgcgaccgagatcgaagatacggattttcggatctgggacaccacggcagaaccgcgacttcgggtatggcttgtttttacagtagcgataacatcttgcgggacgtcttcccattttgacggtgttaaatttactagcgctcacagaaatgtgtgctcactagcagagaattaatgccgtcaaaatgggaagacgtcccgcaagatgttatcgctactgtaaaaacaa
>Locus11v1rpkm5546.15
gtatcgcgtttgaactttcttaaaaatacgatcttcacttaaattcaccacagttccaaacatatctctcccaaccaggggttatttgaatattttgtatcgcgtttgaactttcttaaaaatacgatcttcacttaaattcaccacagttccatccccttcatcaccatcatcagccgcttacttcttgccggtggccgcaacctgctgtgcggtttcctcctccttggcaatggtctggagcagttcctgcttcttgttggcaatgcgctcctcacgacgccggcgggcctcacgcaccttgttacgcttggcctcggcctgatcgctcagcatcttgctacgggccttctcggcctttcgcttgtggatgtgctccatcaggatacgcttgttcttgaacacgttacccttcgcgcgcatgtacagatcgtggtacagatgacggtcaatcttcttggcctctcggtacttcttgagcagacgacgcaggacgcgcatgcggttcatccacagcagcttctggggcatacgggcattggccgtacctttcctcttgccgtagccgcagtgacgtcccttacggcgggccagcgtgttcttgcggacgcggaancgggagngcaccacgacgggcttcttgatgatcaaaccatccttgatcagcttgcggatgctctggcgggagttgg
>Locus12v3rpkm507.37_PRE
aacattttttaggattagccggaatacctcgacgtnagnnntnannttccanattaagaatttaactttttttncctcaacattttttaattagcnganaatacntnnannttttaattcttaaactttaataattaaaaaattattcctttagaattgcagtctaatatcattattgaatataaagtttgattaaaaagaatatttcttatacataaatttacaatttattgcctaaacttcagccatttaatcgcgacaatggttattttcaacaaatcataaagatattggaacattatactttattttcggtatttgatctggaatagtcggaacttcactaagagttttaattcgtattgaacttagacatcctggtatatttattggaaatgatcaaatttataatgtaattgttactgctcatgcttttattataattttttttatagtaatacctatcataattggaggatttggaaactgactagtacccttaatactaggagcccctgatatagcttttcctcgaataaataatataagtttttgaatattacccccctctttaacactgctgctttctagttctatagtagaaaacggagctggaacagggtgaacggtttatcctcctctttcttctggaancagctcatgctggggcttcagttgatttagcaattttttctttacatttagcgggaatctcatctattttaggagcagtaaattttattacaactgtaattaatatacgatcagctggtattactcttgatcgactacctttatttgtgtgatcagtagtaattacagctattttattacttctttctctacccgtattagccggagctattactatattattaacagaccgaaatttaaatacatctttttttgatccaattggagggggagaccctattttatatcaacatttattttgattttttggtcatccagaagtttatattttgattctgccaggatttggaataatttctcatattattacacaagaaagaggaaaaaaaggaaacttttggtactttaggaataatttatgctatattaacaattggcttattaggatttattgtatgagctcatcataatattcacagttggtgtatagatgttgatactcgagcttattttacgtctgcaactataattattgcggtacctacaggaattaaaatttttagttgattagctactcttcatggaacacaattaacatatagccctgcacttttatgatctttaggatttgtttttttatttacacagttgggggattaaccggagtaattttagctaattcatcaattgatattgtacttcacgatacatattatgtagtagcccattttcattatgtattatctataggagcagtatttgctattatagaaggaatttattcattgatatccattattaacaggaataattataaatccttcatgattaaaagctcaatttacaataatatttatcggagttaatttaactttttttcctcaacattttttaggattagccggaatacctcgacgttactctgattttccagatagttatanctnnaantntttaggattagccggaatacctcgacgttactctgattttccagatagttatttaacttgaaatattatttcttctttaggaagaataatttctttatttgctattattttctttttatttattatttgagaaagaataattacacaacgaactccttctttccccatacaattatcttcatctattgaatgatatcatactttacctcctgcaggaggtaaagtatgatatcattcaatagatgaagataattgtatggggaaagaaggagttcgttgtgtaattattctttctcaaataataaataaaaagaaaataatagcaaataaagaaattattcttcctaaagaagaaataatatttcaagttaaataactatctggaaaatcagagtaacgtcgaggtattccggctaatccaaaaaatgttgaggaaaaaaagttaaattaactccgataaatattattgtaaattgagcttttaatcatgaaggatttataattattcctgttaataatggatatcaatgaataaatcctgctataatagcaaatactgctcctatagataatacataatgaaaatgggctactacataatatgtatcgtgaagcaatatcaattgatgaattagctaaaattactccggttaatcccccccaactgtaaataaaaaaaacaaatcctaaagatcataaaagtgcagggctatatgttaattgtgttccatgaagagtagctaatcaactaaaaattttaattcctgtaggtaccgcaataattatagttgcagacgtaaaataagctcgagtatcaacatctataccaactgtgaatatatgatgagctcatacaataaatcctaataagccaattgttaatatagcataaattattcctaaagtaccaaaagttttccttttttcctctttcttgtgtaataatatgagaaattattccaaatcctggcagaatcaaaatataaacttctggatgaccaaaaaatcaaaataaatgttgatataaaatagggtctccccctccaattggatcaaaaaaagatgtatttaaatttcggtctgttaataatatagtaatagctccggctaatacgggtagagaaagaagtaataaaatagctgtaattactactgatcacacaaataaaggtagtcgatcaagagtaataccagctgatcgtatattaaacagttgtaataaaatttactgctcctaaaatagatgagattcccgctaaatgtaaagaaaaaattgctaaatcaactgaagccccagcatgtgagctgttccagaagaaagaggaggataaaccgttcaccctgttccagctccgttttctactatagaactgaaagcagcagtgttaaagaggggggtaatattcaaaaacttatattatttattcgaggaaaagctatatcaggggctcctagtattaagggtactagtcagtttccaaatcctccaattatgataggtattactataaaaaaaattataataaaagcatgagcagtaacaattacattataaatttgatcatttccaataaatataccaggatgtctaagttcaatacgaattaaaactcttagtgaagttccgactattccagatcaaataccgaaaataaagtataatgttccaatatctttatgatttgttgaaaataaccattgtcgcgattaaatggctgaagtttaggcaataaattgtaaatttatgtataagaaatattctttttaatcaaactttatattcaataatgatattagactgcaattctaaaggaataattttttaattattaaagtttaagaattaaaagattaatacaaatattttcagctttgaaggctattagtttatttaacttaaattctta
>Locus12v8rpkm19.92_PRE
atggcaacatgaataaatctaggacttcaaaatagtacttctcctttaatagaacaattaaatttttttcatgatcatactttattaattttaattataattactattataattgcatatattatatttatattattttttaataaatttacaaatcgatatttacttcacggacaaacaattgaaattatttgaactattcttcctacaattattttaatatttattgcctttccttctttacgacttttatacttaatagatgaaattaattctcctttaattactttaaaagttattggccatcaatgatattgaagttatgaatattctaattttttaaatttagaatttgattcttacataattccaactaatgaattagatattaatggatttcgtttattagatgttgataatcgagttattcttccaataaataatcaaattcgaattttagtaactgctactgatgtaattcattcttgaacagttccctctataggaataaaaattgatgctactcccggacgtttaaatcaatttttattcctatagagggaactgttcaagaatgaattacatcagtagcagttactaaaattcgaatttgattatttattgga
>Locus13v1rpkm5453.45
ttttttttttttttttttttttttttttttttttttttttttttttttttttcatctttcgaaccttcattttcttccactgtgctcctcctcatatccttattacaagaaaaacattatttacgcgcgcaactccttattcctcatcctgcaccacagtggtcttctccgacacgtacagaccgtccaagaacttacggatatccttgtttcggacggtggtcgactgctggatcagcgcggcggacagggaaacggcttcgatgtcgttaccctccaggattagttcgtccttttgcttggccgagttcacaacggtgactcccggctgcatccggacgcgacggatgtgcttctcgccgaggaaattacggatttccaccaggctgttgttctcactgataacacagttgatggggaaatgagcatgtacggcgcgcatcttgtattggaatcccttggtgacacccttgatcatgttttcgatgtgcgagcagacagtgcgaacggcggcgatttccttcttcgctccgaaccacttctcgaccatcagcttcttcttggacaccttgtagatatccatggccaagtggcggaagctcttggacagctttccgcggggtccgtacaccgtcacaacacgggcatggaccttggccgaaacgcccttcgggatggtgaccgtctgatttgagttgatcgttctcattgtggtctaatacgcttgagaatcanancgnactcaaatcagacggtcaccatcccgaagggcgtttcggc
>Locus13v2rpkm869.30
aacatgatcaagggtgtcaccaagggattccaatacaagatgcgcgccgtacatgctcgcacatcgaaaacatgatcaagggtgtcaccaagggattccaatacaagatgcgcgccgtacatgctcatttccccatcaactgtgttatcagtgagaacaacagcctggtggaaatccgtaatttcctcggcgagaagcacatccgtcgcgtccggatgcagccgggagtcaccgttgtgaactcggccaagcaaaaggacgaactaatcctggagggtaacgacatcgaagccgtttccctgtccgccgcgctgatccagcagtcgaccaccgtccgaaacaaggatatccgtaagttcttggacggtctgtacgtgtcggagaagaccactgtggtgcaggatgaggaataaggagttgcgcgcgtaaataatgtttttcttgtaataaggatatgaggaggagcagagtggaagaaaaacattatttacgcgcgcaactccttattcctcatcctgcaccacagtggtc
>Locus14v1rpkm5385.51
tttctttgtatcgtgtaaacctatacaaatccacactcccaccataaacagagcagcacattccggaacttattcgtaagtgcaaacaccgatagcgccaaataaacggattcctcctttctttgtatcgtgtaaacctatacaaatccacactcccaccataaacagagcagcacattcccccggggcagcactttacttcttcttggacacaccgacggtacgtccacggcgaccggtggtcttggtgtgctgaccgcgcacacgcaggccccagtagtgacgcagaccacggtgggcacggatcttcttcagtcgttccaaatcctcacgcagcttggaatcgacgttggaggaggtcagctgggagtacttgccatcgatgatgtccttctgtctgttcaggaaccaatcggggatcttgtactggcgggggnttgagatgatggtgacgatcttctcaacctcctcctcggagcactctccggcgcgcttgaatgggtcgacatcggccttcttcaggacgacgtgggcataacggcgaccgacacccttgatgaccgtcagcgcaatcggaacggtacgcttaccgtcaatgttggtgctgagcacacgaagaatgtgctggaacttctctgggatcacgagcgacatttttaacgagttt
>Locus15v1rpkm5385.03
ttcgtgtgtttttgtgtagattaacttcaaaagtttttgttttatttcgtaatagtaatcctttgtgacaacttcaattcacttgttcacagttctaccttacattttaaaaacacggaattccaggtcttngaactggcaaactgaagcgcgacacctcctgcaaacccacatcctactaaccaaaaccgcgaatagcttacttcagcttcttcttggggcgcaggttgttggtgtggccacacttcttcttgcggcagttggtggccctcgggtgcagacgggcgtagcacttgcggcagatcattttgtcgcagttgtacttctgggccaagatacgcagagatggttcaatgataccaccgcggagacgcagcaccagatggagagtggattccttctggatgttgtagtcggacagggtgcgtccatcctccagctgctttccggcgaagatcagacgctgctgatctggggggattccctccttgtcctggatcttggccttcacattctcgatggtgtccgatggctcgacctcaagggtgatggtcttgcccgtaagggtcttgacgaagatctgcatcttggatcagttctttcccaacgtgtctcttccgagatgcagatcttcgtcaagacccttacgggcaagaccatcacccttgaggtcgagccatcggacaccat
>Locus16v1rpkm5118.63
actcggacgcacttacggatggcggagttgggctgcttggcttcgacgccgaccttttccagcacgattcacttgggcacccgctggaagtccaacccgtttgccggagcctcccacgccaagggaatcgtgctggaaaaggtcggcgtcgaagccaagcagcccaactccgccatccgtaagtgcgtccgagtgcagctcatcaagaacggcaagaagatcaccgccttcgtgccccgggatggttgcctgaactacatcgaagaaaacgacgaggtcctggtggccggtttcggtcgtaagggtcacgccgtcggtgacattcccggagtccgcttcaaggtggtcaaggtggccaacgtttcgctgctggccctgtacaaggagaagaaggaacgtccacgatcgtaaggaggaagaaaaagtcgaagaaaaccgctggaatccgctggtcgaactttcgggttctctatgagagtgcagatttaatgctaatttaaaaataacgttctaaatttacggaaagtatgtgtctgtaaatttagaacgttatttttaaattagcattaaatctgcactctcatagagaacccgaaagttcgacc
>Locus17v1rpkm5078.51
tctccgatctttcattccaactcacaaaaacgcaacaagttgaaccatccgacttacgctatcccggacagggggtacttattttgttgtaagttaatttacagcatctaatcctcggtcgattcaacgttctccgtctgcagttccttgaaagtggacaccggcacgtaggtgaccagggtgtacagcttgttgggcgaatcctcatcgtcgttgcggcggcgggacaggcgcacacgtatgcggaagggtgggttcctgattccgcggtgccacagagccttgttcaggcgggtgtcaattcgcacgtcattggttcccatctccttctcggcgaacttgcgcacgatcttgacggcacgcggggcgcgcttcttgtagccaaccttgtgcaggcgccggttcaggttgatggtgcactcgcgggtcaccacttcgttgatggcggatttcgcctttttctccgtcttggtcttggccattgtgtggataattaaaagactaaaagcttttaattaatcgaaatgtgttcctaagcagtacgagatgccggaaacgaaaaaaaaa
>Locus18v1rpkm5020.73
agtacccaaaacagcagcaattcaagatgcaatccgtcttcatccctgcctagcgtttccttacgcttatcagtacccaaaacagcagcaattcaagatgcaatccgtcttcatccctgcctagcgtttccttacttcttctccttctccttgaacttctcgtctcccttgccacctcggatacgaccggtacgacgggcagcaataagaccgaccttgcgaccagggggagttcctcgcttgacggtcgaggccttaccgatgtgctgatggttaccaccaccatggggatgctcaacggggttcatagccacaccacgtacctttggccagcagttacgcttcaccttgtacttgtggtaggcacgaccggccttcaggatgggcttgtcaatacgaccaccgccagcaacgattccgaccatggcacggttggccgatggcagcaccttcttggcacccgacggcagcttgacacgggtacgcttggtgtccgggttgtgggcaatgaccgaggcgtagttacccgaggtacgggccagcttgccacggtctccggtcttctcctccagattgcacacaatggtaccttcgggcatcagaccaattggcagaacgttgccgatctggagctgggcgcgctttccgcagtacacaaactgtccggtgtacataccttcggcggcgatgaacagctgcttgcggagcttgaacttgtaagggtcacggaagtgaacgaccgccagcggggcaccacgacctggatcatggatgatttgcttgacggttcccttcaggtatccgtgacgttcggcataatcgagggcgcgcaatttgggctctccctttcgcttcttggtgtgggcggtgaatacggacccggcacctttacgctgtgcacgaataacacgccccattgtggcgtttcaagggcttaaaaattaattttaatgatacacaaaatgtgtgttcactagactctggtacgagccggaaagaaagagcgaagcgacgaaatgtcg
>Locus19v1rpkm4766.94
aaattttttttcgaatttcgtttgaaatancaaccgcaagatgccgcaggaaatcaaggaagtgaaagacttcctcatcaaggctcgccggaaggatgcccgtgccgtcaagataaagaagaacgaaaacaacaccaagttcaagatccgctgctcccggtatctgtacacgctggtcgtccaggacaaggagaaggccgaaaagctgaagcagtccctgccaccgggtctgcaggttaaggaagtcaagtagagagctccgtttgttccatggatgtctgtcttgtcgggaggaaattcgggcgccggcggaatctgattgaattttgaatggaagtgctgaatccgcca
>Locus21v1rpkm4584.16
actgcaagaagtgcaaggtgcaccgcgtccacaaggtcacgcagtacaagaacatcaaaatggtgaacgttcccaagcagcgtcgtacctactgcaagaagtgcaaggtgcaccgcgtccacaaggtcacgcagtacaagaagtccaaggaacgtcaggcttcgcagggtcgtcgccgttacgatcgtaaacagaagggtttcggtggacaaaccaagcccatcttcaggaagaaggccaagaccacgaagaaaatcgtgctgcgtatggagtgcgtcgactgcaagtaccgcaagcagaccccgctgaagcgctgcaagcacttcgaactgggaggcgacaagaagcgaaagggacagatgattcagttctaagcgccgggcgccgataattacaaaaaaaaaaatgttggttgcttgtgaatttctaacgtgtcgtcaaacaaactgctgantacgaaaaaaaaaaaatgttggttgcttgtgaatttctaacgtgtcgtcaaacaaactgct
>Locus22v1rpkm4387.12
ctcttgcgctgaaaacttgaatttgctgctgaaatagtgaaattaattttgatttgaacagttgaaatgcaaacttgtgtgttaagttcgattagtattccagaaattttaagttggttgcaataagtaatcactaaaaatggccgatacttcgtctcacttgagctggttgatcatccgtgatcacaacgctttcctgctgaagcgccgcaacatcaagaagccgttcagtacgatangaagcnnttcngtanggaggccaacaacttgaccaacctgagctcgttccgttacagcggactggtccacaaaaaatcgctgggagtcgttcctgccgacaagggcatccaagtcgtgtacaagcgaccaaaataccagaccaagccagccaaggccaccgtcaaggttacgctgaagcaccgcccacgtcgcaccctgaagaagctgaagaacatcgttaacgagaaccgttaccgtcgggatctgcgtcaggctgctctgcgtcgtgccagtgctattctgcgatcgcagcgacctgcttcggccaagaagggcaaggctgccgccggtgctggagcccctgctgctgctgccgccgcagcccccaaaaaggccgaataagcggtagnagcganngtcgtgtgaaacgaacgnaaggaaacatgaacatcccttgttgtaactacggaaacatctcgtaacaagttgtcgttgtctctgtgagctcacgataacttgttacgagatgtttccgtagttacaacaagggatgttcatgtttccttccgtt
>Locus23v1rpkm4345.92
atccttggcgagcggcattctgattcgtttgttttctacacttgcagcgaaagctcgtataaccatttaaaagttgagtgaatttttcctcaagcctccaaaacacgtgtttcgctgcaagtgtagaaaacaaacgantcagaatgccgctcgccaaggatttcctgcacccgcttccggccgaggagaagcgcaagcataagctgaagcgcctggtnccccatccgaactcgtacttcatggacgtcaagtgccccggatgctacaaaatcacgaccgtgttcagccatgcccagagcgtcgtagtttgcaccggttgttcgacgatcctgtgccagcccacgggtggaaaggcccggctcacggagggatgctcgttccgcaagaagccctactaaatttaaggtgccgaatgatctggaatctnccgctattccgacgagactgttcgtcctnnaggataagantttgctgcgcccgtgcgaaggattttcatcgtcgtcgcggttgaatccgacgtgtgaagtgcagtgaaaaaggtgatttttaatgaataattttgttggtttatagcatatgtaatcggaatcgctgaaatcgaaggaataaaggaagatttcagcgattccgattacatatgctataaaccaacaaaattattcatta
>Locus24v1rpkm4319.18
ctttccggcaatcgtatggaattgttgtaacacatttcgtgcaagatgtttatgcccaaagcccatcgcgtcgccatctatgagtacctcttcaaggagggagtcctagtggcccagaaggatttctatgccccgaagcacccggagctggagaacatccccaacctgcacgtcatcaagacgatgcagtcgctgaagtcgaagaacttcgtcaaggagcagttcgcctggcgccactactactggtatctgaccaacgagggtattgagtacctgcggtcgtacctgcatctgcccccggagattgttccgtcgacgctgaagcgtgccgcccgttcggagccacagcgcgcccgcgctaccgccggaccccgttccgccgatggaccgaagggaggcgaagaccgacagggctaccgtcgcacccagcaggccggaggnccggacaagaagggagacgtcggcgccggagccggagatgtggaattccgcggaccattcggtcgaggacagaggccacagtaaggcacggattgattccatcttctgtgtacatttaataataaaaagtatgatctaagatacacacattcgtcta
>Locus25v1rpkm4233.27
cgtgaccgttggcgagtgccgacccctgtccaagaccgtgcgcttcaatgtgctgaaggcgagcttgctcaccttcagcacattgaagcgcacggtcttggacaggggtcggcactcgccaacggtcacgatatctccggcctcaacgtctctaaagcacggcgacagatgcacgctcagattccggtgacgcttctcgaaccggtcgtacttgcggatgaagtgcaggtagtcgcgacggatcacaatcgtccgctgcatcttcatcttacggaccactccggtcaggatgcgaccacggatggcgatgtgtccggtgaaggggcatttcttgtcgatgtaggttccggcgatggcctccttgggggtcttgaaaccgagaccgatgctgtggtgcagacgcagacccttcttcttgttgacctgtttacggttcaggttgacaagaagaagggtctgcgtctgcaccacagcatcggtctcggtttcaagacccccaaggaggc
>Locus26v1rpkm4203.25
tttttttttttccggcatctttaccagtgtcgagcacacatcgaattttgctgcgagctaaacaatgtcgaagagaggacgtggaggttccgcgggaggcaaattccgcatctcgcttggtctgcccgttggcgccgtcatcaattgtgccgataacaccggtgccaagaacctgtacgtgatcgccgtccatggaatccgtggtcgcctgaaccgattgcccgccgccggtgttggtgacatgttcgtcgccaccgtcaagaaaggtaaaccggaactgcgtaagaaggtcatgccagcggtcgtcatccggcagcgaaaacccttccgcaggcgggatggcgttttcctctactttgaggacaatgcgggcgtcatagtgaacaacaagng
>Locus26v2rpkm2099.43
gctggatcgatagcttaagagacggattggattggatatgataccgttgtttatggaatcttactccaaaaacaacggtatcatatccaatccaatccgtctcttaagctatcgatccagcattggacgcgatacggggccacaggtcagcacattccttcgccactgggccggtgatggccgaacccttcatttcgcccttgttgttcactatgacgcccgcattgtcctcaaagtagaggaaaacgccatcccgcctgcggaagggttttcgctgccggatgacgaccgctggcatgaccttcttacgcagttccggtttacctttcttgacggtggcgacgaacatgtcaccaacaccggcggcgggcaatcggttcaggcgaccacggattccatggacggcgatcacgtacaggttcttggcaccggtgttatcgacacaattgatgacggcgatcacgtacaggttcttggcaccggtgttatcggcacaattgatg
>Locus27v1rpkm3837.73
tagcgatcgatgccggcaacgagggcatgtccgaactgcttatcggaggtaccgtcgtgctcgtcctcggtggacggtacgctggccgcaaggccatcatcctcaagacgttcgacgacggtacctccgataagcagttcggacatgccctcgttgccggcatcgatcgctacccacgacgagtgacgcgccgcatgaacaagacccgcctgcacaagcgctccaagataaagccgttcatcaagatgctgaactacaaccatctgatgcccactcgctacagcgtnccggacgtcagcttgganaanaaatattccgccaaggatctgaaggatcccgtcaagcgcaagaaggcncgcttccaggtccgcgtcaagttcgaggatcgtcacaagtccggcaagaacaagtggttcttccagaagctgcgattctaaggaggagattgcctactggtttccgctattaatcgttaagcaaggagtgagttactgatgagggagagtgctgtgtaataaaaaaaaaaactaaaataacaatggaaaatgcctgaagttgtggacgagtattggatggattccgtgccgaaagaaacctgccacgaacgtttggtaaatatgatcgtttttaaggaggatcaatcatggagtagctctcgaggctcaatggagatttacaacagccgaaggtatcatgaagaggcatcgttcaacttacgatcaaaggtctgtttcgaatttaggtatattaatctgagatgagcttgggttctgtttcgatagaagactgcttcggattgaaatttac
>Locus28v1rpkm3816.35
cgctgagaagaagccagccgctgccgaaaagaagcccgctgctgctgagaagaagcctgcggccnctgaaaagaagccagctgagaagaagtccgccgaaaaacgtgccgctccagctgattctggcaaggccccggccgagaagaagaaggccaccgaatccaagaagactccggctgctgcccccaaggccgctgctgctggtgcctccgccgatgccggtaagaagaagaaggatgccgcaggcaagaagaagccagcggccgctgccgccaccgcagccaagaagcccacggcagccactggtgcggccgccaagaaggcagccgatgccgcggccaaggccaagaagaccgccgccggtgacaagaaggccgccgccaagaagcccgccacgaagaaggcaggcgccaagaagggaccggccaccaccatcaagaagaagaaggtcggaacggtcaccaagaagggtgccgccgctggtaagggagctgctgctaagaagccagtcgctaagaaaccagtggctgccaagggcgacaagaaggccaccgaggccaagctgcagaagggggccgctaaggctcgcgccgccgctctgctgagggccaagaggaccaagactaaggttgtcaagggtccattcggaactgccctgcgcaagatccgtaccacggtgaagttccgtcggccacgtaccctgcgtctgccccgtaaccccaagttccccaggaagtcggtgccgacccgtagccgcatggacgcgtacaacatcatcaagtacccgctgacgacggaagcggcgatgaagaagatcgaggacaacaacaccctggtgttcctgatccacctgcgcgccaacaagaaccacgtcaaggccgcggtnaagaagctgtacgacatcaaggtctccaagatcaacaccctggtgcgaccggacggcaagaagaaggcctacgtgcggctagcccgcgattacgacgcgctggacattgccaacaagatcggtatcatctaagaagccaacagcgacgtgtgttgtgcgtatttcctttattcttttatgcttgaattaaagaaaaagtcggataagttacatatgaactgtgagagcagcactgtgtggtaggaatttactgtggaaagaatatattctcaatccaaaaaccaacaaccaacgtctacactagggaggagcnagncaaacaaagtgtntgaattttgttgattgtgtgtcgattccacctggcggcaatatctctctggagagatattgacgctcgatataagaaaagatctaataccnagtaccata
>Locus29v1rpkm3812.35
ttctcgctctttttccgggcatctttgatgtgcgagtgnacacatttcactgtgaacgtaaaataaattcgctatggttttcggatcaaaggtgatcaaggccggtggcgccgagcctgatgcgttcgagggtcaaatcggccaggctatcctggagctggagatgaactcggacctgaagccacagctgcgtgatctgtacatcacccgcgctcgtgagatcgagttcaacagcaagaaggctatcgtgatctacgtcccggtgcccaagcagaaggccttccagaaggtccaaacccggctggtccgtgagttggagaagaagttctccggcaagcacgtcgtgttcattggtgagcgtcggatcctacccaagccccagcgcggtcgccgtgaccccaacaagcagaagcgtccacgatcccgcactctgaccgccgtgtacgatgccatccttgaggatctggtcttcccggccgaagttgtcggaaagcgtatgcgcgtcaagctggatggatcgcagctgatcaaggtgcatctggacaagaaccagcagaccaccattgaacacaaggtcgacaccttcacgtcggtgtacaagaagctgaccggacgtgacgttacgttcgaattcccggagccctacctataaactattacaaccaatagttgcagaatataaacatagaatataaacaaaaaatctaataagtgagcgcgcgcggaaggttggtggaactgaagaagaaggagatgaaaactgtgtacgaaactatcgttcgcccatcttaaataaagatccttgccgaggcgaggaacaagaacagtttacaggtgtattggaaaacagttttttgaacactgaatcgtgtttgggctcctggtgtgaagatagagaaatgccgtgaattcactgtgaaaggaagtgttaatgtttgttggaacaggtcgttgtgcttcaaacttggtcttcactagtttcagcttaggacgattaatcgacaataacaaaatgcaggcaagtatagtaaag
>Locus30v1rpkm3749.29
ttttttttttcagtcctccgtggcatggcggacgtgctttaacaatttgaagtcgtactgtatttttgaattttcgagtgaattcgcaatcgaaaatgagtttgacggcatcccgcccgctggtcagcatttattctgacaaaaatgaagccctgaaggataagaatcttgcgttgccgtacgtgttcaaggcgccgattcgtccggatgtcgtgagtgaagtttcgcagctgatgcgccgcaacaagcgccagccgtacgccgtgagcgaagccgccggtcaccagacctcggccgaatcgtggggtaccggtcgtgctgttgcccgtattccgcgtgtccgcggcggtggtactcaccgttccggccagggtgctttcggtaacatgtgccgtggtggacgtatgtttgccccgaccaagacctggcgccgttggcaccgcaagatcaacgtgaacctgaagcgttacgctctggtttcggccatcgctgcttccggtgttccggctctggtccagtccagaggacacgtcatcgacggcatctccgagctgccgctggtcgtctccgacgaggtccagaagttccagaagaccaagcaggccgtcgctttcctgcgccgttccaaggtctgggccgatgtccagaaggtgtacaagtcgcagcgtatgcgtgccggtcgcggtaagatgcgcaaccgtcgccgcgtccagcgccgtggtcccctggtcatctacgccaaggacgagggtctgcgcaaggccttccgtaacattcccggtgtcgatacgatgagcgtcaaccgtatgaacctgctgaagatggcaccgggtggccacgttggccgtctgtgcgtctggaccgagtcggcgttcgcccagctgaacgatatctacggcacctggaagaacaagtccaccgtcaagaaggactacaacctgccgaacccgctgatggccaacaccgatctggcccgtctgctcaagagcgacgaaatccgcaaggtcctgaacccggccaagaagaccgtgcaccgtcacaagcgtcgtctgaacccgctgaccaacacccagcagctcatcaagctgaacccgtacgcccaggtgaccaagcgtcgtgcccagctggcctcgaagaaacgcaagtacgagcgcatcatcgcctcgttcaaggcccgcggtatcgagctgcccaagacgaacaccgccttcaaattcttggatcagcacaagaagcgcgtggagaagtccaccaaaaccaaggaagcccgcatgaccaaggtcaaggcgctgaaggacgagaagctgaagaagcgcgtggcgaagcacaaggtgcaggaaaatgccagacgagcccgcaagggattggcaccactgaagggcaagaagtaaaagaacaggctcgttagttaagaagtgtgaggtagagaggggaaaggagatgtggatgcttcttttcaatacctttgtttatcgctaatactgtgtaaggaaaataaaagctgaggagtgcatacctgtggtacacga
>Locus31v2rpkm2132.71
ttttttttttttaatttttctcccatcatcgcccgtcagcatcagccgctcgccgataacatccgggaaggtgacgtgctcgtatattttcaccgaatggttccaacactagaacacacttcacactagcacacagtaaatgcacacggcgggaaccggcttcatagaaatgcgccaccatcggaagaggactccaattcctccggccggcagccgattccacgcgccttcaaccaggcggacaacgatgggggcgttttgtattcatgtatgggtccttgtccttagttaataccgagggatagacgcttgtggaatccattttacttggacctcgcacgcatcttcctgcgcttacgcttcagccttcgcatacgcttcttacgccacttagctctcattatggggttgggtagtgaagagacgaaaagaacgtcttcaccactggacacacgttgaatgaaagagctaagtggcgtaagaagcgtatgcgaaggctgaagcgtaagcgcaggaagatgc
>Locus32v1rpkm3719.98
tcgtattttgtttagctcgattgcctcagctgcttgaggtgctcccggatgacatcatgggctggggtctcctcaccataggccttcaacactacgcaggaagctccgctgatcttgcggggtttgccttccttgtcgatcttgcacagaccggaccattctcccagcttcttgttggaatcgacacggatcaatggaatctggtgctcattgcacagagccgtgatgagtttcttgtactggggctcgtcgcagctttcggccaggatgcagagaacagcttgacgcttgtccagagccttgcaggcttcgtgaataccatggaccagtccatcggcaatcaaggacttcttcagcacttcttgcagcgctgtgttgacatccatcgttccgtcgacgggagcgacaggggcttcgacttcgacatccgacattgttattaaatttttcgcaaactttacgaaatgtgtttcaacagccgcagctatctgacggaaaaagag
>Locus32v2rpkm10.96_PRE
ctctgcatcctggccgaaagctgcgacgagccccagtacaagaaactcatcaaggctctggacaagcgtcaagctgttctctgcatcctggccgaaagctgcgacgagccccagtacaagaaactcatcacggctctgtgcaatgagcaccagattccattgatccgtgtcgattccaacaagaagctgggagaatggtccggactgtgcaagatcgacaaggaaggcaaaccccgcaagatcagcggagcttcctgcgtagtgttgaaggcctatggtgaggagaccccagcccatgatgtcatccgggagcacctcaagcngcttgaggtgctcccggatgacatcatgggctggggtctcctcaccataggccttcaacactacgcaggaagctccgctgatcttgcggggtttgccttccttgtcgatcttgcacagaccggaccattctcccagcttcttgttggaatcgacacggatcaatggaatctggtgctcattgcacagagccgtgatgagtttcttgtactggggctcgtcgcagctttcggccaggatgcagagaacagcttgacgagccccagtacaagaaactcatcacggctctgtgcaatgagcaccagattccat
>Locus33v1rpkm3646.14
ctccggcgtatttgtttacaatcctttttgtattttcatcaccagcacttctacttacaagaaaaataatatagcgataaacacaccagtccgccctacttcagaggaatgaaacgggagctgtgggtggcaccgataccgggcctaccgtgcttgaccggcttgtaggtcancgagaactccccaaggtagtggccgatcatttccggcttaacttcgacctggttgaaggtcttaccgttgtaaataccaacgatcgaaccgaccatctccgggacgatgatcatgttacgcagatgggtcttgacgatggctggcttctcattcggcggggcgttcttcttggccttgcgcagcttcttgatgagggccaccggcttcctgcgggttccacggttgaggcggcgct
>Locus34v1rpkm3636.44
gtacgcacatccgtgccaagaggaagcgtgaggaactgtccaacatcctggcccatatgcgtaaggccgctcacaagagccacagctagctgcttacttgtgggcggccttacgcatatgggccaggatgttggacagttcctcacgcttcctcttggcacggatgtgcgtacccaggcggcgcttcaggaacttcagggcgcgcttatccttggacaccttcagcaattccattcctcgcttctcgtacggggcatgnccgacaacctcacggaccaggtcgcgcacgaatttggtgtgcttggtctggattcccttggtgcgggacgggcggattcccttgactttgcgatcgccacggtactgcagctgcctcagcttggtggtcttgtggcctttgttaagaccgacacagatttcgtatcggggagccatgttttcctcctgcagaaggtgagagatcagatcaaacgatgagacactgggcacccaacataaacaaagccgattttaacggtgctttcgcgattttgccacgagaaaataaacgacctccgtagaagtccacttnggcaaccgaaaggtaaggaaaagaggcaatgcactccatcttttcaagaaaaattcgacgatttaaaagcgagaccgcacggaatcacg
>Locus35v2rpkm3345.35
cggtatgattgctatttttggaacttgttaactttccaatttggttcagtcttttacaacagctcagatttattcaagaacgtattataagaaaaaataatgtatgccttaacatgataaaaacactatcctcattccctctagtaatctccgtattcgaaatcggccaacatcagtgctcggatgtcttccttcaggacctgcacctggcgccagatggcacgttgcgtcacggacgcacaccgtcggtactccttcagcagatgagtttcccacagaaactcagcgcagaggtccagctcacgttggctgcgaacgtacaggtggacaacggcgtcctggaactcgaccggggtgtccaccgtgaaggatcgttggaacagtcgctctagcgaacggttctggaaggtaacgacgcgttnntcttgtgcntgtgtggcaagaacggtgggtggtttccggggtggagcgggagccgcttctgggggtggtggcccagcagcgtagggtggtctgggacgtcgcagagcancgctgcnttccgggtcctcggaccacgggctgaactgggccgtgcaaaccgagcccaatgctgccaaaaaggtcactcccaggatgaacttcatgtctgttttatcgattggtgtagagtgtcccaggcaggaaagcggtttgcctaatttataacgtttcctgttgtttttcgcagtcaacaagaggggctcgttatctttgctcgctataagcacatgatgttgctggagcgaggagggtaaatccaatgtttgaatttgccttaggaaagctaagctcattatctttggcgaggacggttgaaaacatc
>Locus35v4rpkm197.75_PRE
cggtatgattgctatttttggaacttgttaactttccaatttggttcagtcttttacaacagctcagatttattcaagaacgtattataagaaaaaataatgtatgccttaacatgataaaaacactatcctcattccctctagtaatctccgtattcnnnatnggnnaacatcagtgctcggatgtcttccttcangacctgcanctggcgccagatggcacgttgngtnacggacgcacaccgtcggtactccttcagcagatgagtttcccacagaaactcagcgcacagaggtccacagctcacgttggctgcgaacgtacaggtggacaacggcntcctggaactcgaccggggtgtccaccgtgaaggatcgttggaacagncgctctagcgaacggttctggaaggtaacgacgcgttnntcttgtgcntgtgtggcaagaacggtgggnggtttcnggggtggancgggagccgcttctgggggtggtggcccagcagcgtagggtggtctgggacgtcgcagagcancgctgcnttccgggtcctcggaccacgggctgaactgggccgtgcaaaccgagcccaatgctgccaaaaaggtcactcccaggatgaacttcatgtctgaaagagaagtggtgntgtntaatgtgactttcgattaatctcaaaantgatttatggtaccgtgcaaaccgagcccaatgctgccaaaaaggtcactcccaggatgaacttcatgtctgttttatcgattggtgtagagtgtcccaggcaggaaagcggtttgcctaatttataacgtttcctgttgtttttcgcagtcaacaagaggggctcgttatctttgctcgctataagcacatgatgttgctggagcgaggagggtaaatccaatgtttgaatttgccttaggaaagctaagctcattatctttggcgaggacggttgaaaacatc
>Locus36v1rpkm3589.78
attgtgtcaagattgttgtccgacgatttgctctgacctaaaaagtaatttttttcggtgaaaacaccgtgttttattcaatatttttagcctggaagtgtccactaattagttttaaactttacagtcaccaaaaatggagaacgacgccggagaattcgttgacttgtactgcccaaggaagtgctcgtctagcaaccgaatcatccgcgccaaggaccacgcccccgtccagatcaacaacgtcgatgtgaaccccgagaccggccgtatgccttggagnnctccaaggnntacggccggtctcggggttcacatcgacgatgttgatctggatggaggcatgatnnnnggaggtctccagcatacggccggtctcggggttcacatcgacgatgttgatctggatggaggcatgatcctt
>Locus37v1rpkm3503.16
tcaggctcaacttccgacttcagtctcgttggaacttagtttttatttgtacacttgtacattaaaactgtacgaatgaaaatgccaccgcggggaaaacgaacaggatataagcctgcacttccccgttgcagcatcccgatgagaacgaagaatctaaccgaacagaccgaatcccatgtcgtcatcggattcctcgggttcttcctccttcttctcttccttcttttcggcggcggccggggcagctccagcggcagcagcagccggggcggcagcaccaccggcaccaactccggatccgatgttggtgatcagatccttaacgttgataccctccagggccttggcgaacagaccgggccagtatggctcgatgtcgacgttggcggccttcaggatggtcgagattttctcatcggtaacagcgacatcgtcgtcgacgaggatgagcgctgagtacacacaggctaattcagctttgttgagagccattttactgacgaaaaaccgtgcaagtcgtcaaaaacttgaccttagctcggagggagaacactgcacagtacggaatctactatccaaaagagacagagccgaacgccaccgacgacaggtcgctgtggcggaagtgga
>Locus38v1rpkm3491.50
gaatgtagctatccctgtcttcggtacgcacaaaacaaaaacaaaatcaacattttattcactcataagatctcgctgtgtaccactaatttgaatgtagctatccctgtcttcggtacgcacaaaacaaaaacaaaatcaacaaatagcctcaatcttatcagatatgagccccctccaatgacgccactgacgcagcgtatgacggaggtggttcatccagaagtaggaatttctccagcttttcatacggcggaggatccaacaggattgtatcgtagtccgggggtgggccactctccaaatcccgagccacggtgaagatcgtacggtgaagatcagcaggaagtggccccgtccataggcacgttccgacccggngggtaagatacagtgccaccatgatgcagagcacaaagaatgccacggccaaacccaacacaatgatttgggactcgagccggtcggcccagtcggtatggttcatcgtatactccaacagcagcgctaccacaatgagtgatggaatcgtaaccagtacgatcgcgagatcaattacgcactgctgacgcttcatggtgctacattttgaactncactgggaagaacaaattgccgactacttgcgaaactaaaaatccactatttaacggttctactggtctgcttcatggtgctacattttgaactgcactgggaagaacaaattgccgactg
>Locus39v1rpkm3473.10
ggtcattattgagaagtactacacccggctgacgatggatttccacacaaacaagcgcatcgtcaagaaggcctctaaggtcattattgagaagtactacacccggctgacgatggatttccacacaaacaagcgcatcgtcgaggaagtggccatcattcccaccaagcccctgcgcaacaagatcgctggtttcgtgacacatctgatgaagcgtctgcgccactcgcaggtccgtggtatctccatcattcccaccaagcccctgcgcaacaagatcgctggtttcgtgacacatctgatgaagcgtctgcgccactcgcaggtccgtggtatctccatcattcccaccaagcccctgcgcaacaagatcgctggtttcgtgacacatctgatgaagcgtctgcgccactcgcaggtncgtggtatctcctcctgcagcttgatggagataccacggacctgcgagtggcgcagacgcttcatcagatgtgtcacgaaaccagcgatcttgttgcgcaggggcttggtgggaatgatggccacttcctcgacgatgcgcttgtttgtgtggaaatccatcgtcagccgggtgtagtacttctcaataatgaccttagaggccttcttgacggtctttgtacgaacgcgacccattttggttcaagtttcgctgctgtcgttcgtacaaagaccgtcaagaaggcctctaaggtcatcattgagaagtactacacc
>Locus41v1rpkm3386.48
agaaggtcaagaacatcaagcacaatggcaacatcaccttcgatgaagtgatcagcatcacccgagcaatgctgatcacttcatcgaaggtgatgttgccattgtgcttgatgttcttgaccttcttgcgatcgcgtggcggttccttcagggccttcacgatcagggaggcagccgatgggacaaccgagatggcagcctgtcggttctggatggtcaggcagacagtgatcttcagacccttccagtctccggtggccttggcgatgtcgtcaccgatcttcttgggggacagaccaagtggaccgatcttgggggccaaagatgaagtggcaccgacttctccaccgacacatctcaggtagacgagcttgatctcattggggtcgaactttggtggcatcttggcgaacgaaacggttagttttnanntnaaaactaaccgtttcgttcgccaagatgccaccaaagttcgaccccaatgagatcaagctcgtctacctgagatgtgtcggtggagaagtcggtgccacttcatctttggcccccaagatcggtccacttggtctgtcccccaagaagatcggtgacgacatcgccaaggccaccggagactggaagggtctgaagatcactgtctgcctgaccatccagaaccgacaggctgccatctcggttgtcccatcggctgcctccctgatcgtgaaggccctgaaggaaccnccacgcgatcgcaagaaggtcaagaacatcaagcacaatggcaacatcaccttcgatgaagtgatcagcattgcccgggtgatgcgaccccgctcgatggcccgcgaactgtccggtacctgcaaggaagtgctgggtacggcccacagcgttggctgcacgatcgatggccgtgcgccacatgatgtcattgacgacatcaacagtggagcgatcgaatgtcctgctgagtgaatgtaaaaatttatactgaattataagtgcgaagctactgagaggaggttcaataaaaactattattaaatgaaaaaaaaaaaaa
>Locus42v1rpkm3377.35
tcttgtggtactgaagttctgtttctgctaaagcagtaatctcccaacacaatggccaagtccaagaatcacaccaatcacaaccagaaccaaaaggcccacaagaatggcatcaccaagcccaagcgccagcgtaacgaatcgacccgcggtatgtgccagaagttcctgcacaacctgcgattctccaagaagggaaacctgtcccgtgaggaatccctgaagcgcgccgaggaacgcaaggccaagtttgccggacagccagctccggtcaagctgtaaactgcttccttctcgattccggttcggatgatgatgatggttgggtggtgtatccgttttgatccgtgatcaatatcaattcctaatctggtacgcgttacgatatccgatgatacggtgcagttgatgagtacaagtgagttcaatgcggaataaaaattcagttggaaa
>Locus42v3rpkm8.44_PRE
agcgtaacgaatcgacccgcggtatgtgccagaagttcctgcacaacctgcgattctccaagaatcacaccaatcacaaccagaaccaaaaggcccacaagaatggcatcaccaagcccaagcgccagcgtaacgaatcgacccgcggtatgtgccagaagttcctgcacaacctgcgattctccaagaagggaaacctgtcccgtgaggaatccctgaagcgcgccgaggaacgcaaggccaagtttgccggacagccagctccggtcaagctgtaaactgcttccttctcgattccggttcggatgatgatgatggttgggtggtgtatccgttttgatccgtgatcaatatcaattcctaatctggnacgcgtnccagattaggaattgatattgatcacggatcaaaacggatacaccacccaaccatcatcatcatccgaaccggaatcgagaaggaagcagtttacagcttgaccggagctggctgtccggcaaacttggccttgcgttcctcggcgcgcttcagggattcctcacgggacaggtttcccttcttggagaatcgcaggttgtgcaggaacttctggcacataccgcgggtcgattcgttacgctggcgcttgggcttggtgatgccattcttgtgggccttttggttctggttgtgattggtgtgattcttggacttggccattgtgttgggagattactgcctgtggaaacgaaggaaaacaaaaccagtcggaaggttagtcgaagccgattccaaacattcgagtttttggtgggaaatgttatgcgcttcgggcaaattccgccctcatcgcgaatttag
>Locus43v1rpkm3254.17
ccctggccaagatccgcaaggccgcccgagagctgctcaccctcgaggagaaggacgagaagcgtctgttccagggtaacgctctgctgcgtcgtctggttcgtatcggagtgctggatgaatcccgcatgaagctcgattacgttctcggtctgaagatcgaggatttcctggagcgtcgcctgcagacccaggtgttcaagctgggattggccaagtcctaccatcatgctcgcgttctgatccgccagagacacatccgttctttagtgagattttgcgatggcttgctgtcgcaaatgatcgtgagtgccacttaggtatcgggggtaacacccgggtatcctaacgcctcacaatgatctnattggacnaaaaggttccgaagagaatgggacnagtgagaatcctcttcgatctgaagatggagcgacgtttcgcagctcgcaaggataagaacatcccatcgggaagcggattgaaagcccatgcactcgaccgtcgaacgccagcgtccgtaagcaggtcgtgaacattccgtcgtt
>Locus44v1rpkm3238.37
cgggagcgcacgcgcggcccggcggggctttttccgacgacacacaaaacacccgcaacgacgaaccacacacggcagcgggggaacagtcacctgaactctcagtgtgctccatcacatcagcccagtctagtcgcaagtcaagtatatatcagtaggcctcaaataatgtgtgactaccccctaaatttaagcatattaataaggggaggaaaagaaactaacaaggattccctgagtagctgcgagcgaaacgggaagagctcagcacgcaggggcgatgcactggtgtatctgcccggttccgtgtactggagagttcgttatctgccgtaaccggtcgctggttcaagttcaactagaatgtggcttttactcccagagagggtgataggcccgtagagcggcgcaccgatggtagaagatctttccatggagtcgtgttgcttgatagtgcagcacaaagtgggaggtaaactccttctaaagctaaatatcaccacgagaccgatagcgaacaagtaccgtgagggaaagttgaaaagcactctgaatagagagtcaaaaagtacgtgaaactgcctagggctcaagcccgttgaactcgattatccgagcggagacattcacctgcggttggccggcgacggcacggccgcagggcacttgtctctcgcactagccaagaggacactgcgatccattacgaaacagctttcgcgccgcaaggcgcaaggtcgcccgacaactgccccctggtgctggttgcttgccccacagtagcgacgctcagttctgaaggcctgtgccgcgaggtggggcttactgcacgtggtgttctagcagtcgggcgcgtgatggattcccccggacaccgggtggtcttcccgtaaggggccaccggactgtcgatcggcagtgaaagaatcgaggtaccttcgggacccgtcttgtaacacggaccaagaagtctatcttgcgcgcgagccaatggtcgtcctccggagcaccaaaggcgcagaaaacataacttgagttgtgcgggattacgggcgcggctctctgctcgtccctccatccccgggtgttgtaatcggcatgcggctaccgggacccaggcttcacggcccccggcaccgtgccacaacataccgtgagtgtgcaggatgtgacccgaaagatggtgaactatgcctgatcaggttgaagtcaggggaaaccctgatggaggaccgaagcagttctgacgtgcaaatcgattgtcagaattgggcataggggcgaaagaccaatcgaaccatctagtagctggttccctccgaagtttccctcaggatagctggagcacgcaacgtttcgaatcctattcttatctggtaaagcgaatgattagaggccttaggttcgaaatgatcttaacctattctcaaactataaatgggtacgtaccatagcattcttgcatgatgctgttgcaaacgttggtaaacgccgggccgtcccctgtcagggcgtgccacggcgtagaagatatctgtgtgcttagtgggccaagttttggtaagcagaactggtgctgtgggatgaaccaaacgtaatgttacggcgcctaaataaacgacgcatcatagataccatgaaaggtgttgattgctacagacagcaggacggtggacatggaagttgtcatccgctaaggagtgtgtaacaactcacctgccgaagcaattagcccttaaaatggatggcgcttaagtcgtttgcctatacattaccgctggcgcacaagtggggcagcgcctcgagcgcgtctgccctttgaggcgccagcgagtaggagggtctggtggtgtgcgttgaagtgcctggcgtaagccgacatggagccgccactagcacagatcttggtggtagtagcaaatattcgaatgagatcttggatgactgaagtggaggagggtttcgtgtcaacagcagttgaacacgagttagccaatcctaagctctatgggaaacctgatatatattaagcatttaaccaaatacaacaacacgttgttgatgcaaccgatacgatatatattgaatgagcgaaagggaatccggttacaattccggagcctgttgggtatacgtttgcattggcgtcccataccggcaacggtagcgcctttgtaatcatggcaacatgaatccttttcttcgagaagccaacaagagatatcggaagagttctcttttctgttttacagtcacactagccatggaagtctttcatagagagatatggttggacaggctggtagagcatggtattaaattgctgtgtcgatattctcttcttggaccttgaaaatcgaagactggggcacgcaaactcccaacagcttgtaccgaatccgcagcaggtctccaaggtttagagtctctagtcgatagattaatgtaggtaagggaagtcggcaaattagatccgtaacttcgggataaggattggctctgaagactgggatgactcgggctataccctcccggggttcgccgcgggtgccggcccgcctcgcgcgggtccggtgcctcggtccccggggtccggggtttgcctcaacgcggtccgggccgtttcgtgtggtgttcgcgcaccgccggcggtcgccggggccgctgcagtcatcaataaacagtcaattcagaactggcacggctgagggaatccgactgtctaattaaaacaaagcattgtgatggcctcaaaaggtgttgacacaatgtgatttctgcccagtgctctgaatgtcaacgtgaagaaattcaagcaagcgcgggtaaacggcgggagtaactatgactctcttaaggtagccaaatgcctcgtcatctaattagtgacgcgcatgaatggattaacgagattccctctgtccctatctactatctagcgaaaccacagccaagggaacgggcttggaaacactagcggggaaagaagaccctgttgagcttgactctagtccggcattgtaaggcgatataagaggtgcagaataggtgggagccggggtaaaacattacctccccggcaccaatgagataccaccactcttactgttgccttacttacatgatcaggtggaacaagtgccaaggttattgcaacctcctggcataaggtttcttgttcagcgttcagtcatgtcgtcattcctggccacaaggcagaagaccgagcctgcggtcatcgcgtccgttgcgcggctcccgggtgtgcgttccggccgggtggcttcgcggctgccccagtaggatcccgtccggtttgggttcgcgtgcgggccacggccgcagttttgctcaactttcacaccgtacgccgatgacagtaagacatctggatactccaagtcatggacagtgccaggtgcggagtttgactggggcggtacatctccaaaacaataacggaggtgtccaaaggtcagctcagtgtggacagaaaccacacgctgagcataaggacaaaagctggcttgatctcgatgttcagtacatattgagacagcgaaagctaggcctcacgatccttttggtttaaagagtttttagcaagaggtgtcagaaaagttaccacagggataactggcttgtggccgccaagcgttcatagcgacgtggctttttgatccttcgatgtcggctcttcctatcattgtgaagcaaaattcacaaagcgtaggattgttcaccctttcaagggaacgtgagctgggtttagaccgtcgtgagacaggttagttttaccctactggtgtgcgaacgaacacgaacgctatcttaacggaaatgctgtgcagtacgagaggaaccacagcttcgaaccaatggctcaatactagttcgaccggactttggtataacgctacgttcgttggattatgcctgaacgcctctaaggtcgtaaccaaaccgagctgatagtgtctccttataggtcgtcggcgatcatgtggcaaaaaacctacaagacctgctagcgtgatctcacgttggcatcttattgcatgcacgcagacaaagcccccgcgcgcggcaccatacagcaagtatctaagatactggaacgctggtggcgctgctcagcatcaatatatgatttcgatacctgagaccccctacaaacgataggtttacaggctgggagttgcgagttgcagagaggtgtacatttcgatacctgagaccccctacaaacgataggtttacaggctgggagttgcgagttgcagag
>Locus45v1rpkm3143.95
tcccgtcctggctgaagctgaacgccgacgacgtcaaggagcagatcaagaagctcggtcccgtcctggctgaagctgaacgccgacgacgtcaaggagcagatcaagaagctcggcaagaagggtatgacgccctcgcagatcggtatcattctgcgtgattcgcacggtgtggcccaggtccggttcgtcaatggcaacaaggtcctgcgcatcatgaaggccgttggcctgaagcccgacatcccggaggatctgtacttcctgatcaagaaggccgtctcgatccgcaagcacttggagcgtaaccgnaagganatcgacagcaagttccgtctgattctgatcgagtcccgcatccaccggctggcccgttactacaagatcaaggctgtcctgccacccaactggaagtacgaatccagcaccgcctcggccctggttgcctaagaaggagttaggaggacagggaagttgctgcattcaactttttctctttttattgttttaagtaaaatccatcggaagtgaagaaaagtgcgctcccaaacacacacaatccgatggattttacttaaaacaataaaaaagaaaaagttgaatgcagcaacttccct
>Locus46v3rpkm224.87_PRE
gaacagcttccggtagcgcttgtggtggtatctctgcaccagcgggaagcggatcttcatttttactccctaaaaagagtggaattaacagtacaatgaacggcgacggctcttttactggtagtaggtgtccggtcggcggaacgagaacagcttccggtagcgcttgtggtggtatctctgtaccagcgggaagcggatcttcgagtcgtggaactgcttgatgtgggcacgacgggtcttggaggcttccaccgattcgaccttgatgatctgaatggagtgggcgcgggcacggtgacgcgaggccatgtcgctgtagcactgggtgacagcaccgccaacggtcagatcacggtactcgcggtacatgttgtgggtaccggagcgcgaatcgtagcgcagccagatgccgaagttcttcacgttcagtggggtcttctccaggatgcgcttgaccgagacgatctcaccggtggccttcttgaacttacgcagctgccgcaggaagtaccagaaacgggacttggccacgatctggtccggtgcgaagatgtgcatcttgaacagcggcgggttcggatccttctccgagggcagcttgcgcccnangnncnngaaggccaccggtgagatcgtctcggtcaagcgcatcctggagaa
>Locus47v1rpkm2997.48
gtagtaagtcagggcaaagaagaaataggcaaatggatccccaaagtagtaagtcagggcaaagaagaaataggcaaatggatccccaaagtagtaaatcagggcaaagaagtagccagaaaggttgagcaattcgtttctaaaaacccggagaaagcagcaggtatagctgctggtgccggtgttgctggtgctgtcattgttgatcaattgggacagaancgtccacgaccgggatgccaagtgcacattagacgtttacaagaaaagcaaccagtcttcttcaacgttggtgatcctaggtcgttgatgatgcccgtcgacggaaatctgtcgtgggcttcgggggaaaagagttggatcgcatgtcctccatcggatggatcacgtaatagtattagtggattaaatcgagtatcagctgaaattgaatgtgtactcggaatagcgtttaaatatgttcatgacgactcggcgctgctgatcacccaggtttcgtgcgataatagagtgaccggaaacgtacgaacaagccctattccgaatctgtgtccggaaacatacaaagcagttggatttgatgtcacttttcccaacattggaaatcgcttttttcgtagcacctttactacatttgtttaacgacacagctgccactacaatctatactcgtcacacagtatatggaaatgaaatcgcacataggtgcacgtcatctaggccatccttcaaagtagcaggttttcccccagaaatagacgtggagactgcatatacacaagatgctcaatttgataggcttaccgctttatttgcagctgattataatccacgaggatcggcgcgtttgtactacgatttgagctatttgcaaaaagggcatcttacgccgcatgcggatgagctgttcaccacgtggcagtggtcgacatatttcttcatcaatgtcgttggcatgtgggactcaatcaacaacggcaactggaagtatctggaagaaagtgtgcgaactcttgccgacaactccaagagaaatttgancatttataccggagcttatgacacgttatccctatgttccatgtgggaacattgtgtggactttactttgagcaacgggcgagttcctgtaccaaaatggctgtggaagatagtgaaatctccggatttggatgccgctattgctctagttgtcagcaacaatccgttccttgatgaagatccgatatgcggcttgggtgggcagtctcatggatggaatgcgagtnttgtttcaaatgtaacccaaggtcctgtgagctnctgttcggtacaggatctgcgaanngtgattggcaatattccgctagatgcgttggctacnaatttgttgtcttatgtagttgcatcaggatagttttatggaatggaattaccgcagaacaacccttattatgttgaccaaaggaacaattaataaataacacagtttaatcaagtatttgaacggcgttgtccctttacattttgttttttttttaaattttacatacattacatacatttatttgatcaacaacacatttgaggtaagcagcagcattgtccaatacattgcatattttcgactacagtattgttcaattgcagataggtgcacgtcatctaggccatccttcaaagtagcaggttttcccccgga
>Locus49v1rpkm2922.85
gttgtaaagttcgaaccacagcagtaaccaggaaaggaaaggaagcaaccaacgaagaatagtgtcactctccgagggtgttgtaaagttcgaaccacagcagtaaccaggaagggaaaggaagcaaccaacgaagatgtcgatgatctctgcccgtttggccgcccaggtggcccgccagctgccgagaaccgctagccaggttgctaagatcgctgtgccagctgtgacggtcgctgcccgcaatctccatgtttccactgctaaccgcggtgcggagatctcttccatcctggaggaaagaatcctcggctcggccccgaaggccgatctggaggaaactggacgcgtgttgagcatcggtgacggtatcgcccgtgtgtacggtctgaagaacatccaggccgatgagatggtggaattctcctccggtctcaagggtatggcccttaacttggaacccgacaacgtcggtgtggtcgtgttcggtaacgacaagctgatcaaggaaggcgacatcgtcaagcgtaccggtgccatcgtcgacgttccggtcggtgatgagattctcggacgcgtcgttgacgctctgggtaacgccatcgacggcaagggcgaaattaagaccaaccagcgtttccgtgtgggtatcaaggcccccggtatcatcccgcgtgtgtctgtgcgcgaacccatgcagaccggtatcaaggccgtcgactcgttggtccccattggccgtggacagcgtgagctgatcatcggtgacagacagactggaaaaaccgctctggccatcgataccatcatcaaccagcagcgtttcaacaacggtacggatgagtccaagaagctgtactgtatctacgttgccatcggtcagaagcgttcgaccgtggcccagatcgtgaagcgtctgaccgatgccggtgccatgaactacaccatcatcgtctcggctaccgcttcggatgccgctcccctgcagtacctggccccgtactccggttgcgccatgggagaatacttccgcgacaacggcaagcacgccctgatcatctacgacgatttgtccaagcaggccgtcgcctaccgtcagatgtctctgctgctgcgtcgtccaccaggtcgtgaggcctaccctggtgatgtgttctatctgcactcgcgtctgctggagcgtgctgccaagatgaacccaactctgggaggtggttccctgactgccctgccggtcattgagacccaggctggtgatgtgtccgcctacattccaaccaatgtcatttcgatcactgacggacagatcttcttggaaaccgaattgttctacaagggtatccgaccggccattaacgtcggtctgtctgtatcccgtgtcggatctgctgcccagaccaaggccatgaagcaggtcgctggttccatgaagctggaattggcccagtaccgtgaggtcgctgccttcgcccagttcggttccgatcttgatgctgccacccagcaactgttgaaccgtggtgtccgtctgactgaactgctgaagcagggtcagtacgtgccaatggccatcgaagaacaggttgccgtcatctactgcggtgtccgaggctacctggacaagatggaccccagcaagatcactgccttcgaacgggagttcttggcccatgtcaagaccaacgagaaggccctgctgagccagatcgctaccgatggcaaaatctccgacgaaacagaagctaagttgaagaacgtcgtcaccagcttcatgtccaccttcagcggttaagaatttacttcctgtgtgtaagcttttacgccgagctgggtgcaagaagaaaagccgggactcagccggacggtcttcgggtcactagctttattttagtgatccggcgatccatcatcaaaactatagtagtgggtaacatctaacgagcgagcaagaaaattgaacatcaaaaagggaaaaaatggagaattgcgataccaatgccgaaagtaaacaacagaatactgtgttagtaaggtaaataaaaacgaaacaaaaaaaatggaaaaaaataaacgcagcgacattattgtagctctttaaattgtagtaaacaacagaatactgtgttagtaaggtaaatgaaaacgaaacaaaaaaaaaaattgattgaaaaaaataaacgcagcgacattattgtagctctttaaattgt
>Locus51v1rpkm2724.80
atacggatgcggtgtcccatggcgtgtccgggcaggttggtcttgaaacgggatgggtacagcatgatacggatgcggtgtcccatggcgtgtccgggcaggttggtcttgaaacgggccctcacgctgccgctgttaccgtgcgagcgggtgatcttgccccagatagcgcggatgttggacttcttttcggcggctcccggtgcgttcagcttggccttgccacggtacacatacacgcaccgtttgccgatgtagaacagggcgttcttacggttgcggcatccctcaaccttcaggatggcatgtccttcgtgctggttgcgcaggccacgcttgtatccggtgaaaacggccttagcccacaggcgaccgtagctcttcttctggtagggcagagcagccttcagggtgcgttgtccctttggcttgtgagtacgggccaagatagcttccttggtctgggacttcttcacacccttgggtccagctggggcggcggccttagtggccttaccggcagccttcttggtctgggacttcttcacacccttgggtccagctggggcggcggcctta
>Locus52v1rpkm2688.66
aggatagtaaggtttgtatatttcacgtggaaccacacgggctgtggaaccaaagcgcacccatttgggggccgatcggaatcgatgagattatggaaacgaggcgttctctctcgagttgtttaccaatgatgaattcagcatggccatgcacccctccgaagtgctctggaatgacacggaaactcacatgcttctgaagcgtaaacaaacgacatgagagaagcttccttatttcaagatgattttctaggtgtgaatcaagattaatctccggttccgttacagctccataaaaatagggacagaaaatggtttcgtctcggcccgctncgatactgctacttaccccggggtcctcttccccgggaggcagtgagatagaccgatgatgtgacttctgatcaaaaccaattgcgttgatatcgttactagggtctatcctcactcatttctagctcaagatgggagcctaccgttacgtgcaggaattgtaccgcaagaagcagagcgatgtgatgcgctatctgctgcgtgtccgcgtctggcagtaccgccagctgaccaagttccaccgtgccccgaggccgtcgcgcccggacaaggcccgccgcctgggatacaaggccaagcagggcttctcgatcttccgcatccgtgtgcgccgtggtggncgcaaacgcccagttgccaagggttgcacctatggcaagcccaagagccacggagtcaacgaactcaagccgtaccgttgcctgcagtccgttgctgaggaacgtgtcggtcgtcgcgttggcggtctccgcgtgctgaactcctactgggtggcccaggatgccgcctacaagtactacgaggtcatcatggtcgacaccgcccacaatgccatccgccgcgacgccaaggtcaactggatcaccagggccgtgcacaagcaccgtgaactgcgtggtctcacctcggccggcaagagcagccgtggactgggca
>Locus53v1rpkm2685.19
aaggaaaaggccgccgcggccccaaagggcgaaaaaacagtgaaaaaatccgccggaaccaaggaaaaggccgccgcggccccaaagggcgaaaaaacagtgaaaaaatccgccggaaccaagggcaagtccctgtcggatggagtgcgtcgttatctgaagcgcaagcagaaggtgcagaagaaattgttctccctgaagaacgtcaagcgggtgaagcgtgccgagaagccgaaggtcgccattactgttgtgaagaagatcggcggtgccaagaacggaggtgagcgcacggttctcctgaagaagaacaagagctatctgccgaccaagtcgattgtccgcaagcgtaccggtaagaagtgcttccgtaaccacaagcggaacatccgtaagaccctgaagaagggtaaggttttgatcctgctggccggtcgccataagggaaagcgtgtcgtcctgctgaaggccctcaagtcgggnctgctgctggtcactggcccgttcgccctgaacagctgcccgatgcgtcgtatctcccagaactacgtcattgccaccaagacccgggtcaacctgaaggacttcaaggtgccgaaacacatcaacgacacgtacttccgtcgtatgcccaagaagaagaactcccggaccgccgaacgggatatctttgccgagaaggtcgagaagtacgttccgtcggaacagcgcaagaccgaccagaagaccgtcgacgaggccgtcctgaaggctatcaagaagcacaaggagggtaaggttgtccagcgctacctgaagtcgatgttctcgctccggtcgaaccagttcccgcatcgtatgcagttctaaggggtggaacggtggacgacgcatcaagacatccagcgcagatcggttcccatcatcctgtcctgtctcagtcgtcgaaggaagatcgtttttaaggcttaattataaaagagtttgtcaacaaacggcaagaacactggattgtttcctctgatatgtggagaaatacatttgaagatcgtttttaaggcttaattataaaagagtttgtcaacaaacggcaagaacactggattgtttcctctgatatgtgga
>Locus54v1rpkm2665.02
ctttgttcttccggtcgctagccctctttctttctcgatcaacacatcaagatgggtataagccgtgatagctatcacaagaggcgggccactggtggcaagaaggccgccatccgcaagaagaggaagtatgagttgggacgcccggctgccaacaccaagattggagcttcccgtgtccacttcgtgcgcactcgcggtggaaaccgaaagttccgtgccctccgtctcgatgccggaaactttgcctgggcttcggaaggaaccgcccgcaaggctcgtatcatcgatgtagtgtacaacgcttcgaacaacgagctggtccgtaccaagaccctggtaaagaacgccatcatcgtgatcgatgctagccccttccgccagtggtacgaaagccactacctgctgcccctgggtaagaagcgtgaggtcaaggctggcgaggaagacgttctggccaagaagcgcagcaagcgcgtcatgaagaagtacgttaagcgacagaagaccgccaagttggaccccgctctggaggaacagttcaacgctggacgtctgctggccgctatcgcttcccgcccaggacagagcggtcgtgccgatggatacatcctcgagggtaaggaactggaattctacctgaagaagattaagaacaagaagtcgaagtaagctccaccggccggctggtggaaggagtgtgatggtgtcgtggtgtttgttcttaatcttcttcaggtagaattccagttccttaccctcgaggatgtatccatcggcacgaccgctctgtc
>Locus55v1rpkm2660.58
ccagtcaagggcacgaaatccctgccgaagcgacgcaatcccattgcgaagaaggaggtcgtcaacaacggtatgctgttcggcaagccagtcaagggcacgaaacccctgccnaagcgacgcaatcccattgcgaagaaggagggcaagaagaagcgcgtccggaagaacaagaaggccccggccaagaagtgaagagggaggggtgagaatactattacgtgcggatgtgtgtactgaagaaatgggagaaaatatacatagggtagcgaactacttgggcagcagccggtattttgggcactcttcgctataccttagtcaattgcaaaacaattgacttgaaattttgtacacggctagatactatacgtatctcatcgcgttccaaaaattgtgtcaattggttaagaaaagtgcccaaaataggacccctaccgagatggttccact
>Locus56v1rpkm2647.11
ccgcaccgcacaactcacacacgggggtactaagctcactgccactgagactccggtttgggatgtactcatcaaccacgacgacgactggcacgccggccaccgtcgcgtctgactatcttgaatgttttaccgcgcaccgaaggcgggaaaacatcactatgcatacgtgcgcgcacacccccgagagggaggcacacgtatagttgaatgtataaatataggcactcaaaaatgtgtacatcgtactggaggtacgatgtgcaatatgcgttcaacgtgtcggtgttcatgtgtcctgcagttcacattctgacgcgcatttagctgcggtcttcatcgatccacgagccgagtgatcccctgcctagggtttgggtttgggttcgagtaacagcaacagagctaaaacacttccttcctcgttcttcgacggacggccgccaccactgacgccgcagtgtgacgacccgccacttagctatgtcaaaccaaagcggacgtatgtgccctgcgcgggttcggccctgctgaccggtcggggtctgtgcaagccgtatcgtacgcacgcccactaactagtagggcacgcgtacggacattgcgcagctttcggttccctccgatcagcgaactcgcggcagcgtcctcggaaaacaaacactcgggtaacgtgctagaggttggccatgccttgcgcagcaccagcaccgcgacatattgccttgtcggggttgggcgggccgcgcgcggcatcagacgcacgttcgatctgtttttcgctctcttggatacaagtaccagtacagtaatgatccttccgcaggttcacctacggaaaccttgttacgacttttacttcctctaaatcatcaagttcggtcaacttcagcgattcaaatgtaatcccgagggactagcaaatgttcaccttcaaagacctcactaaataatccatcggtagtagcgacgggcggtgtgtacaaagggcagggacgtaatcaacgctagctaatgaccagcacttactgggaattccaggttcatatggaccatttcaatccataatcccgactaaatgcgcatttaagcgatttcccggccctttcgggcaaggatacgcgttgctgcgcacattgtagcgcgcgtgcagcccagaacatctaagggcatcacggacctgttatcgctcaatctcattttgctgaacacaaattgtcctattaagcagaagtcaaccacgatgggttgacgtattatcaggtcacactacaccgccggccgagcgcgagccgcgagcgaccgttgcccgaaccgtcggtatcaaacatctgactgctgatagcgttctatttaatttgattgagtcacgttcgttatcggaattaaccagacaaatcattccacgaactaagaacggccatgcaccactacccttaattttgagaaagagctattaatctgtcttacctcaataagttcggacctggtaagttttcccgtgttgngtcaaattaagccgcaggctccactcctggtggtgcccttccgtcaattcctttaagtttcaactttgcaaccatacttcccccggaacctaattttggtttcccggaagctactgagagcaaccataatgtagcgtctcccaattgctaattggcatagtttacggttagaactagggnggtatntaatcgccttcgatcctctaaactttcgttcttgattaatgaaagcatccatggcaaatgctttcgctttagttagtcttacgacggtctacgaatttcacctctcgcgccgtaatactaatgcccccaactacttctgttaatcattacctcttgatctgattacaaaccaatgaatattaagaccgaggtcatattccattattccatgcaagattattctcggccgtaggatagcctgcttagagcactctaatttgttcaaggtaatagcagctgggcttgcggaaacactgcacccgatgaaaggcatcagcgccacactacgaccgcgccgaccgcgaggccgacgggcgcacccagtcttatagtcgcaacaatccagtgacctactgccatcataaaggagtagcacccgtgttggacaagaataaacttcgaacgttttaaccgcaacaattttaatatacgctagtggagctggaattaccgcggctgctggcaccagacttgccctccacttgatccttgttgaaggatttatgctcaactcattccaattataagacgtcataaaagagtcttatattgttatttctcgtcactacctccccgtgccgggattgggtaatttacgcgcctgctgccttccttggatgtggtagccatttctcaggctccctctccggaatcgaaccctgattccccgttacccgttgcaaccatggtagtcctctatactaaccatcaatagttgatagggcagatatttggaaagatctgtcgtcggtgcgagaccatacgatcagcaaaattatccagatttcaactccagcgtcacggaggacgattggtttgactaataattgcacaggttccgcgaggttcctgcattttgcatgtattagctctagattttccacagttatccaagtaactagttaaatgatcttgtaaattatagctgttatactgagccttatgcggtttcacattaaatctgtttgtacttagacatgcatggcttaacctttgagacaagcgtatattactggtaggatcaaccagaattcttcgacacacgatacgacgatgtgcgcgctccgaaacagcgtcgaccagcgggcgggaccagcggtcccgcggcagtctttgggtactgaatggatctactacactgcgatcgaacggatcggtggaagtaagttcgcctcacaacctcaccacaacgttttacctctacgtattgtattcctcgtttcgtattccgtagcgcaactgccgccgatgccagggccaacagagcagcaatagaatggcaaaagattcccatcttgttctcttgtgtgtttttcgctcgtgtgtttggggtcgccatacggctaccacgctatgctagaaggatagcgaccgtagcaagtattatgaccccaaacacacacgagcgaaaaacacacaagagaacaagatgggaatcttttgccattctattgctgctctgttggccctggcatcggcggcagttgcgctacggaatacgaaacgaggaatacaatacgtagaggtaaaacgttgtggtgaggttgtgaggcgaacttacttccaccgatccgttcgatcgcagtgtagtagatccattcagtacccaaagactgccgcgggaccgctggtcccgcccgctggtcgacgctgtttcggagcgcgcacatcgtcgtatcgtgtgtcgaagaattctggttgatcctaccagtaatatacgcttgtctcaaaggttaagccatgcatgtctaagtacaaacagatttaatgtgaaaccgcataaggctcagtataacagctataatttacaagatcatttaactagttacttggataactgtggaaaatctagagctaatacatgcaaaatgcaggaacctcgcggaacctgtgcaattattagtcaaaccaatcgtcctccgtgacgctggagttgaaatctggataattttgctgatcgtatggtctcgcaccgacgacagatctttcaaatatctgccctatcaactattgatggtagtatagaggactaccatggttgcaacgggtaacggggaatcagggttcgattccggagagggagcctgagaaatggctaccacatccaaggaaggcagcaggcgcgtaaattacccaatcccggcacggggaggtagtgacgagaaataacaatataagactcttttatgacgtcttataattggaatgagttgagcataaatccttcaacaaggatcaagtggagggcaagtctggtgccagcagccgcggtaattccagctccactagcgtatattaaaattgttgcggttaaaacgttcgaagtttattcttgtccaacacgggtgctactcctttatgatggcagtaggtcactggattgttgcgactataagactgggtgcgcccgtcggcctcgcggtcggcgcggtcgtagtgtggcgctgatgcctttcatcgggtgcagtgtttccgcaagcccagctgctattaccttgaacaaattagagtgctctaagcaggctatcctacggccgagaataatcttgcatggaataatggaatatgacctcggtcttaatattcattggtttgtaatcagatcaagaggtaatgattaacagaagtagttgggggcattagtattacggcgcgagaggtgaaattcgtagaccgtcgtaagactaactaaagcgaaagcatttgccatggatgctttcattaatcaagaacgaaagttagaggatcgaaggcgattagataccgccctagttctaaccgtaaactatgccaattagcaattgggagacgctacattatggtgctctcagtagcttccgggaaaccaaaattaggttccgggggaagtatggttgcaaagttgaaacttaaaggaattgacggaagggcaccaccaggagtggagcctgcggcttaatttgacccaacacgggaaaacttaccaggtccgaacttattgaggtaagacagattaatagctctttctcaaaattaagggtagtggtgcatggccgttcttagttcgtggaatgatttgtctggttaattccgataacgaacgtgactcaatcaaattaaatagaacgctatcagcagtcagatgtttgataccgacggttcgggcaacggtcgctcgcggctcgcgctcggccggcggtgtagtgtgacctgataatacgtcaacccatcgtggttgacttctgcttaataggacaatttgtgttcagcaaaatgagattgagcgataacaggtccgtgatgcccttagatgttctgggctgcacgcgcgctacaatgtgcgcagcaacgcgtatccttgcccgaaagggccgggaaatcgcttaaatgcgcatttagtcgggattatggattgaaatggtccatatgaacctggaattcccagtaagtgctggtcattagctagcgttgattacgtccctgccctttgtacacaccgcccgtcgctactaccgatggattatttagtgaggtctttgaaggtgaacatttgctagtccctcgggattacatttgaatcgctgaagttgaccgaacttgatgatttagaggaagtaaaagtcgtaacaaggtttccgtaggtgaacctgcggaaggatcattactgtactggtacttgtatccaagagagcgaaaaacagatcgaacgtgcgtctgatgccgcgcgcggcccgcccaaccccgacaaggcaatatgtcgcggtgctggtgctgcgcaaggcatggccaacctctagcacgttacccgagtgtttgttttccgaggacgctgccgcgagttcgctgatcggagggaaccgaaagctgcgcaatgtccgtacgcgtgccctactagttagtgggcgtgcgtacgatacggcttgcacagaccccgaccggtcagcagggccgaacccgcgcagggcacatacgtccgctttggtttgacatagctaagtggcgggtcgtcacactgcggcgtcagtggtggcggccgtccgtcgaagaacgaggaaggaagtgttttagctctgttgctgttactcgaacccaaacccaaaccctaggcaggggatcactcggctcgtggatcgatgaagaccgcagctaaatgcgcgtcagaatgtgaactgcaggacacatgaacaccgacacgttgaacgcatattgcacatcgtacctccagtacgatgtacacatttttgagtgcctatatttatacattcaactatacgtgtgcctccctctcgggggtgtgcgcgcacgtatgcatagtgatgttttcccgccttcggtgcgcggtaaaacattcaagatagtcagacgcgacggtggccggcgtgccagtcgtcgtcgtggttgatgagtacatcccaaaccggagtctcagtggcagtgagcttagtacccccgtgtgtgagttgtgcggtgcgg
>Locus57v1rpkm2642.20
tttttttttttccgtcatcttcgattgaagaaactgcacacattttgtgtcagctttaaaatttcaatcaatttcagtaacatttcgataaaatggccaagcgcaccaggaaagtcggaatcgtcggtaaatatggtacccgttatggtgcctccctgcgtaagatggtgaagaaaatggaaatcacccagcacgccaagtacacctgcacattctgcggcaaggatgccatgaagcggtcttgcgtcggaatctggtcctgcaagcgatgcaagcgtgtcgtcgctggaggtgcctgggtgtactcgaccaccgctgccgcctcggtccgatcggctgtccgtcgtctgcgcgaaatgtaaaaagtcagaaggctgtattccatcgaatgatttgccaacacccgataagtgaatgttacgttactttg
>Locus60v1rpkm2598.77
atgtttccttttgcggttcgttttattcatcatctctacgcatctggattgagggaatacgccaaggacatcggcttccggaagctggattaaaatgccccggatgtttccttttgcggttcgttttattcatcatctctacgcatctggattgagggaatgaccattttgttgatattccgatggccatttggcgccatagttgatgaataaaacgaaccgcaaaaggaaacatccggggcattttaatccagcttccggaagccg
>Locus61v2rpkm16.14_PRE
ttgccggatcggtgatcgtcgacgatttcgaactctccgatgtagccatgcttcatcatcacggccaggtcctgatccggccgaacagcaaagtcgtgatcaagttcctgaccgtgatgatgaagcatggctacatcggagagttcgaaatcgtcgacgatcaccgatccggcaaggtggtggtgaatctgaccggtcgcctgaacaaggccggtatcatctcgccccggttcgacgtcaagctggacgatatcgaacggtggaccaatacgctgctcccctcgcgtcagttcggatacgtcgtcctgacgaccagcggtggcatcatggatcacgaagaagccagacggaagcatctgggaggcaagattctgggttacttcttctaagtttgctgggcgacaaaacattactttaaagagtaacttcaacacaaaacaaaataagatttaacatccgtcagtcccaaattccaatctcccgcgagtgattggaatttgggactgacggatgttaaatcttattttgttttgtgttgaagttactctttaaagtaatgttttgtcgcccagcaaacttagaagaagtaacccagaatcttgcctcccagatgcttccgtctggcttcttcgtgatccatgatgccaccgctggtcgtcaggacgacgtatccgaactgacgcgaggggagcagcgtattggtccaccgttcgatatcgtccagcttgacgtcgaaccggggcgagatgataccggccttgttcaggcgaccggtcagattcaccaccaccttgccggatcggtgatcgtcgacgatttcgaactctccgatgtagccatgcttcatcatcacggtcaggaacttgatcacgactttgctgttcggccgaacagcaaagtcgtgatcaagttcctgaccgtgat
>Locus62v1rpkm2468.43
cttacatcctcacgcagaacacttctacactccaccttacgccagcacaagagtagcggcttccttcttcagggcagctcgctgcttggtgacgatctgggccgcgatacggtccaaatcccgctggccctggctggtcagcttgcggcctccctcggggtgcttctcgatcagcttaatctgttccagagcctggacggccttgcgggtggcactgccatcggcacggcagaaatgcgacggccgcactccgttacgctggcgtccaccgtagatacggcagatcgagccaactccggccgggctctggtggtacaggcgacgcaggatcgaagcacaacgcacgtagaaccagtcctggtcggacggggccagttccttgtacttggcggtcttgatcagatcgatgtaatcgggcaccttcagcttgccggacttcttcaagaagagggcaacgcc
>Locus63v4rpkm1474.60
ggcgcggtgctcttccctttgaatagtgggagtgtgtgcgattaatcaatccccgaattccacctgtgcggaacctgctgctctgtgaaacccaaagtttagcgtttttgtttttagttcgcgaataaaaagaatcgtttacaaatctattgtggaagggagcacacgccggaacgcagcatgccaggttctcgcaagttgatattgatttattagctgctcaaccagttgtgactgtacgtggggaaaagttttctgagtgcttgtcccttcatccggtgttgtaagagatatccggggggaaagtgtagaggggggataagcacgcaggggagttcactgattggaattgctgttgcagcgccagatgagtgtgtagcgtgcgcttgagaaacgcgaaaaacgtggcggatgggacagatggataaagagctactttgcagtccgatgggatggaacgagaggggtaagagtgggaaaatagaagtttttataagaaaagttcgggaatgtcgtgagggaaagggtgttgaagttttcttttcgtttagttttttcttgcttctttttcggtctgtacttgatgatgagtgatataaagtaagtagcgactttgtctctttctataatatgtttcgtgctacatagaaagattgtttaaagcggtttgtttttcttttaataatgagacaatccttcggattttcttagcagttcattacgttagtgttctgtcaggttggatactcttagtctgccgtttaagtaagctaaattttctttgtcttgattttttttatatataggatgatcgtttaacagaaaagtcatatcgctagaattgtgtacattcatgtatacgcactactcattgtgtacacagtgtttttaccttctcttttcctccttttccattgtaagtattcacatttaaacacgattacggggtttgtcttcttttcacaaacttaagcataatttttatgttctttaaagttacttctcccactactgcttacgtcgacgttatctctgcttttcttacgtttaatatatataatttaatttaccactcttgctgtcactgatttctagttaagttcttttttattctctatacgtatagctacatttgtctgtgtctttccggtccgggtcaacttttgctttcgtggggaggaaagtctgagtttgcaaatttctcgcttatcttgcatcttgtgtcggctttttcttgggcaatgtgacgatgggtgggaatgtgaacttattttctctagtctgtgcactggggaaaatctgcattaaattgggtcgttccaagaagtagataggcatcgtcgagggtttgtttccgagaagtagcacgggctttaaggaaacgttcaagtcagtttttgagaagtgtaagtgaattatctcagactttcctcacccaacgtccacacttaactttctgatgcagtttgtttcctgtattgaatgatttccacctttctgcttcgcttaacatatttcctctatcgacaagacattcaatttcattaactacgggttttctcattccatactccgtcctgttgcttcctgttgttaatctacgtgtaaacgtgcgcgaatgtaggggttctcctgtattacttatctcaatatcaaatcaatatactgcttttttataaatatataccaagtccagagcttttgcgtccaatgtttagcgtatgctttccaaatacttgtttgttgcttgatttcgactttgctgagtacagtaatgctgatttcctcatagcatttttttttttacttgaaaacccatgtaataatgtgtgtaaatgtacctctttctgcagctgctgttcaaatataatattaaattccaattttaatatacaattgtatgttctatcttttagacttccacttaagcgctagtttcctatctctagaaggtgtggaaacacaggaaataggaaatgaaaacaaacgcttcctcgtacatgacttccacgaaaaaatgagcaatcgaatttcatatnaaaaaagcaaagaatacgaagcaacgcaatcgaaatctgttaataacttgtatatcttatgtaaggaaaattacaactaaatctctcacttaagtaaaaggaaatcaccctaataaattgttaataattaaaaaagaaacaatagctattactcgtttacctcatcgtacctgtatcacaaaattattttgattttaccgtttgtttctcttcgactatataccgccgtatgtgtgccgcctttttgcgctaccttgtaaaaagcataaaattcaaactataccaaacttaaaactcgatttacacaataggcaagggcctttctgtctgcgctnccctngggagaagctttccttnacgtgaactttacaaattcagtttcttcaccgacgtcgtcgtcgtctttgtctctgttgggtgcgtgcgtgtacgaacttccatcatnagccaatagggggctgggctatgtgcgaatgtgtgagtgtgtgttctgtgtttgtatacgtgcataatttggttggggatgagaaatctccgacatcaaatttcatgatgaaatggacggtttaaggttgatctcgtaccagtttgcctagctttcccctaatctctgcatgggtgtgtatgtgcgttnaaatagtgcaaacagacgttccttaaacatatcaaatattaaatgcacgtcctaataataaaaggaacattcgggggaaatgtataatgaaatgcctctgttaccatcaatgaatgtgaacgtgaacacgtggtattgatcatcttcatctacatcgcgcgccctgcgnagtgtattccgtgattcatcgtggttggcgtttttcaatcgacattggatctggacgctttactgggttttgttcatatgtataagtgaaatccaggagaaattttcagcagctcatccaaagaatttccagtgaagtctttggagggttgttccatttgcaaaggagacccttggttggtaggctttcgtttttattcgtgatagattacgagatatatatttgaagaggtacacgcaaaacaagaaaagctaccaaatattgcgatatgccttttctaccaatttatgtattaaaaacgtacagaaaatgtgataaatcataatccattcgttgtattaagatgcgctacacggttccatagcttccataccactacacacaaacacctccattcaaacccgagaagttgaaccgggttgcgtctaaaaataactttcgcttcgctgctgagcttcgcgtcctattgtctacatggaattttccacttgcaaacagcaacctgctggatgcgggcttttcagtgcacaatgggtctagagtcgtatttacgaagacaaaaatgtttctgccaagttctgtcatttcttttttttttttcattattgtgaaatgattacggtcaatcaagtgtggcttatccaaaaatctgctgattaattattctctatgcaatatcagagtgttttacaaagtcatagcaaattcacaaaaacaaaacattcgattgaatttgattgatttgtctttattaaagagactttcctcccttggataaagcattcgaatcattagaacttttcgaaaagttttcaataaattgcaacttttttgcctttggtcatattttagtcgagtccaacgatacatgaagaccaatacataagtcacaaactttcaaaatttaatttaattcggttcgcttagtcctaaggtacagtaatttgataaacggaagtcaaaaactagatatagatagaagggctctaatttcgtgtaaagttgaataatcaatcatatagctctttgaaaaacctttgacttgacttagacacgttcaaagaaaacaaacttacagcttgttgattacttcacgaaaaaatatcaatcatttgaatgattttgcaaatgtgtaactagcgccgcctagtggaccattaactgtaagcccttgactcacttaacaacgttgtcgaagacaccaactttctaagtggtgagagtcctgagatatatgaaatttaaaatttgccgtttattggtggaatttctaattaaacgatccatcaccatccatcatggcatcgcaaattaaattattagaaagcagatttttgaatcagtttaaccagacgaaccacccaaacataacaataatagggaatagggcagtttaaccagacgaaccacccaaacataacaataatagggaatagggtcaacaattgaaaataaactttctaaaacacaatatgtgtctaaaaacttaaagctgaagcttaaacagttttgtctttgaaaatacggctctggacccattgtgcagtgtggcggctgtatcacttccatcaccaagccacgtttgtgttgatgatgatggctttcagcctcttatctattcatgtgcagttatagccgtgctggttagagcgcaggataccgtatatcaccatgatagtgtctcggttcgattcccgccgccgcccgtatttctttttaaacatgtattggtatttgatgccgccgctgccatgtattggtatttgatgccgccgctgctgccatgatcagtctaaaaatagaacaaataatgagaaaccagtgcgacagaacacacgcacacatgcgaaattttccttttccaggttctaggaagccaatacaatttttggtatactgccacctaccaatttttgtatttgcaaggccctaatacaatatttgtatatgtttcatacccaaatgtattagaatctgccaatctcaggttgcgtgtacatacttgacaattcgtgaggaatttattgagaatctagcaagtaatatcttgccaaatatcatgcaatacaatactacggagattctggctttctcaatctagggaaaaggcctgatttatttggcctttttcaggggtttggctttgttcaagccatttccagtcaaaaatctctagcaaaatacaatgcaattatggtattttttttaaactttgtccattactatagtgattacattaaaacaccggtaaccgaacgtttccaccctcaatcagtcaattgaatcagagtgcattcactgattaaaattacagtactaaattctcctaacaaacgccaactctgaactgaatgcattcccgagagattcagatcgagaacaatgattcactattgcttgattcgcgttcagcacccaggctcgatatagaatcgttcttngcttagctcggcgttcggtgccgaaagnagaaaacgcaatggaagtgagaagaattcacttggatgcgtgcgacgcaaactcacatgatatgtgtgtggaagtgaaatagaaaaacgtaatcattaagtatttctcatgtatgattctatcaggaatttgctgaggatcttggctgaattcctagaaaaactttgctagatatcagacgagttctatccagggatagggtgcgactcaaaactctttgcgtgccgcacactctgctacgagacagcataacaaactagaaggagacgagtacgcgcaatcggttgtgtgttgctcgcttactttgccgcgcgctggagctctcctgtctctcacgctctgtcgtatgcactctctcggtgcttgtctccgtgcttggcacttggcttgatactacgcacgattggaaaaatttcgaatcaaacgacccatcacttgtcaacccttgacaagctgaacaactttgccgaaaacacaaactcttcaattaatttattaattgatttttttctgtttggagacaagcgcagtcccaagcaccgtgcattactccctgcgccgtagagctagtgctgcgattgtctctcgcacaattacgaaagctctcactcatacgtctcttgtctctcggcaaaacgggagacgagcacttgcgattgtgtgaagcacacgcttttttcgcaccgcacggtgcatgccgccaatccctgccttcgaggcaaccgcctgccaactcctccgaattctccgccttggagcaccaccaattgttgaagtacctccgcagtccatgccggtgaaccatgacaccttaatagaatcggatgtgaacagtatcagtaacggtaaggtactcggaagtgaaaactctgttcgctgtgcttggcattgccctgcacagcgtcatggaaagattcaccttcgaatgtcttacagtcgactgataaacctaaaaaagaatccgcttccattggtgttcatgtgaagcctgcatgtgggacgagcgtcgagccgtcgcttccggttgtcgatgatcaaccaggacacgagtctacaacgagtcgagggtgcgggcccaaccaagaagtcccctcggaaaggaaaaaccccgtctccttttnccaccgcttccaaccccgggaccatcaacggatccactttttgttggttctcctcccgctacagttcgtcgtcggtggaagaactaccacgccgagctcggtgggagncgattcgagctacagagggatcaccaacgataccccgacggactggggctaaggtgaaagttgaggcaaccaacgacgaaccagcagaagagaaaagcccactgttgagcctccttgctccgtgggaccgaaaaaaatgaaaccggtttcatttttttcggtcccacggagcaaggaggctc
>Locus63v6rpkm1000.07
caaaccttttttccagctgttgattttaacatttttcaaaaaataatatcttaagttgatattgtgattttcagttggtattgctggtatcaaaaaaatgatattgatattatgatcttcagaatcaatttggctagcctcattttgaaaacatcaaaaaagatgtgcaataatatgaagattattgccagaagacaccatgtagctaataacaatagttaaggcaaattgttttgtccagctagcttggtttagtcacgattagtgatgccaatcgtgactaaaccaagcaaaacaaacagcatgcccacttccaantttccaaangtgattgctacagntcagttccgntcccatcggaaaccgcggttcaccagaatgggctgcggagctacttcaacaattgccggcgatattccaagacgaagaatacggaggagtttgtaagccggttacctcgaagttacacccggtccagagaactgatggctttgaataatagcattcggttgtctctgatgttttctcaaacaatgttcgggacgggactgccgagtataaacaacttctggaaccggatggtcggttctacagttatcgcttttggaggacctgctcagccgaagcacggcactctgttctgttacgtcgcgataaggggtactctccggtctccgggactgcgaatgttcctggtccaagggtctggcaaacggatgtcgctgctgcatgatgatgattcgctcgaacacgacgctggttggctgcatcgatttccgactcgcctgatttagttatcgcatcgcacatgatttccacaagcgctgaggttcacacttttcgtttctcacagaacggtgctcggatgtcactcggacgccacctccagcagacgggcggagaccggaatggcgtggtctacatcgcggccgttgtggtcgatgacgttttgatgtgtggagttaacggatccacgccggagtgctcctgaatgtactaattccattcattgcggtgagtcggcaaagcactttcttccactcaacgcaatttttaatgtatgctgatcgcc
>Locus63v16rpkm148.40_PRE
cacgccggagtacttcaggatgctacagttccattattcactacggttaggaagtgcattgcccatcacctcctaaccgtagtgaataatggaactgtagcatcctgaagtactccggcgtggatccgtcaactccacacatcaaatcgtcatcgaccactacggccgcgatgtaggccgagccattccggtctccgcccgtctgctgggatggcgtccgagtgatattcgagcaccgttctgtgagaaacgaaaagtgtgaacccgagcgcttgtggaaatcatgtgagatgcgaaaactgactcaggcgagtcgggaattgatgcagccagccagcgtcttgcgtcgagccgaatcatcattgggaagacaagtgagaagcagatgcagccagccacatccgtttgccagacccttggaccaggaacattcgcagccccagagagtaccccttgggggccccttatcgcgatgtaacagatcagagtgccgtgcctcggttaacaggaatacactttgccgatttctgttgagttggccctcggttgactccagaaatcaaacccccgttcgactcaacttcggttgagccaacgaaaccctcaaacttcttgtttgagaaaacaatcgggatacgtccgttccggacaattctcacacatgcggctttcagtccaaccagaaacttgcaattatgcagcaatcaatctccggaccgagagaaccttcgagcagggatagggtgcgactcaaaactctttgcgtgccgcacactctgctacgagacagcacaacaaactagaaggagacgagtacgcgcaatcggttgtgtgttgctcgcttactttgccgcgcgctggagctctcctgtctctcacgctctgtcgtatgcactctctcggtgcttgtctccgtgcttggcacttggcttgatactacgcacgattggaaaaatttcgaatcaaacgacccatcacttgtcaacccttgacaagctgaacaactttgccgaaaacacaaactcttcaattaatttattaattgatttttttctgtttggagacaagcgcagtcccaagcaccgtgcattactccctgcgccgtagagctagtgctgcgattgtctctcgcacaattacgaaagctctcactcatacgtctcttgtctctcggcaaaacgggagacgagcacttgcgattgtgtgaagcacacgcttttttcgcaccgcacggtgcatgacgccaatccctggttctatcttgcatattcggaagaatattctgtaaatcttcgtttgtgatatggaagtaatccgttcatttaggatttcacaccaatatatgccgagaatcttgtacaaatgaatgttacaagacgattactcagagtttcgaaagttacgtcaaagggtgggcgtaccgtatgcttccctagaatcgacatgttacttgccaagggaacatatgatcagtttatcaaaagtacgcaatgcggctggtgcgagcattaggcataagcgacacaaactcagaggactcacctacgggacggttttgtggtagcgtgttggtggggtaagcaccagtttcggcttctctcaggttcctaaccgcttggcaccacagcacagacaaaccattgtttataaaaccccactgaactcagtttccgttaccaagccactttacttcagatgaatcaggtggcatacagggcgtttgaattaaatacttttggacatttcgctgtaggacacgaagacgtgtatataatttgccggggtggtattacgggattagaggtatatgacgggtggtacatgcatatgtttagccttataccaatccgataggtgctagggtgaacctagattgtgctgcgcatggggtttacacagattggagcttgttttaggctttacgacctaaggtgcgtcacttaggtgagtagctgcgaaatatcgcagtagtacagtattctcggaaccggaacatcataaagactaagattctctaggatgcgacggtggagttatattgactggtactcaggaggggtaagggtttgacacgaggacggagtgcttcgccaggtgaatcaatgctaaacgcctaaaagtattatgatcacgtaggcatgatgatcacgtagatcaggctttccaggccagtgtagcaagcacagggtggcaaacccagccattaccgcgtgagggtataactgtactgtaggcgataatttgcacctacaagtaatatccgtgcaccagctagggatctcccaagcccaactaggataaatgacccaaaagtgtaccagccgacgtgaccctttttaacccgttagtttaaacattaaacaacattgtgcgacttgttgacttgtgtatcaagccctaaagatggtcaaatagtcggaccgaaacgtcggcgatgataaataatgcaatttgttagactgcaagccgagttttcaaaaaaaataagtgttatcaattgttatcgctcacgtagtgcgccaatggataatagtgctgtaagaataaaaaattacatggaacgacctcaccaaattaatacattttcaataaaaagcctcttaataagcaaagataacagcttgtgccactattcagaatgacccaactggatgcagatcgctgctcacccaaatgagtatactctgataccatacagtatcaataccgtagcccagtcctctgtggagcattataaattcccaaa
>Locus63v18rpkm126.25_PRE
attaattttgggaatttataatgctccacagaggactgggctacggtattgatactgtatggtatcagagtatactcatttgggtgagcagcgatctgcatccagttgggtcattctgaatagtggcacaagctgttatctttgcttattaagaggctttttattgaaaatgtattaatttggtgaggtcgttccatgtaattttttattcttacagcactattatccattggcgcactacgtgagcgataacaattgataacacttattttttttgaaaactcggcttgcagtctaacaaattgcattatttatcatcgccgacgtttcggtccgactatttgaccatctttagggcttgatacacaagtcaacaagtcgcacaatgttgtttaatgtttaaactaacgggttaaaaagggtcacgtcggctggtacacttttgggtcatttatcctagttgggcttgggagatccctagctggtgcacggatattacttgtaggtgcaaattatcgcctacagtacagttataccctcacgcggtaatggctgggtttgccaccctgtgcttgctacactggcctggaaagcctgatctacgtgatcatcatgcctacgtgatcataatacttttaggcgtttagcattgattcacctggcgaagcactccgtcctcgtgtcaaacccttacccctcctgagtaccagtcaatataactccaccgtcgcatcctagagaatcttagtctttatgatgttccggttccgagaatactgtactactgcgatatttcgcagctactcacctaagtgacgcaccttaggtcgtaaagcctaaaacaagctccaatctgtgtaaaccccatgcgcagcacaatctaggttcaccctagcacctatcggattggtataaggctaaacatatgcatgtaccacccgtcatatacctctaatcccgtaataccaccccggcaaattatatacacgtcttcgtgtcctacagcgaaatgtccaaaagtatttaattcaaacgccctgtatgccacctgattcatctgaagtaaagtggcttggtaacggaaactgagttcagtggggttttataaacaatggtttgtctgtgctgtggtgccaagcggttaggaacctgagagaagccgaaactggtgcttaccccaccaacacgctaccacaaaaccgtcccgtaggtgagtcctctgagtttgtgtcgcttatgcctaatgctcgcaccagccgcattgcgtacttttgataaactgatcatatgttcccttggcaagtaacatgtcgattctagggaagcatacggtacgcccaccctttgacgtaactttcgaaactctgagtaatcgtcttgtaacattcatttgtacaagattctcggcatatattggtgtgaaatcctaaatgaacggattacttccatatcacaaacgaagatttacagaatattcttccgaatatgcaagatagaaccagggattggcgtcatgcaccgtgcggtgcgaaaaaagcgtgtgcttcacacaatcgcaagtgctcgtctcccgttttgccgagagacaagagacgtatgagtgagagctttcgtaattgtgcgagagacaatcgcagcactagctctacggcgcagggagtaatgcacggtgcttgggactgcgcttgtctccaaacagaaaaaaatcaattaataaattaattgaagagtttgtgttttcggcaaagttgttcagcttgtcaagggctgacaagtgatgggtcgtttgattcgaaatttttccaatcatgcgtagtatcaagccaagtgcaaagggttgacaagtgatgggtcgtttgattcgaaatttttccaatcgtgcgtagtatcaagccaagtgccaagcacggagacaagcaccgagagagtgcatacgacagagcgtgagagacaggagagctccagcgcgcggcaaagtaagcgagcaacacacaaccgattgcgcgtactcgtctccttctagtttgttgtgctgtctcgtagcagagtgtgcggcacgcaaagagttttgagtcgcaccctatccctgctcgaaggttctctcggtccggagattgattgctgcatgattgcaagtttctggttggactgaaagtccgcatgtgtgagaattgtccggaacggacatatcccgattgttttctaaacaagaagttcgagggtttcgttggctcaaccgaagttgagtcgtacgggggtctgatttctggagtcaaccgagggccaactcaacaggaatcggcaaagtgtattcctgtaaaccgaggcacggcactctgatctgttacgtcgcgataaggggcacccaaggggtactctccggggctgcgaatgttcctggtccaagggtctggcaaacggatgtcgctgctgcatctgcttctcacttgtcttcccaatgatgattcgctcgacgcaagacgctggctggctgcatcaattcccgactcgcctgagtcagttttcgcatcgca
>Locus63v25rpkm26.30_PRE
atgttgtaaaagtatttttcatatttttccgatttttttttttattttcaacgaatagagcatgtgattagtaaaatttatacaattactattatcccccatcagtgaataatacatattaatattaatatttgtttatgcttttcaattgtaataattgtttgtgtatcatcattatcatcgttcttcgatagaatattgtttcatttatatttgcgttttactttttcctctatgcgcgattgatttgtatagaatgaatacaagaaacctatatttgcgttctccactcgtttttcttttcacgtaaaattcttcttcgttcctatgcactttcttcctccttgcggcggttcgtggccaattcactttgcttgggttgcttggggctgctctgtttggctttgatttccgttgctattttgaactggttgaagctgatgtccggtncaactggntcctccgctaaaggagctcaaactcttactcccgggtctcgctcaattgggttggttgggtgttgttcgtgtttaaccgaaataatttaagttgttggtgtagcgattacaatactagcaatagtttgcttcttctaaaaaatggttcggcttgaacagtttgcaatatgtgttttggtatgtttttccattgttttctatatatttaagtgtattgagaaagaaacttcaaaagcagcaattcaaatttcagaatgtattttatttggcagaatgctgcttggtattgcattcgattagcatgatatcatagtgaatagttcttctttttttaatgtggttaatcactttcggctagctgttgctttggtgcggttgccttcgtcatactcaaaacgagaaaagttgtgaagtgaaattgaaactttttgcttccatctaaatgagtcattggcaaaggtaagttggaatatctttgataattcatatttccatatgacgggaattagcgcatatgacgaatttccaccctatgcgttcaaataaagaaatgaagtagtagcctaataaccacagtgctgtattttataacctgtaaatttcaaaccaccattctgccaaatcagatacatccagttgttttacgaagcacgtaaatttaaaacaagtgcaaacgttaatctgttcaacctagactgtttcacaatagtgactggaatataaggtaaacaaacgaaagtcgctattgtagtgataaataaaattgtaaataactgtaaagaacgaaaccatatcatacagaaaaaaaaaatgcattgtgtttcttacgtgtaatcatattgcatacgtcctcaaaatgtctatgaaggtcaacaagagcggaagtaaataataactgtttatattggtactctgttttgttttgatttagtaaagttctatctacgatttcagtaaattctatcataaaaaagaaataaataaatcctaacaccgacctctttttcaccacagcaaatctgctgctgcgactcaagatccaatgtttttctttttcggtaaactgacaaaaataaggacaatcgaaaacattgtacaggtaaaaacaaaatataaattgcacttgggactggttttggatgcgtttgcgtgaatttatcacaaaaaacgaaacaattttagttctcgaaccactgcgcgaagtgtggagacttctttgttcggtaaagtaaaagtatgggtatagaataggntccnccttagggagggcctttcaacgtgtgtgttggtgttgttggaagacgataaaatatttnggaggtttgtgtcactaacatcggaacgnaaaaaccgtattgacggtatcagatctgaatgggattataagtaatgcattagtgggtgttggttgtgtgtattgtattgagtgtggatgttgtttctgagttggaatatatcaaaaccgattcgtttcttctcctaatattattattattggtgtttaaagttttgatttttctttgttctaagtatattgcctgtaataaaattaagagtaaacaataaaaagagcttttatggaatgcatttagttatggtttcatatgtagttttataaaggttggcttatttagcgttgcatcaataatagagagagaaaatgtttcctataagtttgttgggttgtgtttgtggagtctgtgtatctgaaaatatgtgtgtttgtatgtgttcgtatggttaaaagtctgtttgtcatcaagtttgtgtatcagtgtttgttcttttcttagttttcgtgttgtgnacnnntgtgttttcatgtttgtgttagtgtacctgtatgtttgtgtctgtatctgtttagggatgtctggttcagtatcatcgcatttcaccattatcaattatcatcagtcgcgattacttatctattgtgtttctggaggcctatgcaagattgaattctttcgctgtgtgctgttcgccacaaaaccctactattctttcctagcgttcagcaacatgcactctgattcttgtgtttagttatgattaataatactatagattaccttgttttattggctattacttttctcttggttatcgttttcatttaactcatttcgctgtatgttttttttgatatcttgatattgattcccgtacaaagcgcgcggcgttggcaaaacaatccaaacaaaaacaaaaaaatcaacgtagtttttcctagtttttcttacacttacatttctcctttgtcacaacaaacgaaatttgtgaaactttggacagaaaacgtgttttcttctttctcattttcgattctttctctttctctaagcgtataataaggacactctatagttttctgctcatttccaccctttcaagtcattgcgcgtcaactttctcagttttaagtgaacctgcacgtgtatctcctacaaatgtcacgacggtttttgttatgtttgcgttatgctttttttcccccttgctgcgtcgtcgttataattgagagtaagtataacataaacaatatagcaaatttaacatataataaattttgcatcaccccattctctgcagattcaatcgaacatttgcgtatgaaacatccctttctcggcaataaggatcaaacaccgaaggagaactgtatcatgttgtcaatgctatattttcctccacacaatttacactgctcgttggtatagcttagtgtatgtgagttttgcgtacgtttcctcgacgtggttgtattttgttttccaatagtaatttgagttgtttagcgatagctgtcgcagtgtagcaatagttcgtggtaataagaatagttttgtagcagtgataacgatgacaccaatattcatttacagattcgcttgctatgtactgctattattgttgttgttgttgattttttgattgatgaatgcgttttcgtcaatcaaagtaggacttgcatttccattgcacagtggaaaaaacatacatgagacgcgaataattacaatatcccagctctcatgaaccatggccaacgcaaatacctcaactctaacataaaggtaaacatctgagcatggttttccgacgaaaccgattgagcggatgcgtgtaatgcacgattgctcgaaatccagtgtatggatagtaatgaaatatgactttgtgaactttctattacccccatttgtagtttctcttgatgtaaaggggaagggaaaccataggattgatcatgaacctttttaaatggtttgtattacaacaccatcaattaaaattggcgcctgtaatgtatacttttttgaaaagaaaaaaaactgatcggtttaaaattaaaacgcattgtttcacttcgagcggaatacaaaaattggttcgcattccatgtaagtatccatttctaaactacacccttccacattctagtctctaatagcagtctgtagtacagaaagtagaaaacgaatgatagaagaacacacagcacatcaaaaagaggatagtttcgtttcgctcgcacaattagaaagaacaggacaaaagttcccaaaaggtcgtactaaagagttttacgttcatacaaggacatgcatatcagtaggtaaatctatcaacttttccaatcacccaacagcatatggtcgcgtcacaatcaaacttcctgctgaacagtttgctcccagaacgctgttcacttcagaaaagctgcaacaatgaccgacaaaataataaacaccaaaacaccgaccactgccttgctggagtctgtctccagcagttccgacacggtttgcaccaggttgccacccttgggcaggtgcagcagggattgagccgcgctggcattcgaattagctgcgtataccgtcgatccggaatgatggtgactgtcggaattgctgctgaggatcaactctccgcggcgattgactacgttaccggcgtagtatttcgtgccagcggcatccagctcgtcgtggcccaaatggcgcgatcccaatgggatccggtgcggcgtcaactggtggtgaagaactggggaaaattgaccgtggatttcctcgccgctggagcggatccgcactgggcacaccttgaataggtaatggccgagggatagactgtgcagggtatgtctggtaccgtgcccgcgatagacctcgctaaactcctgatccttcgccttggccatgtgcagtacgtactcgacggggtcggaaaatggattgttccgactggtttgccactccactgtcaacgagttctgtccctgtgccgagccagaagaacccgtcgtcgatgtcgtcgtcaggtgcgtgctaccctgtacaacggtcaaattgttcaaacttccgttcaacgaagaggacgacgaagacggcggatgctgcggtgagctgttgagcggttcgatgaacacccgcggtgccttgatggtgttcggagtggcggccagagtggcaaatacgaaatcctcggaaaagtcacccattccggcgtgtttggtttcgaccgctatccggaacgtgtacggggtcagttcgtgtagcttcatcaccttgcacgtgcttcgggttccggtgtagacgttctggtactcgccagtgcgatggttctccatttctacgtagtaccgcgcaagatccgccaggttcttcccttcaccccagcggagcttcaggtgggcgaacccgaactgaatgcattccagtttcggtggttttggtggcagtggtgctgtggtgaatttgataaaggacgaaaacggtccgtttccgatctcattgacggcctgcatccggagtttgtaggaggattccggatgcagctcttcgataagcatttcgtttcgatttgtgctggttgcattaggcgtgttcgtactgctttcttctaaattcgcttccgcnttntcagtcatgtcttcggacgaatcttcgttctgttcagccttctcttcatcctcttccgagtcttcttcttcaacttcttcatcactatcttccacttcgtcgaacttcttagcggacgaatgttcattacttcttctacacagcgttgaactagcgtcaacgacaataactcgatcattgcattcgattttatattgaacaatgggtgatccattggactgcggggtttcccagcagataagtatacttctggccgtaattttgtgctgccctagaacggggacattcggcggtgccgccggggtcttttgcgagaatatagcagaatagcgagaacttccggcgctgttgaccgcgcatacccggaagtggtaattggtgaaaggagcgagatttttcaactcggccgtccgttgcagcccatggtagacggtttggaagagtagttcctccggcgaagacggcaattgatcagcggaactgctggactgtaggatgtattcactaattggtgccccattgcagtgcggttcgtcccagatcacagttagatgagttggcgattttaggatgatgttaagatccttgggggcatttggcggagccgctccggcatggaagctatactcctcggaccaccctccagccccaatacgattgattgcacgtacctgtaccgtatacatttccccgggcctcagatctttgaccacacagaactgatccttgccacggtagcacgagtttcgactcttgttggtcatctccacttccatttcgtactctagaaccggcgccccaccgttgtagtccggtttgtcccatatcaaacacgcggcataaggcgtaggagcaccgttacagtgcggcctnggaggcgctcccggaacttccggttcagtcgttaccaagcttaaatcggaaaatgcacttatcccgccaggcccttcacaaagcactcggatctgataggtcgttcccggactgagccgttcgatcatcgtttccgactcccttccactgtatattcgttcgtaggtcgcaccagagctgatctctagatggtagagattaatttccgcaccaccggtatccaccggtggatcccatttgaccttgaacccagtggcgtggatcttccccttgacttgcggtttggccggccgggtcggacaggacggcatggttttgaacaccacctccttactgaacggactgaccccattctcgttctctgcttttaccctaaattggaatgtcgttgctcgtcttaatcctacgcactcgtaaaccgtatccggtcccgtatagatattcttgtacccatagccctggtccagatcgttcatctgcagtgtgaaaccctcgctcgccgaacgtcgctgccaggcgagtttgagcgaggatgccgtcgcgtgctgcaacgtcggaggtgccggctggcttggaggattgccggcagtgttgtacttcaccatatccgagtaaccactccggccatactcgttgacggccgccaatcggaagatgtagctcatcgaggggtgcaacttgttcaccgtgaactgctttcctttcgttttacacacttcaacaaaatcacaattttgggaattgatcagatggatcattccgttgtacttcccgttgtcgtactccagaatgtaattggtaatgtgtgcgccattatccgccgccgcattccagcgaagctgcagggaattttttgatctagctattagcgtaggtgccttcgggacgtccggctcgcaagccggagtgttaaacaccgtaggttccgtcggagctccgtgcaactgatccaggtaaacctgtaatcgtaccgtatattcttggccaggtttcagatcttgaaccatacagctcaaagaatttcccttgaaaatgctcttatacttgttctccttcccgggatcactcaagagcacttcgtagtgcaggtcttgcgtgctgaagggaagtgcctcgctcggtggaacgggaatngggatcgcccactggaacagtgccgatcgggaagtgatttcgttcacctgtggcgattgtaccgagctcaagtgttccacgatggcctgggtgtcatcctcttcctccggtatgctggaagactcctcttcgccatcgtccgacgtggccaccgacgaagaagttccattcctctggatgacggcggaactcggatgcagatgatggtgcagttgttgctgttgctgcaaatgcagaggcggcggttgatgttgatgttgctgctgctgctgcagctgctgttggtggtgaggcggctgttgttgttggtgctgctgctgaagctgatgcttgcgtacgttaccattcacttccgtgtgcttccgcggcgagttgattggcgtcacaatggaggcattcagttccctttgcttttgattttccagctttcgcaccaacttcgtatgttgcctgatggcccgctcgtccttgtggtactggttgttggagtgcggtggcgatggcgagtgggtcacattggtctggggcgtgtgcagcgtgtgggcaccccctcc
>Locus63v26rpkm17.81_PRE
[truncated: 16,258,831 more chars]
