# Supplementary material for: A de novo transcriptome of the Malpighian tubules in non-blood-fed and blood-fed Asian tiger mosquitoes Aedes albopictus: insights into diuresis, detoxification, and blood meal processing
Source: PeerJ. 2016 Mar 10;4:e1784. doi: 10.7717/peerj.1784 (PMC4793337; doi:10.7717/peerj.1784)
Supplement: Supplemental Information 3 [file peerj-04-1784-s023.xlsx]

## Sheet: De novo
												RPKM values				Differential gene expression (log2 fold change number)
Sequence name	Sequence desc.	Sequence length	Hit desc.	Hit ACC	E-Value	Similarity	Bit-Score	Alignment length	Positives	Source	Pathway available B2G	NBF Mean	3h-BF Mean	12h-BF Mean	24h-BF Mean	3h-BF	12h-BF	24h-BF
Locus103v14rpkm83.08_PRE	cytochrome b|protein_coding|Mt:10323-11457:1|gene:AAEL018685	4307	AAEL018685-RA	18828	0	90	1541.36	1137	1024	Aedes	TRUE	6178.13	4202.35	3526.6	3956.88	-0.492629	-0.552498	-0.469117
Locus1v1rpkm15043.50	ADP,ATP carrier protein|protein_coding|supercont1.132:1668790-1683162:1|gene:AAEL004855	1712	AAEL004855-RA	5060	0	92	1914.66	1362	1254	Aedes	FALSE	4523.34	3211.18	1600.29	1278.99	-0.444679	-1.23473	-1.62844
Locus12v3rpkm507.37_PRE	cytochrome c oxidase subunit I|protein_coding|Mt:1298-2834:1|gene:AAEL018662	3514	AAEL018662-RA	18805	0	88	1930.89	1504	1336	Aedes	FALSE	3927.83	2322.53	1688.75	3163.56	-0.665953	-0.941533
Locus103v8rpkm353.13	|rRNA|Mt:12566-13900:-1|gene:AAEL018689	4385	AAEL018689-RA	18832	0	90	1591.86	1195	1077	Aedes	TRUE	3263.65	2214.61	1611.26	2058.21	-0.488799	-0.756781	-0.488446
Locus79v2rpkm1526.34	potassium-dependent sodium-calcium exchanger, putative|protein_coding|supercont1.131:1759398-1780143:1|gene:AAEL004805	2230	AAEL004805-RA	5008	0	88	2280.74	1816	1599	Aedes	FALSE	2814.35	1309.21	1787.41	2823.07	-1.01039	-0.382542
Locus8v16rpkm320.47_PRE	synaptic vesicle protein|protein_coding|supercont1.177:1871558-1955699:-1|gene:AAEL005849	6610	AAEL005849-RA	6104	0	88	2762.24	2235	1976	Aedes	FALSE	2746.98	2269.45	2142.57	2728.15
Locus268v4rpkm20.00_PRE	hypothetical protein|protein_coding|supercont1.32:3146741-3148132:1|gene:AAEL017096	3205	AAEL017096-RA	17232	0	97	2367.31	1392	1360	Aedes	FALSE	2691.43	2366.35	1909.9	1903.9			-0.328574
Locus2v1rpkm9377.86	40S ribosomal protein S3a |protein_coding|supercont1.179:1442321-1461884:1|gene:AAEL005901	977	AAEL005901-RB	6159	0	88	1135.61	877	775	Aedes	FALSE	2667.03	2407.77	2084.25	1722.79			-0.456607
Locus10v1rpkm6321.76	60S ribosomal protein L10|protein_coding|supercont1.59:2284887-2287194:1|gene:AAEL002534	989	AAEL002534-RA	2632	0	92	1323.16	910	843	Aedes	FALSE	2481.87	2334.39	1996.01	1597.37			-0.462223
Locus23v1rpkm4345.92	40S ribosomal protein S27 |protein_coding|supercont3.99:303987-305373:1|gene:CPIJ005652	666	CPIJ005652-RA	5416	5.06322e-100	91	363.763	256	234	Culex	FALSE	2299.99	2361.69	1836.46	1672.14
Locus18v1rpkm5020.73	60S ribosomal protein L8|protein_coding|supercont1.20:817898-820109:-1|gene:AAEL000987	1022	AAEL000987-RA	1011	0	94	1498.08	968	915	Aedes	FALSE	2208.09	2124.53	1700.52	1533.57
Locus5v1rpkm7707.32	ribosomal protein S25, putative|protein_coding|supercont1.1:2766837-2779903:1|gene:AAEL000068	639	AAEL000068-RA	71	0	91	675.746	487	445	Aedes	FALSE	2204.54	2024.67	1821.77	1463.47			-0.41748
Locus19v1rpkm4766.94	60S ribosomal protein L38 |protein_coding|supercont1.157:1727499-1728058:1|gene:AAEL005451	351	AAEL005451-RA	5691	1.58024e-129	89	461.145	357	320	Aedes	FALSE	2121.36	2054.92	1825.05	1434.34			-0.390937
Locus54v1rpkm2665.02	40S ribosomal protein S8|protein_coding|supercont1.301:940101-948917:1|gene:AAEL008103	794	AAEL008103-RB	8495	0	93	1072.49	711	666	Aedes	FALSE	2016.22	1803.99	1693.28	1294.16			-0.465694
Locus548v4rpkm36.26	ATP synthase F0 subunit 6|protein_coding|Mt:3899-4579:1|gene:AAEL018668	1536	AAEL018668-RA	18811	0	81	742.471	736	600	Aedes	FALSE	2013.25	1275.33	1369.64	1838.45	-0.587582	-0.299378
Locus7v1rpkm6989.55	40S ribosomal protein S4|protein_coding|supercont3.45:1056396-1058585:-1|gene:CPIJ003013	1235	CPIJ003013-RA	2892	0	90	1088.72	785	712	Culex	FALSE	1882.59	1683.52	1427.62	1184.87			-0.495294
Locus16v1rpkm5118.63	ribosomal protein S12, putative|protein_coding|supercont1.725:220751-221612:-1|gene:AAEL012686	605	AAEL012686-RA	13286	4.1612e-165	91	580.168	408	374	Aedes	FALSE	1845.29	1641.37	1504	1179.29			-0.471269
Locus11v1rpkm5546.15	60S ribosomal protein L19|protein_coding|supercont1.732:425497-432514:-1|gene:AAEL012733	692	AAEL012733-RA	13330	0	92	948.055	646	599	Aedes	FALSE	1806.69	1749.75	1482.47	1213.98			-0.399345
Locus70v1rpkm2181.91	60S ribosomal protein L5 |protein_coding|supercont1.114:1986883-1991252:1|gene:AAEL004325	1230	AAEL004325-RA	4515	0	94	1445.78	938	883	Aedes	FALSE	1798.84	1698.69	1148.61	1115.61		-0.396822	-0.516755
Locus14v1rpkm5385.51	40S ribosomal protein S18|protein_coding|supercont1.424:279516-295427:-1|gene:AAEL009747	667	AAEL009747-RA	10199	0	88	810.999	624	554	Aedes	FALSE	1773.27	1734.92	1423.18	1181.01			-0.412408
Locus31v2rpkm2132.71	hypothetical protein|protein_coding|supercont1.132:21391-21630:1|gene:AAEL004851	522	AAEL004851-RA	5056	6.08257e-42	77	170.803	248	192	Aedes	FALSE	1716.83	1389.31	1391.95	925.97			-0.713055
Locus53v1rpkm2685.19	60S ribosomal protein L6|protein_coding|supercont1.305:1330712-1331711:1|gene:AAEL008188	1104	AAEL008188-RA	8583	0	90	1074.29	794	715	Aedes	FALSE	1707.39	1575.63	1291.3	1117.54			-0.437436
Locus30v1rpkm3749.29	60S ribosomal protein L4|protein_coding|supercont1.446:384293-390519:1|gene:AAEL009994	1529	AAEL009994-RA	10459	0	91	2176.15	1524	1399	Aedes	FALSE	1707	1567.27	1187.13	1069.13			-0.501786
Locus71v1rpkm2113.42	60S ribosomal protein L7a|protein_coding|supercont1.171:194630-199034:1|gene:AAEL005722	828	AAEL005722-RA	5973	0	91	1150.03	824	750	Aedes	FALSE	1697.42	1498.47	1379.7	1023.23			-0.555006
Locus17v1rpkm5078.51	60S ribosomal protein L31 |protein_coding|supercont1.217:412280-419056:1|gene:AAEL006698	567	AAEL006698-RA	7013	0	94	870.51	560	530	Aedes	FALSE	1608.21	1521.87	1324.7	1013.43			-0.492578
Locus100v1rpkm1523.73	40S ribosomal protein S26|protein_coding|supercont1.69:178465-180889:-1|gene:AAEL002832	754	AAEL002832-RA	2954	0	82	693.78	665	549	Aedes	FALSE	1599.21	1372.59	1287.06	983.291			-0.527039
Locus25v1rpkm4233.27	40S ribosomal protein S11|protein_coding|supercont1.55:861608-869443:1|gene:AAEL002372	506	AAEL002372-RB	2452	0	97	650.499	388	377	Aedes	FALSE	1591.81	1356.36	1301.72	964.698			-0.547499
Locus28v1rpkm3816.35	hypothetical protein|protein_coding|supercont1.210:622979-653136:-1|gene:AAEL017516	1315	AAEL017516-RB	17667	0	85	1389.88	1222	1042	Aedes	FALSE	1519.09	1438.33	1155.82	1009.94			-0.415771
Locus57v1rpkm2642.20	60S ribosomal protein L37a|protein_coding|supercont1.816:198400-199381:1|gene:AAEL013272	430	AAEL013272-RA	13896	1.83493e-180	93	630.662	423	394	Aedes	FALSE	1504.8	1466.78	1191.4	1031.34			-0.3732
Locus51v1rpkm2724.80	ribosomal protein L35A, putative|protein_coding|supercont1.17:998018-1003053:-1|gene:AAEL000823	579	AAEL000823-RB	833	0	93	731.651	487	455	Aedes	FALSE	1504.34	1389.22	1252.83	954.037			-0.482459
Locus67v1rpkm2281.81	40S ribosomal protein S6 |protein_coding|supercont1.1:4249096-4260105:1|gene:AAEL000032	1239	AAEL000032-RC	35	0	92	1581.04	1087	1006	Aedes	FALSE	1463.13	1345.83	1064	883.982			-0.553244
Locus91v1rpkm1691.56	60S ribosomal protein L32|protein_coding|supercont1.85:544961-546858:1|gene:AAEL003396	609	AAEL003396-RA	3537	0	94	693.78	447	422	Aedes	FALSE	1455.02	1450.84	1177.95	949.155			-0.444991
Locus32v1rpkm3719.98	40S ribosomal protein S12|protein_coding|supercont1.470:507191-509732:-1|gene:AAEL010299	503	AAEL010299-RA	10791	0	92	737.061	498	463	Aedes	FALSE	1420.93	1341.02	1119.42	915.367			-0.460478
Locus73v3rpkm6.50_PRE	40S ribosomal protein S16 |protein_coding|supercont1.86:2306021-2309960:-1|gene:AAEL003427	358	AAEL003427-RA	3572	4.94248e-117	94	419.668	271	257	Aedes	FALSE	1403.34	1284.93	1200.62	918.178			-0.439675
Locus46v3rpkm224.87_PRE	60S ribosomal protein L18a|protein_coding|supercont1.221:70679-79736:-1|gene:AAEL006785	663	AAEL006785-RB	7106	0	93	861.493	568	532	Aedes	FALSE	1394.92	1246.7	1079.15	872.676			-0.504386
Locus114v1rpkm1313.74	hypothetical protein|protein_coding|supercont1.394:791333-801633:-1|gene:AAEL009403	539	AAEL009403-RA	9838	1.92275e-67	96	255.561	156	150	Aedes	FALSE	1365.46	1373.7	1089.12	966.259
Locus33v1rpkm3646.14	40S ribosomal protein S15|protein_coding|supercont1.599:250592-251228:1|gene:AAEL011656	409	AAEL011656-RA	12217	9.63821e-146	88	515.246	403	358	Aedes	FALSE	1303.33	1175.58	1022.12	777.752			-0.569322
Locus21v1rpkm4584.16	60S ribosomal protein L44 L41, putative|protein_coding|supercont1.101:980407-987978:-1|gene:AAEL003942	515	AAEL003942-RA	4107	4.01921e-158	97	556.724	331	322	Aedes	FALSE	1287.85	1195.46	1050.37	786.393			-0.534668
Locus15v1rpkm5385.03	ubiquitin|protein_coding|supercont1.209:1409933-1410803:1|gene:AAEL006511	690	AAEL006511-RA	6806	0	88	762.308	592	522	Aedes	FALSE	1278.19	1132.26	1046.2	827.981			-0.453366
Locus45v1rpkm3143.95	ribosomal protein S15p/S13e|protein_coding|supercont1.92:1846025-1850131:-1|gene:AAEL003582	617	AAEL003582-RA	3732	0	89	654.106	488	436	Aedes	FALSE	1273.76	1191.06	1058.26	822.077			-0.458934
Locus65v1rpkm2348.65	40S ribosomal protein S24|protein_coding|supercont1.1059:149067-149948:-1|gene:AAEL014292	620	AAEL014292-RA	14933	0	91	852.476	607	554	Aedes	FALSE	1264.03	1152.64	1033.52	852.086			-0.396573
Locus64v1rpkm2377.13	60S ribosomal protein L11|protein_coding|supercont1.766:387868-405676:1|gene:AAEL012944	605	AAEL012944-RB	13551	0	94	919.201	599	564	Aedes	FALSE	1258.4	1162.03	956.851	688.095			-0.69282
Locus13v1rpkm5453.45	60S ribosomal protein L9|protein_coding|supercont1.275:868951-879990:1|gene:AAEL007699	780	AAEL007699-RB	8064	0	94	1086.91	694	659	Aedes	FALSE	1254.5	1253.77	998.508	838.508			-0.408381
Locus101v2rpkm908.50	60S acidic ribosomal protein P2|protein_coding|supercont1.1174:72267-73383:-1|gene:AAEL014583	539	AAEL014583-RB	15207	0	93	691.977	458	429	Aedes	FALSE	1231.78	1009.18	1010.36	681.15			-0.678602
Locus78v1rpkm1942.69	ribosomal protein L35, putative|protein_coding|supercont1.166:1475626-1480545:-1|gene:AAEL005629	494	AAEL005629-RA	5876	0	98	762.308	437	431	Aedes	FALSE	1224.57	1156.26	1020.35	826.593			-0.394275
Locus87v2rpkm637.17	60S ribosomal protein L17 |protein_coding|supercont1.583:356324-369834:-1|gene:AAEL011471	683	AAEL011471-RD	12029	0	87	726.241	581	509	Aedes	FALSE	1206.09	1120.87	996.219	800.054			-0.418342
Locus200v3rpkm9.18_PRE	60S ribosomal protein L13a|protein_coding|supercont1.430:65276-66458:-1|gene:AAEL009825	937	AAEL009825-RA	10281	1.44176e-179	90	628.859	451	410	Aedes	FALSE	1166.21	1081.97	978.794	781.358			-0.403809
Locus265v7rpkm291.03	conserved hypothetical protein|protein_coding|supercont1.721:115629-116639:-1|gene:AAEL012644	1080	AAEL012644-RA	13240	1.90861e-115	80	416.061	450	362	Aedes	FALSE	1164.04	1010.74	2256.42	3513.3		1.1623	1.68669
Locus62v1rpkm2468.43	40S ribosomal protein S19|protein_coding|supercont1.506:144613-146113:-1|gene:AAEL010756	459	AAEL010756-RB	11282	0	91	663.123	466	428	Aedes	FALSE	1162.62	1104.82	969.613	780.226			-0.402272
Locus38v1rpkm3491.50	conserved hypothetical protein|protein_coding|supercont1.346:237596-246220:1|gene:AAEL008750	717	AAEL008750-RA	9160	0	87	720.83	585	511	Aedes	FALSE	1161.06	974.594	1423.38	1381.84		0.557314	0.431944
Locus94v1rpkm1659.75	40S ribosomal protein S20|protein_coding|supercont1.401:439485-442001:1|gene:AAEL009506	551	AAEL009506-RA	9946	1.50479e-176	97	618.038	369	358	Aedes	FALSE	1146.11	995.434	856.736	586.138			-0.787159
Locus26v1rpkm4203.25	60S ribosomal protein L23 (L17A)(AeRpL17A)|protein_coding|supercont1.1393:71514-72499:1|gene:AAEL015006	393	AAEL015006-RA	15597	0	96	641.482	388	375	Aedes	FALSE	1144.44	1075.66	863.712	743.116			-0.449672
Locus29v1rpkm3812.35	40S ribosomal protein S7|protein_coding|supercont1.401:451138-457168:-1|gene:AAEL009496	1033	AAEL009496-RA	9936	0	90	1209.54	874	790	Aedes	FALSE	1136.08	1084.12	876.559	752.326			-0.421608
Locus86v1rpkm1847.25	ribosomal protein L36, putative|protein_coding|supercont1.62:2698024-2698513:-1|gene:AAEL002639	370	AAEL002639-RA	2743	5.83804e-129	89	459.342	359	321	Aedes	FALSE	1071.05	930.444	875.36	662.636			-0.518153
Locus568v1rpkm245.36	conserved hypothetical protein|protein_coding|supercont1.304:515639-516793:1|gene:AAEL008176	1528	AAEL008176-RA	8571	4.03983e-75	69	282.612	700	487	Aedes	FALSE	1059.15	629.966	1603.05	1000.47	-0.676875	0.84621
Locus37v1rpkm3503.16	acidic ribosomal protein P1, putative|protein_coding|supercont1.89:2593397-2594788:-1|gene:AAEL003530	633	AAEL003530-RA	3680	0	93	879.527	590	551	Aedes	FALSE	1052.17	1054.81	888.513	675.75			-0.466285
Locus42v1rpkm3377.35	conserved hypothetical protein|protein_coding|supercont1.109:1272961-1273750:1|gene:AAEL004151	453	AAEL004151-RE	4345	1.22606e-138	83	491.803	465	386	Aedes	FALSE	1052.03	1026.09	869.987	734.223			-0.346294
Locus68v2rpkm1634.17	eukaryotic translation elongation factor|protein_coding|supercont1.121:1849463-1861825:-1|gene:AAEL004500	4617	AAEL004500-RA	4696	0	91	5223.84	3683	3378	Aedes	FALSE	1040.04	874.127	556.122	610.364		-0.648676	-0.596316
Locus97v2rpkm1236.24	40S ribosomal protein S5|protein_coding|supercont1.887:5514-21787:-1|gene:AAEL013625	1004	AAEL013625-RD	14278	0	87	1148.23	969	845	Aedes	FALSE	1036.02	998.496	844.991	674.573			-0.44509
Locus24v1rpkm4319.18	40S ribosomal protein S10|protein_coding|supercont1.48:1339383-1340375:1|gene:AAEL002047	598	AAEL002047-RA	2104	0	91	834.443	595	543	Aedes	FALSE	1030.8	1022	900.109	692.55			-0.400661
Locus44v1rpkm3238.37	28S_rRNA|rRNA|supercont1.836:191555-196126:-1|gene:AAEL017608	4285	AAEL017608-RA	17758	0	96	6702.6	4108	3968	Aedes	FALSE	1024.82	302.708	1299	819.358
Locus49v1rpkm2922.85	ATP synthase alpha subunit mitochondrial|protein_coding|supercont1.662:86795-99335:-1|gene:AAEL012175	2210	AAEL012175-RA	12762	0	93	3117.51	2066	1939	Aedes	FALSE	1013.63	585.605	794.478	483.503	-0.715264		-0.880811
Locus109v14rpkm76.94_PRE	cytochrome P450|protein_coding|supercont1.1188:47248-49040:1|gene:AAEL014607	2865	AAEL014607-RA	15229	0	84	951.662	855	724	Aedes	FALSE	1013.33	1474.45	265.322	694.318		-1.53043
Locus96v2rpkm1376.61	60S ribosomal protein L21|protein_coding|supercont1.276:817885-820905:1|gene:AAEL007715	513	AAEL007715-RB	8084	0	92	746.078	507	471	Aedes	FALSE	987.161	908.843	859.407	672.342			-0.378818
Locus82v5rpkm5.42_PRE	60S ribosomal protein L10a|protein_coding|supercont1.808:243149-244562:-1|gene:AAEL013221	950	AAEL013221-RC	13840	0	93	753.291	495	464	Aedes	FALSE	982.868	888.12	680.875	544.088			-0.675709
Locus299v2rpkm434.24	Ornithine decarboxylase antizyme (ODC-Az)|protein_coding|supercont1.129:463559-479820:1|gene:AAEL004783	2632	AAEL004783-RA	4986	0	93	1077.9	722	672	Aedes	FALSE	978.578	740.181	774.03	877.517
Locus63v16rpkm148.40_PRE	hypothetical protein|protein_coding|supercont3.327:130455-130773:1|gene:CPIJ011420	2746	CPIJ011420-RA	10872	4.16298e-07	70	57.1907	168	118	Culex	FALSE	977.655	1257.72	1237.38	1393.81		0.567824	0.654968
Locus6v1rpkm7096.60	hypothetical protein|protein_coding|supercont1.71:401392-431667:-1|gene:AAEL002920	1718	AAEL002920-RA	3043	3.73613e-76	80	286.219	311	249	Aedes	FALSE	947.41	1559.85	8054.9	5202.61		3.03176	2.41799
Locus41v1rpkm3386.48	60S ribosomal protein L12|protein_coding|supercont1.1168:175933-183158:1|gene:AAEL014562	1042	AAEL014562-RA	15185	0	94	773.128	498	470	Aedes	FALSE	934.258	892.808	732.15	573.502			-0.529469
Locus12v8rpkm19.92_PRE	cytochrome c oxidase subunit II|protein_coding|Mt:2903-3587:1|gene:AAEL018664	626	AAEL018664-RA	18807	0	89	719.027	543	485	Aedes	TRUE	914.483	580.111	676.457	557.758	-0.567119
Locus132v2rpkm1039.45	40S ribosomal protein S3|protein_coding|supercont1.305:1304567-1322431:-1|gene:AAEL008192	907	AAEL008192-RB	8588	0	92	899.364	609	566	Aedes	FALSE	904.517	818.254	728.883	567.948			-0.497616
Locus135v1rpkm1149.21	V-type proton ATPase V1 subunit G; vacuolar ATP synthase subunit g|protein_coding|supercont1.744:232980-241703:1|gene:AAEL012819	553	AAEL012819-RA	13418	1.2432e-120	78	432.291	562	440	Aedes	FALSE	898.116	455.505	343.766	273.626	-0.895317	-1.10142	-1.50152
Locus22v1rpkm4387.12	ribosomal protein L28, putative|protein_coding|supercont1.319:956694-958538:1|gene:AAEL008353	790	AAEL008353-RA	8751	0	83	645.089	612	511	Aedes	FALSE	897.81	792.195	659.478	503.723			-0.655323
Locus27v1rpkm3837.73	60S ribosomal protein L27e|protein_coding|supercont1.1288:1948-8148:-1|gene:AAEL014838	807	AAEL014838-RA	15437	0	90	740.668	544	493	Aedes	FALSE	878.499	797.83	707.935	557.212			-0.48284
Locus421v1rpkm337.40	40S ribosomal protein S30|protein_coding|supercont1.415:1026334-1044185:1|gene:AAEL009653	353	AAEL009653-RB	10098	5.19764e-123	96	439.505	266	257	Aedes	FALSE	874.149	775.971	722.507	565.734			-0.450521
Locus93v1rpkm1673.32	40S ribosomal protein SA |protein_coding|supercont1.300:434743-437418:-1|gene:AAEL008083	1100	AAEL008083-RA	8473	0	91	1557.59	1091	1002	Aedes	FALSE	867.308	811.344	502.397	353.863		-0.532285	-1.10618
Locus151v1rpkm1036.86	hypothetical protein|protein_coding|supercont1.150:16037-16584:1|gene:AAEL005298	872	AAEL005298-RA	5526	4.40363e-40	87	165.393	136	119	Aedes	FALSE	860.375	860.568	698.66	560.524			-0.443137
Locus138v4rpkm93.37_PRE	DEAD box ATP-dependent RNA helicase|protein_coding|supercont1.508:144067-157352:-1|gene:AAEL010787	2792	AAEL010787-RD	11315	0	87	3337.52	2761	2404	Aedes	FALSE	849.582	541.237	147.645	247.516	-0.597011	-2.24079	-1.59265
Locus166v5rpkm67.43_PRE	V-type proton ATPase V1 subunit E; vacuolar ATP synthase subunit e|protein_coding|supercont1.646:107556-118880:-1|gene:AAEL012035	3248	AAEL012035-RA	12613	0	86	1507.1	1302	1122	Aedes	FALSE	848.256	438.398	264.089	280.689	-0.876336	-1.40422	-1.39876
Locus61v2rpkm16.14_PRE	40S ribosomal protein S8|protein_coding|supercont1.373:398464-416632:-1|gene:AAEL009151	924	AAEL009151-RB	9570	1.16656e-180	93	632.465	429	399	Aedes	FALSE	846.932	790.165	694.494	578.591			-0.376946
Locus95v2rpkm22.71_PRE	60S ribosomal protein L22|protein_coding|supercont1.279:1334188-1345148:1|gene:AAEL007771	734	AAEL007771-RB	8141	3.01106e-136	91	484.589	345	316	Aedes	FALSE	836.954	807.766	692.602	541.611			-0.453614
Locus4v1rpkm7816.32	hypothetical protein|protein_coding|supercont1.21:242045-245589:-1|gene:AAEL017334	4972	AAEL017334-RA	17477	0	82	848.87	852	700	Aedes	FALSE	835.502	1986.84	13083.6	10611.8	1.33452	3.21758	2.94626
Locus294v1rpkm475.22	Translationally-controlled tumor protein homolog (TCTP)|protein_coding|supercont1.99:1134596-1147528:1|gene:AAEL003872	1352	AAEL003872-RA	4033	0	80	1227.58	1382	1113	Aedes	FALSE	834.941	677.945	468.01	393.682		-0.582068	-0.907315
Locus181v1rpkm806.86	60S acidic ribosomal protein P0|protein_coding|supercont1.510:444250-446060:1|gene:AAEL010821	1211	AAEL010821-RA	11354	0	97	1305.12	771	752	Aedes	FALSE	828.659	768.295	512.067	386.875		-0.442655	-0.918542
Locus55v1rpkm2660.58	60S ribosomal protein L14|protein_coding|supercont1.581:154256-162761:-1|gene:AAEL011447	453	AAEL011447-RB	12001	9.45093e-77	86	286.219	233	202	Aedes	FALSE	826.396	755.511	646.14	490.19			-0.575368
Locus218v3rpkm10.95_PRE	40S ribosomal protein S14 |protein_coding|supercont1.148:1971280-1977226:-1|gene:AAEL005266	855	AAEL005266-RB	5494	0	97	659.516	390	380	Aedes	FALSE	826.2	780.788	694.568	563.233			-0.378226
Locus119v9rpkm30.74_PRE	ATPase subunit, putative|protein_coding|supercont1.733:275383-293284:-1|gene:AAEL012740	794	AAEL012740-RA	13341	0	92	753.291	519	480	Aedes	FALSE	810.686	435.184	793.962	418.29	-0.81655		-0.765973
Locus47v1rpkm2997.48	deoxyribonuclease I, putative|protein_coding|supercont1.78:1113181-1114614:1|gene:AAEL003123	1681	AAEL003123-RA	3260	0	73	731.651	1191	879	Aedes	FALSE	808.232	392.844	491.401	410.247	-0.957014	-0.463153	-0.796222
Locus548v1rpkm254.52	cytochrome c oxidase subunit III|protein_coding|Mt:4583-5370:1|gene:AAEL018669	2323	AAEL018669-RA	18812	0	83	917.398	835	698	Aedes	TRUE	792.663	528.991	513.184	582.254	-0.499569
Locus119v8rpkm56.33_PRE	ATPase subunit, putative|protein_coding|supercont1.197:5380-12964:-1|gene:AAEL006256	1814	AAEL006256-RA	6536	0	79	982.319	1195	954	Aedes	FALSE	743.646	460.487	633.959	376.688	-0.61443		-0.794605
Locus145v11rpkm18.19_PRE	hypothetical protein|protein_coding|supercont1.116:1035653-1037722:-1|gene:AAEL016995	2759	AAEL016995-RA	17130	0	96	3070.62	1870	1803	Aedes	FALSE	737.413	1166.43	446.937	647.812	0.714639	-0.451959
Locus26v2rpkm2099.43	60S ribosomal protein L23 (L17A)(AeRpL17A)|protein_coding|supercont1.875:6001-7010:1|gene:AAEL013583	503	AAEL013583-RA	14233	0	94	634.269	414	390	Aedes	FALSE	730.5	717.953	576.58	456.751			-0.501752
Locus127v2rpkm1118.80	conserved hypothetical protein|protein_coding|supercont1.864:277079-277858:-1|gene:AAEL013533	2067	AAEL013533-RA	14179	0	94	1207.74	779	735	Aedes	FALSE	715.285	627.551	431.662	351.974		-0.475272	-0.845664
Locus260v2rpkm152.10	ribosomal protein S28, putative|protein_coding|supercont1.224:1609266-1610000:1|gene:AAEL006860	897	AAEL006860-RA	7184	8.73707e-81	85	300.646	269	230	Aedes	FALSE	703.39	692.401	581.219	481.11			-0.374876
Locus150v2rpkm36.46_PRE	ribosomal protein L34, putative|protein_coding|supercont1.390:359529-362427:-1|gene:AAEL009341	527	AAEL009341-RA	9778	3.3861e-121	93	434.095	283	266	Aedes	FALSE	692.483	686.645	588.287	438.598			-0.476931
Locus108v1rpkm1427.70	V-type proton ATPase V1 subunit D; ATP synthase subunit d|protein_coding|supercont1.430:432423-461175:1|gene:AAEL009808	469	AAEL009808-RA	10262	4.15819e-132	82	470.162	470	390	Aedes	FALSE	691.944	367.056	294.256	181.749	-0.840025	-0.965004	-1.71925
Locus34v1rpkm3636.44	ribosomal protein L36, putative|protein_coding|supercont1.1:4236617-4237833:-1|gene:AAEL000010	660	AAEL000010-RA	12	0	84	639.679	587	496	Aedes	FALSE	681.259	611.21	559.099	449.431			-0.427082
Locus147v1rpkm1071.92	conserved hypothetical protein|protein_coding|supercont1.155:26260-27633:1|gene:AAEL005428	1062	AAEL005428-RA	5665	1.3508e-104	78	379.994	459	361	Aedes	FALSE	665.477	827.679	713.568	857.993
Locus299v10rpkm8.03_PRE	Aedes aegypti ASAP ID: 36279 unknown mRNA sequence	1087	Aedes aegypti ASAP ID: 36279 unknown mRNA sequence	AY432765	0	83	848.87	848	704	NCBI	FALSE	658.133	535.749	515.461	568.454
Locus172v2rpkm369.20	peptidyl-prolyl cis-trans isomerase f, ppif|protein_coding|supercont1.608:163117-177155:1|gene:AAEL011758	1543	AAEL011758-RA	12324	0	86	1223.97	1029	886	Aedes	FALSE	656.98	675.844	513.751	406.995			-0.51106
Locus284v3rpkm267.66	V-type proton ATPase V1 subunit A (V-ATPase subunit A)(EC 3.6.3.14)(Vacuolar proton pump subunit alpha)(V-ATPase 69 kDa subunit)|protein_coding|supercont1.349:698540-712036:1|gene:AAEL008787	3724	AAEL008787-RA	9201	0	96	1719.9	1058	1016	Aedes	FALSE	646.664	327.655	185.437	204.536	-0.905793	-1.51312	-1.45852
Locus60v1rpkm2598.77	ribosomal protein S29, putative|protein_coding|supercont1.284:215393-216008:1|gene:AAEL007824	267	AAEL007824-RA	8197	1.99312e-25	76	114.899	168	128	Aedes	FALSE	632.25	567.442	549.597	433.802			-0.368126
Locus92v1rpkm1676.99	mitochondrial F0 ATP synthase D chain, putative|protein_coding|supercont1.119:444912-457602:-1|gene:AAEL004423	556	AAEL004423-RA	4614	0	90	659.516	485	437	Aedes	FALSE	626.735	428.731	554.07	299.69	-0.478015		-0.882014
Locus76v3rpkm18.69_PRE	60S ribosomal protein L7|protein_coding|supercont1.714:501941-513114:1|gene:AAEL012585	1549	AAEL012585-RB	13182	0	93	1137.41	741	696	Aedes	FALSE	624.976	553.035	471.941	360.038			-0.619161
Locus226v4rpkm43.26_PRE	V-type proton ATPase V0 subunit a; vacuolar proton ATPases|protein_coding|supercont1.203:825145-850759:-1|gene:AAEL006390	2778	AAEL006390-RA	6678	0	87	2713.55	2182	1911	Aedes	FALSE	622.883	320.136	155.136	184.909	-0.88842	-1.70365	-1.54439
Locus39v1rpkm3473.10	40S ribosomal protein S17|protein_coding|supercont1.109:314551-321576:-1|gene:AAEL004175	738	AAEL004175-RA	4368	1.91262e-113	95	408.848	256	244	Aedes	FALSE	622.101	592.402	500.955	420.512			-0.392135
Locus9v1rpkm6429.19	conserved hypothetical protein|protein_coding|supercont1.328:898751-913554:1|gene:AAEL008476	2154	AAEL008476-RA	8880	0	83	1633.34	1505	1263	Aedes	FALSE	610.22	542.27	457.503	384.945			-0.490451
Locus117v1rpkm1293.89	conserved hypothetical protein|protein_coding|supercont1.258:944365-945130:1|gene:AAEL007490	276	AAEL007490-RB	7850	2.68458e-68	84	257.365	231	196	Aedes	FALSE	606.971	414.848	696.255	388.797	-0.47549	0.453126	-0.458873
Locus89v1rpkm1743.50	conserved hypothetical protein|protein_coding|supercont1.378:972149-972856:1|gene:AAEL009201	397	AAEL009201-RA	9625	8.18974e-134	87	475.572	391	342	Aedes	FALSE	606.27	414.282	654.953	413.89	-0.480076	0.363558	-0.372343
Locus90v1rpkm1700.85	nucleoside-diphosphate kinase NBR-A, putative|protein_coding|supercont1.684:87333-88186:1|gene:AAEL012359	784	AAEL012359-RA	12959	0	83	791.162	748	626	Aedes	TRUE	598.546	432.545	404.266	283.402	-0.404967	-0.308615	-0.894017
Locus125v2rpkm152.59	hypothetical protein|protein_coding|supercont1.349:307883-312902:-1|gene:AAEL008785	733	AAEL008785-RA	9199	0	85	654.106	608	517	Aedes	FALSE	595.077	462.425	182.489	411.892		-1.38876
Locus298v6rpkm4.83_PRE	V-type proton ATPase V1 subunit B; ATP synthase subunit beta vacuolar|protein_coding|supercont1.175:516380-524632:-1|gene:AAEL005798	3679	AAEL005798-RA	6054	0	92	2709.95	1874	1734	Aedes	FALSE	591.92	288.018	163.442	183.889	-0.963482	-1.56721	-1.48454
Locus106v1rpkm1448.23	glutamyl-tRNA synthetase|protein_coding|supercont1.170:1936265-1941896:-1|gene:AAEL005688	4949	AAEL005688-RA	5935	0	83	1966.96	1925	1598	Aedes	TRUE	588.663	443.969	259.878	183.805		-0.90612	-1.46414
Locus216v3rpkm58.09_PRE	V-type proton ATPase Accessory S1 subunit;vacuolar ATP synthase subunit S1|protein_coding|supercont1.280:144629-146549:1|gene:AAEL007777	1089	AAEL007777-RA	8147	2.05706e-102	84	372.78	336	284	Aedes	FALSE	577.838	221.043	159.11	108.374	-1.3044	-1.57289	-2.18738
Locus43v1rpkm3254.17	40S ribosomal protein S9|protein_coding|supercont1.42:2191433-2195876:1|gene:AAEL001759	545	AAEL001759-RA	1803	2.52576e-110	93	398.027	260	244	Aedes	FALSE	572.226	532.624	391.924	314.994			-0.683284
Locus140v1rpkm1129.86	60S ribosomal protein L24|protein_coding|supercont1.314:1255872-1268451:1|gene:AAEL008329	1016	AAEL008329-RA	8726	0	94	783.948	505	478	Aedes	FALSE	569.641	551.664	477.405	383.215			-0.399535
Locus415v4rpkm284.99	elongation factor 1 gamma|protein_coding|supercont1.563:142002-152546:1|gene:AAEL011288	1934	AAEL011288-RA	11833	0	92	2134.67	1441	1340	Aedes	FALSE	550.812	445.813	307.522	262.786		-0.587166	-0.888034
Locus112v1rpkm1334.86	cytochrome c oxidase, subunit VB, putative|protein_coding|supercont1.775:78487-90065:-1|gene:AAEL013007	770	AAEL013007-RA	13615	0	86	789.358	672	584	Aedes	TRUE	548.547	364.288	483.732	285.951	-0.51643		-0.753537
Locus243v8rpkm48.64_PRE	sucrose transport protein|protein_coding|supercont1.586:655127-678848:1|gene:AAEL011520	3745	AAEL011520-RA	12081	0	87	1243.81	989	869	Aedes	FALSE	546.176	756.004	487.053	1069.94	0.537816		1.11601
Locus419v1rpkm339.00	60S ribosomal protein L3|protein_coding|supercont3.141:363239-366167:-1|gene:CPIJ007488	2554	CPIJ007488-RA	7177	0	92	1460.21	982	913	Culex	FALSE	541.593	482.257	365.323	312.466			-0.617927
Locus293v1rpkm477.85	sugar transporter|protein_coding|supercont1.238:1236340-1238155:-1|gene:AAEL007128	2473	AAEL007128-RA	7464	0	82	1411.52	1389	1147	Aedes	FALSE	537.369	498.057	150.129	418.927		-1.55475
Locus182v1rpkm802.06	inorganic phosphate cotransporter, putative|protein_coding|supercont1.23:2790956-2856487:-1|gene:AAEL001113	3283	AAEL001113-RA	1141	0	88	3054.39	2451	2158	Aedes	FALSE	533.604	443.145	265.061	369.229		-0.74441
Locus133v2rpkm1062.86	ATP synthase beta subunit|protein_coding|supercont1.85:595731-597586:-1|gene:AAEL003393	1746	AAEL003393-RA	3534	0	93	2650.44	1760	1642	Aedes	FALSE	529.163	339.243	525.471	274.415	-0.565013		-0.758472
Locus448v1rpkm321.88	ATP-dependent transporter|protein_coding|supercont1.529:122846-144067:-1|gene:AAEL010977	3395	AAEL010977-RA	11514	0	88	2944.38	2356	2074	Aedes	TRUE	527.745	425.693	173.184	200.721		-1.34205	-1.212
Locus13v2rpkm869.30	60S ribosomal protein L9|protein_coding|supercont1.275:869045-879990:1|gene:AAEL007699	531	AAEL007699-RD	8066	0	94	664.926	428	406	Aedes	FALSE	521.613	531.01	436.709	321.405			-0.523189
Locus74v1rpkm2004.75	cold induced protein (BnC24A), putative|protein_coding|supercont1.141:890578-899801:-1|gene:AAEL005097	1619	AAEL005097-RA	5314	0	90	767.718	570	515	Aedes	FALSE	520.825	494.697	428.825	352.152			-0.392037
Locus229v3rpkm14.60_PRE	cytochrome c oxidase subunit iv|protein_coding|supercont1.144:81906-102315:-1|gene:AAEL005170	848	AAEL005170-RA	5392	0	91	922.808	648	595	Aedes	TRUE	517.812	322.156	452.017	283.665	-0.611542		-0.686451
Locus261v3rpkm31.31_PRE	initiation factor 5a|protein_coding|supercont1.98:1734690-1762131:-1|gene:AAEL003835	2068	AAEL003835-RB	3995	0	86	2305.99	1923	1672	Aedes	FALSE	508.388	452.283	393.802	330.839			-0.441675
Locus131v2rpkm131.01	NADH dehydrogenase subunit 4|protein_coding|Mt:8027-9370:-1|gene:AAEL018680	1572	AAEL018680-RA	18823	0	90	1631.53	1182	1071	Aedes	TRUE	505.397	305.648	282.89	406.817	-0.617638
Locus52v1rpkm2688.66	ribosomal protein L15|protein_coding|supercont1.733:257136-258939:1|gene:AAEL012736	990	AAEL012736-RE	13337	0	86	1173.48	1016	882	Aedes	FALSE	504.108	479	389.405	304.029			-0.548774
Locus83v1rpkm1885.00	40S ribosomal protein S30|protein_coding|supercont1.415:1026155-1044185:1|gene:AAEL009653	427	AAEL009653-RA	10097	2.70545e-159	95	560.331	350	334	Aedes	FALSE	502.336	474.381	384.335	339.389			-0.391311
Locus133v1rpkm1162.04	ATP synthase beta subunit|protein_coding|supercont1.69:132740-149924:-1|gene:AAEL002827	1702	AAEL002827-RA	2950	0	90	2331.24	1711	1549	Aedes	FALSE	494.369	276.84	425.994	240.387	-0.757951		-0.852661
Locus136v1rpkm1143.89	cytochrome c|protein_coding|supercont1.120:1911520-1917685:-1|gene:AAEL004457	1190	AAEL004457-RC	4651	0	79	910.184	1077	853	Aedes	FALSE	489.081	473.569	327.136	157.377			-1.41926
Locus81v1rpkm1908.86	cytochrome c oxidase,-subunit VIb, putative|protein_coding|supercont1.354:76286-76546:1|gene:AAEL008880	549	AAEL008880-RA	9294	4.60187e-107	92	387.207	262	243	Aedes	TRUE	487.839	341.299	503.241	311.033	-0.443998	0.300034	-0.468435
Locus197v4rpkm189.66	alkaline phosphatase|protein_coding|supercont1.19:1307556-1323641:1|gene:AAEL000931	2529	AAEL000931-RA	945	0	83	1550.38	1432	1192	Aedes	TRUE	485.968	260.366	393.837	479.527	-0.792525
Locus164v2rpkm280.81	conserved hypothetical protein|protein_coding|supercont1.113:1842220-1893564:1|gene:AAEL004278	2222	AAEL004278-RA	4468	0	83	1494.48	1447	1202	Aedes	FALSE	481.532	314.28	592.13	624.16	-0.529274	0.550528	0.545206
Locus106v17rpkm69.87_PRE	membrane protein tms1d|protein_coding|supercont1.170:1917060-1936782:1|gene:AAEL005699	3525	AAEL005699-RA	5947	0	85	1227.58	1066	914	Aedes	FALSE	480.089	313.89	251.54	208.824	-0.535143	-0.662099	-0.998987
Locus247v2rpkm389.25	synaptic vesicle protein|protein_coding|supercont1.258:1233211-1343513:-1|gene:AAEL007489	2524	AAEL007489-RA	7848	0	86	1602.68	1333	1156	Aedes	FALSE	478.567	425.446	726.805	637.24		0.850341	0.583209
Locus123v2rpkm564.46	conserved hypothetical protein|protein_coding|supercont1.508:615837-683885:1|gene:AAEL010789	1305	AAEL010789-RA	11317	0	92	890.347	609	563	Aedes	FALSE	466.033	426.787	570.226	1094.36		0.539621	1.38179
Locus102v1rpkm1515.20	conserved hypothetical protein|protein_coding|supercont1.1219:119434-119753:1|gene:AAEL014681	654	AAEL014681-RA	15298	1.0644e-109	87	396.224	320	280	Aedes	FALSE	464.169	309.037	502.173	294.764	-0.516545	0.367444	-0.474803
Locus126v1rpkm1220.39	cytochrome c oxidase, subunit VIIC, putative|protein_coding|supercont1.66:2807930-2808566:1|gene:AAEL002737	467	AAEL002737-RA	2845	1.44607e-112	80	405.241	465	372	Aedes	TRUE	459.301	332.219	507.188	335.826	-0.398287	0.394848	-0.274752
Locus291v3rpkm46.53_PRE	methionine sulfoxide reductase|protein_coding|supercont1.13:1178106-1179580:1|gene:AAEL000670	1700	AAEL000670-RA	677	0	90	646.892	470	426	Aedes	FALSE	455.474	953.271	254.924	333.245
Locus63v4rpkm1474.60	hypothetical protein|protein_coding|supercont1.151:1868225-1868724:1|gene:AAEL017119	6722	AAEL017119-RA	17255	9.96531e-59	73	230.314	407	300	Aedes	FALSE	454.623	599.349	572.08	603.875		0.557459	0.554038
Locus56v1rpkm2647.11	18S_rRNA|rRNA|supercont1.836:256867-258821:-1|gene:AAEL017964	6185	AAEL017964-RA	18101	0	99	3429.49	1956	1938	Aedes	FALSE	452.842	134.682	609.735	306.402
Locus198v1rpkm726.85	hypothetical protein|protein_coding|supercont1.157:404876-413442:-1|gene:AAEL016984	1675	AAEL016984-RA	17118	0	90	2257.3	1656	1495	Aedes	TRUE	451.223	422.267	270.069	299.775		-0.469785	-0.404853
Locus141v1rpkm1113.12	conserved hypothetical protein|protein_coding|supercont1.385:428037-428723:1|gene:AAEL009257	350	AAEL009257-RA	9690	2.05096e-115	87	414.258	331	291	Aedes	TRUE	439.881	299.242	485.01	285.115	-0.485411	0.394594	-0.44369
Locus202v2rpkm260.00	V-type proton ATPase V0 subunit d; vacuolar ATP synthase subunit ac39|protein_coding|supercont1.534:77023-93881:1|gene:AAEL011025	1713	AAEL011025-RA	11559	0	86	1465.62	1268	1094	Aedes	FALSE	436.57	224.903	174.258	135.491	-0.878824	-1.05063	-1.48291
Locus183v1rpkm801.66	60S ribosomal protein L13|protein_coding|2R:10621228-10623450:-1|gene:AGAP001805	288	AGAP001805-RA 60S ribosomal protein L13|protein_coding|2R:10621228-10623450:-1|gene:AGAP001805	1956	7.91486e-81	84	298.842	265	225	Anopheles	FALSE	433.391	446.465	347.601	295.792
Locus63v18rpkm126.25_PRE	Single read from an extremity of a full-length cDNA clone made from Aedes aegypti total adult females. 5-prime end of clone KW0AAA2YM14AAM1 from strain Liverpool of Aedes aegypti (yellow fever mosquito)	2534	Single read from an extremity of a full-length cDNA clone made from Aedes aegypti total adult females. 5-prime end of clone KW0AAA2YM14AAM1 from strain Liverpool of Aedes aegypti (yellow fever mosquito)	CR938038	3.00716e-84	77	324.089	452	351	NCBI	FALSE	431.077	577.134	550.266	605.895		0.578504	0.633675
Locus210v1rpkm664.44	V-type proton ATPase V1 subunit H; vacuolar ATP synthase subunit h|protein_coding|supercont1.209:782350-789653:1|gene:AAEL006516	1990	AAEL006516-RA	6810	0	86	2416	2034	1764	Aedes	FALSE	430.242	207.63	159.215	145.271	-0.971207	-1.15778	-1.36762
Locus220v9rpkm54.05_PRE	aminoacylase, putative|protein_coding|supercont1.551:586164-627710:-1|gene:AAEL011206	1664	AAEL011206-RB	11749	0	78	908.381	970	766	Aedes	TRUE	417.404	408.155	729.386	609.562		1.04988	0.714346
Locus184v1rpkm796.62	organic anion transporter|protein_coding|supercont1.37:19873-22348:1|gene:AAEL001613	1907	AAEL001613-RA	1657	0	85	2215.82	1904	1633	Aedes	FALSE	413.903	248.132	320.487	581.044	-0.661702		0.655788
Locus106v22rpkm44.65_PRE	V-type proton ATPase V0 subunit c; V-type proton ATPase 16 kDa proteolipid subunit (V-ATPase 16 kDa proteolipid subunit)(Vacuolar proton pump 16 kDa proteolipid subunit)(V-ATPase subunit C)|protein_coding|supercont1.5:118027-142923:-1|gene:AAEL000291	5078	AAEL000291-RA	287	0	82	2021.06	2164	1778	Aedes	TRUE	413.745	309.939	185.402	130.483		-0.885678	-1.45502
Locus144v1rpkm1100.04	NADH:ubiquinone dehydrogenase, putative|protein_coding|supercont1.70:828269-838194:1|gene:AAEL002881	321	AAEL002881-RA	3003	4.70559e-47	74	187.033	301	225	Aedes	FALSE	412.485	274.643	492.627	307.072	-0.509399	0.512758
Locus134v6rpkm420.89	conserved hypothetical protein|protein_coding|supercont1.275:1399482-1401323:1|gene:AAEL007703	3514	AAEL007703-RB	8071	0	81	1434.96	1481	1209	Aedes	FALSE	409.328	260.48	689.385	1497.48		0.970642	1.94386
Locus176v1rpkm838.27	transcription factor btf3|protein_coding|supercont1.1345:102121-103266:-1|gene:AAEL014932	1002	AAEL014932-RB	15531	0	84	1085.11	1035	875	Aedes	FALSE	406.863	403.605	230.478	208.068		-0.560136	-0.787243
Locus116v1rpkm1301.86	conserved hypothetical protein|protein_coding|supercont1.71:1144791-1163947:-1|gene:AAEL002917	1566	AAEL002917-RA	3040	0	83	1434.96	1339	1122	Aedes	FALSE	395.693	1006.82	153.987	342.459	1.32817	-0.987937
Locus363v2rpkm108.89	cytochrome C1|protein_coding|supercont1.625:466112-474533:-1|gene:AAEL011871	1415	AAEL011871-RA	12443	0	88	1766.78	1399	1241	Aedes	FALSE	395.286	241.868	284.834	191.994	-0.637254		-0.858591
Locus99v1rpkm1550.33	conserved hypothetical protein|protein_coding|supercont1.148:1749462-1750350:1|gene:AAEL005270	517	AAEL005270-RA	5498	4.31268e-145	85	513.443	455	387	Aedes	FALSE	385.969	687.876	469.938	575.326	0.876599		0.726677
Locus255v3rpkm347.47	conserved hypothetical protein|protein_coding|supercont1.56:2581535-2600189:-1|gene:AAEL002411	1487	AAEL002411-RA	2491	0	82	1429.55	1437	1185	Aedes	FALSE	384.187	193.41	170.087	115.01	-0.915135	-0.911913	-1.54437
Locus309v1rpkm452.15	actin|protein_coding|supercont1.551:507860-515581:1|gene:AAEL011197	2748	AAEL011197-RA	11737	0	92	2170.74	1500	1384	Aedes	FALSE	383.784	322.59	185.608	129.636		-0.787073	-1.37789
Locus626v3rpkm156.56	adenosylhomocysteinase|protein_coding|supercont1.161:675375-698131:1|gene:AAEL005524	2626	AAEL005524-RA	5770	0	94	2170.74	1386	1313	Aedes	TRUE	382.463	269.381	157.084	123.61	-0.443482	-1.00411	-1.42721
Locus396v3rpkm252.48	nucleolar GTP-binding protein|protein_coding|supercont1.433:730771-748408:1|gene:AAEL009859	2422	AAEL009859-RA	10316	0	86	1902.04	1574	1366	Aedes	FALSE	382.285	284.066	89.8769	108.044		-1.81076	-1.63089
Locus309v2rpkm361.29	actin|protein_coding|supercont1.551:502431-515581:1|gene:AAEL011197	2745	AAEL011197-RB	11738	0	94	2516.99	1628	1536	Aedes	FALSE	373.923	335.357	195.188	129.773		-0.67812	-1.34064
Locus245v6rpkm129.30	hypothetical protein|protein_coding|supercont1.109:1912903-1921164:1|gene:AAEL004149	14105	AAEL004149-RA	4339	0	75	3618.84	5503	4170	Aedes	FALSE	371.786	170.272	160.542	235.727	-1.05201	-0.940701	-0.481145
Locus159v1rpkm983.12	aquaporin|protein_coding|supercont1.138:1678106-1707238:1|gene:AAEL005001	1405	AAEL005001-RA	5214	0	84	1077.9	1014	852	Aedes	FALSE	371.64	142.233	121.438	197.142	-1.31111	-1.33821	-0.741182
Locus184v7rpkm48.88_PRE	organic anion transporter|protein_coding|supercont1.520:602376-613827:-1|gene:AAEL010921	2996	AAEL010921-RA	11455	0	82	2159.92	2111	1738	Aedes	FALSE	371.244	212.416	288.19	554.496	-0.724686		0.744325
Locus282v3rpkm16.77_PRE	pyridoxine kinase|protein_coding|supercont1.412:892299-895929:-1|gene:AAEL009601	1655	AAEL009601-RA	10040	0	80	865.1	933	753	Aedes	TRUE	367.747	431.932	594.347	473.319	0.30217	0.941977	0.536759
Locus457v2rpkm267.44	hypothetical protein|protein_coding|supercont1.154:1225655-1364536:1|gene:AAEL018340	3300	AAEL018340-RA	18484	0	90	2298.78	1684	1520	Aedes	FALSE	365.952	227.051	202.575	328.573	-0.616765	-0.587893
Locus667v1rpkm208.67	sugar transporter|protein_coding|supercont1.238:971815-1008543:1|gene:AAEL007126	1943	AAEL007126-RA	7462	0	83	1088.72	1034	862	Aedes	FALSE	361.835	224.93	1018.33	813.467	-0.561627	1.72322	1.33333
Locus120v1rpkm1278.10	cytochrome c oxidase, subunit VIIA, putative|protein_coding|supercont1.278:1400634-1401827:-1|gene:AAEL007752	767	AAEL007752-RA	8118	1.74464e-120	73	432.291	721	527	Aedes	TRUE	361.485	232.876	369.673	207.751	-0.556151		-0.615065
Locus130v1rpkm1194.07	ubiquinol-cytochrome c reductase complex 14 kd protein|protein_coding|supercont1.287:901500-905133:-1|gene:AAEL007868	593	AAEL007868-RA	8240	0	85	639.679	562	483	Aedes	FALSE	360.496	241.78	399.313	240.107	-0.500633	0.402078	-0.403079
Locus149v1rpkm1043.64	elongation factor 1-beta2|protein_coding|supercont1.19:3898446-3899968:1|gene:AAEL000951	954	AAEL000951-RA	970	0	88	1139.21	906	800	Aedes	FALSE	357.473	411.376	229.324	174.248		-0.389029	-0.857261
Locus399v5rpkm144.50	conserved hypothetical protein|protein_coding|supercont1.507:763035-812882:1|gene:AAEL010765	2518	AAEL010765-RA	11291	0	80	1225.77	1327	1065	Aedes	FALSE	354.729	210.465	389.412	365.47	-0.685375	0.382174
Locus269v1rpkm528.78	ATP synthase gamma subunit|protein_coding|supercont1.352:639485-650952:1|gene:AAEL008848	1143	AAEL008848-RA	9258	0	90	1579.23	1158	1045	Aedes	FALSE	352.833	230.174	311.489	184.118	-0.544308		-0.754066
Locus357v1rpkm388.02	enolase|protein_coding|supercont1.38:1450576-1464538:1|gene:AAEL001668	1996	AAEL001668-RA	1713	0	93	1391.68	916	857	Aedes	TRUE	350.71	253.779	176.195	170.284	-0.390243	-0.718667	-0.850815
Locus161v2rpkm721.30	conserved hypothetical protein|protein_coding|supercont1.80:1339419-1340379:1|gene:AAEL003160	514	AAEL003160-RA	3297	9.49144e-27	81	120.309	124	101	Aedes	FALSE	349.727	241.046	144.385	215.121	-0.468582	-1.0107	-0.523562
Locus520v1rpkm269.85	V-type proton ATPase V1 subunit C; vacuolar ATP synthase subunit c|protein_coding|supercont1.145:1425444-1447288:-1|gene:AAEL005173	2652	AAEL005173-RA	5395	0	94	1370.04	872	827	Aedes	FALSE	349.484	186.72	108.838	102.788	-0.829723	-1.3959	-1.55733
Locus66v1rpkm2340.66	60S ribosomal protein L30|protein_coding|supercont1.146:46196-47237:1|gene:AAEL005220	606	AAEL005220-RB	5444	7.08372e-80	96	297.039	182	175	Aedes	FALSE	346.756	346.149	265.32	209.144			-0.549129
Locus336v1rpkm409.85	Phosphotriesterase-related protein (EC 3.1.-.-)(Parathion hydrolase-related protein)|protein_coding|supercont1.470:714357-727736:-1|gene:AAEL010326	1892	AAEL010326-RA	10820	0	85	1631.53	1402	1205	Aedes	FALSE	343.215	143.599	535.214	575.969	-1.15774	0.880733	0.900873
Locus387v19rpkm10.88_PRE	conserved hypothetical protein|protein_coding|supercont1.1117:67118-74256:1|gene:AAEL014436	6069	AAEL014436-RA	15079	0	81	778.538	796	650	Aedes	FALSE	342.208	236.153	72.5549	155.835		-1.82214	-0.921785
Locus137v1rpkm1139.87	copper-zinc (Cu-Zn) superoxide dismutase|protein_coding|supercont1.584:421902-422728:1|gene:AAEL011498	571	AAEL011498-RA	12057	0	86	691.977	592	510	Aedes	FALSE	339.5	354.074	378.629	322.008		0.42181
Locus331v3rpkm35.94_PRE	alcohol dehydrogenase|protein_coding|supercont1.542:246111-261484:1|gene:AAEL011129	2308	AAEL011129-RA	11669	0	87	1011.17	820	716	Aedes	FALSE	338.778	86.3494	134.44	218.679	-1.82418	-1.02789
Locus173v1rpkm859.17	catalase|protein_coding|supercont1.839:151306-179685:-1|gene:AAEL013407	1634	AAEL013407-RB	14047	0	88	1303.32	1004	890	Aedes	TRUE	337.351	336.033	597.043	721.273		1.06342	1.24437
Locus158v1rpkm983.92	mitochondrial processing peptidase beta subunit|protein_coding|supercont1.156:1726862-1729578:1|gene:AAEL005435	1838	AAEL005435-RB	5675	0	88	2307.8	1798	1600	Aedes	FALSE	330.962	199.038	288.7	163.755	-0.656753		-0.8277
Locus469v4rpkm56.43	synaptic vesicle protein|protein_coding|supercont1.1334:101083-103149:-1|gene:AAEL014910	2724	AAEL014910-RA	15511	0	81	814.606	825	669	Aedes	FALSE	329.11	165.295	205.388	241.541	-0.912723	-0.41407
Locus143v1rpkm1103.39	coupling factor, putative|protein_coding|supercont1.68:1541561-1563085:1|gene:AAEL002813	528	AAEL002813-RA	2934	4.70367e-170	91	596.398	416	382	Aedes	FALSE	328.058	194.015	348.955	209.474	-0.683226	0.346121	-0.46401
Locus196v1rpkm749.37	40S ribosomal protein S2|protein_coding|supercont1.458:871856-873459:-1|gene:AAEL010168	283	AAEL010168-RB	10642	2.11608e-120	93	430.488	285	266	Aedes	FALSE	327.979	315.39	206.095	177.705			-0.688219
Locus153v1rpkm1028.93	conserved hypothetical protein|protein_coding|supercont1.213:434305-435600:1|gene:AAEL006624	2744	AAEL006624-RA	6932	0	80	1214.95	1299	1048	Aedes	FALSE	323.608	292.57	514.891	435.677		0.927383	0.606657
Locus255v2rpkm383.71	conserved hypothetical protein|protein_coding|supercont1.56:2581535-2600189:-1|gene:AAEL002411	1804	AAEL002411-RB	2492	0	86	1395.29	1208	1039	Aedes	FALSE	317.001	157.54	142.828	93.392	-0.934294	-0.886783	-1.56587
Locus167v1rpkm899.28	60S ribosomal protein L24|protein_coding|supercont1.725:164571-165438:1|gene:AAEL012681	645	AAEL012681-RA	13281	0	89	848.87	633	568	Aedes	FALSE	315.086	276.976	157.378	161.49		-0.745838	-0.788333
Locus219v2rpkm212.54	V-type proton ATPase V1 subunit F; vacuolar ATP synthase subunit f|protein_coding|supercont1.58:2702902-2703809:-1|gene:AAEL002464	508	AAEL002464-RA	2559	6.72053e-111	89	399.831	303	272	Aedes	FALSE	314.967	166.69	216.044	113.846	-0.840644		-1.2678
Locus735v3rpkm42.24	synaptic vesicle protein|protein_coding|supercont1.713:390326-392215:1|gene:AAEL012567	2185	AAEL012567-RA	13165	0	83	856.083	799	669	Aedes	FALSE	314.47	224.895	185.9	140.622		-0.489464	-0.962314
Locus2202v7rpkm4.14_PRE	mitochondrial phosphate carrier protein|protein_coding|supercont1.550:968686-970012:-1|gene:AAEL011195	1610	AAEL011195-RA	11735	0	89	960.679	717	643	Aedes	FALSE	313.054	267.856	157.791	108.953		-0.729401	-1.336
Locus353v1rpkm396.77	conserved hypothetical protein|protein_coding|supercont1.280:430966-431986:-1|gene:AAEL007776	1235	AAEL007776-RA	8146	0	78	634.269	762	599	Aedes	FALSE	309.606	108.133	21.6477	43.1095	-1.44534	-3.42592	-2.58549
Locus240v2rpkm460.20	DEAD box ATP-dependent RNA helicase|protein_coding|supercont1.827:314889-354849:-1|gene:AAEL013359	4017	AAEL013359-RB	13992	0	84	2057.13	1849	1565	Aedes	FALSE	308.788	246.53	155.173	173.669	-0.265505	-0.736882	-0.655987
Locus157v1rpkm1001.99	conserved hypothetical protein|protein_coding|supercont1.509:140966-141760:1|gene:AAEL010801	588	AAEL010801-RA	11330	1.50645e-151	80	535.083	584	471	Aedes	TRUE	305.997	213.622	276.56	170.15	-0.448246		-0.663599
Locus168v1rpkm891.77	conserved hypothetical protein|protein_coding|supercont1.442:869011-870069:-1|gene:AAEL009964	412	AAEL009964-RA	10431	1.26238e-169	93	594.595	398	371	Aedes	FALSE	305.128	191.261	340.211	215.123	-0.596013	0.413098	-0.32024
Locus381v1rpkm366.74	Ferritin subunit Precursor (EC 1.16.3.1)(Ferritin heavy chain-like protein)(AeFer(H))|protein_coding|supercont1.252:572841-581989:1|gene:AAEL007385	1124	AAEL007385-RB	7735	0	80	933.628	1020	819	Aedes	TRUE	304.047	254.628	195.496	235.614		-0.377598
Locus485v2rpkm190.11	conserved hypothetical protein|protein_coding|supercont1.721:140699-141815:-1|gene:AAEL012646	1256	AAEL012646-RB	13243	2.2186e-172	77	605.415	783	606	Aedes	FALSE	302.514	186.195	438.73	562.681	-0.594882	0.78238	1.04552
Locus233v1rpkm591.72	hypothetical protein|protein_coding|supercont1.209:719835-720479:-1|gene:AAEL006509	206	AAEL006509-RA	6804	5.57189e-69	90	259.168	191	172	Aedes	FALSE	301.864	216.458	325.879	182.351	-0.401917	0.363792	-0.540013
Locus240v1rpkm576.72	DEAD box ATP-dependent RNA helicase|protein_coding|supercont1.827:314889-354849:-1|gene:AAEL013359	2370	AAEL013359-RC	13993	0	82	2273.53	2247	1864	Aedes	FALSE	300.222	252.605	160.758	180.714		-0.645458	-0.557874
Locus142v1rpkm1105.68	conserved hypothetical protein|protein_coding|supercont1.249:1263558-1302103:-1|gene:AAEL007342	1089	AAEL007342-RA	7687	0	74	728.044	1122	840	Aedes	FALSE	299.274	171.836	249.218	305.436	-0.719705
Locus163v1rpkm927.12	calcineurin b subunit|protein_coding|supercont1.258:459043-475265:1|gene:AAEL007494	598	AAEL007494-RA	7854	2.77473e-129	89	461.145	350	312	Aedes	FALSE	298.835	178.129	207.657	127.106	-0.68231	-0.270017	-1.05233
Locus209v1rpkm669.53	zinc transporter|protein_coding|supercont1.303:183878-214522:-1|gene:AAEL008146	2752	AAEL008146-RA	8539	0	81	2589.12	2736	2225	Aedes	FALSE	297.425	179.577	139.351	322.912	-0.656962	-0.824088
Locus8v365rpkm0.00_PRE	hypothetical protein|protein_coding|supercont1.106:1015954-1023740:1|gene:AAEL017198	1624	AAEL017198-RA	17336	2.53608e-103	90	376.387	283	255	Aedes	FALSE	294.164	277.763	237.469	190.216			-0.454334
Locus109v6rpkm261.17	cytochrome P450|protein_coding|supercont1.1188:49551-51215:-1|gene:AAEL014609	2395	AAEL014609-RA	15231	0	81	1207.74	1193	974	Aedes	FALSE	293.095	728.573	72.8018	249.826	1.30769	-1.62812
Locus188v1rpkm776.82	conserved hypothetical protein|protein_coding|supercont1.673:166435-258958:1|gene:AAEL012262	2608	AAEL012262-RE	12857	0	89	2295.17	1730	1549	Aedes	FALSE	292.771	249.032	750.452	511.053		1.61174	0.981773
Locus637v6rpkm3.07_PRE	conserved hypothetical protein|protein_coding|supercont1.378:961552-965041:-1|gene:AAEL009205	2703	AAEL009205-RA	9629	0	86	2165.33	1806	1560	Aedes	FALSE	291.552	103.111	131.676	107.549	-1.41226	-0.891228	-1.25188
Locus701v3rpkm43.59	3-hydroxyacyl-coa dehyrogenase|protein_coding|supercont1.293:893340-900100:1|gene:AAEL008006	1338	AAEL008006-RA	8392	0	88	809.196	633	559	Aedes	TRUE	291.392	133.614	314.532	549.591	-1.01701		1.06193
Locus400v1rpkm349.33	ribonuclease, putative|protein_coding|supercont1.88:861166-865445:-1|gene:AAEL003492	363	AAEL003492-RA	3640	5.03912e-22	89	104.078	77	69	Aedes	FALSE	289.762	152.937	129.542	88.8134	-0.846136	-0.895308	-1.49997
Locus530v4rpkm26.73	sodium/potassium-dependent ATPase beta-2 subunit|protein_coding|supercont1.456:353985-395544:-1|gene:AAEL010148	1898	AAEL010148-RA	10623	0	85	1736.13	1524	1308	Aedes	FALSE	285.825	258.009	564.048	607.285		1.23736	1.2614
Locus1002v7rpkm27.47	trehalose-6-phosphate synthase|protein_coding|supercont1.205:394429-422882:1|gene:AAEL006446	3007	AAEL006446-RA	6740	0	86	2186.97	1833	1592	Aedes	FALSE	284.365	53.7265	38.6162	182.717	-2.19441	-2.44625
Locus134v9rpkm146.61	conserved hypothetical protein|protein_coding|supercont1.275:1399482-1401097:1|gene:AAEL007703	3408	AAEL007703-RA	8070	0	76	847.066	1092	839	Aedes	FALSE	284.006	194.684	503.739	1062.59		1.03405	1.95644
Locus541v11rpkm2.79_PRE	leucine-rich transmembrane protein|protein_coding|supercont1.95:1569720-1579751:-1|gene:AAEL003720	5302	AAEL003720-RA	3875	0	88	1968.76	1539	1361	Aedes	FALSE	283.235	292.1	201.714	235.277		-0.233013
Locus115v1rpkm1303.73	myo inositol monophosphatase|protein_coding|supercont1.136:793733-794865:1|gene:AAEL004967	881	AAEL004967-RA	5177	0	84	794.769	717	606	Aedes	FALSE	281.389	356.083	250.924	345.236			0.459914
Locus482v8rpkm12.32_PRE	synaptic vesicle protein|protein_coding|supercont1.22:3771116-3774310:1|gene:AAEL001087	3538	AAEL001087-RA	1111	0	80	854.28	943	759	Aedes	FALSE	273.978	629.098	84.6786	246.403	1.22756	-1.36125
Locus2202v4rpkm24.33	mitochondrial phosphate carrier protein|protein_coding|supercont1.550:948600-967741:-1|gene:AAEL011184	1655	AAEL011184-RA	11724	0	81	1379.06	1469	1194	Aedes	FALSE	271.064	206.5	124.363	90.9374	-0.327008	-0.85971	-1.38561
Locus405v1rpkm344.04	Trypsin 3A1 Precursor (EC 3.4.21.4)|protein_coding|supercont1.284:1063738-1064684:1|gene:AAEL007818	650	AAEL007818-RA	8188	0	82	646.892	642	528	Aedes	FALSE	269.134	7.65793	23.3274	214.707
Locus1464v2rpkm75.97	conserved hypothetical protein|protein_coding|supercont1.3:2042262-2042846:-1|gene:AAEL000182	349	AAEL000182-RA	181	2.84459e-88	85	324.089	296	253	Aedes	FALSE	268.469	147.977	261.877	115.913	-0.778754		-1.01096
Locus276v1rpkm523.99	nascent polypeptide associated complex alpha subunit (nac alpha)|protein_coding|supercont1.604:414017-427495:-1|gene:AAEL011711	1158	AAEL011711-RA	12273	0	84	1288.89	1164	980	Aedes	FALSE	261.943	207.731	141.157	114.605	-0.280721	-0.636217	-1.01258
Locus189v1rpkm769.52	aconitase, mitochondrial|protein_coding|supercont1.756:369702-386441:1|gene:AAEL012897	2970	AAEL012897-RA	13499	0	89	3856.89	2949	2632	Aedes	TRUE	261.1	182.605	129.797	157.247	-0.44029	-0.734332	-0.547816
Locus228v1rpkm609.92	aldehyde dehydrogenase|protein_coding|supercont1.440:61468-70016:-1|gene:AAEL009948	1769	AAEL009948-RA	10415	0	86	2091.39	1712	1489	Aedes	FALSE	258.572	276.074	655.1	556.764		1.58076	1.27053
Locus124v1rpkm1255.04	conserved hypothetical protein|protein_coding|supercont1.991:138834-139469:1|gene:AAEL014039	740	AAEL014039-RA	14684	6.68268e-151	85	533.28	473	404	Aedes	FALSE	253.501	156.906	249.188	145.934	-0.617446		-0.611448
Locus479v1rpkm295.50	saposin|protein_coding|supercont1.75:2539549-2582564:-1|gene:AAEL003046	3655	AAEL003046-RA	3177	0	85	1673.01	1443	1240	Aedes	FALSE	252.12	186.407	106.453	216.756	-0.377974	-0.979458
Locus598v8rpkm46.53	2-oxoglutarate dehydrogenase|protein_coding|supercont1.219:226352-276161:-1|gene:AAEL006721	5012	AAEL006721-RB	7039	0	89	4147.23	3139	2808	Aedes	TRUE	247.077	247.623	108.935	129.508		-0.90006	-0.740472
Locus557v4rpkm18.06_PRE	arginine or creatine kinase|protein_coding|supercont1.377:1007950-1046490:1|gene:AAEL009185	4912	AAEL009185-RA	9608	0	96	1801.05	1086	1051	Aedes	FALSE	243.807	180.103	236.492	135.133			-0.65778
Locus375v2rpkm358.80	elongation factor -1 beta,delta|protein_coding|supercont1.388:773710-791371:1|gene:AAEL009313	1070	AAEL009313-RA	9745	0	85	1261.84	1096	938	Aedes	FALSE	242.98	178.585	124.683	123.733	-0.390545	-0.70797	-0.79846
Locus7338v1rpkm12.90	receptor for activated protein kinase c (rack1)|protein_coding|supercont1.786:363861-371225:1|gene:AAEL013069	1304	AAEL013069-RA	13676	5.7989e-142	94	504.426	318	302	Aedes	FALSE	242.015	223.607	153.557	127.706		-0.405933	-0.745105
Locus1061v2rpkm125.76	14-3-3 protein zeta |protein_coding|supercont1.225:245241-259051:-1|gene:AAEL006885	2832	AAEL006885-RA	7212	0	99	1321.35	747	741	Aedes	FALSE	241.927	216.792	253.386	188.459		0.324917	-0.181083
Locus154v1rpkm1021.54	Lysosomal aspartic protease Precursor (EC 3.4.23.-)|protein_coding|supercont1.192:1145650-1147563:-1|gene:AAEL006169	1435	AAEL006169-RA	6449	0	87	1462.02	1166	1025	Aedes	FALSE	239.562	196.546	262.662	262.738		0.375691
Locus477v1rpkm295.65	organic anion transporter|protein_coding|supercont1.520:572978-575897:-1|gene:AAEL010917	3960	AAEL010917-RA	11451	0	82	1537.76	1512	1249	Aedes	FALSE	237.723	363.691	214.398	439.728	0.674066		1.04751
Locus207v1rpkm694.09	stretch regulated skeletal muscle protein, putative|protein_coding|supercont1.959:180905-181393:1|gene:AAEL013913	306	AAEL013913-RA	14562	1.11853e-111	87	401.634	320	281	Aedes	FALSE	232.662	151.355	284.079	160.173	-0.545926	0.537702	-0.355902
Locus156v1rpkm1019.45	conserved hypothetical protein|protein_coding|supercont1.148:1737125-1740308:-1|gene:AAEL005259	1136	AAEL005259-RB	5485	0	83	661.319	636	533	Aedes	FALSE	232.256	151.797	239.2	169.497	-0.538369
Locus121v4rpkm230.88	tetraspanin 29fb|protein_coding|supercont1.706:582098-588508:1|gene:AAEL012532	805	AAEL012532-RC	13131	3.10608e-111	87	401.634	325	284	Aedes	FALSE	230.646	154.256	170.173	199.221	-0.512267
Locus445v1rpkm323.49	attacin anti-microbial peptide|protein_coding|supercont1.85:2699699-2700721:1|gene:AAEL003389	1043	AAEL003389-RA	3531	1.16009e-149	75	529.673	770	580	Aedes	FALSE	230.495	119.116	252.384	143.511
Locus303v1rpkm458.98	allantoicase|protein_coding|supercont1.993:122329-123599:1|gene:AAEL014045	1510	AAEL014045-RA	14692	0	83	1113.96	1029	861	Aedes	TRUE	229.692	113.174	169.801	181.388	-0.938631
Locus707v1rpkm196.22	sugar transporter|protein_coding|supercont1.771:42577-53631:1|gene:AAEL012981	1725	AAEL012981-RA	13591	0	88	1698.26	1303	1156	Aedes	FALSE	228.861	169.803	244.709	203.124	-0.361676
Locus201v1rpkm710.66	Eukaryotic translation initiation factor 3 subunit F (eIF3f)(Eukaryotic translation initiation factor 3 subunit 5)|protein_coding|supercont1.369:464968-467060:1|gene:AAEL009101	870	AAEL009101-RA	9522	0	89	1162.66	870	780	Aedes	FALSE	228.791	223.847	165.648	139.673			-0.538972
Locus42v3rpkm8.44_PRE	conserved hypothetical protein|protein_coding|supercont1.109:1273023-1273750:1|gene:AAEL004151	840	AAEL004151-RC	4343	1.37894e-128	90	459.342	331	301	Aedes	FALSE	227.277	210.817	198.828	153.324			-0.394181
Locus346v12rpkm4.93_PRE	sodium/solute symporter|protein_coding|supercont1.231:712104-738724:-1|gene:AAEL006995	2716	AAEL006995-RA	7330	0	85	2085.98	1839	1569	Aedes	FALSE	226.727	226.603	98.0262	237.574		-0.929475
Locus315v3rpkm107.86	mfs transporter|protein_coding|supercont1.81:806621-860427:1|gene:AAEL003184	3294	AAEL003184-RB	3321	0	84	1002.16	898	761	Aedes	FALSE	225.063	137.934	210.932	204.008	-0.619723
Locus186v1rpkm789.81	fructose-bisphosphate aldolase|protein_coding|supercont1.174:149408-213209:-1|gene:AAEL005766	1981	AAEL005766-RA	6018	0	87	2104.01	1714	1504	Aedes	TRUE	223.684	157.962	98.4695	98.9686	-0.429704	-0.90941	-0.984379
Locus232v1rpkm598.02	ornithine decarboxylase|protein_coding|supercont1.287:16561-20212:-1|gene:AAEL007880	1634	AAEL007880-RA	8254	0	87	1963.35	1578	1383	Aedes	FALSE	222.746	185.087	183.673	157.45			-0.322077
Locus394v1rpkm351.18	hypothetical protein|protein_coding|supercont1.161:698385-698609:1|gene:AAEL005517	1028	AAEL005517-RA	5762	6.34952e-58	83	224.904	221	184	Aedes	FALSE	221.633	192.566	69.3329	74.041		-1.39503	-1.37986
Locus606v1rpkm227.89	tetraspanin, putative|protein_coding|supercont1.453:901883-906202:-1|gene:AAEL010102	2325	AAEL010102-RA	10572	0	89	1142.82	858	768	Aedes	FALSE	221.482	97.2652	68.1148	72.9856	-1.10118	-1.41651	-1.40284
Locus199v1rpkm726.71	NADH:ubiquinone dehydrogenase, putative|protein_coding|supercont1.24:2382017-2393694:1|gene:AAEL001164	566	AAEL001164-RA	1191	0	87	650.499	532	464	Aedes	TRUE	220.494	151.83	201.233	135.323	-0.470127		-0.526666
Locus111v5rpkm156.91	ganglioside induced differentiation associated protein|protein_coding|supercont1.446:990099-1001271:-1|gene:AAEL010000	2785	AAEL010000-RA	10465	5.34142e-64	68	246.544	747	515	Aedes	FALSE	220.361	159.396	198.076	199.068	-0.397592
Locus391v1rpkm353.81	amino acid transporter|protein_coding|supercont1.177:632984-650817:-1|gene:AAEL005854	1566	AAEL005854-RA	6108	0	82	717.224	680	562	Aedes	FALSE	216.619	66.642	101.981	134.71	-1.61276	-0.82099	-0.509292
Locus270v1rpkm528.77	conserved hypothetical protein|protein_coding|supercont1.256:379139-406350:-1|gene:AAEL007444	1362	AAEL007444-RB	7804	0	88	1200.53	955	844	Aedes	FALSE	216.083	181.811	106.427	111.454		-0.76206	-0.775224
Locus239v1rpkm577.71	conserved hypothetical protein|protein_coding|supercont1.96:1598513-1609251:-1|gene:AAEL003750	1397	AAEL003750-RB	3908	0	88	1714.49	1379	1217	Aedes	FALSE	215.713	159.855	104.052	92.8629	-0.367693	-0.781132	-1.01783
Locus111v1rpkm1346.94	cytochrome c oxidase, subunit VIA, putative|protein_coding|supercont1.82:1176518-1177108:-1|gene:AAEL003234	1096	AAEL003234-RA	3378	1.07071e-137	86	489.999	415	361	Aedes	TRUE	214.387	147.21	222.08	143.57	-0.472972	0.307538	-0.398115
Locus403v1rpkm345.61	autophagy related gene|protein_coding|supercont1.240:651950-672334:-1|gene:AAEL007162	1166	AAEL007162-RA	7503	0	87	769.521	627	550	Aedes	FALSE	213.713	137.686	129.58	227.746	-0.566432	-0.463977
Locus654v2rpkm27.48	nmda receptor glutamate-binding chain|protein_coding|supercont1.562:218842-220417:1|gene:AAEL011272	1416	AAEL011272-RA	11814	0	85	1411.52	1236	1059	Aedes	FALSE	212.808	214.78	135.391	187.338		-0.396326
Locus453v1rpkm314.87	ATP synthase delta chain, mitochondrial|protein_coding|supercont1.59:964348-972673:1|gene:AAEL002504	612	AAEL002504-RB	2602	0	84	659.516	612	519	Aedes	FALSE	212.41	124.632	204.169	111.975	-0.69434		-0.736053
Locus152v1rpkm1029.59	mitochondrial ATP synthase b chain|protein_coding|supercont1.164:50374-59459:-1|gene:AAEL005610	1893	AAEL005610-RA	5858	0	84	1270.86	1171	992	Aedes	FALSE	212.096	150.177	203.612	116.255	-0.428268		-0.684658
Locus368v1rpkm378.52	conserved hypothetical protein|protein_coding|supercont1.194:1755028-1829074:-1|gene:AAEL006190	1390	AAEL006190-RA	6470	0	82	1308.73	1283	1057	Aedes	FALSE	209.719	257.912	177.177	259.699			0.466022
Locus371v1rpkm377.46	ATP synthase delta chain|protein_coding|supercont1.510:118360-139285:1|gene:AAEL010823	556	AAEL010823-RA	11356	0	89	747.881	556	499	Aedes	FALSE	207.876	118.564	221.81	119.827	-0.729645	0.351645	-0.605193
Locus1269v1rpkm103.51	conserved hypothetical protein|protein_coding|supercont1.17:1407414-1421576:-1|gene:AAEL000804	2432	AAEL000804-RB	814	0	84	2318.62	2090	1757	Aedes	FALSE	206.401	83.1822	112.71	140.666	-1.23491	-0.604174	-0.367379
Locus650v1rpkm213.44	glucose transporter (sugar transporter|protein_coding|supercont1.198:963478-965250:1|gene:AAEL006281	1849	AAEL006281-RA	6558	0	77	1204.13	1474	1144	Aedes	FALSE	203.909	120.474	24.6356	81.9396	-0.700491	-2.65819	-1.11953
Locus217v1rpkm646.89	NADH-ubiquinone oxidoreductase sgdh subunit|protein_coding|supercont1.368:1001974-1002850:1|gene:AAEL009078	676	AAEL009078-RA	9500	0	86	778.538	670	578	Aedes	FALSE	203.741	125.295	193.636	108.197	-0.625777		-0.729458
Locus288v1rpkm491.47	leucine aminopeptidase|protein_coding|supercont1.8:1778268-1854492:1|gene:AAEL000424	1720	AAEL000424-RA	420	0	85	1970.57	1712	1462	Aedes	FALSE	203.621	168.301	207.587	221.166			0.289918
Locus699v9rpkm6.50_PRE	protease m1 zinc metalloprotease|protein_coding|supercont1.739:317248-320472:-1|gene:AAEL012783	3300	AAEL012783-RA	13382	0	83	2428.62	2323	1935	Aedes	FALSE	202.803	81.0768	194.926	305.894	-1.22843		0.75792
Locus484v1rpkm294.10	mitochondrial benzodiazepine receptor, putative|protein_coding|supercont1.106:424351-425583:1|gene:AAEL004067	1059	AAEL004067-RA	4250	8.47726e-158	83	556.724	535	446	Aedes	FALSE	202.643	317.911	249.866	285.499	0.702548	0.548343	0.655363
Locus316v2rpkm430.07	4-nitrophenylphosphatase|protein_coding|supercont1.453:630546-631709:1|gene:AAEL010099	1185	AAEL010099-RA	10569	0	83	1002.16	916	769	Aedes	FALSE	199.627	117.69	125.334	112.339	-0.693671		-0.656254
Locus432v2rpkm110.04	sodium-dependent phosphate transporter|protein_coding|supercont1.38:2796056-2835962:-1|gene:AAEL001656	3623	AAEL001656-RA	1701	0	86	2287.96	1933	1668	Aedes	FALSE	199.493	115.809	124.2	90.6514	-0.684829		-0.909923
Locus692v1rpkm200.81	4-nitrophenylphosphatase|protein_coding|supercont1.235:1278202-1290074:1|gene:AAEL007090	1470	AAEL007090-RA	7427	0	85	1099.54	952	816	Aedes	FALSE	199.046	82.5788	15.5232	33.8594	-1.19399	-3.31775	-2.32594
Locus215v1rpkm656.70	hypothetical protein|protein_coding|supercont1.432:712020-713264:-1|gene:AAEL017022	1083	AAEL017022-RA	17156	1.38186e-47	71	190.64	402	288	Aedes	FALSE	199.043	112.295	205.747	310.084	-0.725571		0.805445
Locus615v11rpkm17.92_PRE	sodium/solute symporter|protein_coding|supercont1.43:1375368-1384908:-1|gene:AAEL001813	3010	AAEL001813-RA	1859	0	85	1656.78	1447	1235	Aedes	FALSE	196.698	625.724	204.255	455.799	1.70289		1.37007
Locus171v1rpkm868.24	cytochrome P450|protein_coding|supercont1.371:767928-769459:1|gene:AAEL009131	2563	AAEL009131-RA	9551	0	81	1416.93	1473	1198	Aedes	FALSE	196.374	577.895	184.695	326.112	1.56861		0.895311
Locus244v1rpkm569.46	Eukaryotic translation initiation factor 3 subunit G (eIF3g)(Eukaryotic translation initiation factor 3 subunit 4)(Eukaryotic translation initiation factor 3 RNA-binding subunit)(eIF-3 RNA-binding subunit)|protein_coding|supercont1.223:1706362-1708115:-1|gene:AAEL006851	949	AAEL006851-RA	7174	0	87	1182.49	950	835	Aedes	FALSE	194.877	182.543	113.022	117.713		-0.533368	-0.554821
Locus352v4rpkm229.46	cation efflux protein/ zinc transporter|protein_coding|supercont1.27:1464702-1515373:-1|gene:AAEL001239	3029	AAEL001239-RA	1263	0	90	1350.21	977	887	Aedes	FALSE	194.069	126.643	311.173	193.352	-0.544412	0.920406
Locus32v2rpkm10.96_PRE	40S ribosomal protein S12|protein_coding|supercont1.470:507191-510151:-1|gene:AAEL010299	633	AAEL010299-RB	10792	4.37435e-108	91	390.814	276	252	Aedes	FALSE	193.182	190.788	163.489	118.78			-0.524242
Locus214v1rpkm657.48	proline synthetase associated protein|protein_coding|supercont1.88:1409003-1428964:-1|gene:AAEL003491	2008	AAEL003491-RB	3639	1.98376e-118	86	426.881	359	310	Aedes	FALSE	192.807	475.865	613.34	482.299	1.36494	1.9137	1.49158
Locus214v12rpkm10.55_PRE	proline synthetase associated protein|protein_coding|supercont1.88:1416249-1437644:-1|gene:AAEL003491	1967	AAEL003491-RA	3638	0	85	810.999	702	601	Aedes	FALSE	190.237	461.78	613.377	473.219	1.34274	1.93436	1.48548
Locus645v4rpkm108.06	conserved hypothetical protein|protein_coding|supercont1.109:1181138-1184082:-1|gene:AAEL004188	2410	AAEL004188-RA	4381	0	71	700.993	1403	999	Aedes	FALSE	190.219	57.4486	66.7641	334.219	-1.62012	-1.2154	0.948939
Locus153v3rpkm475.89	juvenile hormone-inducible protein, putative|protein_coding|supercont1.213:435735-437126:1|gene:AAEL006607	1030	AAEL006607-RA	6915	0	80	937.235	1030	827	Aedes	FALSE	190.048	179.872	243.788	275.242		0.604776	0.698719
Locus283v1rpkm499.56	phosphoglycerate mutase|protein_coding|supercont1.188:1032129-1033339:1|gene:AAEL006070	1070	AAEL006070-RA	6343	0	82	1092.32	1089	900	Aedes	FALSE	189.266	83.6946	89.725	93.199	-1.08988	-0.803573	-0.835165
Locus174v1rpkm852.59	thioredoxin (TRX), putative|protein_coding|supercont1.507:194815-217049:1|gene:AAEL010777	1168	AAEL010777-RA	11301	2.20813e-121	91	435.898	306	280	Aedes	FALSE	189.003	523.216	274.287	267.05	1.51817	0.788583	0.67042
Locus8v39rpkm76.15_PRE	quinone oxidoreductase|protein_coding|supercont1.495:270358-296387:-1|gene:AAEL010668	5253	AAEL010668-RA	11192	0	92	1694.65	1173	1080	Aedes	FALSE	188.873	138.62	143.176	200.935	-0.377284		0.261802
Locus241v1rpkm576.05	malate dehydrogenase|protein_coding|supercont1.275:934836-952611:-1|gene:AAEL007707	1475	AAEL007707-RA	8075	0	85	1665.8	1486	1271	Aedes	TRUE	188.854	114.886	132.619	160.138	-0.627584
Locus121v1rpkm1275.31	tetraspanin 29fb|protein_coding|supercont1.162:593550-603811:-1|gene:AAEL005536	1447	AAEL005536-RB	5782	0	82	1038.22	1024	849	Aedes	FALSE	186.699	128.548	143.218	169.485	-0.474104
Locus601v2rpkm154.41	molybdopterin cofactor sulfurase (mosc)|protein_coding|supercont1.1053:182991-185523:1|gene:AAEL014275	1352	AAEL014275-RA	14915	0	86	1032.81	865	747	Aedes	FALSE	186.322	74.4505	108.871	91.17	-1.24119	-0.516723	-0.849041
Locus180v2rpkm430.24	UNC93A protein, putative|protein_coding|supercont1.106:1897057-1946214:-1|gene:AAEL004048	7577	AAEL004048-RA	4229	0	84	2277.14	2061	1748	Aedes	FALSE	186.189	84.6958	38.8198	81.8568	-1.05562	-1.94708	-0.993974
Locus715v1rpkm192.80	Aquaporin AQPAe.a |protein_coding|supercont1.89:2016562-2310611:-1|gene:AAEL003512	5353	AAEL003512-RA	3661	0	83	2778.47	2703	2257	Aedes	FALSE	185.754	64.367	33.1484	27.1627	-1.43671	-2.16374	-2.51755
Locus3031v1rpkm37.21	Aedes aegypti ASAP ID: 38779 unknown mRNA sequence	405	Aedes aegypti ASAP ID: 38779 unknown mRNA sequence	AY431998	3.01782e-11	77	78.8312	101	78	NCBI	FALSE	185.446	79.3224	73.0711	54.0895	-1.15413	-1.0709	-1.57524
Locus223v1rpkm614.79	conserved hypothetical protein|protein_coding|supercont1.971:130310-156969:-1|gene:AAEL013960	537	AAEL013960-RA	14597	1.79064e-99	77	361.96	462	360	Aedes	FALSE	184.769	110.202	193.199	136.6	-0.668594	0.317045
Locus177v1rpkm836.85	polyadenylate-binding protein|protein_coding|supercont1.470:97619-108577:-1|gene:AAEL010318	7692	AAEL010318-RB	10812	0	82	3272.6	3249	2683	Aedes	FALSE	184.481	164.487	198.409	166.701		0.361312
Locus2014v3rpkm33.16	adenylate cyclase|protein_coding|supercont1.21:3345300-3347547:1|gene:AAEL001047	4732	AAEL001047-RA	1069	0	85	1710.88	1479	1267	Aedes	FALSE	183.202	66.3997	58.3921	65.3214	-1.37014	-1.37024	-1.29664
Locus257v1rpkm555.80	NADH-ubiquinone oxidoreductase ashi subunit|protein_coding|supercont1.20:2776013-2787529:1|gene:AAEL000986	727	AAEL000986-RB	1010	0	88	719.027	561	496	Aedes	TRUE	182.811	119.269	170.883	93.0927	-0.546901		-0.792355
Locus224v3rpkm494.01	cytochrome P450|protein_coding|supercont1.1327:46285-48013:-1|gene:AAEL014893	2540	AAEL014893-RA	15493	0	84	1487.26	1350	1137	Aedes	FALSE	181.966	1540.03	60.5561	113.851	2.92573	-1.18211
Locus290v4rpkm122.02	cytochrome B5 (cytb5)|protein_coding|supercont1.447:602854-616327:1|gene:AAEL010017	977	AAEL010017-RA	10484	0	80	719.027	853	686	Aedes	FALSE	181.1	803.314	182.138	227.802	2.17202		0.505837
Locus438v1rpkm328.18	DEAD box ATP-dependent RNA helicase|protein_coding|supercont1.48:2022309-2033142:1|gene:AAEL002083	5634	AAEL002083-RA	2145	0	89	2214.02	1717	1532	Aedes	FALSE	180.556	121.626	143.964	225.515
Locus139v1rpkm1134.94	voltage-dependent anion-selective channel|protein_coding|supercont1.44:689818-696221:-1|gene:AAEL001872	1243	AAEL001872-RA	1919	0	93	1162.66	782	734	Aedes	FALSE	180.07	153.288	482.434	212.892		1.66427	0.422615
Locus238v2rpkm419.73	glucosyl/glucuronosyl transferases|protein_coding|supercont1.76:599923-601772:1|gene:AAEL003076	1535	AAEL003076-RA	3214	0	82	1489.07	1475	1214	Aedes	FALSE	179.123	657.477	192.766	323.284	1.85868		1.00095
Locus264v1rpkm540.45	conserved hypothetical protein|protein_coding|supercont1.45:794349-818703:-1|gene:AAEL001913	3796	AAEL001913-RA	1967	0	81	1815.48	1936	1576	Aedes	FALSE	177.488	103.68	101.008	150.258	-0.712041	-0.558045
Locus395v2rpkm240.32	conserved hypothetical protein|protein_coding|supercont1.139:834134-836173:1|gene:AAEL005013	2483	AAEL005013-RA	5228	0	79	1714.49	2073	1641	Aedes	FALSE	176.851	102.478	139.928	140.582	-0.72049
Locus266v2rpkm502.42	tubulin alpha chain|protein_coding|supercont1.215:571537-574025:1|gene:AAEL006642	1784	AAEL006642-RA	6955	0	93	2051.72	1352	1265	Aedes	FALSE	176.665	471.344	340.853	229.06	1.47614	1.20722	0.556907
Locus474v2rpkm231.47	ubiquinol-cytochrome c reductase complex core protein|protein_coding|supercont1.148:1842768-1844874:-1|gene:AAEL005269	1263	AAEL005269-RB	5496	0	85	1442.18	1246	1069	Aedes	FALSE	175.544	106.934	143.094	84.0483	-0.640002		-0.873393
Locus193v1rpkm755.81	cathepsin b|protein_coding|supercont1.414:303346-320040:1|gene:AAEL009637	1341	AAEL009637-RA	10081	0	85	1467.43	1289	1099	Aedes	FALSE	175.038	209.426	182.741	241.17			0.61648
Locus686v2rpkm159.28	juvenile hormone-inducible protein, putative|protein_coding|supercont1.9:751759-787034:1|gene:AAEL000516	1855	AAEL000516-RA	520	0	85	1678.42	1499	1275	Aedes	FALSE	174.108	204.505	182.245	212.486	0.295834	0.319367	0.457185
Locus756v1rpkm182.80	aquaporin|protein_coding|supercont1.89:2486622-2504794:1|gene:AAEL003550	1453	AAEL003550-RA	3700	0	85	921.004	793	680	Aedes	FALSE	172.94	56.1848	48.0309	52.2574	-1.5198	-1.54986	-1.51765
Locus118v2rpkm573.67	conserved hypothetical protein|protein_coding|supercont1.5:3665815-3668702:1|gene:AAEL000269	1683	AAEL000269-RA	265	2.01825e-136	87	486.393	407	355	Aedes	FALSE	171.139	141.184	49.6444	46.7855		-1.51068	-1.67141
Locus470v5rpkm21.61_PRE	V-type proton ATPase V0 subunit c''; vacuolar ATP synthase proteolipid subunit|protein_coding|supercont1.657:510819-511454:-1|gene:AAEL012113	3775	AAEL012113-RA	12694	0	94	989.532	633	599	Aedes	FALSE	170.276	98.3969	81.5658	60.1767	-0.718057	-0.796455	-1.30691
Locus271v1rpkm528.48	conserved hypothetical protein|protein_coding|supercont1.490:316108-347845:-1|gene:AAEL010611	727	AAEL010611-RA	11134	0	84	810.999	739	624	Aedes	FALSE	170.023	107.652	175.938	96.1835	-0.582205	0.306513	-0.636211
Locus258v1rpkm553.17	NADP-specific isocitrate dehydrogenase|protein_coding|supercont1.717:238281-251630:1|gene:AAEL012614	1536	AAEL012614-RA	13209	0	90	1312.34	946	858	Aedes	TRUE	168.041	57.7525	193.87	236.536	-1.41368		0.647194
Locus155v7rpkm16.91_PRE	glucose dehydrogenase|protein_coding|supercont1.105:1532549-1536110:1|gene:AAEL004027	6898	AAEL004027-RA	4205	0	78	1454.8	1609	1271	Aedes	TRUE	166.588	168.744	199.939	817.236		0.524477	2.43851
Locus502v4rpkm28.94	ubiquinol-cytochrome c reductase iron-sulfur subunit|protein_coding|supercont1.94:2407977-2416708:-1|gene:AAEL003675	1245	AAEL003675-RA	3827	0	84	1357.42	1228	1043	Aedes	TRUE	166.568	107.746	128.229	75.238	-0.556648		-0.961895
Locus1810v2rpkm59.01	conserved hypothetical protein|protein_coding|supercont1.723:538037-538807:-1|gene:AAEL012671	3098	AAEL012671-RA	13271	0	88	713.617	564	497	Aedes	FALSE	165.477	183.017	151.916	155.982
Locus178v2rpkm537.53	multicopper oxidase|protein_coding|supercont1.38:74106-108069:-1|gene:AAEL001667	2459	AAEL001667-RA	1712	0	81	1391.68	1431	1168	Aedes	FALSE	165.433	642.125	951.415	859.007	1.98839	2.71313	2.49753
Locus227v1rpkm610.72	hypothetical protein|protein_coding|supercont1.288:692981-695541:1|gene:AAEL017212	1487	AAEL017212-RA	17349	0	90	1994.01	1493	1345	Aedes	FALSE	165.312	121.708	92.1072	154.995		-0.580457
Locus75v8rpkm31.00_PRE	conserved hypothetical protein|protein_coding|supercont1.721:103461-105043:-1|gene:AAEL012650	2359	AAEL012650-RA	13247	0	81	742.471	760	621	Aedes	FALSE	164.509	167.4	870.825	1009.2		2.5619	2.6877
Locus505v5rpkm6.62_PRE	monocarboxylate transporter|protein_coding|supercont1.110:2394360-2404806:-1|gene:AAEL004213	1774	AAEL004213-RA	4403	0	88	1395.29	1096	967	Aedes	FALSE	164.36	180.345	941.221	194.179		2.69918
Locus625v1rpkm221.04	ubiquitin|protein_coding|supercont1.99:661807-664815:1|gene:AAEL003877	3434	AAEL003877-RA	4039	0	88	2868.64	2267	1995	Aedes	FALSE	164.256	182.427	170.7	275.387			0.898969
Locus208v1rpkm684.86	ubiquinone binding protein, putative|protein_coding|supercont1.143:1470207-1471483:-1|gene:AAEL005143	655	AAEL005143-RA	5363	3.71448e-147	88	520.657	420	373	Aedes	TRUE	163.44	101.705	164.331	88.6642	-0.60992		-0.697984
Locus126v2rpkm93.32_PRE	cytochrome c oxidase, subunit VIIC, putative|protein_coding|supercont1.66:2807930-2808566:1|gene:AAEL002737	469	AAEL002737-RB	2846	8.03428e-116	88	416.061	340	300	Aedes	TRUE	163.142	111.681	189.011	120.628	-0.478146	0.464269
Locus278v1rpkm517.65	NADH:ubiquinone dehydrogenase, putative|protein_coding|supercont1.464:19524-31564:-1|gene:AAEL010230	714	AAEL010230-RA	10714	0	87	677.55	557	486	Aedes	FALSE	163.075	102.597	161.055	95.4383	-0.595751		-0.591414
Locus365v1rpkm379.03	apyrase, putative|protein_coding|supercont1.531:76104-79029:1|gene:AAEL010986	2339	AAEL010986-RA	11523	0	84	1867.77	1712	1440	Aedes	FALSE	162.449	106.185	59.7679	76.963	-0.553918	-1.16825	-0.899017
Locus253v8rpkm11.77_PRE	sugar transporter|protein_coding|supercont1.238:1243650-1264684:1|gene:AAEL007139	2298	AAEL007139-RA	7475	0	87	659.516	536	468	Aedes	FALSE	162.409	99.5233	94.6044	107.24	-0.635716	-0.518862	-0.42275
Locus279v1rpkm517.14	Eukaryotic translation initiation factor 3 subunit I (eIF3i)|protein_coding|supercont1.796:143067-173456:-1|gene:AAEL013144	1329	AAEL013144-RA	13765	0	86	1579.23	1333	1158	Aedes	FALSE	161.785	165.751	123.86	109.414			-0.390885
Locus317v1rpkm438.46	hypothetical protein|protein_coding|supercont1.44:1429044-1457062:-1|gene:AAEL001865	623	AAEL001865-RA	1912	0	87	756.898	624	545	Aedes	FALSE	160.787	104.242	152.157	83.1425	-0.546737		-0.76335
Locus895v2rpkm11.47_PRE	UPF0184 protein AAEL002161 |protein_coding|supercont1.50:278385-278930:1|gene:AAEL002161	627	AAEL002161-RA	2230	1.24196e-89	86	329.499	274	238	Aedes	FALSE	159.68	63.0281	85.7519	46.4365	-1.2488	-0.640751	-1.56826
Locus624v2rpkm143.56	malate dehydrogenase|protein_coding|supercont1.304:1072260-1089958:-1|gene:AAEL008166	2121	AAEL008166-RA	8560	0	90	1700.06	1228	1117	Aedes	TRUE	158.497	107.235	135.62	88.9713	-0.487891		-0.644469
Locus367v1rpkm378.58	conserved hypothetical protein|protein_coding|supercont1.61:858359-870794:-1|gene:AAEL002597	1328	AAEL002597-RB	2702	0	83	1402.5	1339	1117	Aedes	FALSE	158.468	161.85	113.21	137.944
Locus308v1rpkm455.48	mitochondrial NADH:ubiquinone oxidoreductase B16.6 subunit, putative|protein_coding|supercont1.170:42884-43684:-1|gene:AAEL005693	413	AAEL005693-RB	5941	1.65063e-117	87	421.471	341	298	Aedes	FALSE	158.347	101.127	164.358	101.894	-0.574732	0.307079	-0.456722
Locus1257v4rpkm18.20	conserved hypothetical protein|protein_coding|supercont1.139:2159201-2180753:1|gene:AAEL005032	3056	AAEL005032-RA	5247	0	79	1187.9	1378	1096	Aedes	FALSE	157.789	24.0777	4.08108	51.9876	-2.53006	-4.6151	-1.44323
Locus504v1rpkm282.89	V-type proton ATPase V0 subunit e; vacuolar ATP synthase subunit H|protein_coding|supercont1.510:74218-80126:1|gene:AAEL010819	1414	AAEL010819-RA	11352	1.92512e-167	71	589.185	1216	875	Aedes	FALSE	154.966	98.3889	88.3841	57.5065	-0.585926	-0.552439	-1.24116
Locus1314v3rpkm0.00_PRE	NADH-ubiquinone oxidoreductase 24 kda subunit|protein_coding|supercont1.160:786975-799419:1|gene:AAEL005508	1050	AAEL005508-RA	5747	0	81	711.814	732	597	Aedes	FALSE	154.74	107.388	160.572	109.536	-0.455872	0.304645	-0.320687
Locus211v1rpkm662.69	gambicin anti-microbial peptide|protein_coding|supercont1.122:2186816-2188508:1|gene:AAEL004522	515	AAEL004522-RA	4721	1.08232e-76	84	286.219	258	218	Aedes	FALSE	153.535	186.331	162.511	203.581
Locus249v1rpkm563.79	conserved hypothetical protein|protein_coding|supercont1.19:718439-727969:-1|gene:AAEL000958	435	AAEL000958-RA	979	1.25721e-87	81	322.286	361	293	Aedes	FALSE	153.454	129.255	143.728	81.0298			-0.74146
Locus460v1rpkm307.89	triosephosphate isomerase|protein_coding|supercont1.60:533677-535182:1|gene:AAEL002542	1098	AAEL002542-RA	2640	0	89	1368.24	1051	942	Aedes	TRUE	152.467	129.385	112.513	92.9825			-0.524674
Locus583v2rpkm86.35	conserved hypothetical protein|protein_coding|supercont1.976:144191-188523:-1|gene:AAEL013987	2838	AAEL013987-RA	14629	0	91	2253.69	1574	1448	Aedes	FALSE	152.321	43.3031	106.387	167.319	-1.59396
Locus778v2rpkm94.87	translation initiation factor 5C, putative|protein_coding|supercont1.646:55598-82074:-1|gene:AAEL012026	2800	AAEL012026-RC	12604	0	91	3041.77	2162	1989	Aedes	FALSE	152.264	235.811	104.879	94.4628	0.688807	-0.277777	-0.506599
Locus871v1rpkm159.91	conserved hypothetical protein|protein_coding|supercont1.155:1472410-1485599:-1|gene:AAEL005401	1291	AAEL005401-RA	5635	0	79	980.516	1107	884	Aedes	FALSE	151.603	148.683	135.391	164.906
Locus302v1rpkm459.02	succinate dehydrogenase|protein_coding|supercont1.353:341260-342194:1|gene:AAEL008871	764	AAEL008871-RA	9281	0	83	688.37	667	556	Aedes	TRUE	151.121	84.6655	134.03	78.3463	-0.7585		-0.762888
Locus313v1rpkm445.22	conserved hypothetical protein|protein_coding|supercont1.8:1886416-1886822:1|gene:AAEL000458	329	AAEL000458-RB	456	3.25084e-87	82	320.483	322	266	Aedes	FALSE	150.253	85.7754	147.823	75.8413	-0.738183		-0.800392
Locus320v1rpkm435.11	NADH-ubiquinone oxidoreductase fe-s protein 2 (ndufs2)|protein_coding|supercont1.574:339418-341170:1|gene:AAEL011381	1548	AAEL011381-RA	11931	0	87	1905.64	1537	1349	Aedes	FALSE	149.719	94.8874	127.759	75.1012	-0.583945		-0.812403
Locus333v1rpkm414.76	phosphoglycerate kinase|protein_coding|supercont1.137:1201972-1205535:1|gene:AAEL004988	1591	AAEL004988-RA	5201	0	85	1795.64	1585	1353	Aedes	TRUE	149.441	81.7058	89.5048	98.5485	-0.786682	-0.468672	-0.416468
Locus340v1rpkm404.36	phosphorylase kinase, gamma|protein_coding|supercont1.910:8305-48298:-1|gene:AAEL013755	3269	AAEL013755-RA	14390	0	90	1660.39	1229	1108	Aedes	FALSE	148.434	54.994	18.8503	61.1288	-1.33672	-2.60447	-1.08675
Locus504v5rpkm39.79	V-type proton ATPase V0 subunit e;vacuolar ATP synthase subunit H|protein_coding|supercont1.510:74218-80126:1|gene:AAEL010819	1090	AAEL010819-RB	11353	2.19646e-127	83	455.735	444	371	Aedes	FALSE	147.698	88.9316	92.217	58.0548	-0.662464	-0.423545	-1.16043
Locus319v1rpkm435.17	NADH:ubiquinone dehydrogenase, putative|protein_coding|supercont1.69:394573-395302:-1|gene:AAEL002825	478	AAEL002825-RA	2948	3.26176e-127	83	453.932	442	368	Aedes	TRUE	146.875	83.0247	149.235	84.5998	-0.744568		-0.613389
Locus310v1rpkm447.17	Eukaryotic translation initiation factor 3 subunit B (eIF3b)(Eukaryotic translation initiation factor 3 subunit 9)|protein_coding|supercont1.276:865914-870833:1|gene:AAEL007718	2542	AAEL007718-RA	8087	0	85	2565.68	2229	1908	Aedes	FALSE	146.265	139.954	79.7106	101.853		-0.621388	-0.351782
Locus222v1rpkm628.60	conserved hypothetical protein|protein_coding|supercont1.106:2011768-2015452:1|gene:AAEL004060	671	AAEL004060-RA	4242	1.98015e-68	89	259.168	193	173	Aedes	FALSE	145.577	88.2647	136.685	91.0343	-0.649293		-0.495686
Locus307v1rpkm456.08	NADH dehydrogenase, putative|protein_coding|supercont1.74:1420932-1421552:-1|gene:AAEL003011	447	AAEL003011-RA	3140	1.47396e-118	91	425.078	297	272	Aedes	FALSE	144.247	92.1707	144.689	84.7696	-0.576939	0.259482	-0.585492
Locus502v1rpkm284.17	ubiquinol-cytochrome c reductase iron-sulfur subunit|protein_coding|supercont1.94:2407977-2416708:-1|gene:AAEL003675	1167	AAEL003675-RB	3828	0	84	1220.36	1150	966	Aedes	TRUE	144.041	94.0861	117.547	68.3863	-0.544403		-0.892412
Locus345v1rpkm402.39	NADH dehydrogenase, putative|protein_coding|supercont1.233:1317151-1318690:-1|gene:AAEL007054	505	AAEL007054-RA	7392	6.66691e-149	84	526.067	493	416	Aedes	TRUE	142.922	81.0406	140.537	73.6175	-0.742516		-0.769556
Locus328v1rpkm426.15	Probable citrate synthase 1, mitochondrial Precursor (EC 2.3.3.1)|protein_coding|supercont1.73:52106-91092:-1|gene:AAEL002956	3405	AAEL002956-RA	3084	0	89	3270.79	2492	2237	Aedes	TRUE	141.286	155.983	71.2013	58.3923		-0.710476	-1.06702
Locus348v1rpkm400.50	conserved hypothetical protein|protein_coding|supercont1.299:418568-420480:-1|gene:AAEL008073	1612	AAEL008073-RA	8464	0	91	2309.6	1611	1479	Aedes	FALSE	141.148	162.839	82.698	68.0288		-0.50873	-0.859973
Locus277v1rpkm518.83	conserved hypothetical protein|protein_coding|supercont1.511:447491-466195:1|gene:AAEL010843	1965	AAEL010843-RA	11372	1.14401e-165	98	583.774	333	329	Aedes	FALSE	140.758	193.625	111.504	123.93	0.521678
Locus267v1rpkm530.96	NADH:ubiquinone dehydrogenase, putative|protein_coding|supercont1.640:10939-12201:-1|gene:AAEL011992	430	AAEL011992-RB	12568	7.81613e-141	88	499.016	391	347	Aedes	FALSE	140.517	96.9729	149.81	88.5657	-0.465523	0.348327	-0.483871
Locus376v1rpkm368.86	conserved hypothetical protein|protein_coding|supercont1.677:230634-233201:1|gene:AAEL012317	449	AAEL012317-RA	12915	2.85892e-121	85	434.095	375	321	Aedes	FALSE	139.972	89.2641	118.096	81.1732	-0.578704		-0.604695
Locus772v3rpkm132.13	conserved hypothetical protein|protein_coding|supercont1.483:922269-966397:-1|gene:AAEL010511	2357	AAEL010511-RA	11011	0	83	1077.9	970	814	Aedes	FALSE	139.801	64.3154	59.3647	55.1754	-1.04027	-0.971058	-1.15462
Locus522v1rpkm268.87	conserved hypothetical protein|protein_coding|supercont1.297:1356377-1363796:1|gene:AAEL008039	606	AAEL008039-RA	8427	1.55616e-132	86	471.966	395	343	Aedes	FALSE	139.086	154.551	107.051	109.846
Locus1176v3rpkm80.94	adiponectin receptor|protein_coding|supercont1.1234:154219-163054:1|gene:AAEL014717	2756	AAEL014717-RA	15333	0	91	1777.6	1260	1150	Aedes	FALSE	138.767	83.175	46.7047	87.706	-0.670028	-1.29784	-0.483386
Locus173v5rpkm38.15_PRE	catalase|protein_coding|supercont1.839:136402-179685:-1|gene:AAEL013407	2132	AAEL013407-RA	14046	0	86	1523.33	1257	1090	Aedes	TRUE	138.111	136.284	216.122	288.097		0.894744	1.21513
Locus35v2rpkm3345.35	hypothetical protein|protein_coding|supercont1.2328:4619-5302:-1|gene:AAEL015451	844	AAEL015451-RA	15948	1.57831e-159	84	562.134	504	426	Aedes	FALSE	137.204	783.495	8034.64	4018.81
Locus1913v2rpkm61.05	annexin|protein_coding|supercont1.565:596724-625918:1|gene:AAEL011302	1583	AAEL011302-RE	11849	0	92	1319.55	908	837	Aedes	FALSE	136.79	160.021	138.931	117.607
Locus175v1rpkm851.15	C-Type Lectin (CTL).|protein_coding|supercont1.577:374366-374905:-1|gene:AAEL011408	1187	AAEL011408-RA	11961	1.02311e-11	65	71.6177	322	210	Aedes	FALSE	136.287	145.644	119.375	152.716
Locus500v3rpkm134.57	secreted ferritin G subunit precursor, putative|protein_coding|supercont1.252:571134-572440:-1|gene:AAEL007383	988	AAEL007383-RD	7732	0	82	973.302	990	815	Aedes	FALSE	136.287	111.42	93.5779	109.046		-0.28023
Locus337v1rpkm408.40	succinate dehydrogenase|protein_coding|supercont1.490:280655-304189:1|gene:AAEL010608	2993	AAEL010608-RA	11131	0	88	2580.1	1983	1762	Aedes	FALSE	136.092	90.9455	101.671	73.361	-0.505012		-0.704413
Locus346v2rpkm192.27	sodium/solute symporter|protein_coding|supercont1.231:693146-712006:-1|gene:AAEL007027	2298	AAEL007027-RA	7364	0	83	1463.82	1385	1156	Aedes	FALSE	135.926	121.751	59.9244	137.821		-0.903531
Locus458v4rpkm29.67_PRE	alcohol dehydrogenase|protein_coding|supercont1.206:480261-487382:-1|gene:AAEL006467	1724	AAEL006467-RA	6761	0	84	883.134	795	672	Aedes	TRUE	135.901	43.5967	244.46	318.353	-1.53292	1.06912	1.35954
Locus550v2rpkm244.82	transaldolase|protein_coding|supercont1.394:869812-880437:1|gene:AAEL009389	1270	AAEL009389-RA	9826	0	84	1326.76	1194	1008	Aedes	TRUE	135.254	125.587	98.9746	116.688		-0.189929
Locus559v1rpkm247.90	ubiquinol cytochrome C oxidoreductase-subunit 6.4kD-subunit, putative|protein_coding|supercont1.16:1116400-1118146:-1|gene:AAEL000766	217	AAEL000766-RA	777	8.77973e-48	90	188.837	137	124	Aedes	TRUE	134.669	95.7125	141.811	84.4457	-0.414762		-0.485847
Locus707v2rpkm64.16	sugar transporter|protein_coding|supercont1.290:288440-307056:1|gene:AAEL007930	1158	AAEL007930-RA	8309	0	88	830.836	638	567	Aedes	FALSE	134.617	100.093	136.392	118.682	-0.357945
Locus439v1rpkm327.97	bacterial-type ABC transport ATP-binding subunit? or RNAse l inhibitor|protein_coding|supercont1.450:713084-727146:1|gene:AAEL010059	2294	AAEL010059-RA	10527	0	88	2661.26	2060	1829	Aedes	TRUE	133.681	97.6353	73.5609	80.9488	-0.39532	-0.609056	-0.552322
Locus327v1rpkm426.30	cytochrome P450|protein_coding|supercont1.457:793987-795552:-1|gene:AAEL010151	1720	AAEL010151-RA	10626	0	87	1860.56	1500	1310	Aedes	FALSE	133.347	67.8559	52.3923	78.8933	-0.89443	-1.07548	-0.584558
Locus573v1rpkm241.84	conserved hypothetical protein|protein_coding|supercont1.48:601762-615945:-1|gene:AAEL002081	1779	AAEL002081-RB	2143	0	73	729.847	1290	954	Aedes	FALSE	133.156	54.1814	62.4771	65.2185	-1.21375	-0.830932	-0.849924
Locus883v4rpkm46.07	juvenile hormone-inducible protein, putative|protein_coding|supercont1.102:1421374-1423706:-1|gene:AAEL003954	1440	AAEL003954-RA	4119	2.72615e-159	74	562.134	869	648	Aedes	FALSE	133.045	324.091	124.162	258.233	1.32648		1.11971
Locus927v1rpkm147.74	succinyl-CoA synthetase small subunit, putative|protein_coding|supercont1.223:1400994-1424735:-1|gene:AAEL006833	1716	AAEL006833-RA	7152	0	82	1734.32	1716	1417	Aedes	TRUE	132.399	86.8877	108.957	71.3567	-0.535004		-0.708362
Locus841v8rpkm7.06_PRE	cystinosin|protein_coding|supercont1.60:521831-523496:-1|gene:AAEL002541	2018	AAEL002541-RA	2639	0	85	829.033	719	615	Aedes	FALSE	132.392	99.9568	125.517	66.1218			-0.798544
Locus591v1rpkm233.74	conserved hypothetical protein|protein_coding|supercont1.208:884470-885924:-1|gene:AAEL006483	659	AAEL006483-RA	6777	2.21725e-61	71	235.724	482	344	Aedes	FALSE	132.27	63.2909	39.405	25.2237	-0.989029	-1.46803	-2.17393
Locus676v1rpkm204.49	Eukaryotic translation initiation factor 3 subunit H (eIF3h)|protein_coding|supercont1.291:1356068-1367504:-1|gene:AAEL007945	1252	AAEL007945-RA	8331	0	91	1442.18	1021	932	Aedes	FALSE	132.072	120.382	91.3747	85.2952		-0.278568	-0.456548
Locus572v1rpkm242.61	tetraspanin, putative|protein_coding|supercont1.948:55022-89218:1|gene:AAEL013875	1520	AAEL013875-RB	14515	0	80	1236.59	1368	1107	Aedes	FALSE	132.053	151.097	53.8731	74.5737		-1.03154	-0.650675
Locus248v1rpkm564.32	conserved hypothetical protein|protein_coding|supercont1.501:773384-794863:-1|gene:AAEL010724	647	AAEL010724-RA	11248	1.19668e-178	85	625.252	569	486	Aedes	FALSE	131.269	101.057	144.225	168.119	-0.304397	0.389955	0.527392
Locus188v5rpkm15.42_PRE	conserved hypothetical protein|protein_coding|supercont1.673:174168-258958:1|gene:AAEL012262	3020	AAEL012262-RA	12854	0	91	2122.05	1480	1360	Aedes	FALSE	131.147	112.679	332.097	241.544		1.5956	1.0601
Locus982v1rpkm138.84	serine-type enodpeptidase,|protein_coding|supercont1.76:108726-109978:-1|gene:AAEL003060	940	AAEL003060-RA	3197	0	80	865.1	928	750	Aedes	FALSE	130.535	4.23673	6.63633	58.4715
Locus449v1rpkm320.99	hexokinase|protein_coding|supercont1.394:988991-1087067:1|gene:AAEL009387	4035	AAEL009387-RB	9824	0	89	2479.12	1868	1678	Aedes	TRUE	129.744	69.948	65.0326	194.947	-0.792619	-0.707048	0.738741
Locus965v2rpkm120.45	internalin A, putative|protein_coding|supercont1.146:1727672-1768012:1|gene:AAEL005221	2224	AAEL005221-RB	5445	0	84	1085.11	996	845	Aedes	FALSE	128.754	110.014	134.818	332.26		0.328643	1.53633
Locus1474v5rpkm14.46	ADP-ribosylation factor, arf|protein_coding|supercont1.233:172752-198202:1|gene:AAEL007065	3225	AAEL007065-RA	7403	0	98	955.268	549	541	Aedes	FALSE	128.291	129.417	149.639	134.214		0.476415	0.241319
Locus322v1rpkm432.83	galectin|protein_coding|supercont1.659:371610-387887:-1|gene:AAEL012135	1279	AAEL012135-RB	12715	0	84	1076.09	966	818	Aedes	FALSE	128.116	87.5257	101.872	73.5125	-0.487783		-0.626065
Locus1483v3rpkm64.27	fibulin 1 and|protein_coding|supercont1.10:767400-807334:-1|gene:AAEL000549	3931	AAEL000549-RA	553	0	87	1748.75	1427	1245	Aedes	FALSE	128.108	75.7169	106.202	59.7636	-0.678394		-0.905644
Locus318v1rpkm436.48	electron transport oxidoreductase|protein_coding|supercont1.906:208954-227739:-1|gene:AAEL013739	1355	AAEL013739-RA	14377	0	83	1424.14	1337	1110	Aedes	FALSE	128.058	89.9663	144.446	94.4841	-0.435085	0.430465	-0.257631
Locus859v2rpkm151.55	stearoyl-coa desaturase|protein_coding|supercont1.93:1309827-1370631:-1|gene:AAEL003645	1838	AAEL003645-RA	3796	0	78	1465.62	1796	1409	Aedes	FALSE	127.791	91.8892	40.0944	40.6293	-0.419908	-1.39932	-1.46084
Locus614v6rpkm4.99_PRE	pyruvate kinase|protein_coding|supercont1.713:261528-292529:1|gene:AAEL012576	2726	AAEL012576-RA	13172	0	91	1831.71	1278	1175	Aedes	TRUE	126.691	51.829	17.5731	56.1038	-1.20582	-2.50699	-0.991823
Locus731v3rpkm126.57	hypothetical protein|protein_coding|supercont1.929:345811-348057:-1|gene:AAEL013812	3303	AAEL013812-RA	14449	5.19022e-141	70	502.623	1051	744	Aedes	FALSE	125.591	251.074	217.833	258.909	1.02679	1.02354	1.18224
Locus728v1rpkm189.56	glycine/GABA receptor, neurotransmitter gated ion channel|protein_coding|supercont1.122:1649812-1666132:-1|gene:AAEL004513	3275	AAEL004513-RA	4712	0	86	2073.36	1773	1528	Aedes	FALSE	124.183	80.8169	102.502	75.7714	-0.547413		-0.533065
Locus562v2rpkm204.46	hypothetical protein|protein_coding|supercont1.191:571364-586775:-1|gene:AAEL018061	3301	AAEL018061-RA	18208	0	86	3938.04	3331	2887	Aedes	FALSE	123.026	452.925	305.346	223.819	1.91585	1.55129	1.04678
Locus237v1rpkm580.69	Gram-Negative Binding Protein (GNBP) or Beta-1 3-Glucan Binding Protein (BGBP).|protein_coding|supercont1.233:415295-416585:-1|gene:AAEL007064	1681	AAEL007064-RA	7402	0	82	1103.14	1100	905	Aedes	FALSE	122.747	34.0885	176.163	220.324	-1.65409	0.704867	0.927756
Locus169v1rpkm882.72	NADH dehydrogenase subunit 2|protein_coding|Mt:70-1095:1|gene:AAEL018658	1154	AAEL018658-RA	18801	0	89	1346.6	1026	914	Aedes	TRUE	122.226	65.9039	87.8273	69.4673	-0.811313		-0.635062
Locus411v1rpkm341.79	Eukaryotic translation initiation factor 3 subunit K (eIF3k)(eIF-3 p25)|protein_coding|supercont1.190:25875-27111:1|gene:AAEL006115	647	AAEL006115-RA	6394	0	84	717.224	651	549	Aedes	FALSE	122.061	106.67	94.3841	69.5521			-0.635779
Locus162v1rpkm940.14	aldehyde dehydrogenase|protein_coding|supercont1.608:518341-540207:1|gene:AAEL011756	1854	AAEL011756-RA	12322	0	85	1891.22	1633	1398	Aedes	FALSE	122.026	132.062	786.445	206.93		2.90247	0.933894
Locus407v1rpkm342.92	14-3-3 protein sigma, gamma, zeta, beta/alpha|protein_coding|supercont1.542:294851-357668:1|gene:AAEL011116	4783	AAEL011116-RB	11654	0	85	2354.68	2069	1776	Aedes	FALSE	121.746	88.5893	86.2639	92.3975	-0.383942
Locus386v1rpkm361.03	NADH-ubiquinone oxidoreductase flavoprotein 1 (ndufv1)|protein_coding|supercont1.274:702726-730137:1|gene:AAEL007681	1668	AAEL007681-RA	8046	0	86	2013.85	1676	1456	Aedes	TRUE	121.731	75.2406	113.496	75.7286	-0.619816		-0.504278
Locus1689v20rpkm5.72_PRE	conserved hypothetical protein|protein_coding|supercont1.127:1365029-1374083:1|gene:AAEL004699	9431	AAEL004699-RA	4902	0	87	2423.21	1928	1695	Aedes	FALSE	121.684	105.39	75.4518	102.89		-0.426054
Locus208v4rpkm4.10_PRE	ubiquinone binding protein, putative|protein_coding|supercont1.143:1470023-1471514:-1|gene:AAEL005143	565	AAEL005143-RB	5364	1.54387e-138	89	491.803	379	340	Aedes	TRUE	121.521	78.1432	127.009	66.395	-0.566883	0.319064	-0.68864
Locus468v1rpkm303.19	cytochrome P450|protein_coding|supercont1.371:780515-782051:1|gene:AAEL009129	2575	AAEL009129-RA	9549	0	78	1072.49	1284	1007	Aedes	FALSE	121.17	482.031	128.183	180.452	2.01835		0.76163
Locus339v1rpkm405.67	transferrin|protein_coding|supercont1.596:610161-617685:-1|gene:AAEL011641	2601	AAEL011641-RA	12202	0	85	2819.95	2481	2110	Aedes	FALSE	121.122	85.6692	87.1231	93.6729	-0.436615
Locus440v1rpkm327.05	glucose-6-phosphate isomerase|protein_coding|supercont1.772:293840-315326:1|gene:AAEL012994	2196	AAEL012994-RA	13604	0	89	2630.6	1990	1773	Aedes	TRUE	120.903	65.6514	59.0109	82.7801	-0.79097	-0.754476
Locus384v1rpkm363.64	NADH dehydrogenase, putative|protein_coding|supercont1.328:822888-832302:-1|gene:AAEL008490	588	AAEL008490-RA	8895	0	84	648.696	598	507	Aedes	TRUE	120.817	78.3512	123.176	72.1362	-0.551075	0.287585	-0.556793
Locus358v1rpkm387.79	electron transfer flavoprotein beta-subunit|protein_coding|supercont1.140:1408923-1411240:1|gene:AAEL005056	1092	AAEL005056-RA	5273	0	93	948.055	619	581	Aedes	FALSE	120.567	97.0886	119.046	76.1051			-0.477492
Locus614v1rpkm226.00	pyruvate kinase|protein_coding|supercont1.1334:9551-22044:1|gene:AAEL014913	2264	AAEL014913-RA	15514	0	88	2507.97	1952	1730	Aedes	TRUE	120.36	48.5544	17.5195	49.7301	-1.22257	-2.44542	-1.08759
Locus1561v15rpkm1.54_PRE	MSF1 protein, putative|protein_coding|supercont1.949:269306-302241:1|gene:AAEL013880	4871	AAEL013880-RA	14526	0	94	1045.44	676	638	Aedes	FALSE	120.257	103.649	20.0187	43.0378		-2.29029	-1.29692
Locus252v1rpkm559.62	myo inositol monophosphatase|protein_coding|supercont1.123:1592145-1604811:1|gene:AAEL004566	2964	AAEL004566-RA	4769	0	86	1667.6	1417	1222	Aedes	FALSE	119.894	82.1678	64.7563	157.833	-0.476745	-0.623247	0.549132
Locus390v1rpkm354.30	NADH dehydrogenase, putative|protein_coding|supercont1.544:183562-207536:1|gene:AAEL011157	547	AAEL011157-RA	11695	1.07812e-108	87	392.617	317	277	Aedes	TRUE	119.577	61.315	116.332	68.0298	-0.879094		-0.626815
Locus1266v1rpkm103.64	importin beta-3|protein_coding|supercont1.458:826110-862887:1|gene:AAEL010159	5054	AAEL010159-RA	10632	0	87	4969.57	4031	3538	Aedes	FALSE	119.575	84.2664	32.0648	43.0399	-0.45252	-1.6333	-1.29427
Locus1317v3rpkm6.62_PRE	short-chain dehydrogenase|protein_coding|supercont1.304:1024386-1026597:-1|gene:AAEL008152	1347	AAEL008152-RA	8545	0	85	810.999	717	612	Aedes	FALSE	119.513	45.2143	103.866	95.5004	-1.29777
Locus729v1rpkm189.47	leucine-rich repeat|protein_coding|supercont1.655:128122-131439:1|gene:AAEL012092	3659	AAEL012092-RA	12671	0	82	3279.81	3251	2690	Aedes	FALSE	118.975	77.8738	72.4964	87.401	-0.544908	-0.455803	-0.269902
Locus272v1rpkm528.34	calreticulin|protein_coding|supercont1.20:3614727-3623251:-1|gene:AAEL001005	3247	AAEL001005-RA	1026	0	88	2024.67	1608	1420	Aedes	FALSE	118.488	288.897	327.334	228.357	1.33275	1.69629	1.11665
Locus300v2rpkm255.76	secreted ferritin G subunit precursor, putative|protein_coding|supercont1.50:332768-334310:1|gene:AAEL002158	811	AAEL002158-RB	2227	4.64128e-128	84	457.539	415	351	Aedes	FALSE	118.233	94.8313	83.6501	97.4351
Locus397v1rpkm350.40	NADH dehydrogenase, putative|protein_coding|supercont1.86:474683-475387:1|gene:AAEL003423	368	AAEL003423-RA	3566	3.21583e-94	81	343.926	370	301	Aedes	TRUE	118.054	71.4198	133.688	73.6497	-0.652075	0.436134	-0.49686
Locus88v1rpkm1749.52	conserved hypothetical protein|protein_coding|supercont1.148:1756346-1834286:-1|gene:AAEL005262	3622	AAEL005262-RA	5489	0	84	2740.6	2605	2191	Aedes	TRUE	117.679	96.0637	120.237	84.4679	-0.22444	0.288722	-0.2997
Locus306v35rpkm5.85_PRE	Na+/K+ ATPase alpha subunit|protein_coding|supercont1.650:472172-550505:1|gene:AAEL012062	8132	AAEL012062-RB	12642	0	96	2693.72	1623	1571	Aedes	FALSE	117.673	135.061	72.6941	96.7092		-0.424653
Locus2317v2rpkm25.14	conserved hypothetical protein|protein_coding|supercont1.111:1963516-1978128:-1|gene:AAEL004234	1291	AAEL004234-RA	4425	0	87	699.19	585	509	Aedes	FALSE	117.646	113.22	93.6001	70.0537			-0.566667
Locus680v1rpkm203.61	conserved hypothetical protein|protein_coding|supercont1.256:321646-336692:1|gene:AAEL007452	3053	AAEL007452-RA	7812	0	88	3389.82	2682	2372	Aedes	FALSE	117.437	84.1265	97.2242	114.901	-0.409572
Locus330v1rpkm418.66	nitrogen fixation protein nifu|protein_coding|supercont1.106:392591-393337:1|gene:AAEL004071	698	AAEL004071-RA	4254	0	87	666.729	556	484	Aedes	FALSE	117.343	105.288	98.2169	99.7
Locus471v1rpkm298.66	isocitrate dehydrogenase|protein_coding|supercont1.8:2788715-2803612:-1|gene:AAEL000454	1623	AAEL000454-RB	451	0	85	1882.2	1664	1419	Aedes	TRUE	117.335	72.8053	74.1427	48.2251	-0.610401	-0.394294	-1.08326
Locus613v1rpkm226.16	GTP-binding protein sar1|protein_coding|supercont1.446:657389-680649:-1|gene:AAEL010012	1617	AAEL010012-RA	10479	0	91	1068.88	747	686	Aedes	FALSE	117.325	214.621	103.08	107.485	0.931194
Locus378v1rpkm368.49	symbol, putative|protein_coding|supercont1.366:1039835-1040607:1|gene:AAEL009066	708	AAEL009066-RA	9488	0	82	659.516	645	535	Aedes	FALSE	117.088	73.6412	134.039	72.7856	-0.595672	0.449592	-0.50195
Locus478v3rpkm69.41	protein phsophatase-2a|protein_coding|supercont1.786:288453-354575:-1|gene:AAEL013068	2443	AAEL013068-RA	13675	0	86	2498.95	2110	1830	Aedes	TRUE	117	126.692	89.2004	99.3454	0.179712	-0.133801
Locus672v1rpkm207.25	conserved hypothetical protein|protein_coding|supercont1.155:1472684-1485413:-1|gene:AAEL005401	1260	AAEL005401-RB	5636	0	77	886.74	1075	838	Aedes	FALSE	116.679	130.636	70.9477	90.2023
Locus429v1rpkm331.54	succinate dehydrogenase|protein_coding|supercont1.471:882299-889743:-1|gene:AAEL010330	1284	AAEL010330-RA	10824	0	85	1442.18	1278	1091	Aedes	FALSE	115.768	71.405	95.4769	53.3801	-0.621893		-0.927563
Locus350v1rpkm398.44	aldehyde dehydrogenase|protein_coding|supercont1.363:720199-733814:-1|gene:AAEL009029	1920	AAEL009029-RA	9449	0	83	1995.81	1912	1596	Aedes	FALSE	115.642	63.1444	137.01	118.681	-0.795082	0.499862
Locus275v1rpkm524.07	conserved hypothetical protein|protein_coding|supercont1.280:371570-372822:1|gene:AAEL007780	3708	AAEL007780-RA	8150	0	79	746.078	830	663	Aedes	FALSE	115.547	15.7714	11.0089	18.6306	-2.70187	-3.01508	-2.38947
Locus195v1rpkm751.65	sterol carrier protein-2, putative|protein_coding|supercont1.64:2580667-2605674:1|gene:AAEL002687	2098	AAEL002687-RA	2793	0	88	2271.73	1785	1576	Aedes	FALSE	115.36	236.209	359.199	382.983	1.10662	1.89289	1.90247
Locus475v3rpkm185.57	hypothetical protein|protein_coding|supercont1.721:95030-95641:1|gene:AAEL012639	2355	AAEL012639-RA	13235	3.02987e-142	80	506.23	546	440	Aedes	FALSE	115.234	132.811	594.875	518.284		2.5941	2.32257
Locus392v1rpkm352.35	peroxiredoxin 5, prdx5|protein_coding|supercont1.238:1466206-1496193:1|gene:AAEL007135	1251	AAEL007135-RA	7471	0	80	1164.46	1272	1024	Aedes	FALSE	115.205	60.9919	84.3957	62.6324	-0.841385		-0.697812
Locus461v1rpkm306.95	s-adenosylmethionine synthetase|protein_coding|supercont1.121:2041292-2068197:1|gene:AAEL004501	3742	AAEL004501-RA	4698	0	90	3315.88	2457	2228	Aedes	TRUE	115.048	90.9278	32.1158	41.137	-0.270242	-1.56743	-1.29288
Locus359v1rpkm387.07	conserved hypothetical protein|protein_coding|supercont1.100:472689-494036:-1|gene:AAEL003909	1689	AAEL003909-RA	4072	0	84	1837.12	1696	1431	Aedes	FALSE	114.955	56.4129	89.1376	126.205	-0.946885
Locus379v1rpkm368.45	n-myc downstream regulated|protein_coding|supercont1.114:1197838-1278237:1|gene:AAEL004307	3402	AAEL004307-RB	4497	0	88	2140.08	1659	1471	Aedes	FALSE	114.874	60.1347	105.671	107.988	-0.85624
Locus329v1rpkm421.81	conserved hypothetical protein|protein_coding|supercont1.102:780019-821430:-1|gene:AAEL003957	1172	AAEL003957-RC	4124	0	82	1222.17	1253	1030	Aedes	FALSE	114.838	155.191	147.122	107.222	0.504841	0.620859
Locus225v12rpkm35.37_PRE	glucosyl/glucuronosyl transferases|protein_coding|supercont1.76:521083-525043:-1|gene:AAEL003079	5064	AAEL003079-RA	3217	0	81	809.196	856	696	Aedes	FALSE	114.656	287.334	26.4686	45.3114	1.27583	-1.74666	-1.10942
Locus679v1rpkm203.63	hypothetical protein|protein_coding|supercont1.89:1813601-1822811:1|gene:AAEL017367	1132	AAEL017367-RA	17510	0	85	1242	1110	944	Aedes	FALSE	114.605	95.5392	90.1883	248.901
Locus300v1rpkm463.38	secreted ferritin G subunit precursor, putative|protein_coding|supercont1.50:332599-334312:1|gene:AAEL002158	929	AAEL002158-RA	2226	0	78	767.718	923	726	Aedes	FALSE	114.416	84.7239	78.8818	92.3892	-0.374622	-0.281328
Locus234v1rpkm587.38	conserved hypothetical protein|protein_coding|supercont1.216:167558-181333:1|gene:AAEL006668	1456	AAEL006668-RA	6984	0	85	1232.99	1086	925	Aedes	FALSE	114.178	72.917	128.088	87.5052	-0.572626	0.407633
Locus179v1rpkm821.23	NADP-specific isocitrate dehydrogenase|protein_coding|supercont1.15:4012152-4025089:-1|gene:AAEL000746	1582	AAEL000746-RA	756	0	88	1994.01	1573	1394	Aedes	TRUE	114.088	225.05	577.617	292.805	1.05622	2.56282	1.52902
Locus410v2rpkm163.83	conserved hypothetical protein|protein_coding|supercont1.57:118950-195317:1|gene:AAEL002457	1250	AAEL002457-RA	2551	0	89	1400.7	1046	938	Aedes	FALSE	114.017	59.2749	110.402	211.511	-0.843742		1.05975
Locus1162v1rpkm115.02	cytochrome P450|protein_coding|supercont1.47:274782-284277:-1|gene:AAEL002031	1914	AAEL002031-RA	2088	0	83	1682.03	1574	1318	Aedes	FALSE	113.61	91.5912	86.101	120.942
Locus500v1rpkm285.63	secreted ferritin G subunit precursor, putative|protein_coding|supercont1.252:571134-572440:-1|gene:AAEL007383	1056	AAEL007383-RA	7729	0	81	1020.19	1058	867	Aedes	FALSE	113.545	108.042	74.1227	87.5321		-0.357335
Locus304v1rpkm458.50	AMP dependent coa ligase|protein_coding|supercont1.2:4856724-4859457:-1|gene:AAEL000101	1719	AAEL000101-RA	105	0	80	1561.2	1715	1377	Aedes	FALSE	113.411	104.38	156.458	149.385		0.71819	0.568755
Locus1315v7rpkm7.88_PRE	proline oxidase|protein_coding|supercont1.844:151992-241259:1|gene:AAEL013431	6860	AAEL013431-RA	14073	0	87	3366.37	2753	2407	Aedes	FALSE	112.316	74.3316	14.4758	25.0878	-0.536259	-2.62629	-1.94596
Locus948v3rpkm48.37	conserved hypothetical protein|protein_coding|supercont1.47:1439588-1453365:-1|gene:AAEL001998	2441	AAEL001998-RA	2058	0	78	1705.47	2030	1602	Aedes	FALSE	111.802	88.7454	152.402	145.249		0.68883	0.540649
Locus711v6rpkm9.70_PRE	sodium/solute symporter|protein_coding|supercont1.43:1336073-1354259:-1|gene:AAEL001835	5255	AAEL001835-RA	1880	0	86	2093.19	1721	1497	Aedes	FALSE	111.713	39.5822	146.92	166.572	-1.33292	0.620987	0.716451
Locus454v1rpkm313.83	manganese-iron (Mn-Fe) superoxide dismutase.|protein_coding|supercont1.131:1608231-1609852:1|gene:AAEL004823	798	AAEL004823-RA	5026	0	88	843.46	660	583	Aedes	FALSE	111.694	67.9438	96.9845	62.0163	-0.642787		-0.66513
Locus338v1rpkm406.17	conserved hypothetical protein|protein_coding|supercont1.1350:33133-43977:1|gene:AAEL014943	1093	AAEL014943-RA	15538	0	84	1204.13	1108	939	Aedes	FALSE	111.533	160.091	112.695	92.5484	0.585503	0.2764
Locus525v2rpkm191.02	succinyl-coa synthetase beta chain|protein_coding|supercont1.607:45410-82957:-1|gene:AAEL011746	2369	AAEL011746-RB	12309	0	86	2212.22	1875	1625	Aedes	FALSE	111.383	92.7886	129.768	96.8324		0.47787
Locus1174v2rpkm86.79	Eukaryotic translation initiation factor 3 subunit E (eIF3e)(Eukaryotic translation initiation factor 3 subunit 6)|protein_coding|supercont1.54:2085672-2094902:1|gene:AAEL002334	1599	AAEL002334-RA	2410	0	89	1766.78	1330	1191	Aedes	FALSE	111.243	96.7347	60.2475	65.1474		-0.625854	-0.595533
Locus206v3rpkm189.97	aldo-keto reductase|protein_coding|supercont1.107:2167385-2174211:1|gene:AAEL004088	1954	AAEL004088-RA	4271	0	81	1128.39	1165	953	Aedes	FALSE	111.232	263.709	152.199	120.214	1.29447	0.705433
Locus356v1rpkm390.29	protein phosphatase-1|protein_coding|supercont1.386:221770-278043:1|gene:AAEL009275	1459	AAEL009275-RA	9710	0	83	1572.02	1491	1249	Aedes	TRUE	111.136	106.528	132.589	110.915		0.512709	0.175867
Locus605v1rpkm228.17	sodium-dependent phosphate transporter|protein_coding|supercont1.86:896154-905932:-1|gene:AAEL003426	2134	AAEL003426-RA	3571	0	84	2284.35	2109	1774	Aedes	FALSE	110.796	76.8222	357.509	139.322	-0.459105	1.92215	0.504528
Locus192v2rpkm358.59	glutathione transferase|protein_coding|supercont1.291:910773-911587:-1|gene:AAEL007962	2014	AAEL007962-RA	8348	1.25347e-152	85	540.494	472	403	Aedes	FALSE	110.428	333.881	618.275	340.506	1.66425	2.71962	1.79697
Locus455v1rpkm312.85	conserved hypothetical protein|protein_coding|supercont1.393:603533-669659:1|gene:AAEL009372	3560	AAEL009372-RA	9806	0	83	3573.76	3386	2825	Aedes	FALSE	110.425	70.782	27.2918	33.0153	-0.574561	-1.73037	-1.54492
Locus324v1rpkm428.51	hypothetical protein|protein_coding|supercont1.1694:10723-24436:1|gene:AAEL017481	2235	AAEL017481-RA	17630	0	79	820.016	943	751	Aedes	FALSE	110.37	97.8088	93.132	77.1061			-0.331903
Locus512v1rpkm277.29	hypothetical protein|protein_coding|supercont1.793:83676-93332:-1|gene:AAEL017075	2605	AAEL017075-RC	17209	0	80	2421.41	2619	2103	Aedes	FALSE	110.006	84.3868	21.6608	30.5253		-2.06424	-1.65936
Locus758v1rpkm182.19	synaptobrevin|protein_coding|supercont1.872:149330-204693:1|gene:AAEL013571	1447	AAEL013571-RA	14218	3.81156e-132	94	471.966	299	284	Aedes	FALSE	109.376	103.403	86.3267	131.555			0.442679
Locus401v1rpkm347.12	NADH dehydrogenase, putative|protein_coding|supercont1.132:1221353-1223490:1|gene:AAEL004829	530	AAEL004829-RA	5032	1.64974e-150	83	531.477	512	427	Aedes	FALSE	109.149	71.6567	103.903	60.3181	-0.535871		-0.674794
Locus737v1rpkm187.72	hypothetical protein|protein_coding|supercont1.145:1785253-1786629:-1|gene:AAEL005213	2509	AAEL005213-RA	5434	0	81	1205.94	1252	1023	Aedes	FALSE	109.06	290.828	43.9421	61.2581	1.47569	-1.03457	-0.641922
Locus433v1rpkm330.87	mitochondrial NADH:ubiquinone oxidoreductase B14.7 subunit, putative|protein_coding|supercont1.948:141738-163106:1|gene:AAEL013876	631	AAEL013876-RA	14516	0	84	713.617	637	541	Aedes	FALSE	108.858	73.6499	119.117	58.8585	-0.492089	0.382648	-0.70312
Locus985v1rpkm138.17	glutamate decarboxylase|protein_coding|supercont1.524:331240-339730:1|gene:AAEL010951	1493	AAEL010951-RB	11486	0	82	1454.8	1449	1194	Aedes	FALSE	108.791	271.691	8.03315	15.2627		-2.46552	-1.96928
Locus675v1rpkm204.89	tetraspanin, putative|protein_coding|supercont1.706:560072-572069:1|gene:AAEL012528	879	AAEL012528-RA	13126	2.14091e-164	83	578.364	541	453	Aedes	FALSE	108.671	50.8296	112.278	103.858	-1.02311	0.302754
Locus1369v2rpkm94.25	ubiquitin-conjugating enzyme E2|protein_coding|supercont1.77:59874-128958:-1|gene:AAEL003103	2419	AAEL003103-RA	3238	0	89	2875.86	2240	2011	Aedes	FALSE	108.073	101.51	106.442	105.162		0.242984
Locus863v2rpkm129.87	cystathionine beta-lyase|protein_coding|supercont1.106:2405706-2430472:1|gene:AAEL004059	1757	AAEL004059-RB	4241	0	88	1416.93	1101	978	Aedes	FALSE	107.506	338.089	45.4557	75.0231	1.60552	-0.932212
Locus321v1rpkm433.02	conserved hypothetical protein|protein_coding|supercont1.213:486360-488051:-1|gene:AAEL006617	2050	AAEL006617-RA	6925	0	82	1305.12	1279	1057	Aedes	FALSE	107.114	60.919	48.9872	70.674	-0.744532	-0.862671	-0.426182
Locus732v5rpkm10.19_PRE	AMP dependent ligase|protein_coding|supercont1.303:29893-68933:-1|gene:AAEL008144	2532	AAEL008144-RA	8537	0	89	2058.93	1560	1389	Aedes	FALSE	107.027	82.2005	39.2364	59.8256		-1.14528	-0.652517
Locus292v1rpkm484.82	NADH dehydrogenase, putative|protein_coding|supercont1.495:150064-150605:1|gene:AAEL010673	349	AAEL010673-RA	11197	3.46848e-68	79	257.365	294	234	Aedes	FALSE	106.941	71.0026	123.486	72.7157	-0.517366	0.456692	-0.377875
Locus678v1rpkm203.91	anterior fat body protein|protein_coding|supercont1.21:2651422-2664097:-1|gene:AAEL001020	995	AAEL001020-RA	1040	0	85	1150.03	986	845	Aedes	FALSE	106.888	53.0486	113.517	122.229	-0.918919	0.347577	0.367905
Locus474v1rpkm297.47	ubiquinol-cytochrome c reductase complex core protein|protein_coding|supercont1.148:1842768-1886875:-1|gene:AAEL005269	1081	AAEL005269-RC	5497	0	85	1232.99	1077	920	Aedes	FALSE	106.751	66.0489	83.9171	51.8855	-0.617661		-0.854418
Locus250v1rpkm562.31	conserved hypothetical protein|protein_coding|supercont1.61:376518-386582:1|gene:AAEL002578	1262	AAEL002578-RA	2681	0	83	985.926	948	796	Aedes	FALSE	106.674	218.639	109.723	123.669	1.06768
Locus473v1rpkm297.98	hypothetical protein|protein_coding|supercont1.399:1039486-1040921:-1|gene:AAEL009476	789	AAEL009476-RA	9915	3.95708e-116	75	417.864	618	464	Aedes	FALSE	106.625	56.3677	42.4006	64.635	-0.850039	-1.06385	-0.546744
Locus343v1rpkm403.15	conserved hypothetical protein|protein_coding|supercont1.345:112719-115346:1|gene:AAEL008723	1228	AAEL008723-RB	9131	0	74	659.516	1105	823	Aedes	FALSE	106.493	586.899	67.5717	57.3914	2.49462	-0.389263	-0.702363
Locus312v1rpkm446.07	lipid storage droplets surface binding protein 2 (lsd2)|protein_coding|supercont1.222:493881-507330:1|gene:AAEL006820	1813	AAEL006820-RA	7137	0	81	1618.91	1794	1460	Aedes	FALSE	106.072	111.158	86.0233	139.082			0.568355
Locus165v1rpkm918.49	conserved hypothetical protein|protein_coding|supercont1.439:493301-497093:1|gene:AAEL009945	2155	AAEL009945-RA	10412	0	82	859.69	858	704	Aedes	FALSE	105.523	125.992	127.999	150.042		0.541117	0.681083
Locus235v1rpkm583.89	cytochrome P450|protein_coding|supercont1.231:838998-845440:1|gene:AAEL007024	1717	AAEL007024-RA	7361	0	82	1553.99	1494	1240	Aedes	FALSE	105.307	105.177	55.7653	128.014
Locus8v82rpkm22.19_PRE	juvenile hormone-inducible protein, putative|protein_coding|supercont1.43:2997677-3019467:-1|gene:AAEL001833	1669	AAEL001833-RA	1878	9.14166e-08	72	58.9941	141	102	Aedes	FALSE	105.073	53.4502	18.2028	18.0571	-0.907313	-2.20301	-2.29654
Locus888v1rpkm156.09	NADP transhydrogenase|protein_coding|supercont1.717:151814-164946:-1|gene:AAEL012616	3641	AAEL012616-RA	13211	0	86	4060.67	3340	2900	Aedes	TRUE	104.406	36.9344	117.07	123.26	-1.38493
Locus398v1rpkm350.18	bax inhibitor|protein_coding|supercont1.42:2201791-2206777:1|gene:AAEL001779	1372	AAEL001779-RA	1824	0	81	1155.44	1201	979	Aedes	FALSE	104.041	151.755	115.456	130.559	0.606361	0.408137	0.502156
Locus819v1rpkm168.60	basic helix-loop-helix zip transcription factor|protein_coding|supercont1.246:1529227-1566229:-1|gene:AAEL007271	5071	AAEL007271-RA	7607	0	77	1319.55	1696	1311	Aedes	FALSE	103.925	55.6169	110.177	109.123	-0.803169
Locus616v4rpkm8.61_PRE	UTP-glucose-1-phosphate uridylyltransferase 2|protein_coding|supercont1.164:104919-126525:1|gene:AAEL005617	2014	AAEL005617-RA	5863	0	85	2251.89	1984	1694	Aedes	FALSE	103.488	140.227	36.6718	94.7848	0.49708	-1.19365
Locus446v1rpkm323.14	protein disulfide isomerase|protein_coding|supercont1.32:3017928-3028913:-1|gene:AAEL001432	2595	AAEL001432-RA	1469	0	90	1842.53	1345	1215	Aedes	FALSE	103.363	149.384	310.944	184.789	0.59834	1.84349	1.01664
Locus498v3rpkm25.03_PRE	eukaryotic translation initiation factor 1A (eIF-1A)|protein_coding|supercont1.116:1688593-1700751:-1|gene:AAEL004378	1792	AAEL004378-RA	4567	0	86	1043.63	904	780	Aedes	FALSE	103.177	88.9535	69.6022	70.2066		-0.310482	-0.380581
Locus409v1rpkm342.54	NADH dehydrogenase, putative|protein_coding|supercont1.2:5518950-5523843:-1|gene:AAEL000138	589	AAEL000138-RA	141	0	86	661.319	575	498	Aedes	FALSE	103.136	57.9412	109.671	62.7555	-0.753542	0.342554	-0.530764
Locus351v2rpkm87.79	chaperone protein DNAj|protein_coding|supercont1.144:3851-16520:-1|gene:AAEL005165	2663	AAEL005165-RB	5386	0	92	1725.31	1164	1081	Aedes	FALSE	102.978	149.157	72.2769	82.2343	0.601376	-0.248287
Locus204v1rpkm701.15	conserved hypothetical protein|protein_coding|supercont1.855:253515-271073:1|gene:AAEL013490	3183	AAEL013490-RA	14134	0	85	1948.92	1709	1467	Aedes	FALSE	102.411	46.5095	142.249	151.45	-1.05698	0.715612	0.7257
Locus1061v1rpkm125.84	hypothetical protein|protein_coding|supercont3.202:158505-159167:1|gene:CPIJ008590	1169	CPIJ008590-RA	8234	3.37623e-29	81	129.325	138	113	Culex	FALSE	102.294	64.323	83.183	59.4702	-0.602016		-0.602528
Locus393v1rpkm352.18	NADH-plastoquinone oxidoreductase|protein_coding|supercont1.299:1166452-1167447:1|gene:AAEL008072	884	AAEL008072-RA	8463	0	83	827.229	811	674	Aedes	TRUE	102.192	66.2828	104.05	60.9515	-0.553998	0.279396	-0.565062
Locus462v1rpkm306.33	NADH ubiquinone oxidoreductase subunit, putative|protein_coding|supercont1.25:3525961-3526677:1|gene:AAEL001210	571	AAEL001210-RA	1237	2.47372e-142	85	504.426	437	374	Aedes	FALSE	102.105	57.5208	88.4526	46.9707	-0.753063		-0.932918
Locus664v2rpkm94.65	mitochondrial NADH:ubiquinone oxidoreductase ESSS subunit, putative|protein_coding|supercont1.293:969699-970500:-1|gene:AAEL008002	1225	AAEL008002-RA	8388	1.1961e-175	81	616.235	656	535	Aedes	FALSE	101.729	61.4902	95.4889	57.205	-0.653874		-0.649093
Locus509v1rpkm280.03	conserved hypothetical protein|protein_coding|supercont1.177:152862-171843:1|gene:AAEL005863	2694	AAEL005863-RA	6116	0	87	2340.26	1895	1662	Aedes	FALSE	101.608	34.9377	107.006	93.2331	-1.42907
Locus575v7rpkm5.02_PRE	Inhibitor of Apoptosis (IAP) containing Baculoviral IAP Repeat(s) (BIR domains).|protein_coding|supercont1.368:1154642-1155847:1|gene:AAEL009074	3005	AAEL009074-RA	9496	0	89	838.049	628	564	Aedes	FALSE	101.206	179.676	111.806	127.371	0.844784
Locus912v1rpkm151.13	glutamate dehydrogenase|protein_coding|supercont1.479:637136-689230:1|gene:AAEL010464	2658	AAEL010464-RC	10961	0	89	2554.86	1923	1724	Aedes	TRUE	101.152	63.6343	126.433	90.3357
Locus873v1rpkm159.84	hypothetical protein|protein_coding|supercont1.226:1604154-1679686:-1|gene:AAEL006904	2405	AAEL006904-RA	7231	0	75	1074.29	1675	1257	Aedes	FALSE	100.958	46.707	18.503	67.4799	-1.02735	-2.12989
Locus604v1rpkm228.56	dihydrolipoamide dehydrogenase|protein_coding|supercont1.228:1324778-1349427:-1|gene:AAEL006928	2165	AAEL006928-RA	7259	0	85	2392.55	2097	1793	Aedes	TRUE	100.895	74.0102	88.6999	57.2605	-0.374724		-0.630808
Locus691v2rpkm80.83	zinc carboxypeptidase|protein_coding|supercont1.815:334065-339768:-1|gene:AAEL013269	1511	AAEL013269-RA	13893	0	86	1227.58	1019	882	Aedes	FALSE	100.894	84.3457	86.2882	146.601			0.706446
Locus1016v1rpkm133.00	sugar transporter|protein_coding|supercont1.99:1324986-1342321:1|gene:AAEL003899	2464	AAEL003899-RA	4063	0	82	2082.37	2143	1758	Aedes	FALSE	100.794	100.021	66.9565	128.758			0.524537
Locus750v2rpkm89.20	monocarboxylate transporter|protein_coding|supercont1.233:539631-568537:1|gene:AAEL007047	3009	AAEL007047-RA	7384	0	82	2462.88	2470	2033	Aedes	FALSE	100.456	41.4075	49.4901	45.3854	-1.20404	-0.762902	-0.967074
Locus412v1rpkm341.73	Timp-3, putative|protein_coding|supercont1.863:31980-80970:1|gene:AAEL013525	1509	AAEL013525-RA	14169	0	85	1012.98	885	758	Aedes	FALSE	99.9965	84.6741	52.8798	62.4108		-0.659548	-0.508236
Locus506v1rpkm281.32	skp1|protein_coding|supercont1.373:452283-453424:-1|gene:AAEL009160	924	AAEL009160-RA	9579	0	79	729.847	859	684	Aedes	FALSE	99.7223	77.5876	73.2977	87.9427	-0.298286	-0.18379
Locus507v1rpkm280.32	conserved hypothetical protein|protein_coding|supercont1.274:500864-518416:1|gene:AAEL007682	4413	AAEL007682-RA	8047	0	92	738.864	504	467	Aedes	FALSE	99.3063	27.384	14.3434	76.681	-1.74349	-2.45418
Locus934v3rpkm45.66	histone H3.3|protein_coding|supercont1.192:1123692-1124168:1|gene:AAEL006158	2953	AAEL006158-RA	6439	3.3318e-168	91	592.791	411	378	Aedes	FALSE	99.3027	99.1384	81.658	103.716			0.237826
Locus289v1rpkm489.77	NADH dehydrogenase subunit 5|protein_coding|Mt:6213-7955:-1|gene:AAEL018678	1750	AAEL018678-RA	18821	0	90	2387.14	1736	1571	Aedes	TRUE	99.2564	73.1906	91.7757	69.1763
Locus603v1rpkm228.83	juvenile hormone-inducible protein, putative|protein_coding|supercont1.111:1512022-1527951:1|gene:AAEL004242	1698	AAEL004242-RA	4433	0	80	1469.23	1655	1326	Aedes	FALSE	98.5491	114.643	56.74	114.441		-0.511559
Locus8v52rpkm49.55_PRE	leucine-rich transmembrane proteins|protein_coding|supercont1.173:91926-112655:-1|gene:AAEL005762	3922	AAEL005762-RA	6014	0	84	2428.62	2155	1827	Aedes	FALSE	98.5309	66.1006	73.3258	88.1393	-0.505568
Locus922v2rpkm109.09	hypothetical protein|protein_coding|supercont1.14:4233624-4292738:-1|gene:AAEL018117	2268	AAEL018117-RA	18261	0	89	1049.04	801	713	Aedes	FALSE	98.504	99.9781	30.6204	64.2272		-0.915089
Locus242v1rpkm572.49	tetraspanin 29fa|protein_coding|supercont1.82:933999-944143:-1|gene:AAEL003210	792	AAEL003210-RE	3352	0	84	865.1	789	666	Aedes	FALSE	98.3867	107.607	288.854	214.513		1.7838	1.28249
Locus362v1rpkm383.78	glutaredoxin, putative|protein_coding|supercont1.657:536450-540445:1|gene:AAEL012116	705	AAEL012116-RA	12697	0	87	652.302	538	469	Aedes	FALSE	98.3131	115.985	157.215	99.5103	0.30508	0.936794	0.19936
Locus427v1rpkm331.76	pyruvate dehydrogenase|protein_coding|supercont1.886:440196-443432:-1|gene:AAEL013613	1736	AAEL013613-RA	14261	0	86	1308.73	1075	935	Aedes	TRUE	98.0715	38.9769	57.6205	48.131	-1.24269	-0.509197	-0.844818
Locus1025v2rpkm124.84	Eukaryotic translation initiation factor 3 subunit C (eIF3c)(Eukaryotic translation initiation factor 3 subunit 8)|protein_coding|supercont1.3:1358383-1369397:1|gene:AAEL000175	3088	AAEL000175-RA	175	0	87	2733.39	2190	1921	Aedes	FALSE	97.8523	78.2963	59.0642	62.3979	-0.26552	-0.475942	-0.476719
Locus431v1rpkm331.34	adrenodoxin|protein_coding|supercont1.1094:186190-213813:-1|gene:AAEL014379	1147	AAEL014379-RA	15025	0	87	875.92	731	638	Aedes	FALSE	97.3967	111.813	58.4738	61.6283	0.259432	-0.474789	-0.483501
Locus570v1rpkm243.29	gamma-subunit,methylmalonyl-CoA decarboxylase, putative|protein_coding|supercont1.765:328978-347814:-1|gene:AAEL012939	1190	AAEL012939-RA	13545	0	79	866.903	1032	823	Aedes	FALSE	97.2424	278.314	81.8392	66.035	1.56718		-0.36983
Locus466v1rpkm303.69	4-Hydroxybutyrate CoA-transferase, putative|protein_coding|supercont1.96:1566448-1590097:-1|gene:AAEL003746	1968	AAEL003746-RA	3903	0	86	2233.86	1908	1653	Aedes	FALSE	97.0119	73.93	63.0482	79.1604		-0.356314
Locus434v1rpkm330.17	ran|protein_coding|supercont1.387:294349-312812:1|gene:AAEL009287	1482	AAEL009287-RA	9721	0	88	1016.58	794	705	Aedes	FALSE	96.2271	153.04	68.3443	78.1714	0.733729	-0.228438
Locus977v1rpkm139.89	myosin regulatory light chain 2 smooth muscle|protein_coding|supercont1.358:351439-390361:-1|gene:AAEL008921	1107	AAEL008921-RC	9334	0	93	843.46	555	520	Aedes	FALSE	96.2084	105.357	71.2566	80.9054
Locus967v1rpkm142.34	conserved hypothetical protein|protein_coding|supercont1.799:295044-305466:1|gene:AAEL013163	1202	AAEL013163-RA	13783	9.02687e-152	87	536.887	433	379	Aedes	FALSE	95.8666	188.017	74.3014	120.042	1.01285		0.486134
Locus430v1rpkm331.37	conserved hypothetical protein|protein_coding|supercont1.1834:16263-17800:-1|gene:AAEL015336	1926	AAEL015336-RA	15866	0	79	801.982	879	703	Aedes	FALSE	95.7655	45.9625	22.3387	23.8739	-0.98075	-1.78723	-1.77946
Locus388v1rpkm356.11	phosphoglucomutase|protein_coding|supercont1.447:521056-523733:1|gene:AAEL010037	2629	AAEL010037-RA	10504	0	84	2224.84	2033	1715	Aedes	FALSE	95.5857	110.573	40.4834	94.185		-0.945078
Locus589v4rpkm23.51	conserved hypothetical protein|protein_coding|supercont1.152:1927969-1936655:-1|gene:AAEL005349	1354	AAEL005349-RA	5579	0	84	693.78	645	542	Aedes	FALSE	95.201	91.4117	193.874	157.156		1.27757	0.897181
Locus1096v2rpkm106.69	conserved hypothetical protein|protein_coding|supercont1.309:359794-383557:1|gene:AAEL008248	2365	AAEL008248-RA	8645	0	81	2295.17	2333	1913	Aedes	FALSE	95.0783	61.4258	42.7214	43.924	-0.567182	-0.895878	-0.93736
Locus262v1rpkm543.12	alanine aminotransferase|protein_coding|supercont1.435:385044-446808:1|gene:AAEL009872	3180	AAEL009872-RA	10333	0	85	2278.94	2030	1726	Aedes	FALSE	94.8842	79.5705	360.154	253.783		2.12202	1.56629
Locus947v1rpkm145.61	leucine-rich transmembrane protein|protein_coding|supercont1.92:1779075-1804693:-1|gene:AAEL003597	1812	AAEL003597-RB	3748	0	83	1853.35	1750	1458	Aedes	FALSE	94.6306	43.2403	81.1883	54.1735	-1.05604		-0.623367
Locus364v1rpkm379.35	glucose dehydrogenase|protein_coding|supercont1.105:1561598-1564986:1|gene:AAEL004025	1913	AAEL004025-RA	4203	0	82	666.729	649	537	Aedes	FALSE	94.6233	153.399	50.9494	92.4793	0.723734	-0.613651
Locus206v2rpkm366.60	aldo-keto reductase|protein_coding|supercont1.107:2167568-2174211:1|gene:AAEL004088	1600	AAEL004088-RE	4275	8.7033e-141	84	500.819	450	381	Aedes	FALSE	94.4437	222.381	132.384	118.717	1.29344	0.74424	0.507675
Locus447v1rpkm322.23	conserved hypothetical protein|protein_coding|supercont1.68:872844-873495:1|gene:AAEL002797	491	AAEL002797-RA	2918	3.58275e-133	85	473.769	416	356	Aedes	FALSE	94.3079	62.6997	115.517	62.1129	-0.515169	0.550167	-0.416371
Locus486v1rpkm293.49	NADH:ubiquinone dehydrogenase, putative|protein_coding|supercont1.1326:52902-64889:-1|gene:AAEL014889	765	AAEL014889-RA	15489	0	84	715.42	676	569	Aedes	FALSE	94.2882	56.1859	101.632	52.9448	-0.67644	0.358974	-0.650291
Locus881v1rpkm156.87	2-Keto-3-deoxy-(6-phospho-)gluconate aldolase, putative|protein_coding|supercont1.387:286037-288400:-1|gene:AAEL009298	1157	AAEL009298-RA	9731	0	81	735.257	772	626	Aedes	FALSE	93.986	132.051	396.232	189.052		2.21989	1.15898
Locus917v2rpkm130.31	NADPH cytochrome P450|protein_coding|supercont1.84:2837320-2900618:-1|gene:AAEL003349	3464	AAEL003349-RA	3493	0	90	2929.96	2099	1909	Aedes	FALSE	93.7562	227.685	32.0146	64.8942	1.30573	-1.25847
Locus383v1rpkm364.16	conserved hypothetical protein|protein_coding|supercont1.106:563728-565730:-1|gene:AAEL004043	1127	AAEL004043-RA	4224	0	77	820.016	1035	806	Aedes	FALSE	93.7472	53.8197	198.8	172.226	-0.707234	1.32863	1.04357
Locus111v99rpkm7.29_PRE	juvenile hormone-inducible protein, putative|protein_coding|supercont1.213:510260-557853:1|gene:AAEL006600	3009	AAEL006600-RC	6906	0	83	1645.96	1579	1322	Aedes	FALSE	93.6224	98.873	35.6718	64.9702		-1.08054
Locus483v1rpkm294.35	conserved hypothetical protein|protein_coding|supercont1.3:4498646-4499222:-1|gene:AAEL000200	466	AAEL000200-RA	197	3.8784e-69	74	260.971	415	308	Aedes	FALSE	93.5873	25.6237	50.6582	113.837	-1.37303
Locus361v1rpkm384.33	protein farnesyltransferase alpha subunit|protein_coding|supercont1.1100:125122-141470:-1|gene:AAEL014396	1471	AAEL014396-RA	15042	0	88	1314.14	1015	900	Aedes	FALSE	93.4138	74.2406	90.8984	55.6072	-0.269034		-0.569338
Locus1250v2rpkm98.83	(s)-2-hydroxy-acid oxidase|protein_coding|supercont1.126:2126504-2127906:1|gene:AAEL004676	1714	AAEL004676-RA	4878	0	85	1207.74	1063	905	Aedes	FALSE	93.0442	88.4337	99.694	77.8129
Locus3011v3rpkm26.43	conserved hypothetical protein|protein_coding|supercont1.496:680472-683999:1|gene:AAEL010684	2905	AAEL010684-RA	11208	0	84	829.033	747	632	Aedes	FALSE	92.8466	38.3185	65.2828	77.0458	-1.188
Locus802v1rpkm171.80	rab gdp-dissociation inhibitor|protein_coding|supercont1.757:272108-294077:-1|gene:AAEL012904	3437	AAEL012904-RA	13506	0	89	2340.26	1794	1601	Aedes	FALSE	92.6845	94.7277	89.7384	98.5789		0.210868	0.266274
Locus545v1rpkm255.65	serine-type enodpeptidase,|protein_coding|supercont1.39:2531926-2532952:1|gene:AAEL001703	1626	AAEL001703-RA	1748	0	79	677.55	767	610	Aedes	FALSE	92.5072	27.888	45.2438	31.4963	-1.44154		-1.21085
Locus441v1rpkm325.16	aquaporin|protein_coding|supercont1.138:1730427-1773617:1|gene:AAEL005008	1388	AAEL005008-RC	5223	0	83	1416.93	1382	1151	Aedes	FALSE	92.3568	63.7315	137.617	94.4634	-0.462476	0.829205
Locus495v1rpkm289.69	NADH-ubiquinone oxidoreductase 39 kda subunit|protein_coding|supercont1.394:113519-126032:-1|gene:AAEL009414	1495	AAEL009414-RA	9847	0	85	1611.69	1438	1224	Aedes	FALSE	92.2359	55.214	98.966	56.7187	-0.659703	0.356556	-0.515377
Locus706v9rpkm42.26	heat shock protein|protein_coding|supercont1.604:5416-14915:-1|gene:AAEL011708	2830	AAEL011708-RA	12270	0	91	3553.92	2554	2330	Aedes	FALSE	92.1746	366.907	67.3062	54.895	1.96693
Locus532v1rpkm261.57	GTP-binding protein-invertebrate|protein_coding|supercont1.560:282960-284990:1|gene:AAEL011255	1943	AAEL011255-RA	11799	0	84	2057.13	1906	1603	Aedes	FALSE	92.0192	81.4144	25.8522	27.2114		-1.56458	-1.56983
Locus521v1rpkm269.46	fk506-binding protein|protein_coding|supercont1.287:1158295-1164041:1|gene:AAEL007883	981	AAEL007883-RC	8260	1.41563e-173	80	609.022	680	550	Aedes	FALSE	91.74	81.5377	82.9126	69.7914
Locus490v1rpkm291.51	geranylgeranyl transferase type i beta subunit|protein_coding|supercont1.43:639254-651311:1|gene:AAEL001830	1429	AAEL001830-RA	1875	0	81	1371.85	1425	1163	Aedes	FALSE	90.935	62.732	152.101	86.4238	-0.467523	0.971194
Locus1154v1rpkm115.84	choline-phosphate cytidylyltransferase a, b|protein_coding|supercont1.590:647422-676892:1|gene:AAEL011564	3615	AAEL011564-RB	12130	0	89	1447.59	1067	957	Aedes	FALSE	90.7406	92.1248	59.1764	57.6752		-0.358661	-0.474509
Locus402v1rpkm345.83	heat shock protein, putative|protein_coding|supercont1.21:2602023-2603616:1|gene:AAEL001052	1134	AAEL001052-RA	1074	0	79	955.268	1162	918	Aedes	FALSE	90.3773	235.409	101.944	60.1471	1.41905
Locus487v2rpkm154.14	ER lumen protein retaining receptor|protein_coding|supercont1.180:688667-689730:1|gene:AAEL005926	2171	AAEL005926-RC	6189	5.39128e-126	81	452.129	470	384	Aedes	FALSE	90.1432	61.2144	41.088	58.3285	-0.491547	-0.864515	-0.456659
Locus497v1rpkm287.03	galactokinase|protein_coding|supercont1.1359:76017-83843:-1|gene:AAEL014958	1822	AAEL014958-RA	15553	0	83	1847.94	1756	1465	Aedes	TRUE	90.1158	42.3029	67.1596	75.7581	-1.01317
Locus408v1rpkm342.62	phosphatidylethanolamine-binding protein|protein_coding|supercont1.561:592055-598515:1|gene:AAEL011264	1015	AAEL011264-RA	11806	0	81	729.847	791	642	Aedes	FALSE	90.0143	129.892	135.218	83.0067	0.593599	0.831359
Locus656v3rpkm153.50	glutathione peroxidase|protein_coding|supercont1.652:595903-611002:1|gene:AAEL012069	807	AAEL012069-RB	12649	2.72683e-137	87	488.196	398	347	Aedes	TRUE	89.7803	308.604	132.843	130.611	1.80105	0.806015	0.703038
Locus425v2rpkm85.75	neprilysin|protein_coding|supercont1.436:313519-326798:-1|gene:AAEL009895	2510	AAEL009895-RA	10359	0	88	2502.56	1947	1720	Aedes	FALSE	89.2133	37.5365	55.9059	55.7374	-1.15534		-0.495947
Locus1036v5rpkm34.01	hypothetical protein|protein_coding|supercont1.145:1311625-1360600:1|gene:AAEL005174	5215	AAEL005174-RA	5396	0	84	2711.75	2448	2066	Aedes	FALSE	88.8385	35.3287	43.9047	40.3966	-1.24503	-0.753948	-0.953062
Locus347v1rpkm400.61	Sec61 protein complex gamma subunit, putative|protein_coding|supercont1.158:634256-636680:1|gene:AAEL005471	423	AAEL005471-RA	5708	1.69179e-136	89	484.589	380	339	Aedes	FALSE	88.8229	157.459	196.04	94.0755	0.869199	1.37998
Locus657v1rpkm211.32	Coiled-coil domain-containing protein 72 homolog |protein_coding|supercont1.263:444127-444644:-1|gene:AAEL017290	381	AAEL017290-RA	17433	4.34193e-99	84	360.157	337	286	Aedes	FALSE	88.6253	67.7559	90.4355	56.7571	-0.315466	0.287954	-0.454723
Locus254v1rpkm558.05	peptidyl-prolyl cis-trans isomerase (cyclophilin)|protein_coding|supercont1.817:161728-173771:-1|gene:AAEL013279	961	AAEL013279-RA	13904	0	94	818.212	526	496	Aedes	FALSE	88.6211	102.911	282.564	233.82	0.286212	1.9262	1.57372
Locus503v1rpkm283.61	hypothetical protein|protein_coding|supercont1.511:430320-445976:1|gene:AAEL010840	948	AAEL010840-RA	11369	1.56764e-52	78	206.87	238	188	Aedes	FALSE	88.5423	59.416	85.3673	54.1422	-0.503533		-0.528914
Locus552v1rpkm251.38	prolyl endopeptidase (prolyl oligopeptidase)|protein_coding|supercont1.372:743204-767572:1|gene:AAEL009142	4740	AAEL009142-RA	9561	0	83	3519.66	3412	2836	Aedes	FALSE	88.3821	113.943	82.9738	75.6511	0.427727
Locus335v1rpkm412.26	short-chain dehydrogenase|protein_coding|supercont1.195:360121-362061:1|gene:AAEL006224	1066	AAEL006224-RA	6505	0	82	883.134	874	721	Aedes	FALSE	88.0621	73.3242	133.021	135.817		0.839596	0.786472
Locus1104v1rpkm119.99	tubulin-specific chaperone e|protein_coding|supercont1.119:468797-536244:-1|gene:AAEL004440	2859	AAEL004440-RA	4632	0	83	3048.98	2897	2426	Aedes	FALSE	87.825	36.2456	22.7041	53.1922	-1.1702	-1.64072	-0.54941
Locus540v1rpkm257.04	NADH-ubiquinone oxidoreductase 42 kda subunit|protein_coding|supercont1.766:104951-117484:1|gene:AAEL012950	1344	AAEL012950-RA	13558	0	81	1310.53	1358	1104	Aedes	FALSE	87.7466	54.8109	84.6394	48.1122	-0.603166		-0.681207
Locus638v1rpkm216.96	high density lipoprotien binding protein / vigilin|protein_coding|supercont1.32:2413362-2434594:-1|gene:AAEL001421	4488	AAEL001421-RA	1457	0	88	3676.55	2917	2576	Aedes	FALSE	87.4126	82.7168	94.2616	76.4201		0.363865
Locus281v2rpkm5.23_PRE	NADH-ubiquinone oxidoreductase subunit B14.5b|protein_coding|supercont1.181:1142604-1161685:-1|gene:AAEL005946	657	AAEL005946-RA	6212	6.32684e-81	80	300.646	336	270	Aedes	FALSE	87.3632	53.0538	77.156	51.6533	-0.649046		-0.578672
Locus733v2rpkm122.23	arylsulfatase b|protein_coding|supercont1.143:130432-132958:1|gene:AAEL005134	2685	AAEL005134-RA	5354	0	83	2513.38	2349	1967	Aedes	FALSE	87.3195	95.7062	65.6173	104.676			0.419227
Locus659v1rpkm210.06	eukaryotic translation initiation factor|protein_coding|supercont1.893:158663-166754:1|gene:AAEL013675	1332	AAEL013675-RA	14312	0	88	1676.62	1330	1173	Aedes	FALSE	87.2797	109.865	71.5892	66.3828	0.393167
Locus533v1rpkm260.38	Eukaryotic translation initiation factor 3 subunit L (eIF3l)|protein_coding|supercont1.412:216642-218640:1|gene:AAEL009617	1935	AAEL009617-RA	10061	0	86	2296.97	1928	1668	Aedes	FALSE	87.1101	81.5367	52.6392	57.986		-0.472251	-0.41326
Locus890v4rpkm35.91	hypothetical protein|protein_coding|supercont1.415:77575-85103:1|gene:AAEL009645	3615	AAEL009645-RB	10089	0	81	2457.47	2503	2049	Aedes	FALSE	86.5667	223.014	119.327	131.077	1.39683	0.703148	0.754799
Locus752v2rpkm79.92	rab5|protein_coding|supercont1.286:640964-655169:1|gene:AAEL007845	4248	AAEL007845-RA	8217	0	97	1092.32	645	629	Aedes	FALSE	86.468	65.2854	55.341	79.957	-0.334829	-0.381963
Locus334v1rpkm413.13	acyl-coa dehydrogenase|protein_coding|supercont1.1120:30603-42453:-1|gene:AAEL014452	1567	AAEL014452-RA	15093	0	87	1920.07	1575	1382	Aedes	FALSE	86.0876	98.7067	72.4562	199.224			1.34881
Locus341v1rpkm404.31	sodium/solute symporter|protein_coding|supercont1.43:1394847-1396395:-1|gene:AAEL001792	2008	AAEL001792-RA	1837	0	83	1507.1	1442	1199	Aedes	FALSE	85.6982	150.255	127.551	107.81	0.865271	0.822229	0.502321
Locus494v1rpkm289.77	transketolase|protein_coding|supercont1.119:1973003-1997461:-1|gene:AAEL004434	2376	AAEL004434-RA	4626	0	86	2791.1	2370	2049	Aedes	FALSE	85.4452	140.28	58.0099	69.6268	0.783303
Locus542v1rpkm256.47	Y-box binding protein|protein_coding|supercont1.31:950784-951851:1|gene:AAEL001375	3421	AAEL001375-RA	1409	0	90	1231.18	912	822	Aedes	FALSE	85.2318	80.7827	72.6393	44.0456			-0.764105
Locus351v1rpkm398.12	chaperone protein DNAj|protein_coding|supercont1.144:3851-17004:-1|gene:AAEL005165	2878	AAEL005165-RA	5385	0	92	1752.36	1215	1119	Aedes	FALSE	84.9575	111.333	53.0384	63.521	0.456214	-0.416944	-0.23979
Locus1682v1rpkm74.63	Eukaryotic translation initiation factor 3 subunit A (eIF3a)(Eukaryotic translation initiation factor 3 subunit 10)|protein_coding|supercont1.234:1487526-1535849:1|gene:AAEL007078	4238	AAEL007078-RA	7416	0	83	3925.42	3710	3095	Aedes	FALSE	84.8347	98.7571	56.6875	72.0584	0.275392	-0.327229
Locus690v2rpkm63.56	reticulon/nogo|protein_coding|supercont1.14:1104870-1173998:1|gene:AAEL000713	3207	AAEL000713-RA	722	0	84	3175.22	3011	2535	Aedes	FALSE	84.8104	47.1139	39.4271	13.2467	-0.783189	-0.851702	-2.42515
Locus84v4rpkm196.41	conserved hypothetical protein|protein_coding|supercont1.569:286645-287394:1|gene:AAEL011334	4114	AAEL011334-RA	11882	7.40859e-77	78	289.825	348	273	Aedes	FALSE	84.694	67.2544	203.608	290.38		1.35201	1.71674
Locus420v1rpkm338.53	protein disulfide isomerase|protein_coding|supercont1.59:950519-959739:-1|gene:AAEL002501	1638	AAEL002501-RA	2598	0	86	1759.57	1497	1297	Aedes	FALSE	84.5179	92.2247	124.619	103.186	0.187198	0.815706	0.463323
Locus504v2rpkm186.29	sulphate transporter|protein_coding|supercont1.510:28586-52064:-1|gene:AAEL010822	4062	AAEL010822-RA	11355	0	81	2273.53	2354	1921	Aedes	FALSE	84.3853	65.438	111.656	72.3813	-0.293456	0.658173
Locus560v2rpkm184.54	anterior fat body protein|protein_coding|supercont1.21:2629046-2646467:-1|gene:AAEL001022	1265	AAEL001022-RA	1042	0	81	1132	1198	971	Aedes	FALSE	84.3791	61.5889	128.517	68.9435		0.858247
Locus781v4rpkm17.88	hypothetical protein|protein_coding|supercont1.42:2358860-2418718:1|gene:AAEL018272	7190	AAEL018272-RA	18416	0	86	2610.76	2171	1881	Aedes	FALSE	84.1201	91.6586	169.507	138.583		1.2569	0.891663
Locus514v1rpkm274.63	conserved hypothetical protein|protein_coding|supercont1.104:199570-213804:-1|gene:AAEL003986	1094	AAEL003986-RB	4155	0	82	1103.14	1131	930	Aedes	FALSE	84.1018	65.6798	96.5166	90.7602	-0.293724	0.442848
Locus972v1rpkm141.63	cytochrome B561|protein_coding|supercont1.562:667367-705845:1|gene:AAEL011281	3245	AAEL011281-RA	11825	0	83	1240.2	1163	976	Aedes	FALSE	84.0762	54.4021	31.5024	46.8004	-0.55131	-1.14273	-0.663515
Locus296v6rpkm8.26_PRE	conserved hypothetical protein|protein_coding|supercont1.768:55562-75407:1|gene:AAEL012964	2501	AAEL012964-RA	13572	0	85	1588.25	1430	1219	Aedes	FALSE	83.9867	72.1281	52.7361	46.4179		-0.410018	-0.671402
Locus464v1rpkm304.01	conserved hypothetical protein|protein_coding|supercont1.725:199312-207315:-1|gene:AAEL012684	1515	AAEL012684-RA	13284	0	76	1012.98	1570	1194	Aedes	FALSE	83.9719	89.3669	123.431	96.4884		0.804376	0.37378
Locus186v2rpkm53.44_PRE	fructose-bisphosphate aldolase|protein_coding|supercont1.174:168807-213162:-1|gene:AAEL005766	1944	AAEL005766-RB	6019	0	92	1783.01	1218	1125	Aedes	TRUE	83.7909	62.2641	38.0644	36.1388		-0.85535	-1.00951
Locus556v1rpkm249.00	GTP-binding protein|protein_coding|supercont1.50:746763-855120:1|gene:AAEL002160	1535	AAEL002160-RA	2229	0	89	2058.93	1550	1392	Aedes	FALSE	83.446	59.2053	52.3758	50.4458	-0.435341	-0.418751	-0.552646
Locus380v1rpkm367.70	hypothetical protein|protein_coding|supercont1.34:2970421-2987744:1|gene:AAEL001471	3399	AAEL001471-RA	1502	0	76	2318.62	3167	2430	Aedes	FALSE	83.2362	130.102	52.6261	85.2546	0.688226
Locus451v1rpkm319.13	tubulin beta chain|protein_coding|supercont1.69:1899006-1916972:1|gene:AAEL002851	2275	AAEL002851-RA	2971	0	90	2796.51	2073	1874	Aedes	FALSE	82.9398	99.6108	112.128	87.5721		0.68978
Locus596v1rpkm231.56	calponin/transgelin|protein_coding|supercont1.227:595765-687234:1|gene:AAEL006922	1951	AAEL006922-RA	7252	0	92	1312.34	915	846	Aedes	FALSE	82.7054	115.913	87.6838	124.794	0.547706	0.338309	0.76313
Locus311v3rpkm16.09_PRE	Thioredoxin Peroxidase.|protein_coding|supercont1.53:1817925-1834415:-1|gene:AAEL002309	1351	AAEL002309-RA	2384	0	94	789.358	510	481	Aedes	TRUE	82.4138	323.018	167.091	464.939	2.00292	1.29785	2.60873
Locus273v1rpkm528.24	eukaryotic translation initiation factor|protein_coding|supercont1.3:4872924-4909278:-1|gene:AAEL000185	4782	AAEL000185-RA	184	0	83	3207.68	3152	2619	Aedes	FALSE	82.2291	103.119	162.459	119.257	0.392926	1.23681	0.712089
Locus245v4rpkm290.24	hypothetical protein|protein_coding|supercont1.109:1923348-1923938:-1|gene:AAEL004197	1122	AAEL004197-RA	4389	6.08745e-65	90	248.348	189	171	Aedes	FALSE	81.893	30.7012	42.2723	70.0858	-1.29211	-0.671948
Locus599v1rpkm230.68	conserved hypothetical protein|protein_coding|supercont1.179:510359-515237:1|gene:AAEL005897	848	AAEL005897-RA	6153	0	86	975.105	827	713	Aedes	FALSE	81.861	42.2644	59.9777	36.2102	-0.876461		-0.986283
Locus663v1rpkm209.69	modifier of mdg4|protein_coding|supercont1.488:24356-89734:-1|gene:AAEL010576	1297	AAEL010576-RF	11086	0	92	1900.23	1305	1205	Aedes	FALSE	81.7355	58.5076	51.4469	61.3715
Locus610v1rpkm226.77	nucleosome assembly protein|protein_coding|supercont1.163:31291-33878:1|gene:AAEL005567	1883	AAEL005567-RA	5816	0	82	1654.98	1656	1370	Aedes	FALSE	81.6024	79.2727	33.2764	34.602		-1.02645	-1.04985
Locus946v2rpkm110.69	inebriated, SLC6-like, sodium- and chloride-dependent neurotransmitter transporter|protein_coding|supercont1.204:1513054-1540844:-1|gene:AAEL006412	3701	AAEL006412-RA	6706	0	86	2872.25	2423	2093	Aedes	FALSE	81.5988	54.8963	82.9462	87.69	-0.503302	0.27995	0.278393
Locus510v3rpkm107.10	hypothetical protein|protein_coding|supercont1.783:403835-444945:1|gene:AAEL013040	1696	AAEL013040-RB	13648	0	78	1009.37	1225	961	Aedes	FALSE	81.5068	63.373	118.096	196.96		0.759288	1.38203
Locus491v1rpkm290.79	oxidoreductase|protein_coding|supercont1.495:595733-596717:1|gene:AAEL010671	817	AAEL010671-RA	11195	0	80	700.993	773	621	Aedes	FALSE	81.2444	84.1437	41.6059	70.4147		-0.694434
Locus636v1rpkm217.89	NADH:ubiquinone dehydrogenase, putative|protein_coding|supercont1.908:261560-263152:-1|gene:AAEL013744	987	AAEL013744-RA	14382	0	87	877.724	711	624	Aedes	FALSE	81.1997	50.6056	82.0609	47.8255	-0.613118		-0.583677
Locus508v1rpkm280.28	GTPase_rho|protein_coding|supercont1.796:78697-101270:1|gene:AAEL013139	1370	AAEL013139-RI	13760	0	87	1526.94	1269	1110	Aedes	FALSE	81.0395	80.6262	88.6378	100.034		0.382786	0.477088
Locus702v1rpkm197.25	aconitase|protein_coding|supercont1.306:876033-885043:-1|gene:AAEL008216	3176	AAEL008216-RA	8613	0	87	3608.02	2871	2522	Aedes	FALSE	80.9441	52.7672	81.873	74.1836	-0.547235	0.269877
Locus496v1rpkm287.18	calnexin|protein_coding|supercont1.1475:46757-69563:1|gene:AAEL015100	2171	AAEL015100-RA	15692	0	85	2462.88	2189	1863	Aedes	FALSE	80.9339	94.3705	80.037	82.4251	0.286524	0.242362	0.20335
Locus539v4rpkm93.95	d-amino acid oxidase|protein_coding|supercont1.3:784052-818588:-1|gene:AAEL000213	2629	AAEL000213-RA	207	0	84	994.943	931	785	Aedes	FALSE	80.7414	131.579	395.505	290.495		2.27778	1.83737
Locus529v1rpkm261.93	sulfotransferase (sult)|protein_coding|supercont1.201:1244442-1245885:1|gene:AAEL006359	2782	AAEL006359-RA	6644	0	80	939.038	1024	824	Aedes	FALSE	80.7347	34.7224	100.611	64.0108	-1.1034	0.540271
Locus809v1rpkm170.18	conserved hypothetical protein|protein_coding|supercont1.76:628668-636684:1|gene:AAEL003086	1320	AAEL003086-RA	3223	0	83	1416.93	1315	1102	Aedes	FALSE	80.6246	144.456	18.4783	44.5373	0.874887	-1.8283	-0.673698
Locus649v1rpkm213.62	cytochrome c oxidase polypeptide|protein_coding|supercont1.1350:13402-14252:-1|gene:AAEL014944	399	AAEL014944-RA	15539	7.71858e-109	85	392.617	353	301	Aedes	TRUE	80.6139	62.309	80.363	44.5768			-0.668024
Locus669v1rpkm208.41	nonsense-mediated mRNA decay protein|protein_coding|supercont1.75:2605128-2606907:1|gene:AAEL003039	1726	AAEL003039-RA	3170	0	85	1907.45	1678	1432	Aedes	FALSE	80.543	52.4086	20.9361	34.6711	-0.562235	-1.67262	-1.03732
Locus561v1rpkm247.62	chaperonin|protein_coding|supercont1.275:781124-809571:-1|gene:AAEL007702	1916	AAEL007702-RA	8069	0	87	2376.32	1929	1689	Aedes	FALSE	80.3237	96.788	46.7689	41.9461	0.325858	-0.519964	-0.755711
Locus584v1rpkm236.65	conserved hypothetical protein|protein_coding|supercont1.3:4820431-4851894:1|gene:AAEL000191	3094	AAEL000191-RA	189	0	81	2854.22	3035	2479	Aedes	FALSE	79.8388	51.7437	44.4726	48.4519	-0.557361	-0.588201	-0.546903
Locus301v1rpkm461.24	serine-pyruvate aminotransferase|protein_coding|supercont1.480:686341-698153:1|gene:AAEL010480	1350	AAEL010480-RA	10979	0	86	1467.43	1229	1058	Aedes	TRUE	79.7597	246.094	111.748	72.6729	1.65634	0.729588
Locus121v2rpkm620.98	conserved hypothetical protein|protein_coding|supercont1.107:2415203-2426085:-1|gene:AAEL004090	2590	AAEL004090-RA	4277	0	85	1391.68	1177	1010	Aedes	FALSE	79.6594	59.6805	61.8889	67.2238
Locus576v1rpkm239.08	NADH dehydrogenase iron-sulfur protein 8, mitochondrial precursor|protein_coding|supercont3.1245:29846-35155:-1|gene:CPIJ018590	840	CPIJ018590-RA	17461	0	81	637.875	670	545	Culex	FALSE	79.5824	51.1327	74.0202	39.4082	-0.563244		-0.825674
Locus512v2rpkm89.20	hypothetical protein|protein_coding|supercont1.793:79802-93332:-1|gene:AAEL017075	2079	AAEL017075-RA	17207	0	82	1983.19	1955	1610	Aedes	FALSE	79.4538	56.955	16.3217	19.8361	-0.440405	-2.00663	-1.80994
Locus1083v4rpkm23.30	zinc finger protein|protein_coding|supercont1.142:744222-786247:1|gene:AAEL005120	2666	AAEL005120-RA	5339	0	81	1117.57	1155	937	Aedes	FALSE	79.419	40.7958	6.18309	38.6953	-0.887173	-3.26985	-0.869056
Locus501v1rpkm285.11	thioredoxin, putative|protein_coding|supercont1.391:749218-750950:1|gene:AAEL009351	894	AAEL009351-RA	9785	1.46793e-166	79	585.578	677	540	Aedes	FALSE	78.9198	76.954	76.3786	51.8535		0.209369	-0.427919
Locus578v2rpkm153.98	microsomal glutathione s-transferase|protein_coding|supercont1.222:597909-599197:1|gene:AAEL006829	966	AAEL006829-RA	7148	8.79312e-170	88	596.398	464	411	Aedes	FALSE	78.5375	391.525	89.436	104.618	2.35829	0.452252	0.591266
Locus554v1rpkm250.79	ubiquitin-conjugating enzyme E2 i|protein_coding|supercont1.428:58920-73167:-1|gene:AAEL009770	1266	AAEL009770-RB	10222	0	83	1272.66	1271	1055	Aedes	FALSE	78.3566	70.695	61.5027	65.3037
Locus1747v3rpkm62.36	malic enzyme|protein_coding|supercont1.22:3602525-3633984:1|gene:AAEL001091	2917	AAEL001091-RA	1115	0	83	3085.05	3004	2500	Aedes	TRUE	78.3534	43.4465	13.2318	26.8536	-0.786339	-2.26862	-1.35385
Locus527v1rpkm262.44	conserved hypothetical protein|protein_coding|supercont1.193:77254-84916:-1|gene:AAEL006186	1375	AAEL006186-RA	6464	0	80	1220.36	1327	1067	Aedes	FALSE	78.1221	56.7062	59.7914	57.7267	-0.401002
Locus1066v2rpkm96.51	lysosomal-associated transmembrane protein|protein_coding|supercont1.541:339716-354020:-1|gene:AAEL011102	1433	AAEL011102-RA	11638	0	80	1231.18	1377	1104	Aedes	FALSE	77.9799	41.1983	51.1562	61.9387	-0.850438	-0.350547
Locus810v1rpkm170.13	myosin light chain 1,|protein_coding|supercont1.256:443406-505749:-1|gene:AAEL007439	1115	AAEL007439-RB	7796	0	84	1175.28	1112	938	Aedes	FALSE	77.9115	92.3924	72.3753	75.7201	0.305977
Locus595v3rpkm47.15	hypothetical protein|protein_coding|supercont1.146:1650203-1664256:-1|gene:AAEL017116	1895	AAEL017116-RB	17253	0	88	1624.32	1258	1116	Aedes	FALSE	77.8537	86.2907	42.9613	38.2833	0.212113	-0.58936	-0.833821
Locus1045v3rpkm28.00	juvenile hormone-inducible protein, putative|protein_coding|supercont1.9:802132-803617:-1|gene:AAEL000515	1638	AAEL000515-RA	519	0	77	1031.01	1328	1025	Aedes	FALSE	77.772	27.8939	52.5793	60.7348	-1.38108
Locus521v2rpkm210.33	fk506-binding protein|protein_coding|supercont1.287:1158370-1164041:1|gene:AAEL007883	978	AAEL007883-RB	8259	0	80	729.847	840	676	Aedes	FALSE	77.7025	62.9348	81.8012	61.0736		0.332399
Locus995v2rpkm81.30	sugar transporter|protein_coding|supercont1.238:1185785-1208960:1|gene:AAEL007131	1982	AAEL007131-RA	7467	0	86	1184.3	985	855	Aedes	FALSE	77.6662	72.6147	94.8174	153.084		0.542593	1.14075
Locus306v39rpkm5.56_PRE	Na+/K+ ATPase alpha subunit|protein_coding|supercont1.650:471197-550505:1|gene:AAEL012062	12725	AAEL012062-RA	12641	0	77	4688.24	6319	4888	Aedes	FALSE	77.229	87.4825	47.0365	63.3991		-0.446027
Locus342v1rpkm403.37	glutathione transferase|protein_coding|supercont1.291:928081-928804:-1|gene:AAEL007948	798	AAEL007948-RA	8334	0	81	639.679	674	546	Aedes	FALSE	77.0181	73.4237	161.355	99.1606		1.29342	0.541695
Locus620v1rpkm223.56	hypothetical protein|protein_coding|supercont1.707:37633-48242:1|gene:AAEL012536	5794	AAEL012536-RA	13134	0	88	6177.82	4813	4254	Aedes	FALSE	76.9769	65.3574	16.1494	49.3443		-1.95775	-0.472617
Locus526v1rpkm265.97	AMP dependent coa ligase|protein_coding|supercont1.2:4969755-4972499:-1|gene:AAEL000119	2121	AAEL000119-RA	124	0	81	1865.97	1904	1560	Aedes	FALSE	76.3363	25.7134	46.2891	83.4918	-1.45235	-0.458139
Locus1062v1rpkm125.82	cytochrome P450|protein_coding|supercont1.1188:136348-138453:-1|gene:AAEL014614	1730	AAEL014614-RA	15236	0	84	1801.05	1629	1375	Aedes	FALSE	76.0986	56.3879	83.0692	91.7054	-0.359605	0.375804	0.436793
Locus441v2rpkm228.13	aquaporin|protein_coding|supercont1.138:1772261-1773617:1|gene:AAEL005008	1268	AAEL005008-RB	5222	0	82	1238.4	1255	1034	Aedes	FALSE	76.0809	53.6406	122.53	80.8102	-0.426419	0.935426
Locus697v1rpkm199.30	conserved hypothetical protein|protein_coding|supercont1.306:861248-863259:-1|gene:AAEL008195	768	AAEL008195-RB	8592	0	84	807.392	769	646	Aedes	FALSE	75.8333	53.3515	62.9242	78.6571	-0.442923
Locus3296v8rpkm4.33	hypothetical protein|protein_coding|supercont1.53:187276-230161:-1|gene:AAEL017258	3549	AAEL017258-RA	17401	3.51838e-156	69	553.117	1339	932	Aedes	FALSE	75.7967	69.3859	62.934	68.864
Locus700v1rpkm198.10	high mobility group non-histone protein, putative|protein_coding|supercont1.579:608162-615725:1|gene:AAEL011414	1213	AAEL011414-RD	11970	0	85	1113.96	1007	858	Aedes	FALSE	75.4074	37.4005	48.1318	36.8652
Locus566v1rpkm246.25	sugar transporter|protein_coding|supercont1.18:1423330-1444721:-1|gene:AAEL000902	2798	AAEL000902-RA	914	0	89	2197.79	1659	1482	Aedes	FALSE	75.0598	84.8304	80.2638	49.9296
Locus288v6rpkm99.07	ATP-binding cassette transporter|protein_coding|supercont1.180:711724-765986:1|gene:AAEL005937	9993	AAEL005937-RA	6202	0	84	5137.28	4637	3930	Aedes	FALSE	75.0353	254.635	35.1296	73.9895	1.81359	-0.823545
Locus544v1rpkm255.84	protein phosphatase 2c|protein_coding|supercont1.229:1114229-1134684:-1|gene:AAEL006951	1107	AAEL006951-RA	7282	0	91	1368.24	989	900	Aedes	FALSE	74.9944	50.8032	47.2794	54.8313	-0.49726	-0.407873
Locus472v1rpkm298.28	epoxide hydrolase|protein_coding|supercont1.201:1484807-1496340:1|gene:AAEL006342	1113	AAEL006342-RB	6622	0	86	1279.87	1089	939	Aedes	FALSE	74.7288	65.4228	102.453	75.5332		0.693484
Locus623v1rpkm223.13	innexin|protein_coding|supercont1.1293:84113-89622:-1|gene:AAEL014847	2979	AAEL014847-RA	15446	0	84	1698.26	1555	1309	Aedes	FALSE	74.5614	45.3497	49.6329	68.6112	-0.64116	-0.327777
Locus246v1rpkm567.93	AOX, aldehyde oxidase|protein_coding|supercont1.474:711241-736467:-1|gene:AAEL010382	4181	AAEL010382-RA	10881	0	83	4156.25	3887	3254	Aedes	FALSE	74.4564	770.866	38.7014	82.2007	3.35321	-0.65185
Locus366v1rpkm378.78	hypothetical protein|protein_coding|supercont1.327:1255376-1257785:-1|gene:AAEL017320	2232	AAEL017320-RA	17464	0	80	935.431	1010	818	Aedes	FALSE	74.4416	821.781	129.327	83.3484	3.44213	1.03789
Locus1792v3rpkm46.96	mucolipin|protein_coding|supercont1.36:421233-424108:1|gene:AAEL001557	2837	AAEL001557-RA	1593	0	86	2904.71	2447	2119	Aedes	FALSE	74.391	43.2698	65.3528	63.1945	-0.714157
Locus975v1rpkm140.26	conserved hypothetical protein|protein_coding|supercont1.19:926416-949566:-1|gene:AAEL000950	1712	AAEL000950-RA	969	0	84	1911.05	1705	1447	Aedes	FALSE	74.3834	47.9758	24.7512	39.3071	-0.580099	-1.3222	-0.749906
Locus480v1rpkm295.43	cytochrome c oxidase,-subunit VIb, putative|protein_coding|supercont1.354:67239-67502:1|gene:AAEL008887	637	AAEL008887-RA	9301	2.77874e-104	92	378.19	254	236	Aedes	TRUE	74.3111	39.4038	87.4247	67.8921	-0.814578	0.487175
Locus757v1rpkm182.56	6-phosphogluconate dehydrogenase|protein_coding|supercont1.180:866603-879733:-1|gene:AAEL005931	1794	AAEL005931-RA	6196	0	86	2203.2	1806	1570	Aedes	TRUE	74.1989	141.745	49.0295	56.4922	0.999021	-0.32195
Locus735v8rpkm3.25_PRE	synaptic vesicle protein|protein_coding|supercont1.1334:119333-121164:1|gene:AAEL014911	716	AAEL014911-RA	15512	7.38782e-87	84	320.483	291	247	Aedes	FALSE	73.8122	51.0296	41.6541	32.1512	-0.465858	-0.553292	-0.996385
Locus221v1rpkm632.83	protease S51 alpha-aspartyl dipeptidase|protein_coding|supercont1.1215:3230-8317:1|gene:AAEL014671	1259	AAEL014671-RA	15292	0	83	713.617	675	564	Aedes	FALSE	73.5041	69.197	256.512	181.987		1.99394	1.44141
Locus1177v2rpkm70.56	ATP-dependent transporter|protein_coding|supercont1.473:244386-260577:1|gene:AAEL010359	2493	AAEL010359-RA	10855	0	87	2886.68	2333	2038	Aedes	TRUE	73.4598	51.9296	28.34	29.2404	-0.445313	-1.11525	-1.14993
Locus960v1rpkm143.76	Vanin-like protein 1 precursor, putative|protein_coding|supercont1.186:518073-520265:1|gene:AAEL006023	2015	AAEL006023-RA	6295	0	79	1559.4	1760	1404	Aedes	FALSE	73.4363	115.088	72.6942	116.633	0.704587		0.831356
Locus450v1rpkm320.20	cytoplasmic dynein light chain|protein_coding|supercont1.583:252353-342719:-1|gene:AAEL011478	2744	AAEL011478-RB	12037	0	84	717.224	639	541	Aedes	FALSE	73.2866	77.3705	118.33	105.932		0.941226	0.704021
Locus956v3rpkm52.54	conserved hypothetical protein|protein_coding|supercont1.76:1913305-1945786:1|gene:AAEL003064	2040	AAEL003064-RA	3200	0	80	1575.63	1627	1313	Aedes	FALSE	73.0223	39.3744	157.662	78.9367	-0.773341	1.29263
Locus580v1rpkm238.54	adenylosuccinate synthetase|protein_coding|supercont1.80:1494277-1562843:1|gene:AAEL003161	2638	AAEL003161-RA	3298	0	84	2443.05	2198	1867	Aedes	TRUE	72.9091	95.1032	35.5335	34.38	0.440513	-0.776858	-0.905422
Locus507v4rpkm68.08	Armigeres subalbatus ASAP ID: 44005 unknown mRNA sequence	2384	Armigeres subalbatus ASAP ID: 44005 unknown mRNA sequence	AY441390	2.32624e-28	78	138.342	184	144	NCBI	FALSE	72.8448	20.3534	11.866	52.5448	-1.71816	-2.28357
Locus410v1rpkm341.97	conserved hypothetical protein|protein_coding|supercont1.57:134365-195317:1|gene:AAEL002457	1728	AAEL002457-RB	2552	0	86	1687.44	1404	1215	Aedes	FALSE	72.7292	40.4931	68.6517	139.363	-0.744122		1.09843
Locus1677v3rpkm35.78	mitochondrial import receptor subunit tom20|protein_coding|supercont1.253:915907-928905:-1|gene:AAEL007392	1381	AAEL007392-RA	7742	0	84	996.746	947	797	Aedes	FALSE	72.6553	54.9916	39.6723	32.5022	-0.337364	-0.612873	-0.9803
Locus314v1rpkm443.63	aldo-keto reductase|protein_coding|supercont1.107:2116046-2117237:1|gene:AAEL004118	1354	AAEL004118-RA	4303	0	83	1054.45	982	824	Aedes	FALSE	72.5854	218.593	88.4075	63.2416	1.62378	0.546596
Locus407v4rpkm60.15	14-3-3 protein sigma, gamma, zeta, beta/alpha|protein_coding|supercont1.542:294857-357668:1|gene:AAEL011116	3199	AAEL011116-RC	11655	5.03424e-103	92	376.387	254	236	Aedes	FALSE	72.569	58.3916	51.6334	55.2306
Locus1514v1rpkm83.74	aspartate ammonia lyase|protein_coding|supercont1.304:312621-344408:-1|gene:AAEL008167	1755	AAEL008167-RB	8562	0	88	2098.6	1652	1454	Aedes	TRUE	72.4098	64.1677	139.282	59.6371		1.18857
Locus685v2rpkm181.17	protein disulfide isomerase|protein_coding|supercont1.13:666927-684293:-1|gene:AAEL000641	2909	AAEL000641-RA	644	0	87	2343.86	1897	1663	Aedes	FALSE	72.2864	93.4483	209.657	129.045	0.43977	1.78278	1.01302
Locus1406v3rpkm52.00	glyoxylate/hydroxypyruvate reductase|protein_coding|supercont1.122:1784324-1785904:-1|gene:AAEL004532	1583	AAEL004532-RA	4731	0	81	1227.58	1277	1043	Aedes	FALSE	72.1504	84.8791	63.5435	78.6563	0.301651
Locus185v1rpkm791.43	cytochrome P450|protein_coding|supercont1.371:515318-516878:1|gene:AAEL009127	2375	AAEL009127-RA	9547	0	80	1398.9	1497	1207	Aedes	FALSE	72.131	2528.6	22.9861	50.7953
Locus1779v1rpkm70.57	conserved hypothetical protein|protein_coding|supercont1.155:1472684-1473798:-1|gene:AAEL005401	877	AAEL005401-RC	5637	6.54527e-133	82	473.769	468	386	Aedes	FALSE	71.8541	72.1566	69.2892	80.381
Locus847v1rpkm163.50	Eukaryotic translation initiation factor 3 subunit M (eIF3m)|protein_coding|supercont1.115:2415092-2425165:-1|gene:AAEL004347	1796	AAEL004347-RA	4538	0	87	2177.95	1799	1573	Aedes	FALSE	71.7154	71.9733	55.0957	53.649			-0.245015
Locus8622v2rpkm8.72	conserved hypothetical protein|protein_coding|supercont1.939:92945-116577:-1|gene:AAEL013840	2649	AAEL013840-RA	14477	0	88	1021.99	802	711	Aedes	FALSE	71.6349	184.94	112.847	97.3457	1.40459	0.891949	0.606586
Locus1402v2rpkm56.36	conserved hypothetical protein|protein_coding|supercont1.86:2482308-2547261:-1|gene:AAEL003419	4542	AAEL003419-RA	3561	0	85	4008.37	3603	3073	Aedes	FALSE	71.4576	29.4806	15.4096	35.1755	-1.18349	-1.90157	-0.843334
Locus1088v3rpkm24.21	sodium/chloride dependent amino acid transporter|protein_coding|supercont1.324:307183-363811:-1|gene:AAEL008424	2828	AAEL008424-RB	8829	0	84	1278.07	1164	982	Aedes	FALSE	71.37	47.0723	234.697	242.956	-0.522419	1.96566	1.93389
Locus275v8rpkm51.25_PRE	hypothetical protein|protein_coding|supercont1.219:533611-535622:1|gene:AAEL006741	3260	AAEL006741-RA	7061	0	77	1555.79	2009	1559	Aedes	FALSE	70.7153	47.0333	52.1631	49.0344	-0.523155		-0.351324
Locus631v1rpkm219.76	chaperonin|protein_coding|supercont1.9:3563427-3585798:-1|gene:AAEL000486	2101	AAEL000486-RA	489	0	83	2192.38	2034	1706	Aedes	FALSE	70.6178	91.4053	44.5297	51.0197	0.422475	-0.40537
Locus792v1rpkm173.51	conserved hypothetical protein|protein_coding|supercont1.59:931534-932111:1|gene:AAEL002526	458	AAEL002526-RA	2624	1.72573e-111	81	401.634	449	365	Aedes	FALSE	70.1342	45.9543	82.2721	48.1866	-0.527134	0.477923
Locus423v1rpkm334.94	cyclin g|protein_coding|supercont1.133:1454464-1490065:1|gene:AAEL004865	7393	AAEL004865-RA	5070	0	85	4565.61	4128	3513	Aedes	FALSE	70.1215	89.0311	47.9759	62.8	0.41104	-0.288509
Locus2738v1rpkm43.03	sodium/solute symporter|protein_coding|supercont1.231:749293-761313:-1|gene:AAEL007016	2042	AAEL007016-RA	7353	0	83	820.016	783	651	Aedes	FALSE	69.7746	46.7514	29.6068	40.9372	-0.511863	-0.951403	-0.584385
Locus389v1rpkm355.55	cyclohex-1-ene-1-carboxyl-CoA hydratase, putative|protein_coding|supercont1.104:270891-275136:-1|gene:AAEL003993	1146	AAEL003993-RA	4170	0	84	1232.99	1098	929	Aedes	FALSE	69.6973	85.3409	306.239	96.9365		2.32657	0.657564
Locus587v1rpkm236.03	adenylate cyclase|protein_coding|supercont1.39:1302040-1310287:1|gene:AAEL001699	2153	AAEL001699-RA	1744	0	85	1739.73	1491	1280	Aedes	FALSE	69.6776	32.5437	45.0281	42.5511	-1.02116	-0.38168	-0.541198
Locus609v1rpkm227.14	glutamate synthase|protein_coding|supercont1.1265:71204-103305:1|gene:AAEL014768	7357	AAEL014768-RA	15386	0	87	8738.61	6971	6126	Aedes	TRUE	69.6296	83.1784	15.8567	63.6621		-1.79966
Locus2039v1rpkm60.40	conserved hypothetical protein|protein_coding|supercont1.450:741331-767716:-1|gene:AAEL010062	2572	AAEL010062-RA	10530	0	87	1864.17	1517	1328	Aedes	FALSE	69.4363	12.077	26.5772	14.2732	-2.38251	-1.11889	-2.05053
Locus1235v11rpkm14.42	conserved hypothetical protein|protein_coding|supercont1.109:1186286-1209937:1|gene:AAEL004181	14964	AAEL004181-RA	4375	0	72	6127.33	11170	8093	Aedes	FALSE	69.2057	24.0916	12.9343	82.8621	-1.43724	-2.10737
Locus515v1rpkm273.57	ADP-ribosylation factor, arf|protein_coding|supercont1.123:2137207-2143337:1|gene:AAEL004565	1143	AAEL004565-RA	4768	2.80429e-164	87	578.364	478	417	Aedes	FALSE	69.0356	97.8135	87.9314	70.5856	0.560921	0.602164	0.206664
Locus713v115rpkm5.67_PRE	hypothetical protein|protein_coding|supercont1.45:2076042-2079268:-1|gene:AAEL017030	4511	AAEL017030-RA	17164	0	94	1494.48	964	914	Aedes	FALSE	68.6936	38.5001	39.1649	64.3162
Locus1297v2rpkm74.66	syntenin|protein_coding|supercont1.154:29648-50068:1|gene:AAEL005391	2825	AAEL005391-RB	5623	0	79	1186.1	1360	1084	Aedes	FALSE	68.5581	69.4498	33.1799	44.0512		-0.789812	-0.469941
Locus700v2rpkm93.27	high mobility group non-histone protein, putative|protein_coding|supercont1.579:607636-615725:1|gene:AAEL011414	960	AAEL011414-RC	11969	0	84	1068.88	984	833	Aedes	FALSE	68.5095	33.5057	45.3626	29.8181
Locus1017v4rpkm28.09	sulphate transporter|protein_coding|supercont1.925:239160-295251:-1|gene:AAEL013801	2800	AAEL013801-RA	14439	0	80	1860.56	1966	1587	Aedes	FALSE	68.4956	26.8713	69.3504	109.033	-1.2483		0.830665
Locus523v1rpkm268.69	sodium-bile acid cotransporter|protein_coding|supercont1.697:237271-273414:-1|gene:AAEL012440	2289	AAEL012440-RA	13041	0	77	1519.72	1917	1484	Aedes	FALSE	68.2066	50.9154	61.206	69.9698	-0.345815
Locus414v1rpkm340.07	conserved hypothetical protein|protein_coding|supercont1.9:790206-793032:1|gene:AAEL000520	1561	AAEL000520-RA	525	0	81	1406.11	1450	1182	Aedes	FALSE	67.8975	190.485	102.387	69.7609	1.54618	0.852067
Locus577v2rpkm44.76	Aedes aegypti clone 462F03 DArT marker genomic sequence	1024	Aedes aegypti clone 462F03 DArT marker genomic sequence	FJ231084	3.89915e-21	82	113.095	110	91	NCBI	FALSE	67.7784	81.0147	21.276	60.0037		-1.38473
Locus813v1rpkm169.83	conserved hypothetical protein|protein_coding|supercont1.490:316108-347845:-1|gene:AAEL010611	298	AAEL010611-RB	11135	6.85094e-127	93	452.129	296	278	Aedes	FALSE	67.6893	46.912	73.1539	38.7667	-0.448433	0.368675	-0.610685
Locus1771v1rpkm71.03	aspartate aminotransferase|protein_coding|supercont1.55:1678545-1702152:-1|gene:AAEL002399	1666	AAEL002399-RA	2479	0	85	1891.22	1657	1420	Aedes	TRUE	67.568	44.8194	63.5953	72.3254	-0.512233
Locus437v1rpkm328.53	heat shock protein 70 (hsp70)-interacting protein|protein_coding|supercont1.108:1206754-1208527:1|gene:AAEL004148	1652	AAEL004148-RA	4338	0	81	1595.46	1693	1379	Aedes	FALSE	67.3139	234.185	80.6307	90.9567	1.85737	0.521647	0.613063
Locus567v1rpkm245.46	BRI1-KD interacting protein, putative|protein_coding|supercont1.175:82682-83821:-1|gene:AAEL005797	908	AAEL005797-RA	6053	0	87	1029.21	845	736	Aedes	FALSE	67.2844	67.0197	67.8864	74.4612		0.269844	0.320044
Locus528v1rpkm262.01	outer mitochondrial translocase subunit, putative|protein_coding|supercont1.410:133976-134354:1|gene:AAEL009590	291	AAEL009590-RA	10028	1.47278e-84	85	311.466	284	242	Aedes	FALSE	67.2279	44.2565	56.5631	31.2507	-0.533962		-0.91413
Locus741v1rpkm186.43	argininosuccinate lyase|protein_coding|supercont1.84:1663972-1666263:1|gene:AAEL003345	1639	AAEL003345-RA	3485	0	87	2012.04	1615	1415	Aedes	TRUE	67.1865	61.9719	79.6424	41.1256
Locus8v253rpkm2.56_PRE	cadherin|protein_coding|supercont1.12:2710789-2794517:-1|gene:AAEL000597	5740	AAEL000597-RA	600	9.10275e-08	81	60.7975	61	50	Aedes	FALSE	67.0805	32.5429	11.1151	11.5289	-0.967004	-2.26979	-2.30204
Locus459v1rpkm308.24	translocon-associated protein, gamma subunit|protein_coding|supercont1.256:414821-415972:-1|gene:AAEL007441	988	AAEL007441-RA	7798	0	84	850.673	780	657	Aedes	FALSE	67.0022	109.829	148.576	65.9646	0.761378	1.38653
Locus537v1rpkm258.58	cytochrome P450|protein_coding|supercont1.257:1300744-1325908:1|gene:AAEL007473	2111	AAEL007473-RA	7833	0	83	1584.64	1506	1255	Aedes	FALSE	66.9408	38.5467	38.5036	36.0613	-0.728443	-0.541603	-0.714161
Locus8v325rpkm1.41_PRE	sodium/hydrogen exchanger 3 (nhe3)|protein_coding|supercont1.34:2622827-2864718:1|gene:AAEL001503	15594	AAEL001503-RA	1534	0	87	4809.07	3842	3372	Aedes	FALSE	66.906	27.4114	12.7913	14.3869	-1.20411	-2.07217	-1.9903
Locus879v1rpkm157.70	dihydrolipoamide succinyltransferase component of 2-oxoglutarate dehydrogenase|protein_coding|supercont1.67:160494-213000:1|gene:AAEL002764	2356	AAEL002764-RB	2884	0	87	2801.92	2338	2038	Aedes	TRUE	66.8982	49.3913	80.585	35.0942	-0.362759	0.52007	-0.737227
Locus449v2rpkm152.40	hexokinase|protein_coding|supercont1.394:1026754-1087067:1|gene:AAEL009387	3674	AAEL009387-RA	9823	0	86	2533.22	2096	1823	Aedes	TRUE	66.8632	40.3511	34.9897	101.988	-0.630262	-0.640013	0.758149
Locus1264v1rpkm103.89	rab32|protein_coding|supercont1.225:1427738-1456659:1|gene:AAEL006880	1541	AAEL006880-RC	7207	0	88	1371.85	1087	957	Aedes	FALSE	66.8499	43.1655	69.9516	66.7799	-0.557438	0.322646
Locus1845v1rpkm67.75	cytochrome C1 heme lyase|protein_coding|supercont1.1194:140785-152153:-1|gene:AAEL014630	1109	AAEL014630-RA	15252	0	76	668.533	820	631	Aedes	TRUE	66.613	44.3464	26.1656	18.6225	-0.521529	-1.08432	-1.65023
Locus970v2rpkm72.03	conserved hypothetical protein|protein_coding|supercont1.398:92844-175641:-1|gene:AAEL009467	2789	AAEL009467-RA	9906	0	96	801.982	492	473	Aedes	FALSE	66.376	35.0676	99.39	72.3438	-0.817807	0.823049
Locus2280v8rpkm18.64	heterogeneous nuclear ribonucleoprotein|protein_coding|supercont1.161:377043-391167:-1|gene:AAEL005515	2198	AAEL005515-RG	5760	0	85	2529.61	2228	1911	Aedes	FALSE	66.3632	80.4962	35.6381	40.5426	0.33632	-0.625073	-0.519084
Locus1197v11rpkm1.35_PRE	conserved hypothetical protein|protein_coding|supercont1.213:456524-458742:1|gene:AAEL006630	3086	AAEL006630-RA	6940	0	77	881.33	1088	848	Aedes	FALSE	66.2389	42.2248	46.4708	62.803	-0.578609
Locus476v1rpkm296.15	acetyl-coa acetyltransferase, mitochondrial (acetoacetyl-coa thiolase)|protein_coding|supercont1.214:880593-882267:1|gene:AAEL006634	1524	AAEL006634-RA	6947	0	83	1557.59	1478	1239	Aedes	FALSE	66.2149	80.4713	187.192	74.4593		1.72504
Locus1058v2rpkm33.26	conserved hypothetical protein|protein_coding|supercont1.19:971652-972087:-1|gene:AAEL000963	456	AAEL000963-RA	983	2.38558e-122	86	437.702	372	322	Aedes	FALSE	66.0512	45.1978	58.4101	58.7265	-0.474483
Locus916v1rpkm150.15	glutamate cysteine ligase|protein_coding|supercont1.301:827027-848254:1|gene:AAEL008105	3319	AAEL008105-RB	8498	0	81	2625.19	2710	2213	Aedes	TRUE	65.8828	433.169	50.6907	67.6532	2.74674
Locus625v6rpkm32.36	ubiquitin|protein_coding|supercont1.99:661807-664815:1|gene:AAEL003877	1738	AAEL003877-RB	4040	0	88	1945.32	1515	1334	Aedes	FALSE	65.8733	67.4182	61.7295	103.545			0.80387
Locus722v1rpkm191.13	glucosyl/glucuronosyl transferases|protein_coding|supercont1.1047:30146-33628:1|gene:AAEL014246	2162	AAEL014246-RA	14886	0	83	1618.91	1508	1260	Aedes	FALSE	65.8169	114.307	27.8745	33.9774	0.797634	-0.940792	-0.755854
Locus531v1rpkm261.89	conserved hypothetical protein|protein_coding|supercont1.453:602761-612501:-1|gene:AAEL010095	1326	AAEL010095-RC	10565	1.0656e-157	70	556.724	1253	886	Aedes	FALSE	65.1495	51.8097	88.6858	94.0628		0.688938	0.692944
Locus693v1rpkm200.72	mitochondrial import inner membrane translocase subunit tim17|protein_coding|supercont1.3456:1713-5743:-1|gene:AAEL015575	923	AAEL015575-RB	16039	6.90558e-114	79	410.651	479	383	Aedes	FALSE	65.1422	69.6004	33.7385	23.5798		-0.689354	-1.27519
Locus621v1rpkm223.29	eukaryotic translation initiation factor 4e|protein_coding|supercont1.46:3089588-3105556:-1|gene:AAEL001916	1748	AAEL001916-RB	1971	0	81	1516.12	1568	1285	Aedes	FALSE	65.083	68.3346	55.2065	49.371
Locus639v1rpkm216.33	conserved hypothetical protein|protein_coding|supercont1.106:489777-518529:-1|gene:AAEL004065	866	AAEL004065-RA	4248	0	84	948.055	845	718	Aedes	FALSE	64.6492	40.4419	55.9935	34.2893	-0.604277		-0.731801
Locus681v1rpkm202.06	chaperonin|protein_coding|supercont1.40:3072867-3076312:1|gene:AAEL001715	2179	AAEL001715-RA	1761	0	89	2195.99	1624	1461	Aedes	FALSE	64.5815	87.4007	38.3236	38.9514	0.497036	-0.487964	-0.544186
Locus845v1rpkm163.79	ring finger|protein_coding|supercont1.127:319754-333631:1|gene:AAEL004691	866	AAEL004691-RA	4894	5.30315e-134	88	477.376	378	333	Aedes	FALSE	64.5263	52.9912	56.4727	43.5066	-0.219111		-0.390527
Locus1063v1rpkm125.78	glycogen phosphorylase|protein_coding|supercont1.14:1196965-1237296:1|gene:AAEL000703	3707	AAEL000703-RA	710	0	87	3604.42	2872	2523	Aedes	FALSE	64.2539	20.0978	13.6603	20.6862	-1.57736	-1.91781	-1.4297
Locus754v1rpkm183.21	protease m1 zinc metalloprotease|protein_coding|supercont1.656:326709-333495:1|gene:AAEL012099	4567	AAEL012099-RA	12680	0	84	3748.69	3353	2850	Aedes	FALSE	64.2444	58.4641	51.8845	46.283
Locus619v1rpkm223.83	actin binding protein, putative|protein_coding|supercont1.639:70253-80717:1|gene:AAEL011972	1033	AAEL011972-RB	12547	0	87	993.139	793	695	Aedes	FALSE	64.147	64.2255	63.7737	49.0984		0.24785	-0.208385
Locus917v3rpkm42.26	NADPH cytochrome P450|protein_coding|supercont1.84:2837320-2915773:-1|gene:AAEL003349	4192	AAEL003349-RB	3494	0	91	2913.73	2074	1891	Aedes	FALSE	63.8393	158.974	23.0943	45.6262	1.34941	-1.1784
Locus746v1rpkm184.99	cdp-diacylglycerol--glycerol-3-phosphate 3-phosphatidyltransferase|protein_coding|supercont1.728:210870-223537:1|gene:AAEL012719	1425	AAEL012719-RA	13316	0	83	1483.66	1387	1165	Aedes	FALSE	63.8081	34.4797	34.5146	30.0587	-0.820102	-0.627741	-0.906907
Locus1051v1rpkm127.47	dj-1 protein (park7)|protein_coding|supercont1.106:2453870-2455358:-1|gene:AAEL004081	780	AAEL004081-RA	4265	1.11737e-173	82	609.022	613	503	Aedes	FALSE	63.7578	33.5936	50.4463	40.0816	-0.849614		-0.490394
Locus1432v1rpkm89.80	chloride channel protein|protein_coding|supercont1.262:43972-66896:1|gene:AAEL007547	2828	AAEL007547-RA	7911	0	86	2464.69	2080	1795	Aedes	FALSE	63.7314	133.583	27.5027	39.2957	1.06677	-0.928934
Locus1416v2rpkm81.77	fumarylacetoacetate hydrolase|protein_coding|supercont1.17:4303274-4305072:1|gene:AAEL000854	1279	AAEL000854-RA	867	0	84	1184.3	1069	902	Aedes	FALSE	63.5753	40.1829	82.0842	57.1734	-0.590429	0.615429
Locus682v1rpkm202.04	hypothetical protein|protein_coding|supercont1.373:531552-531722:-1|gene:AAEL009150	6066	AAEL009150-RA	9568	1.97809e-73	94	279.005	176	167	Aedes	FALSE	63.4558	46.7893	43.1535	71.5309
Locus1533v3rpkm44.88	conserved hypothetical protein|protein_coding|supercont1.644:610228-626811:-1|gene:AAEL012012	2010	AAEL012012-RA	12588	0	85	1395.29	1226	1049	Aedes	FALSE	63.4078	34.8728	35.9163	53.8671	-0.79674	-0.564583
Locus1023v4rpkm10.59_PRE	ras-related protein Rab-7|protein_coding|supercont1.88:2376006-2408014:1|gene:AAEL003503	2787	AAEL003503-RA	3651	0	79	1597.27	1980	1567	Aedes	FALSE	63.3808	52.9171	55.059	67.4931			0.26617
Locus1513v1rpkm83.76	phenylalanyl-tRNA synthetase alpha chain|protein_coding|supercont1.70:690355-692083:1|gene:AAEL002867	1698	AAEL002867-RA	2988	0	83	1774	1660	1393	Aedes	TRUE	63.1926	57.1501	46.4658	34.4706			-0.697284
Locus905v1rpkm152.23	isoleucyl tRNA synthetase|protein_coding|supercont1.437:905565-911009:-1|gene:AAEL009917	1513	AAEL009917-RA	10382	1.94553e-09	77	64.4042	92	71	Aedes	FALSE	62.9566	29.6022	20.5661	20.4763	-1.01205	-1.33549	-1.41817
Locus1937v2rpkm55.42	hypothetical protein|protein_coding|supercont1.668:564999-603636:1|gene:AAEL012232	2613	AAEL012232-RA	12825	1.03042e-110	96	401.634	243	235	Aedes	FALSE	62.9128	36.7377	71.5341	75.6206	-0.703392	0.435723	0.43522
Locus1269v7rpkm4.76_PRE	conserved hypothetical protein|protein_coding|supercont1.17:1407414-1421384:-1|gene:AAEL000804	1448	AAEL000804-RA	813	0	85	1696.45	1451	1235	Aedes	FALSE	62.7949	27.9601	35.6393	44.1537	-1.09785	-0.552703	-0.327616
Locus8v27rpkm115.08_PRE	hypothetical protein|protein_coding|supercont1.92:554534-555305:1|gene:AAEL003590	1772	AAEL003590-RA	3740	2.0025e-16	74	87.848	135	100	Aedes	FALSE	62.777	36.3624	59.2062	90.6237	-0.684093		0.671138
Locus815v1rpkm169.27	conserved hypothetical protein|protein_coding|supercont1.446:573760-611655:-1|gene:AAEL010004	2806	AAEL010004-RB	10471	0	83	2854.22	2782	2311	Aedes	FALSE	62.775	39.3658	42.2545	37.1755	-0.603013	-0.311644	-0.576238
Locus2590v4rpkm22.70	rgs-gaip interacting protein gipc|protein_coding|supercont1.722:302683-336204:-1|gene:AAEL012658	2608	AAEL012658-RA	13258	0	81	1249.22	1286	1047	Aedes	FALSE	62.7674	32.2831	38.4811	50.7074	-0.889643	-0.446876
Locus882v1rpkm156.75	beta chain spectrin|protein_coding|supercont1.196:811619-950417:1|gene:AAEL006242	13903	AAEL006242-RA	6523	0	86	8451.87	6930	6029	Aedes	FALSE	62.5613	67.3047	47.1439	48.2168
Locus1439v2rpkm88.46	AMP deaminase|protein_coding|supercont1.2086:5494-8441:-1|gene:AAEL015410	3301	AAEL015410-RA	15913	0	89	2827.17	2155	1925	Aedes	TRUE	62.4252	64.7947	52.6548	75.0287			0.43045
Locus2600v2rpkm38.27	conserved hypothetical protein|protein_coding|supercont1.941:83445-84274:1|gene:AAEL013851	979	AAEL013851-RA	14487	1.51364e-103	81	376.387	397	323	Aedes	FALSE	62.2555	84.4765	82.2202	138.932			1.27929
Locus467v1rpkm303.55	conserved hypothetical protein|protein_coding|supercont1.548:91123-93130:1|gene:AAEL011180	892	AAEL011180-RA	11720	0	87	1092.32	891	777	Aedes	FALSE	62.1929	94.1183	78.2963	133.62	0.641841	0.573481	1.22343
Locus698v1rpkm199.23	G-protein, gamma-subunit, putative|protein_coding|supercont1.566:312772-312984:-1|gene:AAEL011320	1284	AAEL011320-RA	11867	1.03386e-100	98	367.37	213	209	Aedes	FALSE	62.1019	60.42	48.7862	56.3434
Locus1042v1rpkm128.68	NADH-cytochrome B5 reductase|protein_coding|supercont1.808:374348-391842:1|gene:AAEL013225	1973	AAEL013225-RA	13844	0	77	1492.67	2001	1555	Aedes	FALSE	62.0816	69.6564	43.2816	55.7481
Locus1830v3rpkm27.44	inward-rectifying potassium channel|protein_coding|supercont1.38:660709-672760:-1|gene:AAEL001646	1733	AAEL001646-RA	1691	0	86	1613.5	1336	1159	Aedes	FALSE	62.0711	60.1536	83.7941	60.0307		0.662919
Locus877v1rpkm158.69	skp1|protein_coding|supercont1.373:452283-453424:-1|gene:AAEL009160	753	AAEL009160-RB	9580	3.30716e-104	81	378.19	403	329	Aedes	FALSE	62.0482	48.229	53.9634	51.9717
Locus762v1rpkm180.93	hypothetical protein|protein_coding|2R:58391274-58391809:1|gene:AGAP013331	744	AGAP013331-RA hypothetical protein|protein_coding|2R:58391274-58391809:1|gene:AGAP013331	14589	2.30942e-10	78	66.2076	76	60	Anopheles	FALSE	61.6545	34.7412	35.9702	39.7806	-0.751751	-0.512852	-0.45293
Locus851v1rpkm162.97	isocitrate dehydrogenase|protein_coding|supercont1.456:172203-183455:-1|gene:AAEL010143	1550	AAEL010143-RA	10615	0	86	1808.26	1562	1345	Aedes	TRUE	61.6055	38.2568	39.3666	26.8178	-0.60987	-0.380183	-1.00321
Locus1355v3rpkm26.98	protein translocation complex beta subunit, putative|protein_coding|supercont1.976:132866-138000:1|gene:AAEL013989	780	AAEL013989-RA	14631	1.77216e-158	85	558.527	516	439	Aedes	FALSE	61.5171	126.241	155.186	58.7193	1.07616	1.56208
Locus3033v1rpkm37.14	selenophosphate synthase|protein_coding|supercont1.237:1301012-1302992:-1|gene:AAEL007113	1309	AAEL007113-RB	7451	0	81	951.662	955	778	Aedes	TRUE	61.4594	70.0686	95.5477	70.8681		0.884255	0.381018
Locus12256v1rpkm6.96	conserved hypothetical protein|protein_coding|supercont1.49:544929-545606:1|gene:AAEL002121	658	AAEL002121-RA	2186	2.36154e-86	92	318.679	219	202	Aedes	FALSE	61.4122	67.5375	81.9315	61.8658	0.200237	0.670804
Locus4073v4rpkm4.36	28 kDa heat- and acid-stable phosphoprotein (PDGF-associated protein), putative|protein_coding|supercont1.46:901191-905095:-1|gene:AAEL001952	1471	AAEL001952-RA	2010	0	79	697.387	850	674	Aedes	FALSE	61.3478	58.6438	61.691	47.6762		0.264753	-0.186529
Locus1169v1rpkm114.67	conserved hypothetical protein|protein_coding|supercont1.30:2851799-2879780:-1|gene:AAEL001355	1134	AAEL001355-RA	1387	0	79	881.33	1035	820	Aedes	FALSE	61.3005	31.9902	42.8478	58.3443	-0.861729
Locus706v1rpkm196.28	heat shock protein|protein_coding|supercont1.1292:84736-88331:1|gene:AAEL014843	2470	AAEL014843-RA	15442	0	92	3397.03	2281	2121	Aedes	FALSE	61.2881	333.506	60.2599	46.6885	2.35491
Locus761v2rpkm24.45	conserved hypothetical protein|protein_coding|supercont1.72:2620663-2675055:-1|gene:AAEL002924	3477	AAEL002924-RB	3048	0	88	3324.9	2649	2346	Aedes	FALSE	61.272	32.1962	38.897	37.8796	-0.858198	-0.401292	-0.518898
Locus749v1rpkm184.38	elongation factor tu (ef-tu)|protein_coding|supercont1.330:143075-151965:1|gene:AAEL008517	1678	AAEL008517-RA	8922	0	89	2129.26	1640	1462	Aedes	FALSE	61.218	71.2496	45.2465	32.0128			-0.744228
Locus111v36rpkm32.04_PRE	ganglioside induced differentiation associated protein|protein_coding|supercont1.968:33266-91653:-1|gene:AAEL013956	8991	AAEL013956-RA	14593	0	92	1676.62	1124	1041	Aedes	FALSE	61.0962	37.4284	52.1775	54.094	-0.624374
Locus607v1rpkm227.63	trifunctional enzyme beta subunit (tp-beta)|protein_coding|supercont1.53:1882510-1899134:-1|gene:AAEL002296	1748	AAEL002296-RA	2371	0	85	1995.81	1744	1492	Aedes	FALSE	61.0747	77.014	39.6025	73.5725	0.394118	-0.360042	0.436021
Locus8v30rpkm108.19_PRE	hypothetical protein|protein_coding|supercont1.166:613713-614631:1|gene:AAEL017461	6214	AAEL017461-RA	17606	7.08599e-35	80	150.966	156	125	Aedes	FALSE	61.0722	28.436	18.3895	18.2102	-1.01483	-1.42823	-1.51988
Locus1216v1rpkm109.17	preprotein translocase secy subunit (sec61)|protein_coding|supercont1.500:385160-394469:1|gene:AAEL010716	2172	AAEL010716-RA	11240	0	84	2082.37	1887	1600	Aedes	FALSE	61.0593	74.0224	94.9505	43.0058	0.337707	0.889909	-0.325215
Locus720v3rpkm102.00	lipoma preferred partner/lpp|protein_coding|supercont1.275:749994-752465:-1|gene:AAEL007704	6184	AAEL007704-RA	8072	0	87	2381.73	1939	1694	Aedes	FALSE	60.983	47.8075	19.8023	33.8549	-0.289965	-1.35593	-0.672111
Locus1168v1rpkm114.69	conserved hypothetical protein|protein_coding|supercont1.1276:54746-66248:1|gene:AAEL014799	1711	AAEL014799-RB	15402	0	79	949.858	1056	840	Aedes	FALSE	60.9115	40.6696	41.3586	34.8426	-0.508071		-0.620476
Locus622v1rpkm223.28	oligosaccharyl transferase, subunit, putative|protein_coding|supercont1.51:2898894-2903214:1|gene:AAEL002183	672	AAEL002183-RA	2252	2.2509e-175	81	614.432	663	540	Aedes	FALSE	60.8656	70.1873	144.767	85.2743	0.270693	1.49617	0.660125
Locus671v1rpkm207.78	cytochrome B561|protein_coding|supercont1.747:752753-784313:-1|gene:AAEL012832	1319	AAEL012832-RA	13431	0	81	1164.46	1221	992	Aedes	FALSE	60.781	50.1925	61.1012	87.4861			0.686486
Locus524v1rpkm268.49	AMP dependent ligase|protein_coding|supercont1.172:2012501-2090031:1|gene:AAEL005740	3444	AAEL005740-RA	5993	0	92	2677.49	1813	1681	Aedes	FALSE	60.6711	54.2809	41.7545	61.8494
Locus808v1rpkm170.41	conserved hypothetical protein|protein_coding|supercont1.209:490473-536322:-1|gene:AAEL006510	3738	AAEL006510-RA	6805	0	84	2527.81	2275	1930	Aedes	FALSE	60.5975	41.5402	36.0371	42.0452	-0.476668	-0.492256	-0.352518
Locus633v1rpkm218.39	protein kinase C inhibitor, putative|protein_coding|supercont1.665:270730-271288:1|gene:AAEL012200	487	AAEL012200-RA	12789	9.52275e-147	89	518.853	387	347	Aedes	FALSE	60.3324	57.6428	97.0074	60.6225		0.926332
Locus1168v2rpkm113.82	conserved hypothetical protein|protein_coding|supercont1.1276:54746-60594:1|gene:AAEL014799	1009	AAEL014799-RA	15401	0	78	825.426	993	780	Aedes	FALSE	60.2411	37.7958	45.1603	33.1873	-0.606817		-0.679366
Locus629v1rpkm219.85	threonyl-tRNA synthetase|protein_coding|supercont1.25:3603665-3614158:-1|gene:AAEL001206	2601	AAEL001206-RA	1233	0	87	2837.99	2290	2006	Aedes	TRUE	60.2397	93.8391	54.4734	38.8097	0.700452		-0.456183
Locus712v1rpkm193.36	conserved hypothetical protein|protein_coding|supercont1.321:1041320-1049833:-1|gene:AAEL008394	425	AAEL008394-RA	8799	1.70332e-98	92	358.353	245	226	Aedes	FALSE	60.2183	61.6086	53.767	37.1249			-0.513643
Locus726v1rpkm190.01	casein kinase ii, alpha chain (cmgc group iv)|protein_coding|supercont1.656:523128-524751:1|gene:AAEL012094	1512	AAEL012094-RA	12673	0	92	2154.51	1486	1372	Aedes	FALSE	60.0518	62.8276	54.3445	44.0839			-0.261945
Locus424v1rpkm334.03	Thioredoxin Peroxidase.|protein_coding|supercont1.107:2094566-2095144:-1|gene:AAEL004112	1182	AAEL004112-RA	4297	0	91	821.819	579	529	Aedes	TRUE	59.965	187.223	73.5333	104.799	1.68496	0.562979	0.983143
Locus1431v1rpkm89.81	prohibitin|protein_coding|supercont1.390:293977-296403:-1|gene:AAEL009345	1299	AAEL009345-RA	9781	0	85	1447.59	1308	1115	Aedes	FALSE	59.843	115.715	57.3632	38.6671	1.00771		-0.439262
Locus874v1rpkm159.73	conserved hypothetical protein|protein_coding|supercont1.13:1166878-1173123:-1|gene:AAEL000655	1895	AAEL000655-RA	659	7.44282e-130	77	464.752	596	462	Aedes	FALSE	59.8094	38.9238	73.0772	72.22	-0.540997	0.538454	0.443646
Locus1354v2rpkm44.15	serine/threonine protein phosphatase 2a regulatory subunit a|protein_coding|supercont1.230:512177-551486:-1|gene:AAEL006977	2640	AAEL006977-RA	7310	0	87	2964.22	2404	2106	Aedes	FALSE	59.7479	54.2795	52.4481	53.0411
Locus256v1rpkm556.01	hypothetical protein|protein_coding|supercont1.151:1829832-1831229:1|gene:AAEL005332	1486	AAEL005332-RA	5565	0	80	906.577	981	789	Aedes	FALSE	59.5199	939.872	60.9626	50.7902
Locus634v1rpkm218.16	conserved hypothetical protein|protein_coding|supercont1.626:648491-650166:-1|gene:AAEL011881	1597	AAEL011881-RA	12453	0	80	1501.69	1635	1320	Aedes	FALSE	59.3941	53.0577	73.3131	64.014		0.558926	0.28358
Locus685v3rpkm123.62	protein disulfide isomerase|protein_coding|supercont1.13:666927-684062:-1|gene:AAEL000641	2817	AAEL000641-RB	645	0	86	2260.91	1899	1651	Aedes	FALSE	59.358	77.1405	179.109	104.528	0.444873	1.84173	0.993216
Locus703v1rpkm197.17	UV excision repair protein rad23|protein_coding|supercont1.48:1162794-1173820:1|gene:AAEL002077	1925	AAEL002077-RA	2137	0	82	1234.79	1253	1033	Aedes	FALSE	59.3251	44.4719	50.3957	39.4475	-0.350743		-0.412323
Locus1621v1rpkm78.04	alpha-glucosidase|protein_coding|supercont1.159:1621896-1643827:1|gene:AAEL005481	3571	AAEL005481-RA	5719	0	83	3205.87	3065	2561	Aedes	FALSE	59.2716	33.3435	45.7168	40.7805	-0.755903		-0.358298
Locus344v1rpkm402.56	acyl-CoA oxidase|protein_coding|supercont1.333:940173-954412:1|gene:AAEL008574	2848	AAEL008574-RA	8980	0	88	2608.96	2014	1787	Aedes	TRUE	59.2366	77.3937	179.952	199.55	0.469373	1.83915	1.90331
Locus673v1rpkm205.77	short-chain dehydrogenase|protein_coding|supercont1.304:1071157-1072007:1|gene:AAEL008159	987	AAEL008159-RA	8553	2.75485e-138	81	491.803	493	402	Aedes	FALSE	59.2284	15.6321	132.015	81.958	-1.76312	1.36115	0.622011
Locus800v1rpkm171.88	conserved hypothetical protein|protein_coding|supercont1.47:2836423-2854845:1|gene:AAEL001959	2846	AAEL001959-RA	2018	0	77	1106.75	1481	1149	Aedes	FALSE	59.2103	63.7298	119.133	96.557		1.23571	0.862358
Locus560v3rpkm141.70	anterior fat body protein|protein_coding|supercont1.21:2629046-2646673:-1|gene:AAEL001022	1245	AAEL001022-RB	1043	0	81	1095.93	1141	928	Aedes	FALSE	59.1679	42.5532	83.2605	47.2748		0.74546
Locus940v1rpkm146.55	Succinate dehydrogenase assembly factor 2, mitochondrial Precursor (SDH assembly factor 2)(Succinate dehydrogenase subunit 5, mitochondrial)|protein_coding|supercont1.177:186033-186763:1|gene:AAEL005866	457	AAEL005866-RA	6118	2.55302e-128	88	457.539	361	318	Aedes	FALSE	59.1161	32.7044	38.0058	21.7357	-0.787395	-0.380333	-1.25245
Locus704v1rpkm196.93	acyl-coa dehydrogenase|protein_coding|supercont1.1276:26433-28595:1|gene:AAEL014797	1497	AAEL014797-RA	15399	0	86	1739.73	1459	1261	Aedes	FALSE	59.0824	65.0894	444.99	48.8977		3.05163
Locus718v1rpkm191.86	Hsp70-interacting protein, putative|protein_coding|supercont1.93:1382425-1397254:-1|gene:AAEL003634	1450	AAEL003634-RA	3787	0	80	1335.78	1470	1188	Aedes	FALSE	59.0679	53.8173	53.458	42.9939			-0.282134
Locus586v1rpkm236.14	hypothetical protein|protein_coding|supercont1.452:19015-19679:-1|gene:AAEL017373	1117	AAEL017373-RA	17516	4.96529e-104	94	378.19	244	230	Aedes	FALSE	59.0015	32.4926	67.8374	60.7756	-0.781806	0.456647
Locus632v1rpkm218.56	mitochondrial inner membrane protein translocase, 8kD-subunit, putative|protein_coding|supercont1.19:3770067-3771012:-1|gene:AAEL000941	582	AAEL000941-RA	959	1.70198e-125	77	448.522	565	440	Aedes	FALSE	58.9617	79.5497	51.0414	31.9849	0.486632		-0.697237
Locus826v1rpkm167.50	inorganic pyrophosphatase|protein_coding|supercont1.81:572131-586745:-1|gene:AAEL003193	1263	AAEL003193-RB	3330	0	84	1418.73	1290	1085	Aedes	TRUE	58.9499	60.6499	46.7845	38.6185			-0.409271
Locus111v84rpkm9.56_PRE	juvenile hormone-inducible protein, putative|protein_coding|supercont1.213:510260-539987:1|gene:AAEL006600	2158	AAEL006600-RB	6905	0	88	1853.35	1425	1264	Aedes	FALSE	58.8632	60.312	20.9851	38.1941		-1.17782
Locus493v1rpkm290.26	Anamorsin homolog (Fe-S cluster assembly protein DRE2 homolog)|protein_coding|supercont1.34:2371454-2377466:-1|gene:AAEL001501	1007	AAEL001501-RA	1532	0	85	971.499	853	730	Aedes	FALSE	58.6458	138.775	68.6316	70.2289	1.29075	0.477549	0.429447
Locus508v4rpkm14.05_PRE	GTPase_rho|protein_coding|supercont1.796:49844-101270:1|gene:AAEL013139	1926	AAEL013139-RD	13755	0	89	1535.95	1165	1047	Aedes	FALSE	58.533	59.9297	55.4436	62.3672			0.261992
Locus630v1rpkm219.84	glycoprotein 25l|protein_coding|supercont1.8:413564-415012:-1|gene:AAEL000410	866	AAEL000410-RA	407	0	83	939.038	875	734	Aedes	FALSE	58.3651	56.5734	108.376	62.8964		1.14709	0.285026
Locus593v1rpkm232.77	eukaryotic translation initiation factor|protein_coding|supercont1.588:164700-174867:1|gene:AAEL011527	1421	AAEL011527-RA	12088	0	88	1777.6	1428	1258	Aedes	FALSE	58.2732	166.725	61.917	46.7808	1.57258	0.348625
Locus725v1rpkm190.62	conserved hypothetical protein|protein_coding|supercont1.274:664501-697106:-1|gene:AAEL007679	717	AAEL007679-RA	8044	4.9763e-127	74	453.932	740	551	Aedes	FALSE	58.0646	37.9187	60.6657	42.9073	-0.542736	0.315646
Locus1150v1rpkm116.01	rab11|protein_coding|supercont1.388:686150-724545:-1|gene:AAEL009317	3647	AAEL009317-RA	9750	0	86	1855.15	1591	1369	Aedes	FALSE	58.044	87.8887	52.1772	52.5689	0.657462
Locus1078v1rpkm123.49	conserved hypothetical protein|protein_coding|supercont1.395:244124-287160:-1|gene:AAEL009422	3897	AAEL009422-RD	9858	0	91	3842.46	2723	2498	Aedes	FALSE	57.9964	45.9875	51.2024	49.0667	-0.268166
Locus862v1rpkm161.53	conserved hypothetical protein|protein_coding|supercont1.152:1943835-1948108:-1|gene:AAEL005353	1056	AAEL005353-RA	5583	0	88	939.038	730	644	Aedes	FALSE	57.6711	240.604	51.4224	78.6639	2.10357		0.624247
Locus668v1rpkm208.48	sphingolipid delta 4 desaturase/c-4 hydroxylase protein des2|protein_coding|supercont1.784:488255-524201:-1|gene:AAEL013047	2298	AAEL013047-RA	13655	0	80	1748.75	1974	1592	Aedes	FALSE	57.4946	66.3089	37.4389	44.3681	0.265829	-0.36198
Locus674v1rpkm205.32	prefoldin, subunit, putative|protein_coding|supercont1.54:2014227-2014915:1|gene:AAEL002337	529	AAEL002337-RA	2413	1.87862e-143	85	508.033	447	383	Aedes	FALSE	57.4876	60.4094	77.1892	49.8001		0.680838
Locus875v1rpkm159.50	leucine-rich transmembrane protein|protein_coding|supercont1.61:1379808-1381301:-1|gene:AAEL002615	2033	AAEL002615-RA	2720	0	86	1716.29	1443	1245	Aedes	FALSE	57.1597	71.5646	58.2217	54.4882	0.379556	0.277253
Locus4325v2rpkm8.92	hypothetical protein|protein_coding|supercont1.398:317394-318099:1|gene:AAEL009459	1034	AAEL009459-RA	9898	5.61308e-08	73	58.9941	119	88	Aedes	FALSE	57.1457	176.345	159.265	52.9747	1.53331	1.58697
Locus1710v4rpkm41.70	leukocyte receptor cluster (lrc) member|protein_coding|supercont1.262:1482102-1491587:1|gene:AAEL007548	4866	AAEL007548-RA	7912	0	84	1925.48	1724	1462	Aedes	FALSE	57.0535	39.0518	49.1736	57.4692
Locus759v1rpkm181.99	conserved hypothetical protein|protein_coding|supercont1.8:493096-497624:1|gene:AAEL000459	1533	AAEL000459-RA	457	0	84	1541.36	1391	1182	Aedes	FALSE	56.989	32.4459	42.525	52.0624	-0.742059
Locus1545v3rpkm6.26_PRE	mandelate racemase|protein_coding|supercont1.32:848972-896435:-1|gene:AAEL001396	1787	AAEL001396-RA	1431	0	81	726.241	737	603	Aedes	FALSE	56.7486	23.6512	113.388	157.258	-1.17753	1.23956	1.62418
Locus666v1rpkm208.74	NEDD8, putative|protein_coding|supercont1.14:403732-405390:-1|gene:AAEL000679	527	AAEL000679-RA	686	3.16859e-134	82	477.376	481	396	Aedes	FALSE	56.703	56.4149	75.3407	54.1823		0.667222
Locus590v1rpkm234.40	long wavelength sensitive opsin|protein_coding|supercont1.197:948069-949187:1|gene:AAEL006259	1411	AAEL006259-RA	6539	0	95	1784.82	1122	1069	Aedes	FALSE	56.6003	29.9951	56.6457	61.4735
Locus966v1rpkm142.85	aldo-keto reductase|protein_coding|supercont1.107:2129481-2131070:-1|gene:AAEL004102	1250	AAEL004102-RA	4287	0	81	1177.08	1195	975	Aedes	FALSE	56.2788	33.053	51.6769	42.8935	-0.691305
Locus779v1rpkm176.63	hypothetical protein|protein_coding|supercont1.348:1088306-1089909:-1|gene:AAEL008775	995	AAEL008775-RA	9189	2.28017e-139	72	495.409	845	611	Aedes	FALSE	56.2006	2.52106	0.720205	37.0789
Locus929v1rpkm147.54	AOX, aldehyde oxidase|protein_coding|supercont1.474:781443-795809:-1|gene:AAEL010372	4452	AAEL010372-RA	10870	0	84	4271.66	3821	3239	Aedes	FALSE	56.0944	69.5565	47.7554	44.7391
Locus716v1rpkm191.99	rho guanine dissociation factor|protein_coding|supercont1.772:329834-364041:-1|gene:AAEL012996	2469	AAEL012996-RA	13606	0	86	1398.9	1166	1014	Aedes	FALSE	55.9129	64.0908	41.9372	56.0574	0.262001
Locus1671v2rpkm67.93	chaperonin|protein_coding|supercont1.388:801712-812719:-1|gene:AAEL009320	2117	AAEL009320-RA	9753	0	86	1375.45	1153	999	Aedes	FALSE	55.8247	90.1304	36.7658	36.9576	0.749387	-0.339058	-0.411186
Locus426v2rpkm320.86	conserved hypothetical protein|protein_coding|supercont1.523:632326-643785:-1|gene:AAEL010931	2186	AAEL010931-RC	11466	0	87	1893.02	1514	1328	Aedes	FALSE	55.6805	43.2198	30.9141	34.8864		-0.579196	-0.491926
Locus665v1rpkm208.76	bleomycin hydrolase|protein_coding|supercont1.297:1013025-1031571:1|gene:AAEL008041	2355	AAEL008041-RB	8430	0	86	2269.92	1916	1659	Aedes	FALSE	55.6294	107.886	103.409	119.581	1.01649	1.14902	1.27663
Locus1161v3rpkm87.69	estradiol 17 beta-dehydrogenase|protein_coding|supercont1.231:137780-189040:1|gene:AAEL007023	3241	AAEL007023-RA	7360	0	84	2574.69	2355	1990	Aedes	FALSE	55.6286	63.2013	67.9702	97.2499	0.249662	0.546133	0.978534
Locus1635v1rpkm77.27	carnitine o-acyltransferase|protein_coding|supercont1.157:1561144-1603009:-1|gene:AAEL005458	5374	AAEL005458-RA	5698	0	89	3748.69	2841	2541	Aedes	FALSE	55.5914	33.967	12.7344	46.0917	-0.648311	-1.83009
Locus635v3rpkm40.69	inward-rectifying potassium channel|protein_coding|supercont1.358:651866-665344:1|gene:AAEL008931	4045	AAEL008931-RA	9348	0	82	1537.76	1533	1260	Aedes	FALSE	55.5552	19.9075	17.3044	25.5956	-1.39467	-1.40221	-0.939772
Locus886v1rpkm156.21	valacyclovir hydrolase|protein_coding|supercont1.244:531031-532590:1|gene:AAEL007243	1026	AAEL007243-RA	7579	0	80	829.033	887	716	Aedes	FALSE	55.4995	24.4219	22.8693	16.0369	-1.11157	-1.01653	-1.59963
Locus820v1rpkm168.56	chaperonin|protein_coding|supercont1.450:160123-173758:1|gene:AAEL010063	2102	AAEL010063-RA	10531	0	84	2369.11	2145	1821	Aedes	FALSE	55.4898	68.7864	29.4173	30.9919	0.368291	-0.654675	-0.659996
Locus1544v1rpkm82.51	conserved hypothetical protein|protein_coding|supercont1.1427:24881-25531:-1|gene:AAEL015053	581	AAEL015053-RA	15636	1.00415e-115	85	416.061	359	307	Aedes	FALSE	55.4167	74.1548	143.815	178.088	0.489782	1.61588	1.83628
Locus920v1rpkm149.05	ras-related protein Rab-2A, putative|protein_coding|supercont1.134:755967-773027:-1|gene:AAEL004902	2172	AAEL004902-RA	5108	0	80	1930.89	2169	1747	Aedes	FALSE	55.4124	58.4824	51.2017	59.7215			0.277644
Locus767v1rpkm178.89	mitochondrial ATPase inhibitor, putative|protein_coding|supercont1.86:2024549-2025849:-1|gene:AAEL003417	448	AAEL003417-RA	3559	1.92347e-104	82	378.19	378	311	Aedes	FALSE	55.3444	234.993	74.3955	30.6751	2.11207	0.673327	-0.650736
Locus2269v2rpkm30.93	spectrin|protein_coding|supercont1.1440:4858-41758:-1|gene:AAEL015065	9002	AAEL015065-RA	15651	0	88	5319.42	4169	3681	Aedes	FALSE	55.3116	58.5536	32.1077	28.099		-0.528163	-0.794966
Locus1767v1rpkm71.12	conserved hypothetical protein|protein_coding|supercont1.352:7331-59743:-1|gene:AAEL008854	3137	AAEL008854-RA	9264	0	84	3231.12	2963	2503	Aedes	FALSE	55.2143	69.0096	47.6474	50.8243	0.380118
Locus981v1rpkm139.03	Elongation factor G, mitochondrial Precursor (EF-Gmt)(Elongation factor G 1, mitochondrial)(mEF-G 1)(Elongation factor G1)|protein_coding|supercont1.504:319994-325757:1|gene:AAEL010742	2487	AAEL010742-RA	11265	0	85	2818.15	2469	2108	Aedes	FALSE	55.1656	32.342	17.1201	15.1408	-0.711307	-1.41346	-1.66757
Locus763v6rpkm8.10_PRE	synaptic vesicle protein|protein_coding|supercont1.66:2221315-2239748:1|gene:AAEL002738	2310	AAEL002738-RA	2847	0	82	946.252	914	758	Aedes	FALSE	55.149	142.034	841.145	350.135	1.41773	3.61883	2.52951
Locus670v1rpkm208.11	proteasome subunit beta type|protein_coding|supercont1.55:852485-854655:1|gene:AAEL002401	813	AAEL002401-RA	2481	0	85	794.769	700	597	Aedes	FALSE	55.1068	75.3931	76.6843	56.0829	0.512813	0.727973
Locus1118v2rpkm90.61	hypothetical protein|protein_coding|supercont1.1028:97804-108150:1|gene:AAEL017419	5136	AAEL017419-RA	17562	0	85	1867.77	1664	1419	Aedes	FALSE	55.0892	66.5561	31.3989	27.2338	0.331112	-0.541281	-0.818867
Locus3120v2rpkm23.15	CTP synthase|protein_coding|supercont1.157:364919-381211:1|gene:AAEL005455	2366	AAEL005455-RA	5695	0	84	2376.32	2152	1824	Aedes	TRUE	55.0851	30.7845	26.2262	20.5833	-0.771031	-0.798467	-1.21272
Locus743v1rpkm185.61	Metazoan signal recognition particle RNA|SRP_RNA|supercont1.50:1816250-1816546:1|gene:AAEL018527	287	AAEL018527-RA	18670	1.18754e-142	99	504.426	284	282	Aedes	FALSE	55.063	15.3012	43.1903	69.7532
Locus1446v5rpkm20.47	myotubularin|protein_coding|supercont1.11:4261279-4289873:-1|gene:AAEL000564	4074	AAEL000564-RB	568	0	88	2333.04	1832	1618	Aedes	FALSE	55.0601	17.7922	21.2357	30.0029	-1.53176	-1.0954	-0.70315
Locus677v1rpkm204.36	conserved hypothetical protein|protein_coding|supercont1.251:1346867-1347973:-1|gene:AAEL007370	798	AAEL007370-RA	7712	0	79	699.19	811	642	Aedes	TRUE	55.0551	57.508	46.357	45.0445
Locus1653v1rpkm76.29	DEAD box ATP-dependent RNA helicase|protein_coding|supercont1.25:3562208-3573833:-1|gene:AAEL001216	3032	AAEL001216-RA	1242	0	92	1151.84	795	733	Aedes	FALSE	54.9756	74.948	49.7493	35.2091	0.510786		-0.452892
Locus275v6rpkm59.90	hypothetical protein|protein_coding|supercont1.219:541539-543536:1|gene:AAEL006751	4141	AAEL006751-RA	7071	0	79	1113.96	1288	1020	Aedes	FALSE	54.8187	44.2345	36.6523	35.3598		-0.319097	-0.449989
Locus2106v1rpkm58.20	charged multivesicular body protein 4b|protein_coding|supercont1.39:1365183-1384655:-1|gene:AAEL001698	1599	AAEL001698-RA	1743	0	80	1413.32	1625	1306	Aedes	FALSE	54.7795	56.9925	46.8896	51.1371
Locus602v1rpkm229.64	conserved hypothetical protein|protein_coding|supercont1.126:164691-166443:-1|gene:AAEL004657	1186	AAEL004657-RA	4860	0	79	816.409	909	724	Aedes	FALSE	54.6828	54.4126	47.7361	59.3973			0.287814
Locus1039v1rpkm129.97	conserved hypothetical protein|protein_coding|supercont1.287:917486-945445:-1|gene:AAEL007881	4527	AAEL007881-RA	8255	0	81	1896.63	1922	1574	Aedes	FALSE	54.6741	29.4283	24.2843	40.853	-0.785515	-0.876117
Locus380v2rpkm185.99	protein phsophatase-2a|protein_coding|supercont1.113:1642206-1643332:-1|gene:AAEL004288	1396	AAEL004288-RA	4477	0	85	1267.25	1126	961	Aedes	TRUE	54.5753	43.9453	42.7633	39.2593			-0.294902
Locus1609v2rpkm58.63	conserved hypothetical protein|protein_coding|supercont1.209:1390533-1403427:-1|gene:AAEL006519	2738	AAEL006519-RA	6812	0	82	2585.51	2541	2109	Aedes	FALSE	54.5177	54.6315	46.4288	37.8166			-0.349462
Locus730v1rpkm189.24	hypothetical protein|protein_coding|supercont1.109:2112209-2112999:-1|gene:AAEL017081	604	AAEL017081-RA	17216	1.45373e-107	74	389.011	601	449	Aedes	FALSE	54.4764	54.2462	38.5227	31.6312			-0.598816
Locus952v1rpkm144.47	complement component|protein_coding|supercont1.541:185378-197476:1|gene:AAEL011090	958	AAEL011090-RA	11625	0	88	1065.27	835	738	Aedes	FALSE	54.3986	67.9954	29.0927	16.9501		-0.624002	-1.45954
Locus736v5rpkm39.29	aminoacylase, putative|protein_coding|supercont1.551:614679-628400:-1|gene:AAEL011206	2362	AAEL011206-RA	11748	8.73764e-67	65	255.561	1183	773	Aedes	TRUE	54.3939	15.9772	41.6326	54.7831	-1.67682
Locus2839v2rpkm34.58	FAD NAD binding oxidoreductases|protein_coding|supercont1.35:1685068-1711263:1|gene:AAEL001532	3108	AAEL001532-RA	1566	0	88	962.482	763	675	Aedes	FALSE	54.3331	9.25282	30.5312	78.5388	-2.27611
Locus2587v9rpkm5.99	Peptidoglycan Recognition Protein (Long)|protein_coding|supercont1.1200:127901-155511:-1|gene:AAEL014640	1803	AAEL014640-RA	15262	0	92	1031.01	710	655	Aedes	FALSE	54.2835	57.054	49.0787	44.1186
Locus1237v1rpkm107.14	importin 7,|protein_coding|supercont1.368:844636-856664:-1|gene:AAEL009080	4186	AAEL009080-RB	9503	0	86	3577.37	3022	2615	Aedes	FALSE	54.1763	64.8046	23.924	23.4704	0.317578	-0.912967	-1.02043
Locus2038v1rpkm60.41	cAMP-dependent protein kinase catalytic subunit|protein_coding|supercont1.247:1525905-1542216:1|gene:AAEL007293	2046	AAEL007293-RB	7634	0	96	3350.14	2047	1974	Aedes	FALSE	54.0815	43.7761	56.6532	58.2221	-0.241404	0.323831	0.281099
Locus1490v4rpkm54.24	zinc finger protein|protein_coding|supercont1.465:231953-329275:-1|gene:AAEL010258	4435	AAEL010258-RB	10748	0	82	1977.78	1941	1607	Aedes	FALSE	54.0618	66.9526	34.2627	50.8425	0.377182	-0.395937
Locus889v2rpkm8.27_PRE	conserved hypothetical protein|protein_coding|supercont1.752:210175-211194:-1|gene:AAEL012867	1224	AAEL012867-RA	13468	5.10418e-79	76	295.235	386	297	Aedes	FALSE	53.9803	33.1204	27.1727	132.753	-0.612137	-0.695452	1.41834
Locus2823v1rpkm41.28	hypothetical protein|protein_coding|supercont1.109:2112211-2113006:-1|gene:AAEL017081	627	AAEL017081-RB	17217	6.42784e-106	79	383.6	466	371	Aedes	FALSE	53.9055	28.592	35.308	26.337	-0.834299		-0.843696
Locus148v7rpkm50.90_PRE	hypothetical protein|protein_coding|supercont1.71:198365-199080:1|gene:AAEL002889	1376	AAEL002889-RA	3012	4.42671e-55	72	215.887	394	286	Aedes	FALSE	53.8229	399.804	2829.22	928.47	2.5974	4.79301	3.52194
Locus1253v6rpkm8.92_PRE	alcohol dehydrogenase|protein_coding|supercont1.542:229000-230994:-1|gene:AAEL011112	4844	AAEL011112-RA	11647	0	84	1297.91	1156	982	Aedes	FALSE	53.6828	17.5215	13.6598	27.2743	-1.52459	-1.6796	-0.801593
Locus116v3rpkm256.78	thioredoxin reductase|protein_coding|supercont1.71:1067969-1089843:-1|gene:AAEL002886	2225	AAEL002886-RB	3009	0	85	2392.55	2111	1811	Aedes	TRUE	53.5728	698.361	54.8411	62.939	3.74187	0.296728	0.413716
Locus688v1rpkm201.59	actin-related protein 2/3 complex subunit 1A|protein_coding|supercont1.262:1520546-1526025:1|gene:AAEL007546	1366	AAEL007546-RA	7910	0	86	1647.76	1376	1190	Aedes	FALSE	53.5354	75.7439	53.3794	58.6175	0.557347		0.301257
Locus903v1rpkm152.72	hypothetical protein|protein_coding|supercont1.399:376725-379373:1|gene:AAEL009487	2175	AAEL009487-RA	9927	0	83	2203.2	2067	1731	Aedes	FALSE	53.3966	21.1475	4.48359	10.8582	-1.2695	-3.1581	-2.0681
Locus923v1rpkm148.36	conserved hypothetical protein|protein_coding|supercont1.34:2505950-2539873:-1|gene:AAEL001495	2785	AAEL001495-RB	1527	0	87	3211.28	2613	2279	Aedes	FALSE	53.2589	18.1985	39.9808	33.9877	-1.47166		-0.467258
Locus565v1rpkm246.31	conserved hypothetical protein|protein_coding|supercont1.220:1745490-1746117:-1|gene:AAEL006771	601	AAEL006771-RA	7091	5.04319e-126	83	450.325	442	367	Aedes	FALSE	53.2348	40.7652	115.069	66.1747		1.34895	0.48722
Locus817v1rpkm169.01	phosphatidylethanolamine-binding protein|protein_coding|supercont1.262:1556791-1557555:-1|gene:AAEL007549	921	AAEL007549-RA	7913	0	87	836.246	675	592	Aedes	FALSE	53.2242	35.6991	66.1716	48.0948	-0.50839	0.565278
Locus1071v2rpkm101.16	hypothetical protein|protein_coding|supercont1.143:1494411-1529341:1|gene:AAEL017315	3804	AAEL017315-RA	17458	0	90	2535.02	1833	1661	Aedes	FALSE	53.1922	101.085	40.1021	42.8492	0.993853
Locus1119v1rpkm118.39	leucine-rich transmembrane protein|protein_coding|supercont1.53:2706677-2734926:-1|gene:AAEL002295	2277	AAEL002295-RA	2370	0	82	1994.01	1989	1638	Aedes	FALSE	53.1835	52.1933	34.2245	47.0508		-0.382285
Locus499v1rpkm286.51	calmin|protein_coding|supercont1.288:811868-880621:1|gene:AAEL007898	8883	AAEL007898-RA	8276	0	76	6152.58	8356	6394	Aedes	FALSE	53.1603	24.9949	40.6635	49.8355	-1.01953
Locus891v1rpkm155.39	mitochondrial 60S ribosomal protein L7/L12|protein_coding|supercont1.190:40428-41222:-1|gene:AAEL006117	703	AAEL006117-RA	6397	0	83	722.634	691	580	Aedes	FALSE	53.1149	40.8356	38.0555	22.6247	-0.312322		-1.03894
Locus684v1rpkm201.79	conserved hypothetical protein|protein_coding|supercont1.2:1155969-1224123:1|gene:AAEL000137	2130	AAEL000137-RA	140	0	85	2311.4	2022	1724	Aedes	FALSE	53.0291	50.7958	68.2784	49.4499		0.612313
Locus326v1rpkm426.69	hypothetical protein|protein_coding|supercont1.642:350505-352512:1|gene:AAEL011998	2137	AAEL011998-RA	12573	0	86	2021.06	1707	1476	Aedes	FALSE	53.0273	240.48	127.011	102.68	2.22823	1.50781	1.12795
Locus700v3rpkm85.49	high mobility group non-histone protein, putative|protein_coding|supercont1.579:599723-615725:1|gene:AAEL011414	339	AAEL011414-RB	11968	5.67158e-135	90	479.179	343	312	Aedes	FALSE	53.0026	26.692	48.306	29.8903
Locus1822v1rpkm68.88	conserved hypothetical protein|protein_coding|supercont1.511:225435-254093:1|gene:AAEL010838	3742	AAEL010838-RA	11368	0	83	3566.55	3470	2886	Aedes	FALSE	52.9743	29.2382	89.0454	88.3822	-0.777558	0.979166	0.888593
Locus884v1rpkm156.57	alpha-endosulfine, putative|protein_coding|supercont1.276:1008131-1014005:-1|gene:AAEL007717	1099	AAEL007717-RA	8086	0	77	726.241	998	772	Aedes	FALSE	52.6223	38.6584	36.081	37.5381	-0.380297	-0.289977	-0.313617
Locus1151v1rpkm115.97	3-hydroxyacyl-coa dehyrogenase|protein_coding|supercont1.69:185140-206228:1|gene:AAEL002841	1155	AAEL002841-RA	2962	0	86	1099.54	926	799	Aedes	TRUE	52.3414	58.4004	43.8326	75.4903			0.69259
Locus88v31rpkm17.09_PRE	eukaryotic peptide chain release factor subunit|protein_coding|supercont1.607:429047-491790:-1|gene:AAEL011742	5489	AAEL011742-RA	12304	0	87	2643.22	2200	1924	Aedes	FALSE	52.1248	44.579	25.4743	33.281		-0.777505	-0.47573
Locus564v1rpkm247.05	conserved hypothetical protein|protein_coding|supercont1.564:67898-68249:1|gene:AAEL011296	1651	AAEL011296-RA	11841	1.02889e-57	76	224.904	282	215	Aedes	FALSE	52.1033	40.403	29.087	94.2135		-0.562579	0.984904
Locus880v1rpkm157.00	sideroflexin 1,2,3|protein_coding|supercont1.430:159033-167105:-1|gene:AAEL009810	1237	AAEL009810-RA	10265	0	87	1546.77	1238	1087	Aedes	FALSE	52.0982	39.7072	41.1448	46.7992	-0.318295
Locus719v1rpkm191.56	ubiquilin 1,2|protein_coding|supercont1.240:1320013-1352255:1|gene:AAEL007160	2305	AAEL007160-RA	7502	0	86	2691.91	2311	1991	Aedes	FALSE	52.0136	67.8149	57.1665	50.7291	0.449957	0.395742	0.143202
Locus1180v1rpkm113.40	conserved hypothetical protein|protein_coding|supercont1.3:5114979-5116227:1|gene:AAEL000186	1427	AAEL000186-RA	185	6.78834e-148	80	524.263	568	458	Aedes	TRUE	51.9128	30.8767	76.5322	56.0204	-0.676874	0.800691
Locus1008v8rpkm4.87_PRE	hypothetical protein|protein_coding|supercont1.474:668893-674181:-1|gene:AAEL017071	2869	AAEL017071-RA	17203	0	83	1007.57	963	801	Aedes	FALSE	51.8334	100.43	60.1618	71.8761	1.01349	0.467596	0.640457
Locus785v2rpkm94.81	dimethylaniline monooxygenase|protein_coding|supercont1.17:2416164-2417465:1|gene:AAEL000820	1536	AAEL000820-RA	829	0	82	1083.31	1047	868	Aedes	TRUE	51.7032	37.6468	41.9036	62.602			0.446595
Locus804v1rpkm171.42	sodium/solute symporter|protein_coding|supercont1.191:398355-439750:1|gene:AAEL006139	3023	AAEL006139-RA	6420	0	84	2731.59	2555	2149	Aedes	FALSE	51.6804	27.2738	18.4966	22.9219	-0.841017	-1.20563	-0.986783
Locus9810v1rpkm9.38	conserved hypothetical protein|protein_coding|supercont1.249:1343117-1352650:-1|gene:AAEL007349	768	AAEL007349-RA	7692	2.43051e-93	84	342.123	312	264	Aedes	FALSE	51.6565	46.0558	29.6038	34.6833		-0.546882	-0.4013
Locus1347v1rpkm97.35	xenotropic and polytropic murine leukemia virus receptor xpr1|protein_coding|supercont1.551:279244-318711:1|gene:AAEL011204	3865	AAEL011204-RA	11746	0	92	2976.84	2025	1874	Aedes	FALSE	51.5848	66.83	57.1214	59.3266	0.439066	0.401814	0.376844
Locus745v1rpkm185.09	clathrin light chain|protein_coding|supercont1.19:3789870-3807109:-1|gene:AAEL000934	1429	AAEL000934-RA	948	0	84	973.302	860	730	Aedes	FALSE	51.546	50.6514	49.6954	46.7729		0.205764
Locus962v1rpkm143.63	abrupt protein|protein_coding|supercont1.465:595596-613502:-1|gene:AAEL010244	1701	AAEL010244-RA	10726	0	85	1842.53	1731	1474	Aedes	FALSE	51.5332	39.5719	39.3786	46.454	-0.312437
Locus597v4rpkm11.11_PRE	conserved hypothetical protein|protein_coding|supercont1.73:2795292-2804084:-1|gene:AAEL002963	4105	AAEL002963-RB	3093	0	86	1521.53	1325	1149	Aedes	FALSE	51.4641	219.648	200.203	187.737	2.10219	2.15224	1.99355
Locus585v1rpkm236.41	translocon-associated protein, beta subunit precursor (trap-beta) (signal sequence receptor beta subunit)|protein_coding|supercont1.447:488163-507539:-1|gene:AAEL010032	1068	AAEL010032-RA	10499	0	82	1074.29	1095	899	Aedes	FALSE	51.4547	109.828	110.307	52.8498	1.12747	1.3297
Locus720v6rpkm41.24	hypothetical protein|protein_coding|supercont1.82:1156346-1168482:1|gene:AAEL003236	4640	AAEL003236-RA	3381	0	77	1164.46	1614	1243	Aedes	FALSE	51.4152	37.1517	15.4563	27.6266	-0.404533	-1.46568	-0.719365
Locus1005v3rpkm78.89	protein phosphatase 1 binding protein|protein_coding|supercont1.550:907924-931941:1|gene:AAEL011191	6289	AAEL011191-RA	11731	0	93	1683.83	1121	1048	Aedes	FALSE	51.3972	27.8157	8.25945	12.2446	-0.825128	-2.28229	-1.8273
Locus747v1rpkm184.79	conserved hypothetical protein|protein_coding|supercont1.28:2435045-2435929:-1|gene:AAEL001264	831	AAEL001264-RA	1293	6.18559e-152	77	536.887	765	593	Aedes	FALSE	51.3696	47.8334	48.7466	50.3673
Locus1352v2rpkm29.64	charged multivesicular body protein 2a|protein_coding|supercont1.30:1539631-1541254:1|gene:AAEL001336	1179	AAEL001336-RA	1370	0	81	1144.62	1216	991	Aedes	FALSE	51.3522	62.5866	54.4982	57.6623	0.340558	0.337855	0.337308
Locus988v1rpkm137.71	cytochrome b5, putative|protein_coding|supercont1.120:927845-932206:1|gene:AAEL004450	798	AAEL004450-RB	4643	3.27784e-174	88	610.825	478	423	Aedes	FALSE	51.318	53.5959	57.0287	56.4745		0.406721	0.312668
Locus2400v2rpkm34.12	E3 ubiquitin-protein ligase nedd-4|protein_coding|supercont1.320:304964-338325:-1|gene:AAEL008374	4632	AAEL008374-RA	8778	0	87	2163.53	1761	1537	Aedes	FALSE	51.2812	28.4039	26.193	30.2707	-0.786831	-0.713203	-0.586508
Locus2256v1rpkm53.70	conserved hypothetical protein|protein_coding|supercont1.123:1650816-1657374:1|gene:AAEL004553	1575	AAEL004553-RA	4753	0	82	1045.44	1031	853	Aedes	FALSE	51.281	62.1143	34.6557	27.8197			-0.692229
Locus696v1rpkm199.66	conserved hypothetical protein|protein_coding|supercont1.54:2931949-2940026:-1|gene:AAEL002350	842	AAEL002350-RA	2428	2.18659e-170	84	598.201	538	455	Aedes	FALSE	51.2723	100.302	48.9033	37.6915	1.02868
Locus818v1rpkm168.75	histone H2A|protein_coding|supercont1.267:1511219-1529816:-1|gene:AAEL007609	1233	AAEL007609-RA	7976	0	88	814.606	651	574	Aedes	FALSE	51.2139	77.5993	41.705	31.5201	0.655715
Locus641v1rpkm215.48	cytochrome P450|protein_coding|supercont1.221:351924-353660:1|gene:AAEL006793	1836	AAEL006793-RA	7116	0	81	1640.55	1635	1340	Aedes	FALSE	50.8614	43.2787	61.12	63.4544		0.513297	0.486692
Locus2263v1rpkm53.55	orotidine-5'-phosphate decarboxylase, putative|protein_coding|supercont1.565:566206-577767:1|gene:AAEL011309	1749	AAEL011309-RA	11856	0	85	1997.62	1744	1495	Aedes	TRUE	50.6767	33.8594	17.4046	19.3005	-0.518495	-1.27242	-1.20514
Locus1276v2rpkm65.98	ABC transporter|protein_coding|supercont1.337:22919-42167:-1|gene:AAEL008624	2187	AAEL008624-RB	9033	0	79	1663.99	1874	1491	Aedes	TRUE	50.6088	76.2004	79.7495	70.5218	0.66865	0.911709	0.661225
Locus535v1rpkm259.53	malic enzyme|protein_coding|supercont1.174:1001995-1054690:-1|gene:AAEL005790	2496	AAEL005790-RB	6045	0	85	2922.74	2523	2166	Aedes	TRUE	50.3814	155.305	20.4441	32.4659	1.64156	-0.997883
Locus856v1rpkm162.54	leucyl aminopeptidase, putative|protein_coding|supercont1.73:1835259-1873858:-1|gene:AAEL002978	2167	AAEL002978-RA	3107	0	81	1779.41	1859	1511	Aedes	FALSE	50.2943	67.7631	95.1515	136.326	0.49548	1.15971	1.58295
Locus1413v1rpkm91.30	zinc finger protein|protein_coding|supercont1.213:145652-151000:1|gene:AAEL006609	2322	AAEL006609-RA	6917	0	90	3130.13	2343	2117	Aedes	FALSE	50.2735	18.2239	7.40852	24.5423	-1.35761	-2.40247	-0.86438
Locus843v1rpkm164.31	past-1|protein_coding|supercont1.476:231881-289301:1|gene:AAEL010403	2873	AAEL010403-RA	10905	0	81	2360.09	2529	2064	Aedes	FALSE	50.1987	61.9918	41.1845	37.8877	0.369899
Locus944v1rpkm145.99	Pescadillo homolog |protein_coding|supercont1.770:140651-142840:1|gene:AAEL012980	2002	AAEL012980-RA	13590	0	85	2230.25	1983	1687	Aedes	FALSE	50.1707	52.2565	16.9816	21.8589		-1.29727	-1.01954
Locus510v5rpkm14.01_PRE	hypothetical protein|protein_coding|supercont1.783:403835-444945:1|gene:AAEL013040	2136	AAEL013040-RA	13647	0	78	780.342	948	745	Aedes	FALSE	49.9878	37.9593	71.9583	129.052		0.749472	1.46823
Locus803v1rpkm171.79	ribokinase|protein_coding|supercont1.68:840217-841629:-1|gene:AAEL002779	1117	AAEL002779-RA	2899	0	82	823.622	829	681	Aedes	TRUE	49.9781	33.772	57.1529	47.1554	-0.4877	0.444546
Locus1020v1rpkm132.57	hypothetical protein|protein_coding|supercont1.106:2097115-2103654:-1|gene:AAEL004070	1446	AAEL004070-RA	4253	0	80	1207.74	1311	1052	Aedes	FALSE	49.9509	48.8722	57.5568	46.8901		0.453324
Locus648v1rpkm213.96	dimeric dihydrodiol dehydrogenase|protein_coding|supercont1.440:51584-52917:-1|gene:AAEL009951	1518	AAEL009951-RA	10418	0	82	1222.17	1165	959	Aedes	FALSE	49.9474	55.1493	86.5038	68.5961		1.0364	0.635287
Locus833v1rpkm166.31	DNA-J, putative|protein_coding|supercont1.804:280575-287258:1|gene:AAEL013199	1791	AAEL013199-RA	13817	0	80	1573.82	1753	1412	Aedes	FALSE	49.9405	40.7537	39.2946	35.6089	-0.229229		-0.311121
Locus1243v1rpkm106.24	vinculin|protein_coding|supercont1.178:989816-1016755:1|gene:AAEL005879	4868	AAEL005879-RA	6133	0	85	3979.52	3498	2990	Aedes	FALSE	49.9251	20.9748	28.7136	43.9939	-1.17565	-0.537347
Locus1190v1rpkm112.70	fermitin, putative|protein_coding|supercont1.123:2038305-2111361:1|gene:AAEL004567	3368	AAEL004567-RA	4770	0	90	2937.17	2140	1935	Aedes	FALSE	49.901	22.1123	23.872	27.0623	-1.10069	-0.802755	-0.706508
Locus592v12rpkm17.43_PRE	conserved hypothetical protein|protein_coding|supercont1.1774:1864-12200:1|gene:AAEL015304	3516	AAEL015304-RA	15844	0	85	832.639	719	616	Aedes	FALSE	49.891	57.7846	122.873	124.404		1.53864	1.47731
Locus1140v1rpkm116.60	fasciclin, putative|protein_coding|supercont1.10:3834045-3871460:1|gene:AAEL000540	3494	AAEL000540-RA	543	0	86	1618.91	1373	1185	Aedes	FALSE	49.7967	34.7334	24.2182	33.632	-0.446841	-0.771091	-0.386039
Locus979v1rpkm139.30	G-protein, gamma-subunit, putative|protein_coding|supercont1.216:1007212-1103301:1|gene:AAEL006685	1523	AAEL006685-RA	6999	3.52569e-101	97	369.174	219	213	Aedes	FALSE	49.7612	37.6429	28.4336	39.9322	-0.334705	-0.547585
Locus1640v1rpkm77.02	conserved hypothetical protein|protein_coding|supercont1.412:92928-123835:1|gene:AAEL009604	1361	AAEL009604-RD	10046	0	84	1344.8	1260	1064	Aedes	FALSE	49.7103	98.3235	43.4357	47.5458	1.05233
Locus935v5rpkm22.47	glycerol-3-phosphate dehydrogenase|protein_coding|supercont1.36:2656953-2707057:1|gene:AAEL001593	2386	AAEL001593-RC	1635	0	86	1748.75	1478	1278	Aedes	TRUE	49.6823	31.3385	19.9605	37.5272	-0.587653	-1.03685
Locus1032v1rpkm130.68	conserved hypothetical protein|protein_coding|supercont1.99:1293954-1303958:1|gene:AAEL003895	1116	AAEL003895-RA	4059	3.11952e-176	85	618.038	535	458	Aedes	FALSE	49.6598	39.2163	38.779	40.6612	-0.268939
Locus957v1rpkm143.92	proteasome subunit|protein_coding|supercont1.37:2842490-2854749:1|gene:AAEL001623	1187	AAEL001623-RA	1667	0	87	1433.16	1195	1046	Aedes	FALSE	49.6302	47.5197	34.4903	30.4195			-0.515268
Locus1495v2rpkm54.90	hairy protein|protein_coding|supercont1.159:17940-32052:-1|gene:AAEL005480	3440	AAEL005480-RA	5718	0	85	3867.71	3474	2961	Aedes	FALSE	49.6279	37.61	44.0076	12.3049			-1.71351
Locus1458v1rpkm87.77	cytochrome P450|protein_coding|supercont1.62:2906757-2908577:1|gene:AAEL002638	2205	AAEL002638-RA	2742	0	79	1496.28	1657	1325	Aedes	FALSE	49.56	15.9666	14.8678	21.3611	-1.53002	-1.43847	-1.02135
Locus488v1rpkm292.12	trypsin|protein_coding|supercont1.204:1007301-1008385:1|gene:AAEL006425	1014	AAEL006425-RA	6719	0	86	1153.64	974	842	Aedes	FALSE	49.4581	48.359	204.747	292.301		2.10507	2.4693
Locus854v1rpkm162.76	cytochrome P450|protein_coding|supercont1.7:1231022-1233519:-1|gene:AAEL017539	1550	AAEL017539-RA	17691	0	81	1498.08	1539	1253	Aedes	FALSE	49.4554	26.733	67.2723	96.1436	-0.786843	0.699111	1.12513
Locus628v1rpkm220.00	3-hydroxyisobutyrate dehydrogenase|protein_coding|supercont1.957:58120-73356:-1|gene:AAEL013904	2723	AAEL013904-RA	14551	0	88	1793.83	1402	1246	Aedes	TRUE	49.4278	67.6976	116.646	75.7294	0.519349	1.49018	0.792159
Locus1336v1rpkm98.12	conserved hypothetical protein|protein_coding|supercont1.50:215434-231691:-1|gene:AAEL002163	2879	AAEL002163-RA	2232	0	80	1658.58	1765	1428	Aedes	FALSE	49.4081	40.0418	36.9954	44.7469	-0.238473
Locus1279v2rpkm84.67	hypothetical protein|protein_coding|supercont1.89:344396-388618:1|gene:AAEL017251	3916	AAEL017251-RA	17387	5.08945e-09	69	64.4042	186	130	Aedes	FALSE	49.3671	42.9464	41.228	43.3929
Locus1139v5rpkm64.37	conserved hypothetical protein|protein_coding|supercont1.290:181257-220353:-1|gene:AAEL007936	2304	AAEL007936-RA	8323	0	86	1810.07	1542	1335	Aedes	FALSE	49.3553	66.9245	91.9879	84.7281	0.514518	1.1493	0.957039
Locus876v2rpkm108.77	conserved hypothetical protein|protein_coding|supercont1.163:642939-653045:1|gene:AAEL005558	2316	AAEL005558-RA	5807	0	84	1732.52	1616	1363	Aedes	FALSE	49.3322	104.037	68.4993	64.8805	1.12539	0.720328	0.56361
Locus828v1rpkm167.11	ubiquitin-conjugating enzyme E2 l|protein_coding|supercont1.3:1848931-1858506:1|gene:AAEL000179	1093	AAEL000179-RA	178	0	89	1433.16	1108	988	Aedes	FALSE	49.248	49.2152	44.6259	46.0335
Locus1241v1rpkm106.92	house keepingprotein, putative|protein_coding|supercont1.137:1177408-1182383:1|gene:AAEL004985	1449	AAEL004985-RB	5198	0	83	1276.27	1248	1037	Aedes	FALSE	49.2243	29.9989	29.4565	26.3936	-0.640648	-0.474253	-0.711818
Locus2578v1rpkm46.31	conserved hypothetical protein|protein_coding|supercont1.235:1198155-1224475:-1|gene:AAEL007092	3538	AAEL007092-RA	7429	0	86	3256.37	2745	2376	Aedes	FALSE	49.1988	37.2063	27.8868	30.4493		-0.555942	-0.513166
Locus844v1rpkm163.87	udp-glucose pyrophosphatase|protein_coding|supercont1.22:3658371-3659439:-1|gene:AAEL001092	915	AAEL001092-RA	1116	0	85	829.033	734	625	Aedes	FALSE	49.1953	42.3504	52.4917	42.9883		0.34853
Locus538v1rpkm257.45	Selenoprotein G, putative|protein_coding|supercont1.161:289793-291036:1|gene:AAEL005523	869	AAEL005523-RA	5769	0	76	648.696	888	680	Aedes	FALSE	49.1196	86.2941	72.0272	64.7921	0.87582	0.806075	0.574006
Locus814v1rpkm169.60	conserved hypothetical protein|protein_coding|supercont1.4:5090080-5094668:1|gene:AAEL000245	543	AAEL000245-RA	238	1.58778e-106	81	385.404	388	318	Aedes	FALSE	49.0596	54.3678	56.6514	34.9758		0.462501	-0.302952
Locus1951v2rpkm47.30	ethanolamine-phosphate cytidylyltransferase|protein_coding|supercont1.168:895336-918937:1|gene:AAEL005651	2915	AAEL005651-RA	5896	0	76	1829.9	2510	1932	Aedes	FALSE	48.999	51.6168	19.7079	28.0289		-1.03839	-0.624667
Locus2631v2rpkm33.34	innexin|protein_coding|supercont1.560:408000-427417:-1|gene:AAEL011248	3469	AAEL011248-RA	11792	0	85	1824.49	1581	1354	Aedes	FALSE	48.9787	22.342	24.5896	40.1021	-1.01285	-0.706043
Locus915v5rpkm24.77	phospholipid scramblase 1,|protein_coding|supercont1.495:556558-619776:-1|gene:AAEL010661	1993	AAEL010661-RA	11185	0	81	1371.85	1406	1147	Aedes	FALSE	48.9224	43.568	24.1685	45.4721		-0.746907
Locus1468v1rpkm86.96	conserved hypothetical protein|protein_coding|supercont1.166:1709967-1710938:1|gene:AAEL005638	971	AAEL005638-RA	5885	0	83	884.937	852	709	Aedes	FALSE	48.7839	39.4695	16.6584	21.2429	-0.244965	-1.28417	-1.01963
Locus1083v3rpkm42.58	zinc finger protein|protein_coding|supercont1.142:744222-786247:1|gene:AAEL005120	1856	AAEL005120-RB	5340	0	80	1552.18	1666	1333	Aedes	FALSE	48.6715	21.6969	4.27465	21.8359	-1.08269	-3.12212	-0.98174
Locus1896v3rpkm37.54	phosphatidyltransferase|protein_coding|supercont1.216:77333-150183:1|gene:AAEL006667	2650	AAEL006667-RB	6983	0	81	1916.46	1992	1633	Aedes	FALSE	48.6508	35.4604	49.0681	64.6806	-0.385822	0.266435	0.579595
Locus1312v1rpkm99.68	malate dehydrogenase|protein_coding|supercont1.6:658777-678205:1|gene:AAEL000314	1362	AAEL000314-RA	313	0	86	820.016	691	597	Aedes	FALSE	48.6219	25.0228	29.3126	47.2861	-0.874824
Locus1611v3rpkm28.87	conserved hypothetical protein|protein_coding|supercont1.50:407779-451516:1|gene:AAEL002175	2671	AAEL002175-RA	2244	0	81	2069.75	2193	1782	Aedes	FALSE	48.5966	141.984	39.249	50.1952	1.59893
Locus2447v2rpkm40.68	dimethylaniline monooxygenase|protein_coding|supercont1.17:2432356-2433882:1|gene:AAEL000797	1500	AAEL000797-RA	806	0	86	1561.2	1301	1127	Aedes	TRUE	48.5794	17.0533	75.0882	65.8683
Locus1326v1rpkm99.07	chaperonin|protein_coding|supercont1.229:173214-184304:-1|gene:AAEL006946	1866	AAEL006946-RA	7277	0	87	2145.49	1701	1495	Aedes	FALSE	48.542	67.9933	31.4659	33.0293	0.548535	-0.362962	-0.373979
Locus811v1rpkm170.03	conserved hypothetical protein|protein_coding|supercont1.291:1383955-1387011:1|gene:AAEL007944	1291	AAEL007944-RA	8330	0	81	890.347	951	778	Aedes	FALSE	48.4217	39.1796	48.5434	49.7324	-0.238843	0.261237	0.214984
Locus1245v1rpkm106.17	lysosomal trafficking regulator|protein_coding|supercont1.140:1355744-1362874:1|gene:AAEL005066	10089	AAEL005066-RA	5283	0	85	4791.03	4200	3582	Aedes	FALSE	48.3889	28.9037	10.9168	19.764	-0.682785	-1.84746	-1.104
Locus869v1rpkm160.25	DEAD box ATP-dependent RNA helicase|protein_coding|supercont1.120:786073-810006:1|gene:AAEL004453	2852	AAEL004453-RA	4645	0	89	2066.14	1597	1423	Aedes	FALSE	48.3179	47.4014	33.0728	46.4267		-0.281528
Locus418v1rpkm339.60	cytochrome P450|protein_coding|supercont1.673:3143-43038:1|gene:AAEL012266	1832	AAEL012266-RA	12863	0	87	1894.82	1532	1342	Aedes	FALSE	48.2928	243.761	90.9681	187.447	2.27849	1.1535	2.03542
Locus961v1rpkm143.67	hypothetical protein|protein_coding|supercont1.540:390273-402399:-1|gene:AAEL011081	1268	AAEL011081-RB	11613	0	90	1689.24	1219	1109	Aedes	FALSE	48.2855	44.5956	35.214	26.3086			-0.687152
Locus932v1rpkm147.27	protein disulfide-isomerase A6 precursor|protein_coding|supercont1.450:177582-179259:-1|gene:AAEL010065	1604	AAEL010065-RA	10533	0	86	1820.89	1540	1333	Aedes	FALSE	47.9584	133.715	142.936	102.298	1.53039	1.81629	1.26312
Locus1139v4rpkm66.69	conserved hypothetical protein|protein_coding|supercont1.1127:183882-185037:1|gene:AAEL014484	1008	AAEL014484-RA	15103	5.42966e-160	78	563.937	711	558	Aedes	FALSE	47.9092	43.3304	43.7245	49.5617
Locus751v1rpkm184.20	charged multivesicular body protein|protein_coding|supercont1.793:108052-111963:1|gene:AAEL013119	949	AAEL013119-RC	13729	0	81	735.257	772	632	Aedes	FALSE	47.903	53.9057	51.8466	44.35	0.230013	0.367675
Locus738v8rpkm6.50_PRE	aspartate aminotransferase|protein_coding|supercont1.713:546439-562518:-1|gene:AAEL012579	3475	AAEL012579-RA	13176	0	84	1754.16	1594	1348	Aedes	TRUE	47.8891	28.411	68.1743	58.4685	-0.668378	0.7589	0.460948
Locus2193v1rpkm55.81	nipsnap|protein_coding|supercont1.3:1313948-1332185:-1|gene:AAEL000159	1274	AAEL000159-RA	160	0	85	1231.18	1074	920	Aedes	FALSE	47.8824	35.4953	39.4664	37.6138	-0.358962
Locus693v4rpkm22.05	mitochondrial import inner membrane translocase subunit tim17|protein_coding|supercont1.446:555624-559758:1|gene:AAEL010002	1260	AAEL010002-RB	10468	0	86	1032.81	895	770	Aedes	FALSE	47.8476	45.2615	29.882	18.1236		-0.418	-1.20563
Locus1026v1rpkm132.05	conserved hypothetical protein|protein_coding|supercont1.553:734784-771876:-1|gene:AAEL011216	2882	AAEL011216-RA	11759	0	77	2120.24	2729	2127	Aedes	FALSE	47.8248	35.3974	36.4436	44.0689	-0.366386
Locus1453v2rpkm63.57	adenylsulphate kinase|protein_coding|supercont1.164:188518-201269:1|gene:AAEL005605	5340	AAEL005605-RA	5853	0	86	2464.69	2091	1802	Aedes	TRUE	47.8247	84.9065	57.1952	120.967	0.896655		1.4792
Locus1396v3rpkm43.39	membrane associated progesterone receptor|protein_coding|supercont1.109:1788512-1855349:-1|gene:AAEL004195	3472	AAEL004195-RA	4387	0	83	749.684	730	608	Aedes	FALSE	47.822	82.5572	29.6903	31.4412	0.845568	-0.421767	-0.421369
Locus1556v2rpkm67.95	monocarboxylate transporter|protein_coding|supercont1.89:2701284-2718487:1|gene:AAEL003524	3044	AAEL003524-RA	3674	0	87	1732.52	1405	1226	Aedes	FALSE	47.7644	49.4923	244.665	211.004		2.31291	2.06585
Locus1411v1rpkm91.46	conserved hypothetical protein|protein_coding|supercont1.470:421226-455490:1|gene:AAEL010300	1909	AAEL010300-RA	10793	0	83	2057.13	1923	1605	Aedes	FALSE	47.7382	39.9816	33.8488	34.7504
Locus372v1rpkm375.83	endoplasmin|protein_coding|supercont1.745:422410-445749:1|gene:AAEL012827	2990	AAEL012827-RA	13426	0	87	3687.37	3054	2659	Aedes	FALSE	47.6223	213.276	149.641	118.666	2.17462	1.87317	1.48258
Locus1872v1rpkm66.58	bifunctional purine biosynthesis protein|protein_coding|supercont1.745:458816-465363:1|gene:AAEL012825	2115	AAEL012825-RA	13424	0	87	2372.72	1947	1695	Aedes	TRUE	47.5793	24.4375	30.3124	17.4678	-0.871407		-1.22593
Locus1107v2rpkm76.16	tropomyosin invertebrate|protein_coding|supercont1.67:2642202-2690334:-1|gene:AAEL002761	3252	AAEL002761-RB	2874	0	82	2511.58	2556	2102	Aedes	FALSE	47.4244	60.5674	36.8163	40.0568	0.420148
Locus111v76rpkm11.93_PRE	pickpocket|protein_coding|supercont1.213:557983-577499:1|gene:AAEL006613	3440	AAEL006613-RA	6921	0	91	1826.3	1268	1166	Aedes	FALSE	47.4086	46.4446	17.0068	30.2437		-1.17155
Locus552v2rpkm97.53	hypothetical protein|protein_coding|supercont1.372:766347-779108:-1|gene:AAEL009148	1876	AAEL009148-RA	9566	0	77	1530.54	1866	1455	Aedes	FALSE	47.3928	33.3108	32.097	33.3007	-0.438596
Locus963v1rpkm143.43	circadian protein clock/arnt/bmal/pas|protein_coding|supercont1.48:2104252-2218168:1|gene:AAEL002049	3285	AAEL002049-RC	2107	0	85	2902.91	2563	2185	Aedes	FALSE	47.3855	24.9419	31.8144	42.6137	-0.801372
Locus2103v1rpkm58.28	conserved hypothetical protein|protein_coding|supercont1.386:1050076-1055576:-1|gene:AAEL009278	1259	AAEL009278-RA	9713	8.31015e-121	82	434.095	402	333	Aedes	FALSE	47.3401	30.9789	22.4803	22.0989	-0.53096	-0.79925	-0.90521
Locus1222v1rpkm108.49	Eukaryotic translation initiation factor 3 subunit D (eIF3d)(Eukaryotic translation initiation factor 3 subunit 7)|protein_coding|supercont1.437:916794-931730:-1|gene:AAEL009902	2223	AAEL009902-RA	10366	0	85	2572.89	2266	1928	Aedes	FALSE	47.2914	68.2134	39.9123	40.5998	0.581486
Locus812v1rpkm169.86	copper-zinc (Cu-Zn) superoxide dismutase|protein_coding|supercont1.198:751008-775460:-1|gene:AAEL006271	1588	AAEL006271-RC	6550	0	83	661.319	628	523	Aedes	FALSE	47.2844	55.0384	27.1516	32.6425		-0.530219
Locus1299v2rpkm29.83	conserved hypothetical protein|protein_coding|supercont1.589:374457-413867:-1|gene:AAEL011551	3062	AAEL011551-RA	12113	0	81	3016.52	3058	2505	Aedes	FALSE	47.2293	60.5771	39.0035	34.6652	0.41022
Locus432v11rpkm9.28_PRE	soluble nsf attachment protein (snap)|protein_coding|supercont1.612:322449-352865:-1|gene:AAEL011776	2141	AAEL011776-RA	12342	0	84	2232.05	2050	1737	Aedes	FALSE	47.2007	48.6201	26.8041	37.3319		-0.552271
Locus855v1rpkm162.69	heat shock factor binding protein, putative|protein_coding|supercont1.486:880592-882104:1|gene:AAEL010546	895	AAEL010546-RA	11047	5.49131e-115	73	414.258	747	549	Aedes	FALSE	47.0398	38.4241	51.0736	40.8258	-0.22578	0.377853
Locus694v1rpkm200.26	conserved hypothetical protein|protein_coding|supercont1.157:1535794-1555457:1|gene:AAEL005457	1330	AAEL005457-RA	5697	0	84	1453	1340	1130	Aedes	FALSE	46.9036	44.6362	91.8144	55.9373		1.21866	0.427935
Locus2339v1rpkm51.64	glucosyl/glucuronosyl transferases|protein_coding|supercont1.474:500249-501730:-1|gene:AAEL010366	1853	AAEL010366-RA	10863	0	81	1267.25	1283	1050	Aedes	FALSE	46.8944	14.3626	3.87174	22.3196	-1.60421	-3.15501	-0.915533
Locus274v4rpkm5.44_PRE	sulphate transporter|protein_coding|supercont1.53:240031-280636:1|gene:AAEL002294	2956	AAEL002294-RA	2369	0	84	1391.68	1247	1054	Aedes	FALSE	46.8381	134.454	348.919	210.127	1.55386	3.06528	2.28782
Locus840v5rpkm32.65	ankyrin repeat-rich membrane-spanning protein|protein_coding|supercont1.321:1105320-1176665:-1|gene:AAEL008389	6497	AAEL008389-RA	8794	0	87	5750.43	4529	3984	Aedes	FALSE	46.8267	23.95	53.6953	53.3616	-0.896697	0.452154	0.3637
Locus2143v3rpkm42.77	Moesin/ezrin/radixin homolog 1 |protein_coding|supercont1.288:59330-140544:1|gene:AAEL007915	6015	AAEL007915-RA	8294	0	93	2715.36	1768	1656	Aedes	FALSE	46.7604	43.1391	36.4909	39.7021
Locus2727v1rpkm43.15	V-1 protein, putative|protein_coding|supercont1.313:1029769-1030512:1|gene:AAEL008309	1259	AAEL008309-RA	8707	2.3746e-178	78	625.252	744	585	Aedes	FALSE	46.7385	49.1834	30.027	19.475		-0.374469	-1.07269
Locus1426v2rpkm52.18	hypothetical protein|protein_coding|supercont1.29:2676669-2744468:1|gene:AAEL001296	5718	AAEL001296-RA	1329	0	89	5079.57	3809	3413	Aedes	FALSE	46.6503	26.2321	32.381	53.7078	-0.761628	-0.268935	0.375309
Locus549v3rpkm85.27	prenylated rab acceptor|protein_coding|supercont1.508:253472-260704:1|gene:AAEL010794	2026	AAEL010794-RA	11322	0	87	715.42	579	506	Aedes	FALSE	46.5763	52.1435	71.2385	75.2006		0.858164	0.854551
Locus379v3rpkm96.86	n-myc downstream regulated|protein_coding|supercont1.114:1197838-1279478:1|gene:AAEL004307	1473	AAEL004307-RA	4496	0	85	1700.06	1495	1280	Aedes	FALSE	46.5191	21.1244	51.8348	45.8769	-1.0558	0.403507
Locus116v6rpkm112.55_PRE	thioredoxin reductase|protein_coding|supercont1.71:1067969-1080318:-1|gene:AAEL002886	2146	AAEL002886-RA	3008	0	85	2219.43	1929	1658	Aedes	TRUE	46.4968	585.479	50.5605	55.0563	3.67949	0.386322	0.426426
Locus1874v1rpkm66.48	hypothetical protein|protein_coding|supercont1.16:2852317-2922385:1|gene:AAEL017512	2530	AAEL017512-RA	17662	0	88	2791.1	2227	1962	Aedes	FALSE	46.4933	42.5207	23.9278	27.9226		-0.693911	-0.556671
Locus1607v1rpkm78.79	monocarboxylate transporter|protein_coding|supercont1.36:2212939-2214555:-1|gene:AAEL001575	1368	AAEL001575-RA	1614	0	84	1537.76	1369	1161	Aedes	FALSE	46.459	26.2103	52.971	52.0854	-0.739702
Locus406v1rpkm343.99	conserved hypothetical protein|protein_coding|supercont1.52:2311937-2313017:1|gene:AAEL002263	756	AAEL002263-RA	2335	1.50632e-127	83	455.735	434	362	Aedes	FALSE	46.4467	51.3722	91.007	113.893		1.206	1.44214
Locus3912v2rpkm24.93	GTPase_rho|protein_coding|supercont1.221:1666568-1691388:1|gene:AAEL006786	3531	AAEL006786-RC	7109	0	86	1692.85	1430	1239	Aedes	FALSE	46.4407	71.3441	99.3216	58.7454	0.687287	1.34231	0.521779
Locus2001v2rpkm56.05	hypothetical protein|protein_coding|supercont1.107:533230-556096:1|gene:AAEL018310	2507	AAEL018310-RA	18454	0	82	2538.63	2554	2102	Aedes	FALSE	46.4103	26.4222	37.2266	56.1194	-0.736129		0.441842
Locus88v55rpkm8.13_PRE	sugar transporter|protein_coding|supercont1.238:932835-951950:1|gene:AAEL007138	4827	AAEL007138-RA	7474	0	80	1133.8	1289	1032	Aedes	FALSE	46.4094	23.3861	50.3579	55.1024	-0.899924	0.370559	0.419156
Locus974v1rpkm140.78	starch branching enzyme ii|protein_coding|supercont1.603:234904-252153:1|gene:AAEL011686	2227	AAEL011686-RA	12246	0	85	2491.74	2138	1836	Aedes	TRUE	46.4012	16.2333	37.4558	39.6495	-1.41004
Locus769v1rpkm178.34	hypothetical protein|protein_coding|supercont1.53:1495722-1497910:1|gene:AAEL017412	4626	AAEL017412-RA	17555	0	74	985.926	1648	1232	Aedes	FALSE	46.3906	36.3745	36.9786	68.0309			0.710722
Locus998v1rpkm136.49	conserved hypothetical protein|protein_coding|supercont1.120:1089137-1112501:-1|gene:AAEL004471	3621	AAEL004471-RA	4666	0	82	3705.41	3677	3048	Aedes	FALSE	46.3886	31.7609	28.0357	27.2052	-0.479381	-0.46697	-0.591899
Locus846v1rpkm163.54	huntingtin-interacting protein HYPK|protein_coding|supercont3.167:313847-314521:-1|gene:CPIJ008278	648	CPIJ008278-RA	7928	4.92517e-81	78	300.646	358	281	Culex	FALSE	46.3586	49.3406	63.5245	32.3954		0.712774	-0.331515
Locus964v1rpkm143.35	transcriptional adaptor 2 (ada2)|protein_coding|supercont1.50:2187086-2196716:1|gene:AAEL002137	615	AAEL002137-RC	2204	6.74957e-36	80	150.966	161	130	Aedes	FALSE	46.3473	36.4591	35.1581	35.4906	-0.281671
Locus832v1rpkm166.33	proteasome subunit alpha type|protein_coding|supercont1.114:1978650-1979996:-1|gene:AAEL004308	943	AAEL004308-RA	4499	0	88	1168.07	926	817	Aedes	FALSE	46.174	49.9534	61.2724	43.6854		0.664195
Locus1068v1rpkm125.11	nocturnin|protein_coding|supercont1.242:1205681-1216573:1|gene:AAEL007189	3096	AAEL007189-RA	7528	0	81	1988.6	2045	1671	Aedes	FALSE	46.087	14.0679	19.7584	21.2713	-1.62866	-0.960788	-0.93798
Locus658v1rpkm210.72	2-amino-3-ketobutyrate coenzyme a ligase|protein_coding|supercont1.677:96481-116625:1|gene:AAEL012318	1661	AAEL012318-RA	12916	0	84	1404.31	1276	1080	Aedes	TRUE	45.9993	89.1262	1221.06	475.184	1.10293	4.73117	3.40606
Locus1429v2rpkm67.46	conserved hypothetical protein|protein_coding|supercont1.310:638157-639380:1|gene:AAEL008278	1203	AAEL008278-RA	8675	0	87	800.179	647	566	Aedes	FALSE	45.9223	66.3684	33.6729	39.7659	0.589253
Locus1328v1rpkm98.65	coatomer subunit epsilon|protein_coding|supercont3.743:103133-104171:1|gene:CPIJ015616	1119	CPIJ015616-RA	14772	0	81	881.33	887	726	Culex	FALSE	45.8443	47.5028	63.6461	40.2505		0.720333
Locus831v1rpkm166.57	syntaxin binding protein-1,2,3|protein_coding|supercont1.247:1170083-1195121:1|gene:AAEL007282	2309	AAEL007282-RB	7619	0	86	2746.01	2254	1958	Aedes	FALSE	45.7778	43.1647	42.3139	50.8898			0.324645
Locus753v1rpkm183.43	receptor protein tyrosine kinase|protein_coding|supercont1.55:551249-585352:-1|gene:AAEL002404	311	AAEL002404-RA	2484	3.06583e-30	84	131.129	127	107	Aedes	FALSE	45.7334	53.8858	107.761	58.0532		1.47205	0.517668
Locus2582v1rpkm46.27	conserved hypothetical protein|protein_coding|supercont1.8:1060441-1061857:-1|gene:AAEL000431	1373	AAEL000431-RA	426	0	78	1025.6	1223	962	Aedes	FALSE	45.6881	25.9671	28.5255	18.1474	-0.742747	-0.426637	-1.14686
Locus879v2rpkm101.08	dihydrolipoamide succinyltransferase component of 2-oxoglutarate dehydrogenase|protein_coding|supercont1.67:160580-213000:1|gene:AAEL002764	2470	AAEL002764-RA	2883	0	87	2518.79	2075	1811	Aedes	TRUE	45.6617	34.0189	63.8684	23.8928		0.726462	-0.737913
Locus910v1rpkm151.48	hypothetical protein|protein_coding|supercont1.135:847082-894363:1|gene:AAEL004938	2765	AAEL004938-RA	5145	0	79	1705.47	1943	1548	Aedes	FALSE	45.6086	32.2951	40.487	33.7453	-0.431929
Locus954v1rpkm144.28	potassium-dependent sodium-calcium exchanger, putative|protein_coding|supercont1.131:1886797-1917854:1|gene:AAEL004814	1823	AAEL004814-RA	5017	0	84	2010.24	1830	1543	Aedes	FALSE	45.5173	26.4805	60.2156	41.3501	-0.677846	0.634046
Locus661v1rpkm209.97	conserved hypothetical protein|protein_coding|supercont1.19:2464326-2501143:1|gene:AAEL000948	1458	AAEL000948-RA	967	5.69065e-168	89	590.988	436	392	Aedes	FALSE	45.5125	65.5326	41.6374	48.9292	0.584362		0.277479
Locus614v2rpkm185.66	pyruvate kinase|protein_coding|supercont1.713:254753-292536:1|gene:AAEL012576	2621	AAEL012576-RB	13173	0	93	1799.24	1207	1124	Aedes	TRUE	45.4918	18.7043	8.242	20.8712	-1.19595	-2.13817	-0.939872
Locus2055v1rpkm59.91	ubiquitin-conjugating enzyme rad6|protein_coding|supercont1.49:1066628-1103153:1|gene:AAEL002118	1816	AAEL002118-RA	2183	0	83	1887.61	1850	1544	Aedes	FALSE	45.4047	47.7232	33.8263	35.0767	0.137298	-0.163737	-0.192351
Locus3144v3rpkm15.50	galactokinase|protein_coding|supercont1.68:79086-145625:-1|gene:AAEL002781	1861	AAEL002781-RB	2902	0	90	1714.49	1231	1119	Aedes	TRUE	45.3191	22.6279	31.0098	37.9008	-0.909958
Locus683v1rpkm201.83	conserved hypothetical protein|protein_coding|supercont1.622:596303-649792:-1|gene:AAEL011848	1498	AAEL011848-RA	12423	0	86	1552.18	1287	1116	Aedes	FALSE	45.3063	38.9586	62.4684	82.3277		0.717438	1.02979
Locus799v1rpkm171.88	proteasome subunit beta type|protein_coding|supercont1.233:1449051-1462376:-1|gene:AAEL007049	1003	AAEL007049-RA	7386	0	85	998.549	879	748	Aedes	FALSE	45.3059	58.3288	72.7318	45.2403	0.428648	0.938501
Locus2306v1rpkm52.43	chromosome region maintenance protein 1/exportin|protein_coding|supercont1.34:2261616-2300252:1|gene:AAEL001484	5633	AAEL001484-RB	1516	0	90	5541.24	4005	3637	Aedes	FALSE	45.2211	39.7237	23.6614	32.212		-0.673978	-0.311567
Locus898v1rpkm153.39	mitochondrial inner membrane protein translocase, 13kD-subunit, putative|protein_coding|supercont1.302:33721-34476:1|gene:AAEL008128	619	AAEL008128-RA	8521	5.5535e-132	87	470.162	383	337	Aedes	FALSE	45.2072	53.2508	43.4285	27.826	0.298696		-0.514907
Locus581v1rpkm238.15	translocon-associated protein, delta subunit|protein_coding|supercont1.822:427055-428214:1|gene:AAEL013320	948	AAEL013320-RA	13947	0	76	731.651	926	712	Aedes	FALSE	45.1939	76.4207	102.45	44.3176	0.805222	1.41303
Locus1013v2rpkm133.42	fad oxidoreductase|protein_coding|supercont1.657:568908-585762:-1|gene:AAEL012120	2116	AAEL012120-RA	12700	0	82	1494.48	1518	1245	Aedes	FALSE	45.1134	223.062	36.646	95.8282	2.2923		1.24048
Locus572v15rpkm11.01_PRE	tetraspanin, putative|protein_coding|supercont1.948:55022-89218:1|gene:AAEL013875	2823	AAEL013875-RA	14514	0	81	789.358	834	676	Aedes	FALSE	45.1042	46.0521	18.5756	27.5548		-1.01814	-0.540023
Locus1459v2rpkm63.10	conserved hypothetical protein|protein_coding|supercont1.341:1014148-1029343:-1|gene:AAEL008674	1014	AAEL008674-RA	9081	0	86	904.774	747	647	Aedes	FALSE	45.1036	45.9124	56.4459	51.701		0.577955	0.370597
Locus3752v1rpkm28.42	conserved hypothetical protein|protein_coding|supercont1.946:77482-78006:1|gene:AAEL013865	719	AAEL013865-RA	14502	7.41999e-87	85	320.483	277	237	Aedes	FALSE	45.0088	23.5609	29.5968	33.5222	-0.858377
Locus1351v1rpkm96.93	conserved hypothetical protein|protein_coding|supercont1.470:641892-642581:-1|gene:AAEL010301	2939	AAEL010301-RA	10794	0	81	664.926	691	564	Aedes	FALSE	44.9857	31.2723	12.1814	27.7867		-1.50477
Locus617v2rpkm181.72	trypsin-alpha, putative|protein_coding|supercont1.300:1112294-1113699:1|gene:AAEL008079	2406	AAEL008079-RA	8469	0	80	884.937	945	764	Aedes	FALSE	44.9404	39.2427	48.5022	229.541			2.16715
Locus734v2rpkm30.93	ras-related protein Rab-1A, putative|protein_coding|supercont1.140:1254787-1287095:1|gene:AAEL005069	3220	AAEL005069-RA	5286	0	98	1070.68	621	610	Aedes	FALSE	44.8754	63.8318	52.7058	49.1929	0.568211	0.486442	0.308142
Locus1099v1rpkm120.63	hypothetical protein|protein_coding|supercont1.1053:236841-237641:1|gene:AAEL014273	1564	AAEL014273-RA	14913	2.00525e-85	93	316.876	210	196	Aedes	FALSE	44.742	45.0447	67.3357	73.4045		0.820783	0.863469
Locus2219v1rpkm55.03	histone H4|protein_coding|supercont1.901:22119-22430:1|gene:AAEL013709	494	AAEL013709-RA	14346	1.4373e-106	87	385.404	311	272	Aedes	FALSE	44.7104	35.125	50.8713	32.7956		0.440532
Locus543v1rpkm255.94	beta lactamase domain|protein_coding|supercont1.420:490211-497424:1|gene:AAEL009700	1192	AAEL009700-RB	10151	0	85	1178.89	1040	886	Aedes	FALSE	44.7003	143.15	59.4672	58.3727	1.71855	0.666869	0.557976
Locus644v1rpkm214.93	hypothetical protein|protein_coding|supercont1.81:2486614-2487406:1|gene:AAEL017388	1651	AAEL017388-RA	17531	2.25431e-167	79	589.185	719	573	Aedes	FALSE	44.5886	111.88	100.636	45.8764	1.36131	1.40472
Locus1975v1rpkm62.76	hypothetical protein|protein_coding|supercont1.160:714952-731302:-1|gene:AAEL017437	1959	AAEL017437-RA	17580	0	83	1712.68	1608	1345	Aedes	FALSE	44.5372	99.9317	25.5298	21.7881	1.18287	-0.524597	-0.823078
Locus2446v1rpkm49.29	anion exchange protein 2, slc4a2|protein_coding|supercont1.28:416149-439338:1|gene:AAEL001269	5398	AAEL001269-RA	1299	0	88	4078.7	3119	2773	Aedes	FALSE	44.4863	22.7297	18.9557	39.7897	-0.89603	-0.957229
Locus795v1rpkm172.62	short-chain dehydrogenase|protein_coding|supercont1.102:2302227-2319182:1|gene:AAEL003961	1204	AAEL003961-RA	4128	0	84	1211.35	1085	920	Aedes	FALSE	44.3905	16.094	65.8003	64.3274	-1.29836	0.789597	0.676121
Locus955v1rpkm144.27	prohibitin, putative|protein_coding|supercont1.615:400256-478325:1|gene:AAEL011803	1441	AAEL011803-RA	12369	0	82	1400.7	1411	1159	Aedes	FALSE	44.2964	43.0267	31.9956	70.7772			0.792026
Locus893v1rpkm154.54	hypothetical protein|protein_coding|supercont3.40:353137-353425:1|gene:CPIJ002917	325	CPIJ002917-RA	2801	5.25027e-20	73	96.8649	159	117	Culex	FALSE	44.1974	80.1228	58.6161	35.2822	0.910148	0.659147
Locus987v1rpkm137.75	serine/arginine rich splicing factor|protein_coding|supercont1.472:473802-486984:1|gene:AAEL010340	2793	AAEL010340-RA	10835	0	76	1223.97	1790	1365	Aedes	FALSE	44.1877	37.7717	43.0924	39.2635
Locus2097v1rpkm58.45	trypsin, putative|protein_coding|supercont1.217:937921-965574:-1|gene:AAEL006700	2307	AAEL006700-RA	7015	0	86	1393.49	1147	996	Aedes	FALSE	44.1705	23.7157	55.4951	60.8346	-0.800416	0.582546	0.628379
Locus827v24rpkm19.30	alpha,alpha-trehalase|protein_coding|supercont1.416:217670-250040:-1|gene:AAEL009658	3722	AAEL009658-RC	10106	0	89	2608.96	1968	1760	Aedes	TRUE	44.1486	41.0007	31.8997	50.1136			0.356455
Locus1988v8rpkm1.70_PRE	scaffold attachment factor b|protein_coding|supercont1.30:403451-429279:1|gene:AAEL001352	4613	AAEL001352-RA	1385	0	85	1187.9	1059	901	Aedes	FALSE	44.0848	39.2813	32.8197	30.8115			-0.332682
Locus829v1rpkm166.71	sulphate transporter|protein_coding|supercont1.647:111353-183179:1|gene:AAEL012041	2231	AAEL012041-RA	12619	0	83	2322.22	2192	1834	Aedes	FALSE	44.0685	180.615	262.667	128.894	2.08015	2.79736	1.72253
Locus768v1rpkm178.83	conserved hypothetical protein|protein_coding|supercont1.311:867350-869382:1|gene:AAEL008291	1082	AAEL008291-RA	8688	0	87	1245.61	1019	892	Aedes	FALSE	44.0577	75.744	63.8988	43.9005	0.844068	0.79234
Locus796v1rpkm172.43	conserved hypothetical protein|protein_coding|supercont3.116:547280-548531:1|gene:CPIJ006342	842	CPIJ006342-RA	6083	4.65139e-32	73	138.342	229	168	Culex	FALSE	44.0446	54.2401	34.6592	22.5046			-0.765092
Locus642v1rpkm215.33	bcr-associated protein, bap|protein_coding|supercont1.79:1360711-1372035:-1|gene:AAEL003130	1326	AAEL003130-RA	3267	0	84	1162.66	1089	919	Aedes	FALSE	44.0189	95.8086	62.4105	55.8975	1.17825	0.757673	0.519051
Locus1860v1rpkm67.01	ATP-dependent clp protease ATP-binding subunit clpx|protein_coding|supercont1.972:87923-203142:1|gene:AAEL013966	3381	AAEL013966-RA	14603	0	84	3306.86	3052	2580	Aedes	TRUE	43.9094	29.6411	14.5548	30.7455	-0.503472	-1.31035
Locus1021v1rpkm132.55	lactoylglutathione lyase|protein_coding|supercont1.1099:61776-71692:1|gene:AAEL014393	858	AAEL014393-RA	15039	0	87	713.617	568	499	Aedes	TRUE	43.8296	52.5477	57.6241	48.4249	0.332939	0.652677	0.323066
Locus1187v1rpkm112.90	Thioredoxin Peroxidase.|protein_coding|supercont1.863:362457-363733:1|gene:AAEL013528	859	AAEL013528-RA	14173	0	88	902.971	699	619	Aedes	TRUE	43.8136	26.6906	33.0025	21.0004	-0.643424		-0.867478
Locus1890v2rpkm29.31	pyridoxamine 5'-phosphate oxidase|protein_coding|supercont1.65:2800078-2839856:-1|gene:AAEL002703	924	AAEL002703-RB	2812	0	84	693.78	634	534	Aedes	TRUE	43.7458	23.7737	50.0583	40.9331	-0.800549	0.448072
Locus1949v1rpkm63.75	conserved hypothetical protein|protein_coding|supercont1.175:498757-511785:1|gene:AAEL005811	3237	AAEL005811-RA	6067	0	82	2810.93	2808	2318	Aedes	FALSE	43.7434	32.3654	31.8085	34.1391	-0.365886
Locus8v53rpkm49.20_PRE	conserved hypothetical protein|protein_coding|supercont1.163:1465171-1478589:-1|gene:AAEL005593	4037	AAEL005593-RA	5842	6.39323e-08	80	60.7975	66	53	Aedes	FALSE	43.7386	19.0435	6.11365	6.69034	-1.11975	-2.48529	-2.4475
Locus1636v2rpkm48.02	AMP dependent ligase|protein_coding|supercont1.63:899250-900970:1|gene:AAEL002666	1844	AAEL002666-RA	2772	1.49349e-119	69	430.488	976	682	Aedes	FALSE	43.7086	55.5229	19.5796	46.4421		-0.846351
Locus456v1rpkm311.17	hypothetical protein|protein_coding|supercont1.474:674575-686422:1|gene:AAEL010389	3166	AAEL010389-RA	10888	0	80	1550.38	1671	1339	Aedes	FALSE	43.6743	41.8109	54.0203	56.5032		0.558238	0.540691
Locus652v1rpkm212.56	microsomal signal peptidase 25 kda subunit|protein_coding|supercont1.86:1413376-1414324:1|gene:AAEL003418	748	AAEL003418-RA	3560	0	84	807.392	732	620	Aedes	FALSE	43.659	54.6758	118.48	70.418	0.39186	1.6888	0.865503
Locus866v1rpkm160.53	cytoplasmic dynein intermediate chain, (dhic)|protein_coding|supercont1.670:418076-469896:-1|gene:AAEL012234	2454	AAEL012234-RA	12827	0	86	2888.48	2425	2091	Aedes	FALSE	43.6429	45.0432	40.8449	44.0622
Locus8v167rpkm8.48_PRE	conserved hypothetical protein|protein_coding|supercont1.221:143704-154581:-1|gene:AAEL006808	4628	AAEL006808-RA	7127	0	86	2282.55	1917	1657	Aedes	FALSE	43.6177	41.007	27.9193	38.3531		-0.389133
Locus936v1rpkm146.76	zinc/iron transporter|protein_coding|supercont1.910:257919-271550:-1|gene:AAEL013756	1815	AAEL013756-RA	14391	0	78	1474.64	1882	1472	Aedes	FALSE	43.6139	28.9893	23.0104	30.1988	-0.527963	-0.667572	-0.362412
Locus426v3rpkm195.22	gamma glutamyl transpeptidases|protein_coding|supercont1.523:481290-492995:-1|gene:AAEL010936	2557	AAEL010936-RA	11471	0	91	1608.09	1145	1044	Aedes	TRUE	43.563	36.5741	261.896	160.987		2.76673	2.01693
Locus801v1rpkm171.87	arp2/3 complex 21 kd subunit|protein_coding|supercont1.120:889103-890028:1|gene:AAEL004475	789	AAEL004475-RB	4671	0	83	803.785	800	668	Aedes	FALSE	43.5626	48.6589	55.2583	43.2713		0.590678
Locus1330v1rpkm98.53	conserved hypothetical protein|protein_coding|supercont1.450:690341-693137:1|gene:AAEL010057	1605	AAEL010057-RA	10525	0	84	1350.21	1230	1040	Aedes	FALSE	43.5075	57.7625	47.3323	56.4401	0.473818	0.377862	0.547822
Locus1120v1rpkm118.38	mitochondrial ribosomal protein L24|protein_coding|supercont1.673:367214-368903:-1|gene:AAEL012264	775	AAEL012264-RA	12861	0	81	767.718	781	640	Aedes	FALSE	43.3692	36.637	33.638	22.9139			-0.731121
Locus714v1rpkm193.03	conserved hypothetical protein|protein_coding|supercont1.278:580013-583117:-1|gene:AAEL007758	2014	AAEL007758-RA	8123	0	83	1905.64	1877	1560	Aedes	FALSE	43.3526	75.2798	53.5394	57.2159	0.858967	0.562633	0.576657
Locus660v1rpkm209.98	mitochondrial carrier protein|protein_coding|supercont1.306:1031453-1032437:-1|gene:AAEL008211	1270	AAEL008211-RA	8608	0	87	1148.23	927	809	Aedes	FALSE	43.2583	47.9873	84.1995	51.9583		1.20406	0.438043
Locus1320v1rpkm99.29	lung carbonyl reductase|protein_coding|supercont1.1276:71282-73323:-1|gene:AAEL014798	866	AAEL014798-RA	15400	0	82	762.308	748	616	Aedes	FALSE	43.1897	10.1227	24.2536	20.594	-1.96821	-0.576514	-0.882513
Locus306v3rpkm320.95	pyrroline-5-carboxylate dehydrogenase|protein_coding|supercont1.155:1662252-1728445:-1|gene:AAEL005422	5199	AAEL005422-RA	5659	0	85	2619.78	2316	1983	Aedes	FALSE	43.1849	25.9925	63.7252	45.2816	-0.655033	0.817381	0.247527
Locus1941v5rpkm22.12	NADH-ubiquinone oxidoreductase|protein_coding|supercont1.710:526674-553745:1|gene:AAEL012552	3160	AAEL012552-RA	13150	0	87	2787.49	2243	1953	Aedes	TRUE	43.1808	27.4484	32.6385	23.9773	-0.581401		-0.664509
Locus8v250rpkm2.67_PRE	peptidoglycan recognition protein-1, putative|protein_coding|supercont1.1383:35006-36354:-1|gene:AAEL014989	2477	AAEL014989-RA	15580	0	83	675.746	653	543	Aedes	FALSE	43.0949	34.7353	42.2888	42.8729
Locus643v1rpkm215.08	epoxide hydrolase|protein_coding|supercont1.566:696484-707886:-1|gene:AAEL011314	1602	AAEL011314-RA	11861	0	82	1487.26	1493	1226	Aedes	TRUE	42.9805	91.0813	84.6385	64.4007	1.15052	1.22946	0.764161
Locus901v1rpkm153.25	conserved hypothetical protein|protein_coding|supercont1.24:551246-575850:-1|gene:AAEL001154	2934	AAEL001154-RA	1180	0	80	2073.36	2274	1836	Aedes	FALSE	42.9669	30.8641	33.5664	34.668	-0.41286
Locus608v1rpkm227.59	hypothetical protein|protein_coding|supercont1.855:87447-114824:-1|gene:AAEL013484	3088	AAEL013484-RA	14128	0	71	985.926	1801	1287	Aedes	FALSE	42.9592	14.9491	63.8526	144.934	-1.40425	0.81359	1.88369
Locus909v1rpkm151.89	arf GTPase-activating protein|protein_coding|supercont1.511:797750-811940:-1|gene:AAEL010834	2263	AAEL010834-RA	11364	0	82	2251.89	2309	1898	Aedes	FALSE	42.9314	44.5215	43.9395	38.4575		0.289343
Locus1100v1rpkm120.48	conserved hypothetical protein|protein_coding|supercont1.415:1062710-1072334:-1|gene:AAEL009647	1914	AAEL009647-RA	10091	1.76508e-169	75	596.398	850	645	Aedes	FALSE	42.9245	31.95	17.7367	17.813	-0.362794	-1.00552	-1.07933
Locus991v1rpkm137.17	thioredoxin M, putative|protein_coding|supercont1.420:479348-486373:-1|gene:AAEL009708	738	AAEL009708-RA	10159	0	86	877.724	738	641	Aedes	FALSE	42.9187	34.2149	36.8525	30.5876
Locus1209v3rpkm43.07	hypothetical protein|protein_coding|supercont1.570:416514-442663:-1|gene:AAEL011350	3598	AAEL011350-RA	11899	0	80	3319.48	3507	2833	Aedes	FALSE	42.8958	25.4587	18.069	21.7149	-0.685506	-0.986659	-0.806781
Locus797v1rpkm172.33	profilin|protein_coding|supercont1.827:267360-305125:-1|gene:AAEL013353	1732	AAEL013353-RA	13981	0	91	2446.65	1739	1598	Aedes	FALSE	42.8902	69.9159	44.1026	40.5882	0.772534	0.299309
Locus1579v2rpkm75.79	ABC transporter|protein_coding|supercont1.340:378892-469513:1|gene:AAEL008672	3046	AAEL008672-RA	9079	0	91	3602.61	2570	2345	Aedes	TRUE	42.8396	29.8676	32.6136	45.8455	-0.443555
Locus1627v1rpkm77.70	ubiquitin conjugating enzyme, putative|protein_coding|supercont1.1200:74505-74963:-1|gene:AAEL014642	2028	AAEL014642-RA	15264	7.45427e-162	87	571.151	459	402	Aedes	FALSE	42.7963	39.3712	40.304	39.449
Locus463v1rpkm305.64	glucosyl/glucuronosyl transferases|protein_coding|supercont1.36:3006437-3008191:1|gene:AAEL001548	2186	AAEL001548-RA	1582	0	80	1413.32	1569	1256	Aedes	FALSE	42.5518	375.197	42.089	46.4777	3.14104
Locus1015v1rpkm133.22	LIM domain-binding protein, putative|protein_coding|supercont1.169:1436230-1500215:1|gene:AAEL005667	5435	AAEL005667-RA	5911	0	86	2273.53	1985	1712	Aedes	FALSE	42.506	17.4585	35.3233	46.0336	-1.20618		0.284175
Locus1129v1rpkm117.59	actin|protein_coding|supercont1.125:2451419-2452676:-1|gene:AAEL004616	1319	AAEL004616-RA	4822	0	90	1651.37	1191	1082	Aedes	FALSE	42.4609	23.2062	38.2632	36.1465	-0.776134
Locus980v1rpkm139.27	endothelin-converting enzyme|protein_coding|supercont1.573:488004-500673:1|gene:AAEL011369	3214	AAEL011369-RA	11919	0	84	3341.13	3093	2600	Aedes	FALSE	42.424	15.2164	20.638	35.1572	-1.38396	-0.780589
Locus791v1rpkm173.87	proteasome subunit beta type 7,10|protein_coding|supercont1.86:2296302-2297433:1|gene:AAEL003431	1030	AAEL003431-RA	3576	0	84	1110.36	1030	866	Aedes	FALSE	42.4063	68.7665	65.9052	47.0067	0.765298	0.895557	0.331591
Locus1126v1rpkm118.06	dihydrolipoamide acetyltransferase component of pyruvate dehydrogenase|protein_coding|supercont1.113:1232409-1258317:1|gene:AAEL004294	2705	AAEL004294-RA	4483	0	83	2830.77	2730	2277	Aedes	TRUE	42.4027	33.9216	29.2073	27.1156			-0.454187
Locus2169v1rpkm56.54	cytochrome P450|protein_coding|supercont1.231:784874-786524:-1|gene:AAEL006992	1930	AAEL006992-RA	7325	0	79	1330.37	1512	1197	Aedes	FALSE	42.3134	26.8884	19.8404	26.2253	-0.574148	-0.818525	-0.509129
Locus1917v1rpkm64.66	hypothetical protein|protein_coding|supercont1.18:2973448-2985386:1|gene:AAEL000904	2147	AAEL000904-RA	916	0	81	1774	1880	1523	Aedes	FALSE	42.3022	38.6797	35.325	63.4475			0.730837
Locus849v1rpkm163.39	conserved hypothetical protein|protein_coding|supercont1.1085:8404-19691:-1|gene:AAEL014345	1817	AAEL014345-RA	14990	0	85	2089.59	1821	1558	Aedes	FALSE	42.2864	76.1157	53.5339	40.3465	0.907736	0.594754
Locus554v2rpkm64.55	ubiquitin-conjugating enzyme E2 i|protein_coding|supercont1.428:59539-72507:-1|gene:AAEL009770	747	AAEL009770-RA	10221	0	88	901.167	710	631	Aedes	FALSE	42.2358	35.8114	36.1449	35.6393
Locus1060v1rpkm125.94	predicted protein|protein_coding|supercont1.121:1990312-2000234:-1|gene:AAEL004484	1353	AAEL004484-RA	4680	0	81	1247.41	1346	1099	Aedes	FALSE	42.1492	50.553	29.845	31.7484
Locus1077v1rpkm123.80	iodotyrosine dehalogenase|protein_coding|supercont1.422:57834-87838:-1|gene:AAEL009735	1382	AAEL009735-RA	10188	0	79	913.791	1050	835	Aedes	FALSE	42.1337	17.7949	6.42058	11.3396	-1.17672	-2.40776	-1.70007
Locus2330v1rpkm51.81	heterogeneous nuclear ribonucleoprotein 27c|protein_coding|supercont1.309:672085-676868:1|gene:AAEL008257	5360	AAEL008257-RA	8657	0	83	2423.21	2269	1904	Aedes	FALSE	42.0549	43.3589	30.8537	32.0819
Locus764v1rpkm180.06	hypothetical protein|protein_coding|supercont1.237:262928-287420:-1|gene:AAEL007114	1923	AAEL007114-RA	7452	0	78	1364.63	1740	1360	Aedes	FALSE	42.0266	119.508	43.1253	64.0504	1.52205		0.782726
Locus1410v1rpkm91.46	conserved hypothetical protein|protein_coding|supercont1.122:1526060-1626061:-1|gene:AAEL004534	4040	AAEL004534-RA	4733	0	90	2673.88	2001	1801	Aedes	FALSE	42.0155	38.6851	42.5736	52.1517			0.481927
Locus1581v1rpkm80.13	conserved hypothetical protein|protein_coding|supercont3.122:142109-177318:-1|gene:CPIJ006618	3522	CPIJ006618-RA	6346	0	75	1223.97	1762	1331	Culex	FALSE	42.0125	23.0288	17.8637	19.297	-0.791244	-0.971563	-0.939173
Locus821v1rpkm168.33	Hepatocyte nuclear factor 4 isoform A nuclear receptor|protein_coding|supercont1.567:48249-61919:-1|gene:AAEL011323	1977	AAEL011323-RA	11869	0	88	2208.61	1757	1547	Aedes	FALSE	41.9755	46.2227	31.6013	51.5507			0.458208
Locus942v1rpkm146.31	3-hydroxyacyl-coa dehyrogenase|protein_coding|supercont1.456:129587-142924:1|gene:AAEL010146	2501	AAEL010146-RB	10621	0	87	3095.87	2499	2186	Aedes	TRUE	41.9417	47.9077	28.1034	54.7056	0.253119	-0.316923	0.553728
Locus900v1rpkm153.27	conserved hypothetical protein|protein_coding|supercont1.704:141757-142587:-1|gene:AAEL012511	765	AAEL012511-RA	13109	7.89926e-125	73	446.718	772	569	Aedes	FALSE	41.8128	55.3474	92.6246	56.2687	0.470616	1.40104	0.604587
Locus907v1rpkm152.11	conserved hypothetical protein|protein_coding|supercont1.233:1470726-1497049:-1|gene:AAEL007043	3242	AAEL007043-RA	7380	0	81	2843.4	2992	2434	Aedes	FALSE	41.777	30.158	38.5524	38.4059	-0.398303
Locus1052v1rpkm127.37	conserved hypothetical protein|protein_coding|supercont1.241:1366562-1420322:-1|gene:AAEL007173	1676	AAEL007173-RB	7514	0	84	1793.83	1634	1383	Aedes	FALSE	41.7238	43.9467	38.5124	41.2568
Locus558v1rpkm248.03	fibrinogen and fibronectin|protein_coding|supercont1.217:211371-212726:1|gene:AAEL006704	1185	AAEL006704-RA	7020	0	75	729.847	1047	792	Aedes	FALSE	41.5007	46.2972	53.7089	251.018		0.654414	2.63059
Locus830v1rpkm166.69	proteasome subunit beta type 5,8|protein_coding|supercont1.809:140210-141921:-1|gene:AAEL013236	950	AAEL013236-RA	13855	0	87	1132	931	810	Aedes	FALSE	41.4717	61.1256	70.547	43.7648	0.623145	1.02152	0.256464
Locus695v1rpkm200.10	AMP dependent ligase|protein_coding|supercont1.63:912612-914619:1|gene:AAEL002669	2582	AAEL002669-RA	2775	0	81	1615.3	1638	1342	Aedes	FALSE	41.4056	175.888	28.5467	26.892	2.01612
Locus836v1rpkm165.52	proteasome subunit alpha type|protein_coding|supercont1.437:308643-322971:-1|gene:AAEL009898	949	AAEL009898-RA	10362	0	88	1061.67	834	736	Aedes	FALSE	41.3949	63.8694	70.2041	44.7514	0.692758	1.01968	0.294019
Locus569v2rpkm130.88	glutamate carboxypeptidase|protein_coding|supercont1.36:969623-982159:1|gene:AAEL001588	2140	AAEL001588-RA	1628	0	87	1150.03	926	810	Aedes	FALSE	41.3759	33.316	166.033	160.015		2.24621	2.11437
Locus1273v1rpkm103.31	conserved hypothetical protein|protein_coding|supercont1.218:1117019-1184395:1|gene:AAEL006711	2912	AAEL006711-RA	7027	0	84	1433.16	1359	1142	Aedes	FALSE	41.3289	41.6137	42.7661	209.929			2.33353
Locus1523v3rpkm35.19	homeobox protein cdx|protein_coding|supercont1.1165:95599-147950:-1|gene:AAEL014557	3053	AAEL014557-RA	15179	0	82	1395.29	1426	1177	Aedes	FALSE	41.3035	31.4934	30.7265	43.6015	-0.333485
Locus2565v3rpkm2.33_PRE	galectin|protein_coding|supercont1.432:417001-417637:-1|gene:AAEL009850	964	AAEL009850-RA	10305	5.19529e-122	80	437.702	465	376	Aedes	FALSE	41.2404	8.00264	10.2051	7.90359	-2.19479	-1.6964	-2.11283
Locus360v5rpkm25.14_PRE	calmodulin|protein_coding|supercont1.678:468840-567462:1|gene:AAEL012326	6079	AAEL012326-RA	12924	0	99	794.769	450	446	Aedes	FALSE	41.2363	38.8388	37.1974	35.6258
Locus1795v1rpkm70.06	alkaline phosphatase|protein_coding|supercont1.83:1261429-1280744:1|gene:AAEL003313	1838	AAEL003313-RA	3455	0	78	1483.66	1809	1416	Aedes	TRUE	41.2142	15.7987	11.2437	7.92012	-1.27611	-1.55338	-2.06493
Locus596v3rpkm117.41	calponin/transgelin|protein_coding|supercont1.227:596055-687234:1|gene:AAEL006922	1732	AAEL006922-RB	7253	0	94	1202.33	776	735	Aedes	FALSE	41.1919	58.6552	44.9698	64.6234	0.570662	0.384234	0.821716
Locus1461v1rpkm87.57	hypothetical protein|protein_coding|supercont1.704:201423-204189:1|gene:AAEL012509	1773	AAEL012509-RA	13107	0	82	1754.16	1698	1404	Aedes	FALSE	41.1071	16.266	19.6623	36.4843	-1.24643	-0.790975
Locus786v1rpkm174.43	copii-coated vesicle membrane protein P24|protein_coding|supercont1.3:1992122-1993172:1|gene:AAEL000208	793	AAEL000208-RA	203	0	83	834.443	792	665	Aedes	FALSE	41.0931	49.5858	84.8657	57.4609	0.336128	1.29967	0.660064
Locus867v1rpkm160.33	amidase|protein_coding|supercont1.158:1446075-1484175:1|gene:AAEL005477	2266	AAEL005477-RA	5715	0	87	2361.9	1908	1669	Aedes	FALSE	41.0854	43.3456	38.9769	47.783			0.388154
Locus1106v1rpkm119.88	mitochondrial ATPase inhibitor, putative|protein_coding|supercont1.113:1975229-1985070:1|gene:AAEL004284	860	AAEL004284-RA	4474	5.99702e-165	81	580.168	598	488	Aedes	FALSE	41.0617	24.1926	58.353	35.9594	-0.640873	0.752217
Locus2038v3rpkm12.06	cAMP-dependent protein kinase catalytic subunit|protein_coding|supercont1.247:1525905-1542216:1|gene:AAEL007293	2154	AAEL007293-RA	7633	0	95	2883.07	1784	1712	Aedes	FALSE	41.0354	33.5648	45.5358	44.7485	-0.224321	0.406554	0.300401
Locus2762v4rpkm13.63	mfs transporter|protein_coding|supercont1.81:2361165-2363432:1|gene:AAEL003192	2246	AAEL003192-RA	3328	0	84	1874.99	1677	1422	Aedes	FALSE	40.8539	23.1429	15.5711	41.2174	-0.751221	-1.12284
Locus986v1rpkm137.95	Pep12p, putative|protein_coding|supercont1.277:589272-616911:1|gene:AAEL007731	2076	AAEL007731-RA	8098	0	82	1534.15	1541	1268	Aedes	FALSE	40.8379	30.9104	32.6382	40.1241	-0.339457
Locus723v1rpkm191.01	sorting nexin|protein_coding|supercont1.295:1283449-1295420:1|gene:AAEL008020	3921	AAEL008020-RA	8406	0	85	3887.55	3405	2914	Aedes	FALSE	40.8106	93.8547	58.9095	49.0719	1.25828	0.788528	0.447194
Locus2121v1rpkm57.86	clathrin heavy chain|protein_coding|supercont1.886:176657-224627:-1|gene:AAEL013614	6961	AAEL013614-RB	14263	0	89	7276.08	5421	4865	Aedes	FALSE	40.8079	41.6825	42.6561	44.5646		0.321609	0.304794
Locus1019v1rpkm132.59	conserved hypothetical protein|protein_coding|supercont1.977:125368-140856:1|gene:AAEL013992	558	AAEL013992-RB	14635	3.14074e-147	88	520.657	417	369	Aedes	FALSE	40.7837	42.3035	50.5992	25.6566		0.557795	-0.485039
Locus739v1rpkm186.86	conserved hypothetical protein|protein_coding|supercont1.340:323048-330993:1|gene:AAEL008671	929	AAEL008671-RA	9078	0	80	838.049	928	747	Aedes	FALSE	40.6667	100.892	38.2667	39.4601	1.35686
Locus662v1rpkm209.97	preprotein translocase secy subunit (sec61)|protein_coding|supercont1.122:1517247-1520237:1|gene:AAEL004523	2018	AAEL004523-RA	4722	0	91	2881.27	2029	1857	Aedes	FALSE	40.6667	128.609	129.399	45.5483	1.67951	1.88103
Locus8v107rpkm16.41_PRE	ATP-citrate synthase|protein_coding|supercont1.113:1685629-1711345:-1|gene:AAEL004297	7961	AAEL004297-RA	4486	0	86	3052.59	2618	2253	Aedes	TRUE	40.6551	46.1432	44.7762	41.659	0.24602	0.399645	0.213802
Locus1809v1rpkm69.39	phosphate transporter|protein_coding|supercont1.231:1085523-1190181:-1|gene:AAEL007019	6262	AAEL007019-RA	7356	0	85	5332.04	4679	4023	Aedes	FALSE	40.6478	147.425	20.1888	33.7984	1.85714	-0.732283
Locus1094v1rpkm121.32	amino acid transporter|protein_coding|supercont1.177:651222-652809:1|gene:AAEL005853	1389	AAEL005853-RA	6107	0	83	1380.86	1318	1097	Aedes	FALSE	40.6134	22.5296	35.9574	114.285	-0.723324		1.61192
Locus1127v1rpkm117.95	conserved hypothetical protein|protein_coding|supercont1.44:571716-573422:1|gene:AAEL001852	977	AAEL001852-RA	1898	0	87	1223.97	993	873	Aedes	FALSE	40.5902	45.7473	19.2307	16.4448		-0.807087	-1.11173
Locus1084v1rpkm122.99	translation initiation factor|protein_coding|supercont1.94:555940-570245:1|gene:AAEL003661	1001	AAEL003661-RA	3813	0	84	1104.95	1002	848	Aedes	FALSE	40.5852	54.7215	28.1582	21.5392	0.489537	-0.265318	-0.729882
Locus1181v2rpkm7.07_PRE	selenium-binding protein|protein_coding|supercont1.46:1016734-1019271:-1|gene:AAEL001937	1838	AAEL001937-RA	1995	0	85	1918.27	1710	1454	Aedes	FALSE	40.5686	51.986	122.878	130.702	0.436704	1.84025	1.84836
Locus1752v1rpkm71.69	zinc transporter|protein_coding|supercont1.1260:115547-141103:-1|gene:AAEL014762	2642	AAEL014762-RA	15379	0	89	1413.32	1075	958	Aedes	FALSE	40.5519	31.1499	25.6026	55.4287	-0.308428	-0.395695	0.622298
Locus1304v1rpkm100.22	mitochondrial import inner membrane translocase subunit tim44|protein_coding|supercont1.748:384171-386213:-1|gene:AAEL012845	1822	AAEL012845-RA	13445	0	82	1793.83	1802	1486	Aedes	FALSE	40.5431	39.3796	24.6324	14.5474		-0.459278	-1.29175
Locus1342v1rpkm97.43	chloride channel protein 3|protein_coding|supercont1.42:2232899-2266177:1|gene:AAEL001752	4059	AAEL001752-RB	1797	0	86	3819.02	3196	2760	Aedes	FALSE	40.4567	34.8274	68.5441	83.1663		1.00189	1.19763
Locus1192v1rpkm112.43	isocitrate dehydrogenase|protein_coding|supercont1.510:563636-639137:1|gene:AAEL010814	2101	AAEL010814-RC	11346	0	87	1954.33	1611	1407	Aedes	TRUE	40.3926	20.6359	31.1707	20.1429	-0.888928		-0.813231
Locus1011v2rpkm109.85	26S protease regulatory subunit|protein_coding|supercont1.1235:159581-162179:-1|gene:AAEL014723	1686	AAEL014723-RA	15339	0	89	1618.91	1249	1114	Aedes	TRUE	40.3813	74.7085	61.5913	51.5158	0.954239	0.864867	0.528009
Locus1955v1rpkm63.56	NADPH fad oxidoreductase|protein_coding|supercont1.188:1850663-1852694:-1|gene:AAEL006081	1892	AAEL006081-RA	6354	0	81	962.482	993	810	Aedes	FALSE	40.3683	26.5864	37.6073	80.5454	-0.508083		1.14663
Locus853v1rpkm162.85	26S proteasome non-ATPase regulatory subunit|protein_coding|supercont1.68:802969-819808:-1|gene:AAEL002789	1055	AAEL002789-RA	2910	0	85	1186.1	1038	890	Aedes	FALSE	40.2964	56.5819	55.6265	39.0038	0.552111	0.721129
Locus3183v31rpkm4.17	conserved hypothetical protein|protein_coding|supercont1.1168:139339-168003:1|gene:AAEL014564	2506	AAEL014564-RA	15187	0	90	1099.54	802	725	Aedes	FALSE	40.2641	62.6481	32.721	41.9603	0.69419
Locus1575v1rpkm80.46	glucosyl/glucuronosyl transferases|protein_coding|supercont1.76:542639-555329:1|gene:AAEL003091	1799	AAEL003091-RA	3228	0	81	1638.75	1680	1371	Aedes	FALSE	40.2435	57.4957	5.20729	12.1957		-2.48914	-1.47236
Locus1717v2rpkm42.04	V-type proton ATPase V0 subunit a; vacuolar proton ATPases|protein_coding|supercont1.96:2167247-2234214:1|gene:AAEL003743	3259	AAEL003743-RA	3900	0	86	2865.04	2418	2084	Aedes	FALSE	40.2091	64.1187	122.544	71.7518	0.735697	1.8424	1.00644
Locus740v1rpkm186.80	spermatogenesis associated factor|protein_coding|supercont1.488:609042-633400:-1|gene:AAEL010585	3540	AAEL010585-RA	11109	0	87	3909.19	3185	2784	Aedes	TRUE	40.1876	111.809	49.455	55.1888	1.53991	0.557541	0.635033
Locus1059v1rpkm126.22	hypothetical protein|protein_coding|supercont1.349:730818-747518:-1|gene:AAEL018164	2955	AAEL018164-RA	18308	0	84	3198.66	2970	2498	Aedes	FALSE	40.1199	22.5925	57.2631	37.1291	-0.752251	0.753505
Locus2549v1rpkm47.11	neutral alpha-glucosidase ab precursor (glucosidase ii alpha subunit) (alpha glucosidase 2)|protein_coding|supercont1.489:444396-509300:1|gene:AAEL010599	4290	AAEL010599-RA	11123	0	84	3151.77	2893	2441	Aedes	FALSE	40.1091	34.5746	55.5819	41.109		0.725224	0.211459
Locus1974v1rpkm62.81	hypothetical protein|protein_coding|supercont1.4:4673130-4701324:1|gene:AAEL000235	1894	AAEL000235-RA	228	0	72	679.353	1210	877	Aedes	FALSE	40.1089	43.8886	34.7352	33.85
Locus2577v1rpkm46.32	microtubule binding protein, putative|protein_coding|supercont1.109:256750-306027:-1|gene:AAEL004176	2527	AAEL004176-RB	4370	0	85	2688.31	2390	2051	Aedes	FALSE	40.098	42.2749	27.3723	28.6702		-0.294842	-0.30714
Locus1592v1rpkm79.46	conserved hypothetical protein|protein_coding|supercont1.154:1219191-1220474:-1|gene:AAEL005394	1004	AAEL005394-RA	5626	9.16514e-132	87	470.162	382	333	Aedes	FALSE	40.0928	47.5482	32.7483	22.7878			-0.60972
Locus1356v1rpkm96.64	Protein lingerer |protein_coding|supercont1.412:156490-181088:1|gene:AAEL009607	4676	AAEL009607-RE	10050	0	91	6720.64	4729	4337	Aedes	FALSE	40.0351	38.5736	28.371	31.6338
Locus914v1rpkm150.94	arp2/3 complex 16 kd subunit (P16-arc)|protein_coding|supercont1.366:148352-151082:-1|gene:AAEL009059	676	AAEL009059-RA	9480	4.67235e-165	83	580.168	537	451	Aedes	FALSE	39.992	43.6078	53.1054	44.7813		0.660536	0.338447
Locus306v5rpkm110.49	3-ketoacyl-coa thiolase, mitochondrial (beta- ketothiolase) (acetyl-coa acyltransferase) (mitochondrial 3-oxoacyl- coa thiolase)|protein_coding|supercont1.497:173672-189234:1|gene:AAEL010697	1437	AAEL010697-RB	11222	0	83	1487.26	1374	1154	Aedes	FALSE	39.8928	34.3444	40.7987	68.4648			0.940743
Locus1091v1rpkm121.84	adenosylhomocysteinase|protein_coding|supercont1.318:926673-933578:-1|gene:AAEL008341	1607	AAEL008341-RA	8738	0	86	1912.86	1614	1395	Aedes	TRUE	39.7797	47.2901	26.2768	18.2947	0.306696	-0.335292	-0.931776
Locus1114v1rpkm119.14	glutaredoxin|protein_coding|supercont1.23:412178-412856:1|gene:AAEL001109	603	AAEL001109-RA	1138	2.45314e-136	77	484.589	610	475	Aedes	FALSE	39.749	25.5928	36.9901	20.5978	-0.566292		-0.762094
Locus713v9rpkm68.26	synaptic vesicle protein|protein_coding|supercont1.952:148673-188665:-1|gene:AAEL013884	5116	AAEL013884-RA	14530	0	85	1894.82	1608	1380	Aedes	FALSE	39.725	29.3296	89.3452	82.6057		1.368	1.18397
Locus1368v1rpkm95.77	conserved hypothetical protein|protein_coding|supercont1.27:980863-982303:1|gene:AAEL001236	1968	AAEL001236-RA	1260	0	76	1065.27	1489	1138	Aedes	FALSE	39.6039	14.5523	17.5024	22.0568	-1.3289	-0.90066	-0.66412
Locus379v4rpkm52.68	n-myc downstream regulated|protein_coding|supercont1.114:1197838-1267659:1|gene:AAEL004307	2443	AAEL004307-RC	4498	0	92	2035.49	1378	1281	Aedes	FALSE	39.596	19.6597	40.9931	37.032	-0.930171
Locus306v14rpkm28.86_PRE	conserved hypothetical protein|protein_coding|supercont1.827:365491-396525:-1|gene:AAEL013356	4616	AAEL013356-RB	13988	0	86	2333.04	1975	1708	Aedes	FALSE	39.59	13.8404	27.1333	32.4722	-1.40862
Locus834v1rpkm165.94	26S protease regulatory subunit 6b|protein_coding|supercont1.247:489334-511339:-1|gene:AAEL007297	1360	AAEL007297-RA	7639	0	87	1604.48	1331	1158	Aedes	TRUE	39.5726	68.8758	54.1274	47.1164	0.8662	0.711665	0.431356
Locus1097v1rpkm120.89	chaperonin|protein_coding|supercont1.271:677583-708411:1|gene:AAEL007650	2023	AAEL007650-RA	8015	0	89	2464.69	1841	1654	Aedes	FALSE	39.5368	65.6907	24.7043	23.4538	0.78982	-0.413631	-0.5674
Locus655v1rpkm211.60	Probable methylmalonate-semialdehyde dehydrogenase [acylating], mitochondrial Precursor (Malonate-semialdehyde dehydrogenase [acylating])(MMSDH)(EC 1.2.1.27)(EC 1.2.1.18)|protein_coding|supercont1.23:440020-448114:1|gene:AAEL001134	2675	AAEL001134-RA	1163	0	91	2572.89	1821	1668	Aedes	TRUE	39.5317	41.6025	131.587	55.7269		1.96693	0.671346
Locus1489v2rpkm28.33	adenosine diphosphatase|protein_coding|supercont1.168:880261-887511:-1|gene:AAEL005662	3876	AAEL005662-RA	5906	0	82	2536.82	2558	2112	Aedes	FALSE	39.4727	86.4781	26.0312	41.9545	1.19174	-0.329389
Locus787v1rpkm174.30	molybdopterin cofactor sulfurase (mosc)|protein_coding|supercont1.1053:185508-207735:-1|gene:AAEL014272	1518	AAEL014272-RA	14912	0	80	1317.75	1492	1197	Aedes	FALSE	39.4357	35.134	38.0846	41.6628
Locus1201v1rpkm111.15	ATP-dependent RNA helicase|protein_coding|supercont1.119:1145628-1166326:1|gene:AAEL004419	2544	AAEL004419-RA	4608	0	89	3400.64	2538	2281	Aedes	FALSE	39.4115	32.4413	25.1587	26.073	-0.213603	-0.383872	-0.413824
Locus2134v2rpkm24.29	26S protease regulatory subunit S10b|protein_coding|supercont1.123:1841147-1853090:-1|gene:AAEL004563	1415	AAEL004563-RA	4766	0	86	1528.74	1296	1118	Aedes	TRUE	39.3949	83.2967	56.2578	53.3929	1.13918	0.769629	0.613963
Locus835v1rpkm165.70	alcohol dehydrogenase|protein_coding|supercont1.206:403923-406086:1|gene:AAEL006458	1265	AAEL006458-RA	6752	0	88	1449.39	1123	994	Aedes	TRUE	39.3901	67.1935	65.7263	48.3011	0.827614	0.98956	0.467489
Locus1048v1rpkm127.76	chaperonin|protein_coding|supercont1.734:13741-15944:1|gene:AAEL012746	1937	AAEL012746-RA	13347	0	82	1961.55	1961	1618	Aedes	FALSE	39.329	75.2828	26.0872	26.2941	0.994358	-0.326401	-0.394686
Locus1783v1rpkm70.47	translocation associated membrane protein|protein_coding|supercont1.83:2902557-2920337:-1|gene:AAEL003285	2672	AAEL003285-RA	3428	0	82	1846.13	1798	1483	Aedes	FALSE	39.3159	42.0364	68.8385	57.5728		1.06346	0.727658
Locus3793v2rpkm19.62	tetraspanin 29fa|protein_coding|supercont1.82:933999-944143:-1|gene:AAEL003210	911	AAEL003210-RC	3350	0	78	661.319	832	650	Aedes	FALSE	39.2355	43.1112	109.43	93.1503		1.69488	1.39285
Locus2551v1rpkm47.07	nmda receptor glutamate-binding chain|protein_coding|supercont1.554:36528-37668:-1|gene:AAEL011221	2529	AAEL011221-RA	11765	0	83	796.572	759	632	Aedes	FALSE	38.9477	27.5841	32.7535	41.9011	-0.417587
Locus825v1rpkm167.51	proteasome subunit alpha type|protein_coding|supercont1.176:868930-870229:-1|gene:AAEL005830	980	AAEL005830-RA	6085	0	86	1128.39	984	847	Aedes	FALSE	38.9445	64.9268	67.4528	45.4788	0.804071	1.05058	0.404065
Locus2072v2rpkm25.81	endomembrane protein emp70|protein_coding|supercont1.644:396082-414069:-1|gene:AAEL012016	2846	AAEL012016-RA	12592	0	85	1786.62	1561	1334	Aedes	FALSE	38.8386	35.8186	47.9182	38.3835		0.561422	0.162519
Locus1093v1rpkm121.42	conserved hypothetical protein|protein_coding|supercont1.70:1400746-1408823:-1|gene:AAEL002860	1616	AAEL002860-RA	2980	0	79	893.954	1084	859	Aedes	FALSE	38.792	25.1532	23.717	20.3396	-0.551098	-0.444436	-0.745302
Locus1283v1rpkm102.15	beta-galactosidase|protein_coding|supercont1.123:1955367-1995494:-1|gene:AAEL004575	2208	AAEL004575-RA	4778	0	81	1972.37	2066	1677	Aedes	TRUE	38.7706	22.5317	23.3785	18.2416	-0.710467	-0.474722	-0.902228
Locus913v1rpkm151.04	ATP-binding cassette sub-family A member 3, putative|protein_coding|supercont1.726:409854-439050:1|gene:AAEL012701	5330	AAEL012701-RA	13298	0	80	4421.34	4873	3907	Aedes	TRUE	38.7495	62.352	34.9793	58.0668	0.722703		0.730695
Locus448v8rpkm15.37_PRE	conserved hypothetical protein|protein_coding|supercont1.19:665467-693118:-1|gene:AAEL000930	2912	AAEL000930-RB	943	0	80	1489.07	1747	1403	Aedes	FALSE	38.7275	30.2974	20.6534	27.489	-0.298254	-0.651219	-0.323897
Locus534v1rpkm259.92	heterogeneous nuclear ribonucleoprotein r|protein_coding|supercont1.70:1418001-1448238:-1|gene:AAEL002879	9270	AAEL002879-RA	3001	0	85	3364.57	2994	2550	Aedes	FALSE	38.7087	29.3095	49.1956	49.4979		0.592335	0.523907
Locus2499v2rpkm47.75	mitochondrial import inner membrane translocase subunit TIM10|protein_coding|supercont1.478:261254-261601:-1|gene:AAEL010450	1034	AAEL010450-RA	10950	4.29253e-117	93	421.471	278	260	Aedes	FALSE	38.6788	50.8703	32.0046	22.5346	0.453288		-0.590411
Locus850v1rpkm162.98	Ump1p protein, putative|protein_coding|supercont1.1165:48752-49496:1|gene:AAEL014555	519	AAEL014555-RA	15176	2.55714e-154	87	544.1	440	385	Aedes	FALSE	38.6489	71.5369	76.7987	47.6406	0.952431	1.24584	0.481373
Locus1095v1rpkm121.01	ubiquitin-conjugating enzyme m|protein_coding|supercont1.363:46427-62535:-1|gene:AAEL009026	1988	AAEL009026-RA	9445	0	81	1279.87	1367	1112	Aedes	FALSE	38.6242	30.3663	31.2854	31.1063	-0.282349
Locus111v44rpkm25.34_PRE	rnf5|protein_coding|supercont1.210:374459-416473:-1|gene:AAEL006550	3068	AAEL006550-RA	6847	0	86	897.561	756	652	Aedes	FALSE	38.5584	38.8435	35.0072	36.152
Locus1542v1rpkm82.57	conserved hypothetical protein|protein_coding|supercont1.247:1374217-1416255:-1|gene:AAEL007298	2102	AAEL007298-RB	7641	0	93	3204.07	2111	1980	Aedes	FALSE	38.5441	52.9058	49.6641	37.1314	0.51756	0.619334
Locus933v1rpkm147.26	conserved hypothetical protein|protein_coding|supercont1.204:739112-749616:1|gene:AAEL006420	1487	AAEL006420-RA	6714	0	80	1377.26	1528	1231	Aedes	FALSE	38.5165	45.9624	38.2863	40.2831	0.31734	0.245132	0.237336
Locus1224v1rpkm108.28	hypothetical protein|protein_coding|supercont1.399:866296-938803:-1|gene:AAEL009481	1453	AAEL009481-RA	9921	0	75	904.774	1472	1106	Aedes	FALSE	38.5142	16.3361	20.6305	119.531			1.52773
Locus1113v1rpkm119.16	n-acetyltransferase separation anxiety|protein_coding|supercont1.170:1895221-1909653:-1|gene:AAEL005709	1246	AAEL005709-RA	5959	0	79	1128.39	1314	1044	Aedes	FALSE	38.5031	43.471	23.3456	20.1282		-0.455774	-0.748828
Locus1370v2rpkm93.34	alanyl-tRNA synthetase|protein_coding|supercont1.25:1721704-1732766:1|gene:AAEL001218	3163	AAEL001218-RA	1243	0	85	3521.46	3028	2598	Aedes	TRUE	38.3976	124.717	47.1206	31.8722	1.75299	0.549439
Locus782v1rpkm175.43	juvenile hormone-inducible protein, putative|protein_coding|supercont1.725:332878-334762:-1|gene:AAEL012687	3718	AAEL012687-RA	13287	0	82	1849.74	1837	1513	Aedes	FALSE	38.345	20.3557	8.98894	17.7075	-0.843701	-1.77991	-0.928591
Locus949v1rpkm145.29	guanine nucleotide-binding protein beta 3 (g protein beta3)|protein_coding|supercont1.21:23463-45249:-1|gene:AAEL001041	2981	AAEL001041-RA	1063	0	84	1784.82	1584	1345	Aedes	FALSE	38.3096	44.5179	39.7134	42.6537	0.283677	0.310772	0.332886
Locus1024v1rpkm132.25	DNA-directed RNA polymerase subunit rpb6|protein_coding|supercont1.90:258724-259361:1|gene:AAEL003552	587	AAEL003552-RA	3702	1.50244e-170	88	598.201	463	412	Aedes	TRUE	38.2499	53.21	28.0266	21.8903	0.517284		-0.616943
Locus2437v3rpkm31.42	conserved hypothetical protein|protein_coding|supercont1.206:49552-49755:1|gene:AAEL006464	3742	AAEL006464-RA	6758	4.25333e-54	86	214.084	178	154	Aedes	FALSE	38.2268	11.0018	9.91173	19.2511	-1.69998	-1.66682	-0.816411
Locus1115v1rpkm119.11	bhlhzip transcription factor max/bigmax|protein_coding|supercont1.670:109202-125104:-1|gene:AAEL012237	1290	AAEL012237-RA	12830	0	84	1155.44	1100	925	Aedes	FALSE	38.1862	23.4838	28.6644	26.9646	-0.635823		-0.327128
Locus1616v1rpkm78.32	aspartyl-tRNA synthetase|protein_coding|supercont1.211:1853590-1873370:-1|gene:AAEL006577	2011	AAEL006577-RA	6879	0	84	2033.68	1862	1577	Aedes	TRUE	38.1577	196.2	51.8202	33.0478
Locus1157v1rpkm115.56	conserved hypothetical protein|protein_coding|supercont1.43:527412-539576:1|gene:AAEL001810	1875	AAEL001810-RA	1856	0	84	2062.54	1930	1623	Aedes	FALSE	38.0947	22.6519	14.6429	18.8729	-0.687804	-1.11711	-0.838436
Locus306v20rpkm21.04_PRE	hypothetical protein|protein_coding|supercont1.179:1409827-1413002:1|gene:AAEL005896	1496	AAEL005896-RB	6152	0	80	677.55	753	605	Aedes	FALSE	38.0573	16.5145	24.4695	19.7207	-1.13661	-0.38132	-0.768257
Locus1272v1rpkm103.36	protoheme ix farnesyltransferase|protein_coding|supercont1.34:2322850-2347396:-1|gene:AAEL001479	1633	AAEL001479-RA	1510	0	82	1660.39	1638	1354	Aedes	FALSE	37.9699	25.9938	24.5506	19.0399	-0.480888	-0.370126	-0.814735
Locus745v2rpkm11.20_PRE	clathrin light chain|protein_coding|supercont1.19:3789870-3807109:-1|gene:AAEL000934	1285	AAEL000934-RB	949	0	89	901.167	686	613	Aedes	FALSE	37.8714	38.9107	38.6843	33.2448		0.289144
Locus887v1rpkm156.10	conserved hypothetical protein|protein_coding|supercont1.29:1443971-1448593:-1|gene:AAEL001314	551	AAEL001314-RA	1346	1.72152e-112	89	405.241	304	273	Aedes	FALSE	37.8354	27.8668	45.2112	31.3301	-0.372472	0.515105
Locus3342v4rpkm14.85	hypothetical protein|protein_coding|supercont1.248:349684-361841:1|gene:AAEL017545	1283	AAEL017545-RA	17697	4.38482e-137	78	488.196	619	486	Aedes	FALSE	37.8032	48.8468	41.6425	48.8579	0.437975	0.400631	0.549148
Locus990v3rpkm37.50	pnuts protein|protein_coding|supercont1.45:530787-564817:1|gene:AAEL001906	4642	AAEL001906-RA	1960	0	80	3750.49	4036	3262	Aedes	FALSE	37.7669	24.217	24.5728	35.2067
Locus111v109rpkm5.06_PRE	valyl-tRNA synthetase|protein_coding|supercont1.115:112375-124128:-1|gene:AAEL004327	6393	AAEL004327-RA	4517	1.3171e-50	80	203.264	231	186	Aedes	FALSE	37.7567	28.3659	33.5179	34.7491	-0.340893
Locus1656v1rpkm76.04	predicted protein|protein_coding|supercont1.120:1170388-1180369:-1|gene:AAEL004467	1242	AAEL004467-RA	4662	0	79	1074.29	1246	996	Aedes	FALSE	37.7043	31.6716	32.0389	30.5833
Locus1559v1rpkm81.77	electron transfer flavoprotein-ubiquinone oxidoreductase|protein_coding|supercont1.261:445017-451145:-1|gene:AAEL007526	2379	AAEL007526-RB	7889	0	84	2044.5	1818	1534	Aedes	FALSE	37.6622	18.1041	33.1674	32.5681	-0.966484
Locus717v1rpkm191.87	ornithine aminotransferase|protein_coding|supercont1.150:590137-598600:1|gene:AAEL005289	2240	AAEL005289-RA	5517	0	86	1678.42	1394	1212	Aedes	FALSE	37.6374	31.6436	69.1593	9.5875
Locus1069v1rpkm124.86	mitochondrial ribosomal protein, L28, putative|protein_coding|supercont1.334:701312-709603:1|gene:AAEL008601	1108	AAEL008601-RA	9008	0	86	1324.96	1105	958	Aedes	FALSE	37.6014	47.2092	30.5755	23.5561	0.385449		-0.494563
Locus870v1rpkm160.10	pyruvate dehydrogenase|protein_coding|supercont1.251:1348698-1374420:1|gene:AAEL007375	1739	AAEL007375-RD	7720	0	93	2598.14	1735	1622	Aedes	FALSE	37.6013	78.7213	20.0611	32.7914	1.10023	-0.62225
Locus878v1rpkm157.84	26S protease regulatory subunit|protein_coding|supercont1.656:389571-391272:1|gene:AAEL012095	1509	AAEL012095-RA	12675	0	86	1786.62	1496	1298	Aedes	TRUE	37.5696	80.3527	52.6383	43.8892	1.15661	0.742604	0.400573
Locus653v1rpkm212.08	apyrase, putative|protein_coding|supercont1.11:4502542-4504309:1|gene:AAEL000575	1869	AAEL000575-RA	579	0	83	1864.17	1768	1474	Aedes	FALSE	37.5056	54.9521	338.664	126.585	0.631814	3.38458	1.91718
Locus1444v1rpkm89.41	importin alpha|protein_coding|supercont1.599:224876-245535:-1|gene:AAEL011657	4120	AAEL011657-RA	12218	0	91	2232.05	1560	1431	Aedes	FALSE	37.4784	39.1837	21.9623	26.3415		-0.508135	-0.326565
Locus2140v4rpkm0.00_PRE	2-deoxyglucose-6-phosphate phosphatase|protein_coding|supercont1.74:1479292-1514296:1|gene:AAEL003006	1100	AAEL003006-RA	3135	0	76	737.061	1055	806	Aedes	FALSE	37.4676	47.3243	19.1762	18.9802		-0.690105	-0.787005
Locus1389v1rpkm93.48	uridine phosphorylase|protein_coding|supercont1.176:174728-199651:1|gene:AAEL005839	3727	AAEL005839-RA	6093	0	91	1496.28	1047	960	Aedes	TRUE	37.434	34.1355	10.3053	15.5997		-1.49048	-1.0416
Locus1089v1rpkm122.36	hemomucin|protein_coding|supercont1.194:307017-324400:-1|gene:AAEL006196	2858	AAEL006196-RA	6476	0	78	2282.55	2875	2247	Aedes	TRUE	37.412	56.9831	48.8337	41.9707	0.674124	0.638958	0.342676
Locus1009v1rpkm135.13	conserved hypothetical protein|protein_coding|supercont1.485:70869-96589:-1|gene:AAEL010538	2239	AAEL010538-RA	11039	0	82	2342.06	2282	1888	Aedes	FALSE	37.3569	34.8332	37.7854	35.7037		0.270572
Locus1090v1rpkm122.07	conserved hypothetical protein|protein_coding|supercont1.428:110992-153414:1|gene:AAEL009772	871	AAEL009772-RC	10225	0	85	646.892	570	488	Aedes	FALSE	37.3498	49.0892	36.5821	34.7282	0.460853	0.232356
Locus1191v1rpkm112.70	toll|protein_coding|supercont1.1401:93091-96821:-1|gene:AAEL015018	3352	AAEL015018-RA	15609	0	74	1397.09	2102	1571	Aedes	FALSE	37.3432	16.868	26.0726	36.259	-1.07858
Locus2078v3rpkm33.86	ebna2 binding protein P100|protein_coding|supercont1.5:4654483-4692349:1|gene:AAEL000293	4057	AAEL000293-RA	289	0	88	2978.65	2341	2074	Aedes	FALSE	37.3366	71.7018	67.4753	41.1704	0.999727	1.10603	0.327565
Locus1040v1rpkm129.77	UDP-glucose 4-epimerase|protein_coding|supercont1.253:1069917-1078802:-1|gene:AAEL007390	1878	AAEL007390-RA	7740	0	82	1582.84	1613	1323	Aedes	TRUE	37.2933	39.7085	34.5861	33.3078
Locus987v2rpkm94.99	serine/arginine rich splicing factor|protein_coding|supercont1.472:473802-487366:1|gene:AAEL010340	1447	AAEL010340-RB	10836	0	79	1299.71	1508	1205	Aedes	FALSE	37.27	37.5504	44.9029	21.8076		0.497971	-0.584529
Locus1226v1rpkm108.10	isoleucyl tRNA synthetase|protein_coding|supercont1.7:4386853-4416525:-1|gene:AAEL000388	3869	AAEL000388-RA	384	0	86	4700.87	3871	3367	Aedes	TRUE	37.2592	112.865	19.8945	18.0358	1.63854	-0.641486	-0.857997
Locus1112v1rpkm119.40	protein serine/threonine kinase, putative|protein_coding|supercont1.47:2439887-2448554:1|gene:AAEL001964	754	AAEL001964-RA	2023	0	79	637.875	752	599	Aedes	FALSE	37.2023	15.1133	14.098	14.4232	-1.18659	-1.10802	-1.15593
Locus3150v1rpkm35.33	sugar transporter|protein_coding|supercont1.722:23213-25735:1|gene:AAEL012655	3876	AAEL012655-RA	13252	0	80	2275.33	2494	2008	Aedes	FALSE	37.1926	12.5076	13.1579	25.6764	-1.45736	-1.2062
Locus2110v1rpkm58.10	phosphatidylethanolamine-binding protein|protein_coding|supercont1.767:339490-341125:1|gene:AAEL012955	1271	AAEL012955-RA	13563	6.02606e-167	85	587.381	514	439	Aedes	FALSE	37.1787	9.57259	5.91692	8.33367	-1.79626	-2.24022	-1.8843
Locus797v6rpkm0.00_PRE	profilin|protein_coding|supercont1.827:267360-305125:-1|gene:AAEL013353	1901	AAEL013353-RC	13983	0	88	2437.64	1916	1705	Aedes	FALSE	37.1214	63.8913	37.6697	42.1262	0.851261	0.280517	0.362924
Locus2346v1rpkm51.42	conserved hypothetical protein|protein_coding|supercont1.72:2371555-2373595:1|gene:AAEL002933	726	AAEL002933-RA	3057	0	84	801.982	725	615	Aedes	FALSE	37.1121	29.3795	26.6204	24.661	-0.274806		-0.41064
Locus1207v1rpkm110.62	porcupine|protein_coding|supercont1.537:274608-282790:-1|gene:AAEL011051	2705	AAEL011051-RA	11581	0	89	3023.73	2286	2046	Aedes	FALSE	37.098	47.9356	72.9445	41.7113	0.440688	1.22072	0.352226
Locus709v1rpkm195.11	hypothetical protein|protein_coding|supercont1.151:1852728-1853518:1|gene:AAEL005331	1389	AAEL005331-RA	5564	9.84452e-51	69	201.46	492	342	Aedes	FALSE	37.0961	95.6876	42.1333	54.0419	1.33835
Locus2049v1rpkm60.05	hypothetical protein|protein_coding|supercont1.816:152926-172320:-1|gene:AAEL017204	3872	AAEL017204-RA	17342	0	86	2967.83	2545	2198	Aedes	FALSE	37.0537	35.5965	35.9718	39.1659		0.209582	0.25301
Locus943v1rpkm146.00	integral membrane protein, Tmp21-I (p23), putative|protein_coding|supercont1.199:1024660-1058064:-1|gene:AAEL006303	1325	AAEL006303-RA	6579	5.16594e-149	74	527.87	854	637	Aedes	FALSE	37.0153	48.521	56.246	41.3384	0.455328	0.860584	0.338501
Locus2019v8rpkm5.04_PRE	conserved hypothetical protein|protein_coding|supercont1.11:4218204-4250024:1|gene:AAEL000581	6662	AAEL000581-RA	585	0	84	4435.77	3985	3372	Aedes	FALSE	37.0148	25.363	67.1992	73.1309	-0.438846	1.08981	1.13339
Locus904v1rpkm152.71	sodium/chloride dependent amino acid transporter|protein_coding|supercont1.93:415833-486363:1|gene:AAEL003618	2417	AAEL003618-RA	3769	0	82	883.134	907	746	Aedes	FALSE	37.004	22.9125	64.4377	75.7731	-0.613828	1.0543	1.20329
Locus2021v1rpkm60.91	conserved hypothetical protein|protein_coding|supercont1.83:236178-240629:-1|gene:AAEL003303	1838	AAEL003303-RA	3446	0	86	949.858	797	688	Aedes	FALSE	36.9473	83.2645	17.5231	19.5898	1.19483	-0.762476	-0.683867
Locus2208v1rpkm55.38	heterogeneous nuclear ribonucleoprotein k|protein_coding|supercont1.1359:18527-47141:1|gene:AAEL014959	2689	AAEL014959-RA	15554	0	86	2257.3	1912	1654	Aedes	FALSE	36.9443	31.3767	34.497	40.1369			0.295293
Locus3833v1rpkm27.70	galectin|protein_coding|supercont1.89:2497248-2498447:-1|gene:AAEL003541	1467	AAEL003541-RA	3691	0	81	1166.26	1180	964	Aedes	FALSE	36.9421	15.9788	20.1712	24.8308	-1.13704	-0.614766	-0.399873
Locus1087v1rpkm122.45	prefoldin subunit|protein_coding|supercont1.119:225807-226690:1|gene:AAEL004427	810	AAEL004427-RA	4619	0	86	825.426	704	606	Aedes	FALSE	36.9305	45.1383	41.5821	32.0969	0.344299	0.426172
Locus1267v1rpkm103.64	G-rich sequence factor-1, putative|protein_coding|supercont1.181:1408838-1421611:-1|gene:AAEL005947	2133	AAEL005947-RB	6214	0	82	2116.64	2174	1785	Aedes	FALSE	36.8916	40.6789	45.5776	28.0732		0.558649
Locus937v1rpkm146.66	proteasome subunit alpha type|protein_coding|supercont1.187:472503-473562:1|gene:AAEL006061	854	AAEL006061-RA	6334	0	84	942.645	846	718	Aedes	FALSE	36.856	56.6353	51.1194	40.2346	0.680297	0.727164	0.304738
Locus1031v1rpkm130.74	rer1 protein|protein_coding|supercont1.473:533312-552126:-1|gene:AAEL010361	2625	AAEL010361-RA	10857	0	75	1599.07	2352	1785	Aedes	FALSE	36.8508	42.3174	34.9044	34.0067	0.26506
Locus1310v1rpkm99.72	hypothetical protein|protein_coding|supercont1.451:53555-74110:-1|gene:AAEL017263	3687	AAEL017263-RA	17406	0	79	3202.27	3637	2901	Aedes	FALSE	36.8487	85.5953	55.0643	40.6638	1.27147	0.833421	0.324672
Locus973v1rpkm141.05	chaperone binding protein|protein_coding|supercont1.1436:75979-100537:-1|gene:AAEL015061	834	AAEL015061-RA	15646	0	85	682.96	583	501	Aedes	FALSE	36.826	38.5508	41.971	39.101		0.443922
Locus935v6rpkm17.65	glycerol-3-phosphate dehydrogenase|protein_coding|supercont1.36:2656953-2708239:1|gene:AAEL001593	1951	AAEL001593-RA	1633	0	83	2019.26	1930	1617	Aedes	TRUE	36.8241	24.9022	18.644	28.8142	-0.489794	-0.707061
Locus736v12rpkm16.49_PRE	conserved hypothetical protein|protein_coding|supercont1.954:175051-175716:-1|gene:AAEL013889	5135	AAEL013889-RA	14535	1.78292e-136	75	488.196	725	545	Aedes	TRUE	36.8234	14.4348	34.8459	42.2648	-1.27139		0.367842
Locus1158v1rpkm115.47	oligopeptide transporter|protein_coding|supercont1.83:2705991-2722741:-1|gene:AAEL003318	2456	AAEL003318-RA	3460	0	86	2897.5	2461	2123	Aedes	FALSE	36.7442	26.8068	24.5389	21.8578	-0.384921		-0.566984
Locus994v1rpkm136.74	conserved hypothetical protein|protein_coding|supercont1.19:718122-719041:1|gene:AAEL000942	748	AAEL000942-RA	960	0	82	700.993	706	584	Aedes	FALSE	36.7265	48.2638	47.175	32.8688	0.457453	0.617832
Locus958v1rpkm143.87	hypothetical protein|protein_coding|supercont1.1670:7434-8095:1|gene:AAEL015257	2846	AAEL015257-RA	15801	0	97	895.757	529	516	Aedes	FALSE	36.6326	31.5624	37.2747	46.6837			0.516108
Locus710v1rpkm194.00	hypothetical protein|protein_coding|supercont1.1280:126037-130343:1|gene:AAEL014821	925	AAEL014821-RA	15418	0	78	753.291	895	705	Aedes	FALSE	36.6297	75.6222	76.8996	74.8181	1.10837	1.3244	1.20486
Locus988v2rpkm124.14	cytochrome b5, putative|protein_coding|supercont1.120:927845-931663:1|gene:AAEL004450	649	AAEL004450-RA	4642	1.78177e-176	84	618.038	589	495	Aedes	FALSE	36.6284	45.4762	42.3035	39.9366	0.370649	0.455774
Locus2830v1rpkm41.05	conserved hypothetical protein|protein_coding|supercont1.287:851122-870211:-1|gene:AAEL007874	2292	AAEL007874-RA	8247	0	81	1649.57	1658	1359	Aedes	FALSE	36.628	16.9596	23.9184	21.5571	-1.028	-0.359103	-0.586638
Locus8v222rpkm4.25_PRE	fatty acid desaturase, putative|protein_coding|supercont1.81:2814989-2855075:-1|gene:AAEL003203	8043	AAEL003203-RB	3342	0	86	2731.59	2344	2036	Aedes	FALSE	36.587	18.9352	22.825	19.5618	-0.871374	-0.423386	-0.718833
Locus1148v1rpkm116.13	conserved hypothetical protein|protein_coding|supercont1.566:276209-284273:1|gene:AAEL011315	938	AAEL011315-RA	11862	0	80	780.342	922	741	Aedes	FALSE	36.556	18.7002	17.7531	19.5513	-0.898586	-0.784229	-0.729093
Locus706v28rpkm16.51_PRE	hypothetical protein|protein_coding|supercont1.396:803217-833575:-1|gene:AAEL009437	9604	AAEL009437-RA	9875	0	88	4675.62	3690	3252	Aedes	FALSE	36.5437	120.953	30.3875	27.9402	1.74223
Locus1564v1rpkm81.46	centrosomin (arrow protein)|protein_coding|supercont1.301:1002040-1039110:-1|gene:AAEL008110	4589	AAEL008110-RA	8503	0	79	2383.54	2676	2125	Aedes	FALSE	36.5427	16.2458	23.9466	18.8609	-1.0877		-0.776861
Locus727v2rpkm92.26	single-strand selective monofunctional uracil DNA glycosylase|protein_coding|supercont1.818:332022-344178:-1|gene:AAEL013286	1862	AAEL013286-RA	13911	0	85	668.533	583	498	Aedes	FALSE	36.5015	36.0802	12.072	10.6719		-1.29785	-1.54881
Locus1877v1rpkm66.31	elongation factor SIII p15 subunit, putative|protein_coding|supercont1.126:377584-394729:-1|gene:AAEL004653	1620	AAEL004653-RA	4857	0	80	810.999	950	761	Aedes	FALSE	36.4962	55.0209	32.6404	31.8769	0.657703
Locus1938v1rpkm63.98	hypothetical protein|protein_coding|supercont1.812:12667-28784:1|gene:AAEL013252	2225	AAEL013252-RC	13875	0	81	2048.11	2263	1842	Aedes	FALSE	36.4837	38.5115	24.1272	31.9763		-0.339659
Locus1393v1rpkm93.23	AMP dependent ligase|protein_coding|supercont1.222:254891-256766:-1|gene:AAEL006823	1803	AAEL006823-RA	7141	0	82	1581.04	1573	1292	Aedes	FALSE	36.4236	117.092	246.838	243.263	1.74659	2.9641	2.86682
Locus968v1rpkm142.12	surfeit locus protein|protein_coding|supercont1.327:198467-214428:-1|gene:AAEL008461	1773	AAEL008461-RA	8865	0	82	1766.78	1823	1496	Aedes	FALSE	36.4099	42.0466	57.3813	37.2302	0.272664	0.910974
Locus1132v1rpkm117.22	clathrin coat associated protein ap-50|protein_coding|supercont1.77:2593149-2605670:-1|gene:AAEL003106	3435	AAEL003106-RA	3241	0	81	2608.96	2672	2188	Aedes	FALSE	36.3965	45.3514	30.9153	34.4999	0.381943
Locus996v1rpkm136.63	conserved hypothetical protein|protein_coding|supercont1.35:1789383-1831052:-1|gene:AAEL001509	3460	AAEL001509-RC	1542	0	81	2758.64	2850	2320	Aedes	FALSE	36.3905	35.4832	38.0436	34.1948
Locus1178v1rpkm113.91	leucine-rich transmembrane protein|protein_coding|supercont1.655:156252-159418:-1|gene:AAEL012093	2970	AAEL012093-RA	12672	0	81	2814.54	2911	2370	Aedes	FALSE	36.3184	23.4185	22.0034	22.4796	-0.559844	-0.469064	-0.518653
Locus1038v1rpkm130.02	helix-loop-helix transcription factor|protein_coding|supercont1.30:2524566-2526152:1|gene:AAEL001338	1705	AAEL001338-RA	1371	0	82	1196.92	1179	973	Aedes	FALSE	36.2736	32.5404	23.9625	19.3547			-0.705777
Locus1595v1rpkm79.24	brain chitinase and chia|protein_coding|supercont1.428:872519-918325:1|gene:AAEL009782	3192	AAEL009782-RA	10236	0	85	2208.61	1930	1646	Aedes	TRUE	36.2592	12.3484	10.4941	24.752	-1.45922	-1.50577
Locus1000v1rpkm136.27	tfiia large subunit|protein_coding|supercont1.231:1542323-1599019:1|gene:AAEL007022	2818	AAEL007022-RA	7359	0	83	2325.83	2236	1871	Aedes	FALSE	36.244	24.9837	41.64	38.0765	-0.462141	0.463794	0.254911
Locus8v26rpkm123.57_PRE	myosin vi|protein_coding|supercont1.111:1763892-1881229:1|gene:AAEL004227	5379	AAEL004227-RC	4417	0	88	5537.63	4299	3810	Aedes	FALSE	36.2252	40.1007	30.0377	35.1593
Locus1050v1rpkm127.54	conserved hypothetical protein|protein_coding|supercont1.28:2404763-2418563:1|gene:AAEL001247	794	AAEL001247-RA	1272	0	83	838.049	804	673	Aedes	FALSE	36.2074	57.8044	30.1814	29.1211	0.7248
Locus2572v2rpkm32.91	phosphatidate phosphatase|protein_coding|supercont1.248:1452264-1521109:1|gene:AAEL007322	2102	AAEL007322-RA	7665	0	83	1326.76	1267	1054	Aedes	FALSE	36.1832	28.8404	13.485	27.0709		-1.14809
Locus953v1rpkm144.32	acireductone dioxygenase|protein_coding|supercont1.132:1324092-1325609:-1|gene:AAEL004860	885	AAEL004860-RA	5065	0	83	710.01	694	577	Aedes	TRUE	36.1542	30.0177	36.4084	23.1573			-0.463921
Locus939v1rpkm146.56	HIG1 domain family member 2A, putative|protein_coding|supercont1.118:42007-42333:-1|gene:AAEL004404	623	AAEL004404-RA	4592	4.5975e-95	82	347.533	338	280	Aedes	FALSE	36.1457	36.5138	32.0768	25.4698			-0.322627
Locus452v1rpkm315.87	conserved hypothetical protein|protein_coding|supercont3.500:244160-247700:1|gene:CPIJ014057	589	CPIJ014057-RA	13345	2.02571e-66	76	251.955	355	271	Culex	TRUE	36.1364	53.1373	206.282	91.2274	0.627595	2.71331	1.49232
Locus911v1rpkm151.33	conserved hypothetical protein|protein_coding|supercont1.164:1869759-1883330:1|gene:AAEL005615	2208	AAEL005615-RA	5861	0	85	1804.66	1595	1357	Aedes	FALSE	36.1171	45.427	80.7942	85.7774		1.40212	1.40701
Locus817v2rpkm115.77	phosphatidylethanolamine-binding protein|protein_coding|supercont1.723:14464-15226:-1|gene:AAEL012666	920	AAEL012666-RA	13266	0	89	645.089	492	438	Aedes	FALSE	36.1089	26.4057	39.8451	28.9813	-0.384572	0.39161
Locus2380v1rpkm50.42	cytochrome P450|protein_coding|supercont1.231:800120-801752:-1|gene:AAEL006989	787	AAEL006989-RA	7322	4.79957e-153	74	540.494	786	582	Aedes	FALSE	36.0908	23.5527	13.2146	19.4241	-0.54239	-1.1639	-0.712333
Locus1111v1rpkm119.71	ral|protein_coding|supercont1.1251:61467-102875:-1|gene:AAEL014749	2058	AAEL014749-RA	15365	0	78	1402.5	1730	1360	Aedes	FALSE	35.997	33.583	35.7716	39.0158			0.288822
Locus945v1rpkm145.95	26S proteasome non-ATPase regulatory subunit|protein_coding|supercont1.449:110750-112186:-1|gene:AAEL010048	1142	AAEL010048-RA	10516	0	86	1346.6	1143	986	Aedes	FALSE	35.923	74.9027	44.7476	39.88	1.12019	0.572317	0.326402
Locus1001v1rpkm136.07	AMP dependent ligase|protein_coding|supercont1.705:209859-221195:-1|gene:AAEL012524	1652	AAEL012524-RA	13122	0	79	1258.23	1440	1141	Aedes	FALSE	35.878	22.9885	50.0702	88.3174			1.31791
Locus2915v2rpkm25.85	ced-6|protein_coding|supercont1.745:28768-42242:1|gene:AAEL012821	4267	AAEL012821-RA	13420	0	88	2735.19	2094	1861	Aedes	FALSE	35.8729	30.0196	26.9394	37.2998			0.235436
Locus1206v1rpkm110.73	heat shock protein|protein_coding|supercont1.5:186418-189115:-1|gene:AAEL000301	2278	AAEL000301-RA	295	0	83	2414.19	2277	1903	Aedes	FALSE	35.8153	44.9249	27.45	15.8086	0.381358		-0.992227
Locus1152v1rpkm115.95	peroxisomal targeting signal 1 receptor|protein_coding|supercont3.31:1389782-1392248:1|gene:CPIJ002341	2661	CPIJ002341-RA	2246	0	79	1014.78	1125	899	Culex	FALSE	35.795	27.2345	27.4577	26.8287	-0.331106		-0.241833
Locus1153v1rpkm115.92	calcium and integrin-binding protein 1|protein_coding|supercont1.51:1855785-1877175:1|gene:AAEL002221	1259	AAEL002221-RA	2293	0	89	906.577	691	620	Aedes	FALSE	35.792	25.0365	40.5605	30.4156	-0.443806	0.438445
Locus1185v1rpkm113.03	hypothetical protein|protein_coding|supercont1.286:938524-999541:1|gene:AAEL007841	6785	AAEL007841-RA	8213	0	80	5959.62	6398	5170	Aedes	FALSE	35.7253	22.5491	32.8197	35.3641	-0.590623
Locus2650v1rpkm44.60	tyrosyl-tRNA synthetase|protein_coding|supercont1.21:2611829-2620258:-1|gene:AAEL001044	1949	AAEL001044-RA	1066	0	84	2100.41	1905	1614	Aedes	TRUE	35.7241	39.3303	22.8609	21.5762		-0.380022	-0.543057
Locus1070v1rpkm124.84	importin alpha|protein_coding|supercont1.517:647153-658463:1|gene:AAEL010900	3120	AAEL010900-RA	11435	0	88	2379.93	1859	1645	Aedes	FALSE	35.715	33.7636	22.7569	23.8695		-0.391045	-0.402897
Locus1486v4rpkm26.53	DEAD box ATP-dependent RNA helicase|protein_coding|supercont1.345:873129-883131:-1|gene:AAEL008738	8334	AAEL008738-RA	9147	0	84	3943.45	3651	3083	Aedes	FALSE	35.7121	26.368	18.8793	23.7626	-0.362284	-0.649018	-0.399936
Locus1641v1rpkm76.89	glucose-6-phosphate 1-dehydrogenase|protein_coding|supercont1.401:522124-538780:1|gene:AAEL009507	2106	AAEL009507-RA	9947	0	82	2031.88	1938	1598	Aedes	TRUE	35.687	66.9872	10.039	9.21376	0.950225	-1.54198	-1.7444
Locus771v4rpkm57.23	nicotinate phosphoribosyltransferase|protein_coding|supercont1.1039:215361-252422:1|gene:AAEL014217	3935	AAEL014217-RA	14857	0	84	1373.65	1242	1052	Aedes	TRUE	35.6748	47.3882	49.862	59.9606		0.738034	0.915106
Locus3892v2rpkm21.32	V-type proton ATPase V0 subunit a; vacuolar proton ATPases|protein_coding|supercont1.996:257762-261358:1|gene:AAEL014053	3108	AAEL014053-RA	14702	0	83	2064.34	1928	1614	Aedes	FALSE	35.6745	33.1888	11.3634	15.7223		-1.33314	-0.964948
Locus775v1rpkm177.36	acyl-coa dehydrogenase|protein_coding|supercont1.262:1240417-1242331:-1|gene:AAEL007555	1783	AAEL007555-RA	7919	0	89	2374.52	1802	1615	Aedes	FALSE	35.6526	47.5514	155.266	46.5621	0.494504	2.34115	0.577351
Locus2429v3rpkm26.05	ATP-binding cassette transporter|protein_coding|supercont1.180:663880-682626:-1|gene:AAEL005918	4665	AAEL005918-RA	6178	0	81	4322.16	4511	3671	Aedes	FALSE	35.5591	25.2395	29.2062	34.8824	-0.417107
Locus790v1rpkm173.94	microsomal signal peptidase 18 kDa subunit|protein_coding|supercont3.938:49188-50937:1|gene:CPIJ017247	1029	CPIJ017247-RA	16261	0	86	686.566	565	491	Culex	FALSE	35.529	59.6221	81.5089	46.8099	0.808358	1.44886	0.577713
Locus1639v3rpkm46.20	succinyl-coa:3-ketoacid-coenzyme a transferase|protein_coding|supercont1.543:14877-20256:1|gene:AAEL011137	1871	AAEL011137-RA	11677	0	88	2057.13	1599	1417	Aedes	TRUE	35.5043	40.9278	57.444	21.4062		0.938639	-0.536142
Locus1041v1rpkm129.68	Class A Scavenger Receptor (SRCR domain) with Serine Protease domain.|protein_coding|supercont1.377:826837-855007:-1|gene:AAEL009192	5197	AAEL009192-RA	9615	0	82	3608.02	3495	2893	Aedes	FALSE	35.4449	29.7651	25.276	31.8106
Locus951v1rpkm144.98	hypothetical protein|protein_coding|supercont1.249:45268-47553:1|gene:AAEL017552	6156	AAEL017552-RA	17705	0	84	1263.64	1198	1017	Aedes	FALSE	35.4215	33.9269	36.2742	53.5616			0.753322
Locus771v7rpkm27.87	nicotinate phosphoribosyltransferase|protein_coding|supercont1.1039:277111-277844:1|gene:AAEL014219	4117	AAEL014219-RA	14859	0	94	1050.85	680	641	Aedes	TRUE	35.4159	46.7712	48.2571	59.4635		0.703254	0.911826
Locus1232v1rpkm107.71	hypothetical protein|protein_coding|supercont1.209:714307-715396:1|gene:AAEL006530	1491	AAEL006530-RA	6823	0	83	1113.96	1062	884	Aedes	FALSE	35.3663	39.2246	31.8457	30.0644
Locus2489v2rpkm42.89	acyl-CoA oxidase|protein_coding|supercont1.352:207624-218158:1|gene:AAEL008841	2519	AAEL008841-RA	9251	0	81	2365.5	2410	1975	Aedes	TRUE	35.2366	43.4229	79.8407	79.1881	0.371631	1.43086	1.33873
Locus1644v2rpkm59.62	glucosamine-fructose-6-phosphate aminotransferase|protein_coding|supercont1.401:319111-322953:1|gene:AAEL009510	3566	AAEL009510-RA	9950	0	88	4509.71	3546	3138	Aedes	TRUE	35.2027	45.2649	67.5509	44.5048	0.416899	1.16994	0.507459
Locus1353v1rpkm96.86	mitochondrial ribosomal protein, L14, putative|protein_coding|supercont1.119:1141376-1142028:-1|gene:AAEL004433	530	AAEL004433-RA	4625	8.54586e-148	84	522.46	463	393	Aedes	FALSE	35.163	28.7395	26.0158	13.9016			-1.12685
Locus1125v1rpkm118.14	26S protease regulatory subunit 6a|protein_coding|supercont1.59:1067031-1074156:1|gene:AAEL002508	1425	AAEL002508-RA	2605	0	88	1804.66	1433	1263	Aedes	TRUE	35.1191	60.2093	48.2051	38.1001	0.842382	0.714985	0.297135
Locus1102v1rpkm120.08	hypothetical protein|protein_coding|supercont1.670:12851-67171:1|gene:AAEL016967	1977	AAEL016967-RA	17101	0	84	2057.13	1867	1576	Aedes	FALSE	35.0735	24.9968	14.7123	20.4333
Locus797v4rpkm2.59_PRE	profilin|protein_coding|supercont1.827:267360-305125:-1|gene:AAEL013353	1157	AAEL013353-RD	13984	0	92	1662.19	1159	1073	Aedes	FALSE	35.0493	59.4693	37.2797	36.5045	0.827588	0.348719	0.238124
Locus1005v14rpkm18.28	sphingomyelin phosphodiesterase|protein_coding|supercont1.56:11922-39460:-1|gene:AAEL002413	4754	AAEL002413-RA	2494	0	82	1528.74	1499	1239	Aedes	TRUE	34.992	32.8448	40.0749	56.7374		0.448815	0.86707
Locus1147v1rpkm116.21	trypsin-epsilon, putative|protein_coding|supercont1.164:376985-378358:-1|gene:AAEL005604	977	AAEL005604-RA	5852	0	79	764.111	902	713	Aedes	FALSE	34.9297	18.9478	33.5946	32.9179	-0.788244
Locus999v1rpkm136.41	conserved hypothetical protein|protein_coding|supercont1.68:1610598-1656501:-1|gene:AAEL002798	3200	AAEL002798-RA	2919	0	77	1934.5	2494	1929	Aedes	FALSE	34.9262	8.5422	10.1524	17.5982	-1.95112	-1.51322	-0.816413
Locus689v5rpkm4.76_PRE	conserved hypothetical protein|protein_coding|supercont1.68:477118-478680:1|gene:AAEL002815	6725	AAEL002815-RA	2936	0	89	2046.31	1563	1392	Aedes	FALSE	34.8083	19.0176	19.5388	27.7804	-0.801191	-0.576685
Locus1067v1rpkm125.20	6-phosphogluconolactonase|protein_coding|supercont1.1035:174658-175818:1|gene:AAEL014204	1038	AAEL014204-RA	14846	0	78	881.33	1041	819	Aedes	TRUE	34.8071	41.1423	38.8711	38.933	0.295458	0.407401	0.329958
Locus1227v1rpkm107.97	mitochondrial ribosomal protein S7|protein_coding|supercont1.122:1764249-1765134:1|gene:AAEL004527	851	AAEL004527-RA	4726	0	86	825.426	695	600	Aedes	FALSE	34.7471	28.6126	34.8626	23.5088		0.260928	-0.38045
Locus1984v2rpkm50.81	hypothetical protein|protein_coding|supercont1.298:1194154-1196222:1|gene:AAEL017551	8582	AAEL017551-RA	17704	0	84	2293.37	2158	1813	Aedes	FALSE	34.7187	31.5061	38.3763	49.7767			0.676412
Locus1109v1rpkm119.76	ABC transporter|protein_coding|supercont1.302:73729-107503:1|gene:AAEL008134	3237	AAEL008134-RA	8527	0	87	3195.05	2582	2257	Aedes	FALSE	34.7095	75.4354	33.9227	37.6438	1.18212	0.223299	0.292974
Locus1261v1rpkm104.47	mitochondrial processing peptidase alpha subunit|protein_coding|supercont1.48:339873-354363:-1|gene:AAEL002068	1575	AAEL002068-RA	2127	0	85	1846.13	1588	1364	Aedes	FALSE	34.6955	37.3795	24.212	21.0607		-0.256501	-0.537184
Locus1562v3rpkm45.68	conserved hypothetical protein|protein_coding|supercont1.151:1336904-1363357:-1|gene:AAEL005312	1380	AAEL005312-RD	5542	0	81	1247.41	1247	1022	Aedes	FALSE	34.6919	23.479	15.3406	35.9545	-0.481541	-0.883032
Locus1163v1rpkm115.02	succinyl-coa synthetase beta chain|protein_coding|supercont1.162:740251-759191:-1|gene:AAEL005552	1507	AAEL005552-RB	5799	0	85	1696.45	1498	1280	Aedes	FALSE	34.6856	30.0689	34.7452	34.0151		0.263693
Locus1014v3rpkm22.23	UDP-galactose transporter|protein_coding|supercont1.224:550492-567437:-1|gene:AAEL006855	2190	AAEL006855-RB	7179	0	83	1278.07	1224	1016	Aedes	FALSE	34.6247	204.36	20.7154	41.3923	2.59814	-0.471595	0.430979
Locus1165v1rpkm114.89	ras-related protein Rab, putative|protein_coding|supercont1.886:325255-332861:-1|gene:AAEL013620	1027	AAEL013620-RA	14270	0	89	1366.44	1034	928	Aedes	FALSE	34.5824	36.4991	30.9485	30.7958
Locus807v1rpkm170.58	glutamate transporter|protein_coding|supercont1.791:391304-396021:1|gene:AAEL013109	1585	AAEL013109-RA	13716	0	83	1508.9	1433	1195	Aedes	FALSE	34.542	19.0471	40.0669	71.0016			1.07175
Locus3106v4rpkm20.09	liquid facets|protein_coding|supercont1.368:712578-786950:1|gene:AAEL009088	4887	AAEL009088-RA	9509	0	80	3384.41	3819	3064	Aedes	FALSE	34.5346	28.2528	20.8909	36.4974		-0.464459
Locus1098v1rpkm120.87	conserved hypothetical protein|protein_coding|supercont1.573:321048-327885:1|gene:AAEL011371	3065	AAEL011371-RA	11921	0	90	2751.42	2027	1829	Aedes	FALSE	34.4805	20.3418	18.3003	19.8601	-0.666744
Locus1159v1rpkm115.45	conserved hypothetical protein|protein_coding|supercont1.752:177623-197164:1|gene:AAEL012865	1469	AAEL012865-RA	13466	0	82	1339.39	1342	1109	Aedes	FALSE	34.4375	34.0124	38.7922	31.2493		0.437544
Locus755v1rpkm183.10	microsomal signal peptidase 23 kd subunit (spc22/23)|protein_coding|supercont1.19:988439-994239:-1|gene:AAEL000947	1018	AAEL000947-RA	966	0	85	895.757	793	677	Aedes	FALSE	34.3366	47.4501	96.4965	53.0376	0.529122	1.73929	0.802817
Locus1880v1rpkm66.21	choline/ethanolamine kinase|protein_coding|supercont1.352:115884-200437:1|gene:AAEL008853	4636	AAEL008853-RA	9263	0	89	1602.68	1195	1072	Aedes	FALSE	34.3005	10.6628	9.55738	10.7758	-1.58451	-1.56033	-1.47445
Locus872v1rpkm159.88	DNA-J/hsp40|protein_coding|supercont1.92:442055-444278:1|gene:AAEL003588	1980	AAEL003588-RA	3738	0	78	1534.15	1937	1522	Aedes	FALSE	34.2965	86.278	24.3979	47.3766	1.31381
Locus713v6rpkm82.59	staufen|protein_coding|supercont1.257:1142149-1267726:1|gene:AAEL007470	7974	AAEL007470-RA	7830	0	81	3070.62	3193	2596	Aedes	FALSE	34.2495	21.3023	25.1544	30.1536	-0.614967
Locus1549v1rpkm82.33	conserved hypothetical protein|protein_coding|supercont1.435:31139-33436:1|gene:AAEL009874	3439	AAEL009874-RA	10335	0	84	1784.82	1719	1449	Aedes	FALSE	34.2011	22.8802	19.4448	29.6758	-0.511637	-0.557267
Locus1049v1rpkm127.57	conserved hypothetical protein|protein_coding|supercont1.999:63116-65792:1|gene:AAEL014068	992	AAEL014068-RA	14718	0	88	710.01	557	491	Aedes	FALSE	34.197	35.881	43.3065	29.9303		0.590582
Locus1251v1rpkm105.86	conserved hypothetical protein|protein_coding|supercont1.299:688529-717405:1|gene:AAEL008064	680	AAEL008064-RA	8453	2.77862e-155	82	547.707	546	450	Aedes	FALSE	34.1938	29.029	49.172	36.8475		0.778031	0.284377
Locus1064v3rpkm21.15	serine-pyruvate aminotransferase|protein_coding|supercont1.89:1830465-1848470:1|gene:AAEL003508	2657	AAEL003508-RB	3657	0	88	1537.76	1211	1067	Aedes	FALSE	34.1288	29.0921	17.503	29.7776
Locus1247v1rpkm106.11	protein transport protein sec23|protein_coding|supercont1.258:475316-488169:-1|gene:AAEL007484	2923	AAEL007484-RB	7844	0	84	3204.07	2957	2489	Aedes	FALSE	34.1105	47.447	59.4169	38.9509	0.532505	1.05024	0.368845
Locus1343v1rpkm97.42	pyruvate dehydrogenase|protein_coding|supercont1.115:71775-89099:-1|gene:AAEL004338	2033	AAEL004338-RA	4529	0	86	2152.71	1840	1583	Aedes	TRUE	34.0242	23.473	21.3928	21.6301	-0.460679	-0.402408	-0.468368
Locus827v34rpkm11.26_PRE	cytosolic purine 5-nucleotidase|protein_coding|supercont1.176:413638-453734:-1|gene:AAEL005833	9691	AAEL005833-RA	6088	0	92	2369.11	1598	1483	Aedes	FALSE	34.0048	16.3964	26.3791	44.0605	-0.947674		0.535118
Locus1262v1rpkm104.25	serine-threonine kinase receptor-associated protein (strap)|protein_coding|supercont1.251:1400614-1450671:1|gene:AAEL007382	1696	AAEL007382-RB	7728	0	85	1943.51	1704	1459	Aedes	FALSE	33.9994	24.2029	23.9562	30.3526	-0.417405
Locus1904v1rpkm65.24	vitellogenin, putative|protein_coding|supercont1.230:460996-482769:-1|gene:AAEL006966	1224	AAEL006966-RE	7299	0	89	1629.73	1224	1099	Aedes	FALSE	33.9717	82.5783	36.8256	41.4517	1.32453	0.370023	0.456448
Locus1562v1rpkm81.52	conserved hypothetical protein|protein_coding|supercont1.151:1336904-1348725:-1|gene:AAEL005312	692	AAEL005312-RC	5541	0	86	827.229	696	603	Aedes	FALSE	33.9145	25.965	15.3919	42.6111		-0.856715	0.48872
Locus1789v1rpkm70.28	prefoldin subunit|protein_coding|supercont1.81:2445947-2453784:-1|gene:AAEL003180	1080	AAEL003180-RA	3317	0	87	832.639	689	603	Aedes	FALSE	33.8775	37.9063	33.2549	24.7675			-0.273132
Locus1202v1rpkm111.04	dimethyladenosine transferase|protein_coding|supercont1.404:1012017-1013036:-1|gene:AAEL009534	1533	AAEL009534-RA	9974	0	80	944.448	1001	809	Aedes	FALSE	33.8255	36.989	26.0501	20.8077			-0.514515
Locus1787v2rpkm63.52	glutamine synthetase 1, 2 (glutamate-amonia ligase) (gs)|protein_coding|supercont1.45:298453-301807:1|gene:AAEL001887	2456	AAEL001887-RB	1935	0	82	2461.08	2500	2065	Aedes	TRUE	33.7515	21.7409	57.5845	135.126			1.82139
Locus1223v1rpkm108.33	cmp-n-acetylneuraminic acid synthase|protein_coding|supercont1.752:311724-312564:1|gene:AAEL012868	887	AAEL012868-RA	13469	1.04845e-155	75	549.51	788	596	Aedes	FALSE	33.7121	17.665	44.3763	24.696	-0.780807
Locus1755v4rpkm22.04	conserved hypothetical protein|protein_coding|supercont1.156:203662-218893:-1|gene:AAEL005432	4715	AAEL005432-RB	5670	0	87	5631.4	4567	3997	Aedes	FALSE	33.707	64.4677	26.8487	28.0727	0.963729
Locus1688v1rpkm74.39	secretory carrier-associated membrane protein (scamp)|protein_coding|supercont1.1:4262499-4284409:1|gene:AAEL000090	2979	AAEL000090-RA	94	0	86	2684.7	2269	1966	Aedes	FALSE	33.6763	35.3439	31.5014	34.7105			0.219755
Locus671v2rpkm145.24	cytochrome B561|protein_coding|supercont1.747:752753-784313:-1|gene:AAEL012832	1517	AAEL012832-RB	13432	0	80	1132	1197	968	Aedes	FALSE	33.6736	36.44	33.7549	49.0745			0.69994
Locus1033v1rpkm130.62	clathrin coat assembly protein ap19|protein_coding|supercont1.20:3449800-3485572:-1|gene:AAEL000983	1296	AAEL000983-RA	1002	0	88	832.639	649	577	Aedes	FALSE	33.6732	37.8831	35.7549	36.457	0.235349	0.343752	0.291382
Locus1238v1rpkm107.14	golgi phosphoprotein 3 (coat-protein GPP34)|protein_coding|supercont1.137:1252587-1268780:1|gene:AAEL004973	2471	AAEL004973-RA	5183	0	91	1251.02	877	804	Aedes	FALSE	33.6457	31.2165	32.6947	37.2821		0.218172	0.32592
Locus941v1rpkm146.34	hypothetical protein|protein_coding|supercont1.1052:188101-189296:1|gene:AAEL014268	695	AAEL014268-RA	14908	1.68449e-88	76	325.893	443	341	Aedes	FALSE	33.6224	16.0989	24.6398	27.3187	-0.980924
Locus3954v3rpkm6.10	serine/threonine protein kinase|protein_coding|supercont1.593:640717-661793:1|gene:AAEL011594	2744	AAEL011594-RA	12159	0	84	1660.39	1529	1289	Aedes	FALSE	33.61	16.5062	26.0034	24.806	-0.950626		-0.263095
Locus822v1rpkm168.09	conserved hypothetical protein|protein_coding|supercont1.774:396536-397549:1|gene:AAEL013005	908	AAEL013005-RA	13613	0	84	953.465	871	739	Aedes	FALSE	33.6047	54.6164	66.2478	49.596	0.765011	1.23498	0.74014
Locus2244v1rpkm54.31	ablim|protein_coding|supercont1.319:884560-897683:-1|gene:AAEL008358	6014	AAEL008358-RA	8757	0	89	2946.19	2220	1977	Aedes	FALSE	33.5824	20.6498	22.8625	28.975	-0.629685	-0.296377
Locus2929v2rpkm30.92	conserved hypothetical protein|protein_coding|supercont1.34:1438564-1451301:-1|gene:AAEL001476	4704	AAEL001476-RA	1507	0	87	2342.06	1889	1653	Aedes	FALSE	33.453	22.3141	22.4205	39.3827	-0.513761	-0.318838	0.402049
Locus1360v1rpkm96.23	ribosomal protein l7ae|protein_coding|supercont1.84:7553-8347:-1|gene:AAEL003352	633	AAEL003352-RA	3497	0	83	659.516	645	536	Aedes	FALSE	33.4416	69.5713	15.0704	12.6019	1.07145	-0.853995	-1.17603
Locus1189v1rpkm112.75	conserved hypothetical protein|protein_coding|supercont1.652:52862-53711:-1|gene:AAEL012078	796	AAEL012078-RA	12658	0	83	809.196	774	643	Aedes	FALSE	33.4014	31.6828	18.2988	19.1489		-0.606618	-0.622391
Locus3259v1rpkm33.87	monocarboxylate transporter|protein_coding|supercont1.134:815768-817847:-1|gene:AAEL004905	5682	AAEL004905-RA	5111	0	85	2145.49	1827	1571	Aedes	FALSE	33.3287	8.8424	11.4401	17.4882	-1.81695	-1.27464	-0.755393
Locus1078v6rpkm0.00_PRE	conserved hypothetical protein|protein_coding|supercont1.395:244124-287205:-1|gene:AAEL009422	1633	AAEL009422-RF	9860	0	94	2504.36	1645	1547	Aedes	FALSE	33.2984	26.3399	33.2327	28.7519
Locus1155v1rpkm115.74	kynurenine aminotransferase|protein_coding|supercont1.119:2025437-2036242:1|gene:AAEL004435	1581	AAEL004435-RA	4627	0	83	1573.82	1509	1257	Aedes	FALSE	33.2875	27.2785	33.8612	26.3125	-0.220671	0.280548
Locus1282v1rpkm102.19	Eukaryotic translation initiation factor 3 subunit J (eIF3j)|protein_coding|supercont1.674:348067-353006:-1|gene:AAEL012279	1583	AAEL012279-RA	12875	0	83	1620.71	1599	1331	Aedes	FALSE	33.2565	81.7027	38.0089	40.7533	1.35861	0.454845	0.47407
Locus1318v1rpkm99.36	mitochondrial glutamate carrier protein|protein_coding|supercont1.562:104476-123769:1|gene:AAEL011276	1562	AAEL011276-RA	11818	0	84	1705.47	1582	1334	Aedes	FALSE	33.2426	22.8352	28.341	28.4062	-0.454967
Locus1704v1rpkm73.62	conserved hypothetical protein|protein_coding|supercont1.21:3909117-3920395:1|gene:AAEL001015	1944	AAEL001015-RA	1035	2.50577e-47	66	190.64	644	428	Aedes	FALSE	33.2145	13.1668	16.5205	16.6074	-1.22307	-0.738063	-0.81086
Locus582v1rpkm237.27	acyl-CoA oxidase|protein_coding|supercont1.15:725163-748564:1|gene:AAEL000735	2305	AAEL000735-RA	746	0	85	2453.87	2112	1813	Aedes	TRUE	33.2	37.7011	130.753	131.201		2.20646	2.1292
Locus3015v2rpkm34.94	conserved hypothetical protein|protein_coding|supercont1.540:458689-510415:-1|gene:AAEL011088	2748	AAEL011088-RA	11621	0	82	1656.78	1645	1358	Aedes	FALSE	33.1853	25.9427	52.1053	50.1754		0.893996	0.761202
Locus1249v1rpkm105.96	monocarboxylate transporter|protein_coding|supercont1.8:2003053-2050613:1|gene:AAEL000417	4149	AAEL000417-RA	414	0	91	3229.32	2273	2077	Aedes	FALSE	33.1675	18.3243	15.9262	30.6078	-0.775083	-0.788037
Locus1101v1rpkm120.38	AgCA11-like carbonic anhydrase|protein_coding|supercont1.161:555541-572535:-1|gene:AAEL005520	1679	AAEL005520-RB	5766	0	82	1341.19	1370	1126	Aedes	FALSE	33.1623	41.1866	18.572	23.0285	0.364599	-0.572422	-0.3514
Locus1710v1rpkm73.16	conserved hypothetical protein|protein_coding|supercont1.262:1481442-1482074:1|gene:AAEL007550	373	AAEL007550-RA	7914	2.35564e-26	74	118.505	195	145	Aedes	FALSE	33.1491	22.4423	30	34.6137
Locus1350v1rpkm97.04	hypothetical protein|protein_coding|supercont1.48:357118-357703:1|gene:AAEL002074	610	AAEL002074-RB	2134	3.46051e-71	72	268.185	484	351	Aedes	FALSE	33.1459	16.5861	21.3024	15.1207	-0.909542		-0.933938
Locus908v1rpkm151.92	chaperonin-60kD, ch60|protein_coding|supercont1.591:670682-691994:1|gene:AAEL011584	3045	AAEL011584-RA	12148	0	91	2435.83	1728	1577	Aedes	FALSE	33.1425	134.147	38.7771	28.2588	2.04093	0.497607
Locus1313v1rpkm99.67	protease m1 zinc metalloprotease|protein_coding|supercont1.739:294220-297654:-1|gene:AAEL012778	3189	AAEL012778-RA	13377	0	78	2506.17	3053	2390	Aedes	FALSE	33.1285	18.6145	30.6863	19.6363	-0.743168		-0.568438
Locus823v1rpkm167.53	UPF0729 protein AAEL015238 |protein_coding|supercont1.1644:8982-9529:1|gene:AAEL015238	927	AAEL015238-RA	15782	1.98731e-114	79	412.454	509	405	Aedes	FALSE	33.1272	26.195	24.0315	25.5783
Locus2305v3rpkm11.49	AMP dependent coa ligase|protein_coding|supercont1.8:3686991-3701010:1|gene:AAEL000415	2974	AAEL000415-RA	412	0	86	2632.4	2180	1892	Aedes	FALSE	33.1091	21.2788	17.6588	76.9061	-0.551149	-0.624083	1.35598
Locus1308v1rpkm99.89	dolichyl-diphosphooligosaccharide protein glycosyltransferase|protein_coding|supercont1.50:896181-898847:-1|gene:AAEL002174	1572	AAEL002174-RA	2243	0	84	1669.4	1487	1263	Aedes	FALSE	33.1007	59.2265	62.4794	38.9378	0.893321	1.16458	0.411267
Locus897v1rpkm153.56	short-chain dehydrogenase|protein_coding|supercont1.56:2467432-2475605:1|gene:AAEL002416	1460	AAEL002416-RB	2500	0	85	1597.27	1401	1196	Aedes	FALSE	33.0928	42.6732	27.0914	71.544	0.428904		1.26588
Locus2581v3rpkm35.04	plasma membrane calcium-transporting ATPase 3 (pmca3)|protein_coding|supercont1.163:1216700-1221419:-1|gene:AAEL005561	6939	AAEL005561-RA	5809	0	91	2473.7	1716	1578	Aedes	FALSE	33.073	27.8018	52.9052	60.5991		0.928192	1.04261
Locus1745v1rpkm71.99	6-phosphofructo-2-kinase/fructose-2,6-bisphosphatase|protein_coding|supercont1.157:440870-487472:-1|gene:AAEL005446	3783	AAEL005446-RA	5687	0	83	2251.89	2124	1784	Aedes	TRUE	33.0543	29.421	17.7797	16.9547		-0.614133	-0.7633
Locus1131v4rpkm12.74	peroxisomal membrane protein 2, pxmp2|protein_coding|supercont1.210:427089-460410:1|gene:AAEL006538	1641	AAEL006538-RC	6835	0	89	1270.86	955	859	Aedes	FALSE	33.0431	21.9542	59.8731	33.2625	-0.516638	1.10919
Locus1503v1rpkm84.14	mitochondrial ribosomal protein, L30, putative|protein_coding|supercont1.119:165404-196178:-1|gene:AAEL004430	655	AAEL004430-RA	4622	3.04634e-167	80	587.381	629	508	Aedes	FALSE	33.0266	24.055	27.2247	16.1843			-0.822356
Locus1355v4rpkm26.92	tar RNA binding protein (trbp)|protein_coding|supercont1.342:1247988-1273142:-1|gene:AAEL008687	3470	AAEL008687-RA	9096	0	80	1912.86	2236	1792	Aedes	FALSE	33.0197	31.9859	21.5612	25.1361
Locus837v1rpkm165.38	arginine-rich protein, putative|protein_coding|supercont1.247:1559823-1579617:-1|gene:AAEL007286	983	AAEL007286-RA	7623	0	84	726.241	661	559	Aedes	FALSE	33.0159	71.4894	94.8788	46.9593	1.17359	1.77167	0.689228
Locus1306v1rpkm100.11	conserved hypothetical protein|protein_coding|supercont1.47:883984-884373:1|gene:AAEL001974	485	AAEL001974-RA	2034	8.31711e-135	88	479.179	369	326	Aedes	FALSE	32.9951	23.6829	27.6903	13.051	-0.399587		-1.12363
Locus1390v1rpkm93.47	alanyl aminopeptidase|protein_coding|supercont1.175:1864852-1877190:1|gene:AAEL005821	3030	AAEL005821-RA	6077	0	82	2863.23	2895	2378	Aedes	FALSE	32.9336	22.1744	29.3577	26.0341	-0.490258
Locus2885v2rpkm36.98	alpha methylacyl-coa racemase|protein_coding|supercont1.3246:4290-5730:1|gene:AAEL015557	1420	AAEL015557-RA	16025	0	80	1141.02	1195	967	Aedes	FALSE	32.9181	15.3299	53.4122	28.2534	-1.02293	0.944527
Locus1598v1rpkm79.09	proteasome subunit beta type 6,9|protein_coding|supercont1.205:1230008-1231041:-1|gene:AAEL006441	938	AAEL006441-RA	6735	0	87	951.662	755	663	Aedes	FALSE	32.9154	58.6343	57.0742	33.1843	0.894844	1.04513
Locus1056v1rpkm126.34	conserved hypothetical protein|protein_coding|supercont1.86:1462719-1465364:-1|gene:AAEL003428	1199	AAEL003428-RA	3573	0	79	1074.29	1216	971	Aedes	FALSE	32.9128	68.1066	16.3611	24.0007	1.0915	-0.728733
Locus10401v7rpkm1.10	ctl2|protein_coding|supercont1.53:295437-303487:-1|gene:AAEL002280	3971	AAEL002280-RA	2353	0	81	2168.94	2284	1856	Aedes	FALSE	32.8985	38.6501	41.2282	49.1161		0.547687	0.71315
Locus1798v4rpkm25.20	hypothetical protein|protein_coding|supercont1.444:139783-167340:1|gene:AAEL009988	5719	AAEL009988-RA	10452	0	84	3894.76	3562	3021	Aedes	FALSE	32.8693	27.5846	27.9141	48.1987			0.711246
Locus1942v1rpkm63.90	cullin|protein_coding|supercont1.864:27317-61200:-1|gene:AAEL013530	3324	AAEL013530-RA	14175	0	87	4094.93	3367	2937	Aedes	FALSE	32.8544	24.0573	24.0067	30.7216	-0.384901
Locus1485v1rpkm85.40	ras-related protein, putative|protein_coding|supercont1.477:363480-387232:1|gene:AAEL010430	1833	AAEL010430-RA	10932	0	78	1454.8	1809	1417	Aedes	FALSE	32.8485	28.2091	28.5234	30.5276
Locus1818v1rpkm68.96	hypothetical protein|protein_coding|supercont1.672:556895-571921:1|gene:AAEL018233	2526	AAEL018233-RA	18377	0	82	2565.68	2568	2127	Aedes	FALSE	32.8417	24.5007	31.8739	31.1405	-0.355492	0.215168
Locus819v3rpkm25.98	hypothetical protein|protein_coding|supercont1.380:973244-1181920:1|gene:AAEL017240	4259	AAEL017240-RB	17376	0	84	1588.25	1412	1198	Aedes	FALSE	32.823	17.0212	32.7627	34.5057	-0.839563
Locus1384v1rpkm93.91	target of myb1 (tom1)|protein_coding|supercont1.148:1852354-1883301:1|gene:AAEL005276	3637	AAEL005276-RA	5504	0	84	1757.77	1584	1334	Aedes	FALSE	32.8029	27.4644	18.8383	27.7838		-0.536037
Locus3118v2rpkm30.64	26S protease regulatory subunit|protein_coding|supercont1.766:426545-434018:1|gene:AAEL012943	1458	AAEL012943-RA	13549	0	86	1743.34	1465	1267	Aedes	TRUE	32.8006	57.4989	45.9338	37.8882	0.874602	0.74376	0.385692
Locus1379v1rpkm94.25	bridging integrator|protein_coding|supercont1.482:108992-132366:1|gene:AAEL010509	4090	AAEL010509-RA	11009	0	77	1570.22	2160	1664	Aedes	FALSE	32.7921	25.6036	30.0687	29.2483	-0.288821
Locus919v1rpkm149.14	zinc/iron transporter|protein_coding|supercont1.37:2468110-2521867:1|gene:AAEL001626	2061	AAEL001626-RA	1670	0	88	2241.07	1743	1547	Aedes	FALSE	32.7864	97.0475	82.356	84.2213	1.61694	1.57011	1.52237
Locus1889v1rpkm65.71	tnf receptor associated factor|protein_coding|supercont1.215:1669957-1698259:-1|gene:AAEL006649	3043	AAEL006649-RA	6962	0	84	3335.72	3096	2608	Aedes	FALSE	32.772	45.3786	27.2206	24.0929
Locus3340v3rpkm7.32	ubiquitin-conjugating enzyme|protein_coding|supercont1.4212:1930-4060:1|gene:AAEL015648	2677	AAEL015648-RA	16098	0	78	917.398	1100	863	Aedes	FALSE	32.7626	40.1215	32.178	28.0637	0.361469	0.236109
Locus693v2rpkm56.46	mitochondrial import inner membrane translocase subunit tim17|protein_coding|supercont1.446:555624-559762:1|gene:AAEL010002	809	AAEL010002-RA	10467	0	89	924.611	683	614	Aedes	FALSE	32.7576	31.8147	17.7819	11.876		-0.622916	-1.27272
Locus1166v1rpkm114.87	mitochondrial ribosomal protein, S21, putative|protein_coding|supercont1.45:902308-903015:-1|gene:AAEL001909	476	AAEL001909-RA	1963	7.15903e-104	89	376.387	278	250	Aedes	FALSE	32.687	27.7227	36.6676	20.6604		0.422474	-0.473677
Locus1284v1rpkm102.03	ribosomal protein L20, putative|protein_coding|supercont1.972:24371-25185:1|gene:AAEL013964	523	AAEL013964-RA	14601	3.14051e-153	84	540.494	501	422	Aedes	FALSE	32.6804	22.7883	31.5589	16.5632	-0.440009		-0.782729
Locus1034v1rpkm130.32	elongin b|protein_coding|supercont1.1:248250-271915:-1|gene:AAEL000084	1417	AAEL000084-RA	88	0	74	868.707	1476	1099	Aedes	FALSE	32.6803	45.221	31.4789	36.8785	0.527879		0.34875
Locus1057v1rpkm126.31	adenylyl cyclase-associated protein|protein_coding|supercont1.786:441948-478771:-1|gene:AAEL013074	2928	AAEL013074-RA	13681	0	89	1799.24	1360	1214	Aedes	FALSE	32.6794	34.5906	37.6257	54.1847		0.460189	0.903185
Locus2182v1rpkm56.14	conserved hypothetical protein|protein_coding|supercont1.85:1183943-1184599:1|gene:AAEL003384	603	AAEL003384-RA	3526	2.45097e-155	84	547.707	484	409	Aedes	FALSE	32.6714	33.0892	22.7496	15.7349			-0.862061
Locus1271v1rpkm103.37	mitochondria associated granulocyte macrophage csf signaling molecule|protein_coding|supercont1.667:188440-189197:1|gene:AAEL012218	606	AAEL012218-RA	12811	6.19192e-144	80	509.836	579	464	Aedes	FALSE	32.6132	37.4933	18.8377	13.5176		-0.521981	-1.0651
Locus971v1rpkm141.68	protein transport protein sec13|protein_coding|supercont1.670:166857-180367:-1|gene:AAEL012240	1212	AAEL012240-RA	12833	0	87	1184.3	953	834	Aedes	FALSE	32.5608	45.6265	53.3779	35.1816	0.54745	0.966044	0.289587
Locus1701v1rpkm73.90	actin|protein_coding|supercont1.608:6664-24999:1|gene:AAEL011750	1934	AAEL011750-RA	12314	0	81	1952.53	1980	1623	Aedes	FALSE	32.5593	41.8375	41.4256	41.5508	0.422174	0.602974	0.527273
Locus1160v1rpkm115.44	synoviolin|protein_coding|supercont1.127:1411097-1435765:1|gene:AAEL004697	2607	AAEL004697-RA	4900	0	82	2513.38	2492	2060	Aedes	FALSE	32.5215	26.9423	37.4196	35.6346	-0.199357	0.464281	0.313704
Locus1205v1rpkm110.74	5-AMP-activated protein kinase, beta subunit|protein_coding|supercont1.51:2912105-2918033:1|gene:AAEL002216	1316	AAEL002216-RB	2288	0	82	1299.71	1329	1095	Aedes	FALSE	32.4869	27.3684	33.3941	29.1792		0.296475
Locus1137v2rpkm99.84	synaptic vesicle protein|protein_coding|supercont1.1700:13410-15221:1|gene:AAEL015283	4099	AAEL015283-RA	15823	0	80	1507.1	1641	1320	Aedes	FALSE	32.4829	17.7059	14.754	16.2919	-0.806697	-0.872995	-0.813955
Locus992v1rpkm137.15	26S proteasome non-ATPase regulatory subunit|protein_coding|supercont1.11:794877-797112:-1|gene:AAEL000568	1316	AAEL000568-RA	572	0	84	1429.55	1318	1113	Aedes	FALSE	32.4677	56.4752	41.9881	36.4212	0.863762	0.62726	0.343703
Locus2043v2rpkm35.37	conserved hypothetical protein|protein_coding|supercont1.94:879254-920913:1|gene:AAEL003646	4741	AAEL003646-RA	3797	0	82	4643.16	4749	3895	Aedes	FALSE	32.4612	27.8501	21.9049	27.3294		-0.311374
Locus2247v4rpkm19.02	lim domain|protein_coding|supercont1.6:3278002-3364368:-1|gene:AAEL000339	3386	AAEL000339-RA	338	0	89	2105.82	1600	1426	Aedes	FALSE	32.4118	38.2993	18.5581	28.5396	0.294954	-0.546361
Locus861v1rpkm161.54	C-Type Lysozyme (Lys-B).|protein_coding|supercont1.2060:8619-9123:-1|gene:AAEL015404	874	AAEL015404-RA	15909	2.42844e-157	88	554.921	425	377	Aedes	FALSE	32.3824	31.0253	76.1882	64.3287		1.47733	1.1543
Locus2520v2rpkm26.87	hypothetical protein|protein_coding|supercont1.1094:110646-143718:1|gene:AAEL014378	3475	AAEL014378-RA	15024	0	75	2408.78	3411	2584	Aedes	FALSE	32.3802	11.4088	5.97081	17.9069	-1.37983	-2.06314	-0.674574
Locus2463v2rpkm35.89	Carboxy/choline esterase Alpha Esterase|protein_coding|supercont1.142:531116-541612:1|gene:AAEL005112	3755	AAEL005112-RA	5330	0	79	1449.39	1665	1322	Aedes	FALSE	32.3394	18.9675	18.7103	23.9139	-0.680769	-0.515465
Locus3424v3rpkm17.00	hypothetical protein|protein_coding|supercont1.355:402562-405503:1|gene:AAEL017248	6626	AAEL017248-RA	17384	0	81	2607.15	2828	2298	Aedes	FALSE	32.3327	13.6401	14.1383	27.7436	-1.15796	-0.927747
Locus1887v1rpkm65.83	acyl-protein thioesterase 1,2 (lysophospholipase i,ii)|protein_coding|supercont1.404:1118112-1127663:1|gene:AAEL009539	1550	AAEL009539-RA	9979	0	85	1786.62	1567	1345	Aedes	FALSE	32.2813	27.3622	28.1406	28.6253
Locus976v1rpkm140.23	26S proteasome regulatory subunit S3|protein_coding|supercont1.657:563655-565342:-1|gene:AAEL012122	1687	AAEL012122-RA	12702	0	84	1849.74	1657	1408	Aedes	FALSE	32.251	70.9235	42.7257	37.5401	1.19941	0.662403	0.396726
Locus4256v1rpkm24.25	conserved hypothetical protein|protein_coding|supercont1.191:1509508-1520258:1|gene:AAEL006143	2292	AAEL006143-RA	6424	0	86	2262.71	1942	1671	Aedes	FALSE	32.2195	22.2413	7.21529	5.33269	-0.473851	-1.84826	-2.34877
Locus1105v1rpkm119.96	proteasome subunit beta type|protein_coding|supercont1.348:777766-778786:-1|gene:AAEL008770	545	AAEL008770-RA	9184	0	85	643.286	547	470	Aedes	FALSE	32.2151	47.1211	48.7636	33.4894	0.60948	0.851923
Locus1307v2rpkm91.44	puromycin-sensitive aminopeptidase|protein_coding|supercont1.759:332720-377330:1|gene:AAEL012918	3939	AAEL012918-RA	13520	0	85	3487.2	3090	2628	Aedes	FALSE	32.1925	51.5337	41.7539	38.8563	0.746748	0.636007	0.453099
Locus1065v1rpkm125.40	low molecular weight protein-tyrosine-phosphatase|protein_coding|supercont1.80:1400878-1401868:-1|gene:AAEL003165	581	AAEL003165-RA	3302	5.91933e-163	85	572.954	494	423	Aedes	TRUE	32.1632	23.9882	33.1056	23.0127	-0.352304
Locus1867v2rpkm58.63	endoplasmic reticulum resident protein (ERp44), putative|protein_coding|supercont1.940:6479-12188:1|gene:AAEL013845	2798	AAEL013845-RA	14482	0	91	1463.82	1029	942	Aedes	FALSE	32.1607	29.249	31.4604	42.7586			0.58684
Locus3177v2rpkm34.15	myosin I homologue, putative|protein_coding|supercont1.94:2375540-2384907:-1|gene:AAEL003676	1464	AAEL003676-RB	3830	0	74	969.695	1483	1108	Aedes	FALSE	32.159	23.6097	7.99866	8.94636	-0.403072	-1.73131	-1.6556
Locus1146v1rpkm116.34	tricarboxylate transport protein|protein_coding|supercont1.184:105050-131180:-1|gene:AAEL005991	1914	AAEL005991-RA	6257	0	82	1907.45	1873	1546	Aedes	FALSE	32.1543	39.0278	33.7092	18.9788			-0.564129
Locus1399v1rpkm92.86	conserved hypothetical protein|protein_coding|supercont1.166:1489219-1490707:-1|gene:AAEL005628	1464	AAEL005628-RB	5875	0	78	1117.57	1336	1048	Aedes	FALSE	32.1257	32.9741	11.4654	14.8047		-1.22167	-0.93945
Locus857v1rpkm162.41	gamma-glutamylcysteine synthetase, putative|protein_coding|supercont1.16:957169-981702:-1|gene:AAEL000759	2479	AAEL000759-RA	771	0	78	1891.22	2325	1833	Aedes	FALSE	32.12	138.63	26.328	18.2948	2.1265		-0.612144
Locus4450v7rpkm7.12	conserved hypothetical protein|protein_coding|supercont1.119:132137-147937:-1|gene:AAEL004417	2238	AAEL004417-RA	4606	0	81	1148.23	1199	975	Aedes	FALSE	32.1116	28.5319	24.9265	29.7025
Locus993v2rpkm85.20	inosine-uridine preferring nucleoside hydrolase|protein_coding|supercont1.50:278945-280729:-1|gene:AAEL002176	1201	AAEL002176-RA	2245	0	83	740.668	689	578	Aedes	FALSE	32.1063	25.8974	77.463	52.7011		1.49112	0.87234
Locus2395v1rpkm50.21	AMP dependent coa ligase|protein_coding|supercont1.1212:129825-134111:1|gene:AAEL014665	1834	AAEL014665-RA	15286	0	81	1712.68	1739	1421	Aedes	FALSE	32.058	16.6155	30.8011	40.1989	-0.859663		0.501094
Locus600v1rpkm229.73	amino acid transporter|protein_coding|supercont1.242:1448571-1523850:1|gene:AAEL007197	2852	AAEL007197-RA	7536	0	87	2825.36	2310	2024	Aedes	FALSE	32.0133	262.201	16.4084	22.7713
Locus1274v1rpkm103.08	vacuole membrane protein|protein_coding|supercont1.279:1421591-1456020:1|gene:AAEL007763	1548	AAEL007763-RA	8128	0	85	1801.05	1555	1332	Aedes	FALSE	31.9829	39.1998	23.3966	24.4027	0.358371
Locus1080v1rpkm123.36	hypothetical protein|protein_coding|supercont1.152:699012-810156:-1|gene:AAEL005347	5083	AAEL005347-RA	5576	0	90	3177.02	2344	2111	Aedes	FALSE	31.9712	21.0237	23.4059	23.6364	-0.527448
Locus1849v1rpkm67.52	chloride intracellular channel|protein_coding|supercont1.278:1264431-1302798:-1|gene:AAEL007761	3152	AAEL007761-RA	8126	0	76	1678.42	2314	1772	Aedes	FALSE	31.9688	44.0689	25.361	30.7281	0.526339
Locus2665v2rpkm32.19	juvenile hormone-inducible protein, putative|protein_coding|supercont1.213:398922-400187:-1|gene:AAEL006605	1262	AAEL006605-RA	6913	0	80	1032.81	1096	884	Aedes	FALSE	31.9311	18.6016	30.7927	43.5342	-0.700284		0.612544
Locus1124v1rpkm118.18	hypothetical protein|protein_coding|supercont1.656:442945-443833:1|gene:AAEL012103	3429	AAEL012103-RA	12684	0	82	679.353	672	553	Aedes	FALSE	31.9308	34.3799	38.1251	47.5136		0.495751	0.726923
Locus1294v2rpkm4.41_PRE	Aedes aegypti ASAP ID: 34319 putative: metallothionene A mRNA sequence	351	Aedes aegypti ASAP ID: 34319 putative: metallothionene A mRNA sequence	AY432891	1.6265e-07	74	66.2076	101	75	NCBI	FALSE	31.9164	27.1723	13.6375	11.9934		-0.952747	-1.19887
Locus1055v1rpkm126.39	annexin x|protein_coding|supercont1.155:606327-607958:1|gene:AAEL005408	1492	AAEL005408-RA	5644	0	81	1415.13	1454	1189	Aedes	FALSE	31.9058	33.3287	33.8037	35.2141
Locus9534v1rpkm9.72	cytochrome P450|protein_coding|supercont1.371:471522-473059:-1|gene:AAEL009128	3391	AAEL009128-RA	9548	0	83	1535.95	1479	1228	Aedes	FALSE	31.8503	51.7135	19.958	31.4007	0.737701
Locus3016v8rpkm3.68_PRE	organic anion transporter|protein_coding|supercont1.43:2152216-2200686:1|gene:AAEL001808	9290	AAEL001808-RA	1854	0	85	4803.66	4204	3593	Aedes	FALSE	31.8418	19.5462	16.7859	28.6447	-0.624813	-0.658872
Locus1916v1rpkm64.69	hypothetical protein|protein_coding|supercont1.34:2093075-2155565:1|gene:AAEL018240	2243	AAEL018240-RA	18384	0	90	1498.08	1093	993	Aedes	FALSE	31.834	24.0975	14.7183	43.2056		-0.776015
Locus1263v1rpkm104.22	coatomer beta subunit|protein_coding|supercont1.123:1753113-1779818:-1|gene:AAEL004546	3107	AAEL004546-RA	4745	0	86	3627.86	3113	2678	Aedes	FALSE	31.8299	41.1048	48.1121	34.1756	0.431234	0.849284	0.280416
Locus1028v1rpkm131.76	heterogeneous nuclear ribonucleoprotein|protein_coding|supercont1.479:298333-315913:-1|gene:AAEL010467	2920	AAEL010467-RB	10965	0	83	3189.64	3004	2515	Aedes	FALSE	31.811	38.8923	22.3959	30.0652	0.354814	-0.245312
Locus1386v1rpkm93.64	acid phosphatase-1|protein_coding|supercont1.32:3085770-3113412:-1|gene:AAEL001423	2058	AAEL001423-RA	1459	0	80	1806.46	1941	1570	Aedes	TRUE	31.7245	20.2859	19.7004	30.2304	-0.571888	-0.420171
Locus1597v1rpkm79.14	conserved hypothetical protein|protein_coding|supercont1.73:1881063-1889678:1|gene:AAEL002958	812	AAEL002958-RB	3087	0	82	783.948	780	643	Aedes	FALSE	31.7045	28.0085	23.9888	17.7448			-0.650343
Locus5839v4rpkm10.71	hydroxyacylglutathione hydrolase|protein_coding|supercont1.398:188241-189208:-1|gene:AAEL009462	1210	AAEL009462-RA	9901	0	85	917.398	805	687	Aedes	TRUE	31.6965	49.3834	42.2208	41.879	0.710595	0.669408	0.576847
Locus1569v1rpkm81.17	long-chain-fatty-acid coa ligase|protein_coding|supercont1.382:172410-246902:1|gene:AAEL009232	3932	AAEL009232-RA	9664	0	84	4278.88	3989	3352	Aedes	FALSE	31.675	13.8261	50.1346	52.3987	-1.0744	0.897736	0.882403
Locus3978v1rpkm26.51	hypothetical protein|protein_coding|supercont1.177:1770774-1860835:-1|gene:AAEL018354	3823	AAEL018354-RA	18498	0	91	4733.33	3370	3081	Aedes	FALSE	31.6744	21.8668	17.5189	22.1972	-0.46313	-0.591759	-0.331593
Locus285v1rpkm495.30	threonine dehydrogenase|protein_coding|supercont1.86:1902195-1919131:-1|gene:AAEL003443	1822	AAEL003443-RA	3588	0	87	1595.46	1294	1130	Aedes	FALSE	31.6717	220.519	689.604	218.118	2.71617	4.31038	2.81151
Locus1228v1rpkm107.95	bat5 hla-b-associated transcript|protein_coding|supercont1.553:709076-724956:-1|gene:AAEL011209	2422	AAEL011209-RA	11752	0	87	2048.11	1696	1476	Aedes	FALSE	31.65	34.1769	28.0395	28.8631
Locus2806v2rpkm10.99	mitochondrial ribosomal protein, L33, putative|protein_coding|supercont1.393:578058-578390:-1|gene:AAEL009379	578	AAEL009379-RA	9813	6.31927e-55	89	214.084	160	143	Aedes	FALSE	31.6401	22.905	27.6114	20.3452	-0.394366		-0.455654
Locus827v38rpkm10.64_PRE	conserved hypothetical protein|protein_coding|supercont1.291:777636-789103:-1|gene:AAEL007959	9509	AAEL007959-RA	8345	0	85	1117.57	984	841	Aedes	FALSE	31.6401	6.20801	6.73449	5.37031	-2.17884	-1.90394	-2.27068
Locus260v4rpkm37.88_PRE	glucosyl/glucuronosyl transferases|protein_coding|supercont1.332:267968-269676:1|gene:AAEL008560	2116	AAEL008560-RA	8965	0	78	1245.61	1468	1157	Aedes	FALSE	31.5989	40.9227	24.7238	22.143
Locus1053v1rpkm127.12	2-hydroxyphytanoyl-coa lyase|protein_coding|supercont1.1229:163826-166620:-1|gene:AAEL014707	1986	AAEL014707-RA	15323	0	86	2248.28	1893	1638	Aedes	FALSE	31.597	27.6176	61.1615	44.4954		1.20496	0.668282
Locus514v2rpkm59.93	conserved hypothetical protein|protein_coding|supercont1.104:199930-213050:-1|gene:AAEL003986	1028	AAEL003986-RC	4156	0	81	967.892	1013	827	Aedes	FALSE	31.5828	23.5027	38.1679	37.693	-0.35608	0.517692	0.418111
Locus1213v2rpkm14.03	glutamate transporter|protein_coding|supercont1.121:1973784-1984005:1|gene:AAEL004496	3057	AAEL004496-RA	4692	0	86	2565.68	2207	1911	Aedes	FALSE	31.5774	24.1197	41.3964	39.587		0.636037	0.493467
Locus794v1rpkm173.20	conserved hypothetical protein|protein_coding|supercont1.458:918888-920033:-1|gene:AAEL010163	1502	AAEL010163-RA	10636	0	82	865.1	862	710	Aedes	FALSE	31.5667	186.093	25.4792	26.5713	2.5553
Locus806v1rpkm170.62	proteasome subunit beta type|protein_coding|supercont1.193:1256777-1257730:1|gene:AAEL006174	1176	AAEL006174-RA	6453	0	88	946.252	740	657	Aedes	FALSE	31.5523	49.3918	43.3091	29.8519	0.712711	0.716107
Locus788v1rpkm174.17	myosin heavy chain, nonmuscle or smooth muscle|protein_coding|supercont1.32:2747553-2803083:-1|gene:AAEL001411	8455	AAEL001411-RA	1446	0	88	8745.82	6915	6105	Aedes	FALSE	31.5146	35.7532	31.3136	32.8123
Locus592v2rpkm75.99	mitochondrial RNA splicing protein|protein_coding|supercont1.210:1164006-1174286:1|gene:AAEL006564	6863	AAEL006564-RA	6860	0	81	2150.9	2242	1829	Aedes	FALSE	31.5083	62.77	21.1512	29.3671	1.05707
Locus1498v1rpkm84.49	mitochondrial ribosomal protein L2|protein_coding|supercont1.3:5101985-5108578:-1|gene:AAEL000210	804	AAEL000210-RA	205	0	86	935.431	783	677	Aedes	FALSE	31.4536	21.995	21.7139	16.2167	-0.4401		-0.764972
Locus2229v1rpkm54.76	oviductin|protein_coding|supercont1.260:5597-21395:1|gene:AAEL007517	1745	AAEL007517-RA	7877	0	83	951.662	885	743	Aedes	FALSE	31.4206	28.0073	52.3975	35.8287		0.951897
Locus1382v1rpkm94.08	hypothetical protein|protein_coding|supercont1.449:140182-142249:-1|gene:AAEL017421	1930	AAEL017421-RA	17564	0	82	1952.53	1902	1578	Aedes	FALSE	31.4199	65.5237	17.5316	14.746	1.09835	-0.565047	-0.887546
Locus2246v2rpkm42.06	chaperone protein DNAj|protein_coding|supercont1.537:439403-449877:-1|gene:AAEL011055	2224	AAEL011055-RA	11585	0	85	1595.46	1366	1173	Aedes	FALSE	31.3978	44.5154	13.9678	15.602	0.564126	-0.902986	-0.826586
Locus1212v1rpkm109.80	septin|protein_coding|supercont1.126:401200-423934:1|gene:AAEL004668	2221	AAEL004668-RA	4870	0	87	2055.32	1649	1449	Aedes	FALSE	31.3894	30.9505	21.5272	28.1561
Locus1004v1rpkm135.69	p31A, putative|protein_coding|supercont1.345:966875-967647:1|gene:AAEL008736	840	AAEL008736-RB	9145	2.49758e-87	82	322.286	319	262	Aedes	FALSE	31.3353	28.2155	41.4689	27.4634		0.6613
Locus3134v1rpkm35.64	conserved hypothetical protein|protein_coding|supercont1.454:552818-614325:-1|gene:AAEL010116	1918	AAEL010116-RA	10586	0	87	2107.62	1722	1502	Aedes	FALSE	31.3061	20.0583	26.6295	24.0217	-0.572919		-0.204964
Locus1993v1rpkm62.14	conserved hypothetical protein|protein_coding|supercont1.50:1749272-1761830:-1|gene:AAEL002165	1316	AAEL002165-RA	2234	0	86	980.516	829	715	Aedes	TRUE	31.3012	14.6242	28.3308	36.4885	-0.97327
Locus1372v1rpkm95.39	hypothetical protein|protein_coding|supercont1.1577:13114-35347:1|gene:AAEL015201	875	AAEL015201-RA	15764	1.86754e-171	80	601.808	634	513	Aedes	FALSE	31.2821	33.1176	35.6447	24.3291		0.443
Locus3068v1rpkm36.63	aldose-1-epimerase|protein_coding|supercont1.488:111919-130061:-1|gene:AAEL010590	1684	AAEL010590-RA	11114	0	81	1433.16	1550	1259	Aedes	TRUE	31.2739	19.0379	25.9566	49.5136	-0.640626		0.823941
Locus1156v1rpkm115.65	methionine aminopeptidase|protein_coding|supercont1.129:487561-491166:-1|gene:AAEL004738	1853	AAEL004738-RA	4943	0	83	1997.62	1862	1560	Aedes	FALSE	31.2097	45.9457	41.6958	31.0033	0.62277	0.677729
Locus1231v1rpkm107.77	pef protein with a long n-terminal hydrophobic domain (peflin)|protein_coding|supercont1.674:388848-390347:1|gene:AAEL012280	971	AAEL012280-RA	12876	0	84	908.381	839	709	Aedes	FALSE	31.178	33.5981	25.882	32.4228			0.230708
Locus1344v1rpkm97.40	developmentally regulated GTP-binding protein 1 (drg 1)|protein_coding|supercont1.163:672404-690354:-1|gene:AAEL005579	1335	AAEL005579-RA	5828	0	89	1613.5	1238	1106	Aedes	FALSE	31.1685	36.9952	23.2013	20.6001	0.303273		-0.419208
Locus1385v2rpkm50.48	far upstream (fuse) binding protein|protein_coding|supercont1.233:1423364-1438399:-1|gene:AAEL007042	5026	AAEL007042-RB	7378	0	87	6130.94	5073	4424	Aedes	FALSE	31.1388	44.9487	26.9302	24.1479	0.592077
Locus2636v1rpkm45.10	ADP-ribosylation factor, putative|protein_coding|supercont1.53:1861966-1862481:1|gene:AAEL002311	832	AAEL002311-RA	2386	6.19328e-152	89	536.887	405	362	Aedes	FALSE	31.1228	69.4208	29.1158	25.2054	1.20292
Locus2359v2rpkm25.81	glutathione transferase|protein_coding|supercont1.488:209959-210903:1|gene:AAEL010591	842	AAEL010591-RA	11115	0	84	816.409	753	633	Aedes	FALSE	31.0592	62.0089	14.7551	14.3182	0.996841	-0.793219	-0.913538
Locus1220v1rpkm108.87	prefoldin, subunit, putative|protein_coding|supercont1.23:3674101-3675160:-1|gene:AAEL001103	659	AAEL001103-RA	1130	1.69711e-151	85	535.083	476	405	Aedes	FALSE	31.0539	32.9041	29.1735	25.4472
Locus1471v1rpkm86.73	WD repeat-containing protein 55 homolog |protein_coding|supercont1.204:708083-730893:-1|gene:AAEL006422	1826	AAEL006422-RA	6716	0	82	1837.12	1810	1502	Aedes	FALSE	31.0428	24.2182	13.6919	15.1784	-0.296748	-0.913401	-0.847647
Locus1008v3rpkm34.30	alpha-esterase|protein_coding|supercont1.3489:24-2232:1|gene:AAEL015578	737	AAEL015578-RA	16041	5.12054e-127	82	453.932	449	370	Aedes	FALSE	31.0366	61.7497	37.6478	45.5852	1.04544	0.53025	0.721908
Locus797v5rpkm2.35_PRE	profilin|protein_coding|supercont1.827:267360-305125:-1|gene:AAEL013353	1325	AAEL013353-RB	13982	0	88	1649.57	1335	1179	Aedes	FALSE	31.0334	56.1152	39.174	36.5356	0.920637	0.595451	0.415836
Locus3433v1rpkm31.58	conserved hypothetical protein|protein_coding|supercont1.191:705420-713903:1|gene:AAEL006129	1132	AAEL006129-RA	6410	0	81	1011.17	984	806	Aedes	FALSE	31.0254	33.037	22.8569	15.5639			-0.81046
Locus896v1rpkm153.60	protease m1 zinc metalloprotease|protein_coding|supercont1.82:2817095-2844044:1|gene:AAEL003227	2987	AAEL003227-RA	3370	0	81	2558.46	2580	2111	Aedes	FALSE	31.008	38.8392	78.7499	61.4241	0.386396	1.57114	1.14287
Locus280v1rpkm515.88	glutathione transferase|protein_coding|supercont1.607:107190-117128:-1|gene:AAEL011741	932	AAEL011741-RA	12302	0	93	921.004	612	571	Aedes	FALSE	31.0023	395.094	360.291	221.214	3.63671	3.70007	2.95462
Locus1136v1rpkm116.82	conserved hypothetical protein|protein_coding|supercont1.59:101423-129520:-1|gene:AAEL002527	2120	AAEL002527-RA	2625	0	86	2551.25	2119	1841	Aedes	FALSE	30.9809	63.6654	9.60422	6.66279	1.04117	-1.35784	-1.9306
Locus2498v2rpkm41.78	conserved hypothetical protein|protein_coding|supercont1.19:251423-345782:1|gene:AAEL000944	2142	AAEL000944-RA	963	0	90	1106.75	810	730	Aedes	FALSE	30.9382	31.0642	49.461	54.1261		0.928324	0.978621
Locus2469v1rpkm48.95	Pep12p, putative|protein_coding|supercont1.394:79711-88186:1|gene:AAEL009398	1784	AAEL009398-RA	9833	0	79	1433.16	1706	1351	Aedes	FALSE	30.9281	25.4433	22.3765	25.1908
Locus1963v1rpkm63.34	mitochondrial ribosomal protein, L50, putative|protein_coding|supercont1.922:1181-3493:-1|gene:AAEL013790	783	AAEL013790-RA	14429	0	82	787.555	766	634	Aedes	FALSE	30.8395	28.2756	26.6464	18.2057			-0.576332
Locus2730v1rpkm43.14	lactoylglutathione lyase|protein_coding|supercont1.4:2849485-2851870:-1|gene:AAEL000219	1078	AAEL000219-RA	213	0	84	987.729	872	741	Aedes	FALSE	30.8362	54.0388	32.3726	30.6161	0.85995	0.324996
Locus380v4rpkm46.59	crotonobetainyl-CoA-hydratase, putative|protein_coding|supercont1.446:631624-633029:-1|gene:AAEL010008	1528	AAEL010008-RA	10475	0	81	1231.18	1300	1059	Aedes	FALSE	30.8301	16.5741	27.4866	19.2946	-0.820263		-0.494811
Locus1499v1rpkm84.47	IMD pathway signalling I-Kappa-B Kinase 2 (IKK2 IKK-gamma).|protein_coding|supercont1.704:50194-66573:-1|gene:AAEL012510	2200	AAEL012510-RA	13108	0	77	1162.66	1510	1163	Aedes	FALSE	30.8197	21.8645	28.4274	32.2732	-0.428696
Locus1455v1rpkm88.19	cytidylate kinase|protein_coding|supercont1.302:705125-720393:-1|gene:AAEL008131	1624	AAEL008131-RA	8524	0	74	1003.96	1506	1127	Aedes	FALSE	30.8137	38.9545	21.9487	19.338	0.402103		-0.488967
Locus1365v1rpkm95.93	DNA topoisomerase type I|protein_coding|supercont1.60:2518074-2538635:1|gene:AAEL002551	5762	AAEL002551-RA	2652	0	86	4293.3	3637	3139	Aedes	FALSE	30.7968	30.4854	18.1964	22.2212		-0.492758	-0.286447
Locus918v1rpkm149.85	tubulin beta chain|protein_coding|supercont1.140:2231271-2283895:-1|gene:AAEL005052	1909	AAEL005052-RB	5269	0	87	2298.78	1866	1633	Aedes	FALSE	30.7838	39.0204	72.9176	52.5215	0.405641	1.47701	0.935158
Locus1027v2rpkm25.04	glutathione transferase|protein_coding|supercont1.291:920522-921754:1|gene:AAEL007951	820	AAEL007951-RA	8337	1.03222e-161	78	569.347	667	522	Aedes	FALSE	30.7145	84.2029	95.8342	57.5429	1.50907	1.86789	1.07507
Locus2298v1rpkm52.56	sulphate transporter|protein_coding|supercont1.89:1132017-1136380:1|gene:AAEL003548	4227	AAEL003548-RA	3698	0	86	2345.67	2004	1726	Aedes	FALSE	30.6951	25.3638	14.9693	20.4311		-0.752154	-0.396181
Locus1914v1rpkm64.81	hypothetical protein|protein_coding|supercont1.20:3672341-3691525:-1|gene:AAEL016982	1050	AAEL016982-RA	17116	1.09885e-48	75	194.247	285	215	Aedes	FALSE	30.6874	12.8897	13.4124	15.9881	-1.10451	-0.864998
Locus1708v1rpkm73.53	conserved hypothetical protein|protein_coding|supercont1.127:2152055-2201070:-1|gene:AAEL004690	4011	AAEL004690-RA	4893	0	81	3876.73	4004	3275	Aedes	FALSE	30.6412	7.60817	7.55537	8.31496	-1.89802	-1.72219	-1.67605
Locus1072v1rpkm124.55	barrier-to-autointegration factor, putative|protein_coding|supercont1.342:1018899-1019679:-1|gene:AAEL008692	574	AAEL008692-RA	9101	1.05765e-140	79	499.016	577	461	Aedes	FALSE	30.6315	75.4846	44.5745	34.8044	1.27553	0.753771
Locus1600v1rpkm79.07	conserved hypothetical protein|protein_coding|supercont1.264:1117559-1118209:1|gene:AAEL007576	571	AAEL007576-RA	7942	2.03234e-124	77	444.915	522	405	Aedes	FALSE	30.6086	16.3611	21.3036	12.4859	-0.821171		-1.09332
Locus3624v3rpkm18.94	conserved hypothetical protein|protein_coding|supercont1.304:633127-634664:1|gene:AAEL008153	1438	AAEL008153-RB	8547	6.84776e-129	75	461.145	679	511	Aedes	FALSE	30.6073	18.7301	18.8631	19.3505	-0.647637	-0.447482	-0.490837
Locus1255v1rpkm105.64	ribose-phosphate pyrophosphokinase 1,2|protein_coding|supercont1.202:864293-874943:1|gene:AAEL006363	1738	AAEL006363-RB	6649	0	88	1588.25	1238	1095	Aedes	TRUE	30.6045	21.5841	28.919	29.384	-0.437399	0.175025
Locus1337v3rpkm77.63	dipeptidyl peptidase iii|protein_coding|supercont1.70:2306870-2312639:-1|gene:AAEL002870	2685	AAEL002870-RB	2992	0	85	1896.63	1675	1426	Aedes	FALSE	30.5967	79.7721	62.779	45.8299	1.44042	1.28551	0.75719
Locus2969v2rpkm20.04	membrane traffic protein|protein_coding|supercont1.47:2564165-2601921:-1|gene:AAEL001979	4271	AAEL001979-RB	2040	0	88	2361.9	1828	1622	Aedes	FALSE	30.5909	28.2644	12.0638	20.081		-1.07315	-0.426727
Locus1477v1rpkm86.29	dipeptidyl-peptidase|protein_coding|supercont1.519:212381-219072:1|gene:AAEL010912	3358	AAEL010912-RA	11448	0	86	3552.12	3010	2601	Aedes	FALSE	30.5294	34.5292	27.4566	35.3729			0.387284
Locus1200v1rpkm111.39	nuclear transcription factor, x-box binding 1 (nfx1)|protein_coding|supercont1.38:370253-388768:1|gene:AAEL001636	3421	AAEL001636-RA	1680	0	80	3243.74	3461	2796	Aedes	FALSE	30.5257	41.604	31.008	30.0947	0.509045	0.277462
Locus252v9rpkm0.00_PRE	cathepsin l|protein_coding|supercont1.69:336435-370875:-1|gene:AAEL002833	273	AAEL002833-RA	2955	3.22839e-86	91	316.876	220	202	Aedes	FALSE	30.4944	19.303	15.3219	35.7415	-0.585921	-0.720089
Locus1075v1rpkm124.08	mannosyl-oligosaccharide alpha-1,2-mannosidase, putative|protein_coding|supercont1.62:2340720-2381353:1|gene:AAEL002645	3821	AAEL002645-RA	2749	0	86	3972.3	3375	2915	Aedes	TRUE	30.48	25.881	35.0999	44.2146		0.451452	0.699083
Locus2241v1rpkm54.39	transcriptional adaptor 2 (ada2)|protein_coding|supercont1.50:2187086-2196716:1|gene:AAEL002137	1960	AAEL002137-RA	2202	0	85	2206.81	1981	1687	Aedes	FALSE	30.4759	25.9345	16.7895	17.5475		-0.601868	-0.618829
Locus2668v2rpkm42.76	alkaline ceramidase|protein_coding|supercont1.38:337341-366437:-1|gene:AAEL001645	2812	AAEL001645-RA	1690	0	85	1150.03	1015	865	Aedes	FALSE	30.4738	12.4014	14.7201	30.7518	-1.18773	-0.768107
Locus842v1rpkm164.61	conserved hypothetical protein|protein_coding|supercont1.453:458423-506275:-1|gene:AAEL010109	1668	AAEL010109-RA	10579	0	78	1352.01	1707	1342	Aedes	FALSE	30.3752	92.4117	63.2181	60.1713	1.66423	1.31394	1.16265
Locus930v1rpkm147.51	pap-inositol-1,4-phosphatase|protein_coding|supercont1.140:1399680-1402614:-1|gene:AAEL005054	3104	AAEL005054-RA	5271	0	87	2572.89	2100	1832	Aedes	FALSE	30.3609	33.8426	60.2232	45.1573		1.23204	0.74362
Locus1404v1rpkm92.15	paramyosin, putative|protein_coding|supercont1.9:1942346-1983766:-1|gene:AAEL000485	3320	AAEL000485-RB	488	0	85	3795.57	3320	2838	Aedes	FALSE	30.3032	33.6092	18.5366	19.7563		-0.44408	-0.43455
Locus706v52rpkm1.69_PRE	JAKSTAT pathway signalling Signal-Transducer and Activator of Transcription 1 (STAT1).|protein_coding|supercont1.418:929037-1008947:-1|gene:AAEL009692	7596	AAEL009692-RA	10141	0	92	3205.87	2180	2019	Aedes	FALSE	30.2816	21.6577	24.9633	23.8275	-0.417354
Locus230v1rpkm608.11	glutathione transferase|protein_coding|supercont1.22:2945238-2964060:-1|gene:AAEL001061	686	AAEL001061-RC	1085	0	94	856.083	555	522	Aedes	FALSE	30.2654	245.543	514.14	337.154	3.04647	4.2302	3.57676
Locus1188v1rpkm112.87	hypothetical protein|protein_coding|supercont1.82:2259860-2360500:-1|gene:AAEL003267	3697	AAEL003267-RB	3410	0	88	3077.83	2435	2152	Aedes	FALSE	30.2651	48.6875	31.5176	35.2467	0.740349	0.309237	0.3898
Locus1525v1rpkm83.38	cytochrome P450|protein_coding|supercont1.283:1221965-1234205:-1|gene:AAEL007816	1846	AAEL007816-RA	8186	0	86	1804.66	1500	1299	Aedes	FALSE	30.2612	28.0661	18.6654	20.4586
Locus1035v1rpkm130.18	conserved hypothetical protein|protein_coding|supercont1.178:1625633-1633264:-1|gene:AAEL005877	1999	AAEL005877-RB	6131	0	80	1831.71	2035	1642	Aedes	FALSE	30.2391	115.366	43.9161	39.6817	1.98912	0.798705	0.572406
Locus1375v1rpkm94.59	ubiquitin-conjugating enzyme E2 g|protein_coding|supercont1.284:334281-358946:-1|gene:AAEL007822	602	AAEL007822-RB	8195	0	89	801.982	597	537	Aedes	FALSE	30.1853	25.241	23.3044	21.8758
Locus1246v1rpkm106.13	ras-related protein, putative|protein_coding|supercont1.296:562249-563213:1|gene:AAEL008029	803	AAEL008029-RA	8416	1.96376e-12	65	73.4211	294	194	Aedes	FALSE	30.1813	36.685	19.5031	24.7081
Locus508v6rpkm11.50_PRE	GTPase_rho|protein_coding|supercont1.796:49815-101270:1|gene:AAEL013139	1032	AAEL013139-RA	13752	0	92	1117.57	772	716	Aedes	FALSE	30.1504	29.4536	33.8937	31.9356		0.421495	0.256228
Locus744v1rpkm185.18	serine hydroxymethyltransferase|protein_coding|supercont1.59:1013270-1033726:1|gene:AAEL002510	2352	AAEL002510-RA	2607	0	85	2244.68	1945	1668	Aedes	TRUE	30.1399	52.0636	75.0395	30.1758	0.824304	1.52823
Locus827v1rpkm167.30	selenophosphate synthase|protein_coding|supercont1.352:698405-715614:-1|gene:AAEL008849	3279	AAEL008849-RA	9259	0	87	1959.74	1634	1423	Aedes	TRUE	30.1257	76.9419	35.389	39.0055	1.39854	0.493746	0.549565
Locus2900v1rpkm39.69	copper-transporting ATPase 1, 2 (copper pump 1, 2)|protein_coding|supercont1.86:418792-473283:-1|gene:AAEL003433	4721	AAEL003433-RA	3578	0	85	4783.82	4202	3588	Aedes	FALSE	29.966	33.5555	36.5703	38.882		0.542737	0.549805
Locus247v7rpkm49.48_PRE	GPCR Neurokinin/Tachykinin Family|protein_coding|supercont1.258:1469458-1537089:-1|gene:AAEL017341	4811	AAEL017341-RA	17485	1.67126e-117	88	425.078	339	300	Aedes	FALSE	29.9396	23.7168	38.2378	36.4675		0.600775	0.456409
Locus1826v1rpkm68.74	leucine rich protein, putative|protein_coding|supercont1.263:372946-397667:-1|gene:AAEL007565	4260	AAEL007565-RA	7929	0	83	4298.71	4061	3389	Aedes	FALSE	29.9359	38.857	13.6535	14.5177	0.432549	-0.860414	-0.855227
Locus4418v6rpkm8.38	n-acetylgalactosaminyltransferase|protein_coding|supercont1.23:2084447-2103206:1|gene:AAEL001121	4636	AAEL001121-RA	1149	0	90	2632.4	1942	1749	Aedes	FALSE	29.9261	14.327	18.9447	24.6674	-0.982897	-0.398602
Locus1986v1rpkm62.36	conserved hypothetical protein|protein_coding|supercont1.1066:254424-260024:-1|gene:AAEL014309	2726	AAEL014309-RB	14951	0	88	1855.15	1440	1274	Aedes	FALSE	29.912	28.5133	16.293	33.4512		-0.59812	0.340109
Locus2820v1rpkm41.35	conserved hypothetical protein|protein_coding|supercont1.231:209615-245374:-1|gene:AAEL006990	2357	AAEL006990-RA	7323	0	80	1148.23	1209	979	Aedes	FALSE	29.9001	40.4425	10.5829	23.2157		-1.17145
Locus2951v1rpkm38.71	conserved hypothetical protein|protein_coding|supercont1.646:128556-200930:1|gene:AAEL012029	2550	AAEL012029-RB	12607	0	91	3716.23	2612	2397	Aedes	FALSE	29.8356	18.053	11.1418	13.6711	-0.662468	-1.15925	-0.947532
Locus4337v1rpkm23.68	dynamin|protein_coding|supercont1.98:1706149-1719999:-1|gene:AAEL003829	3670	AAEL003829-RA	3988	0	84	4111.16	3676	3113	Aedes	FALSE	29.7946	23.8608	14.4788	16.067	-0.257691	-0.779698	-0.712235
Locus2280v16rpkm1.58_PRE	heterogeneous nuclear ribonucleoprotein|protein_coding|supercont1.161:377043-391167:-1|gene:AAEL005515	2491	AAEL005515-RA	5754	0	89	2028.27	1531	1377	Aedes	FALSE	29.7545	35.0881	16.1008	16.5651	0.294088	-0.617384	-0.654944
Locus1776v2rpkm50.42	XDH, rosy-like, aldehyde oxidase|protein_coding|supercont1.64:2715031-2736168:-1|gene:AAEL002683	4383	AAEL002683-RA	2789	0	84	4783.82	4290	3635	Aedes	TRUE	29.7504	40.943	105.05	76.2449	0.52957	2.04508	1.5162
Locus1588v1rpkm79.65	esterase, putative|protein_coding|supercont1.488:97440-102246:1|gene:AAEL010592	1099	AAEL010592-RA	11116	0	83	830.836	792	660	Aedes	FALSE	29.7444	13.1771	28.4527	21.4192	-1.06838
Locus1576v1rpkm80.46	TAR DNA-binding protein 43|protein_coding|supercont3.549:69214-70836:-1|gene:CPIJ014288	2405	CPIJ014288-RA	13557	4.41963e-82	79	306.056	368	291	Culex	FALSE	29.7139	34.4799	18.827	23.5878		-0.403517
Locus1175v1rpkm114.30	26S proteasome subunit S9|protein_coding|supercont1.694:57911-61588:1|gene:AAEL012419	1803	AAEL012419-RB	13021	0	88	2223.04	1795	1580	Aedes	FALSE	29.6932	56.0882	34.081	34.0742	0.984946	0.460039	0.379895
Locus1038v5rpkm19.84	helix-loop-helix transcription factor|protein_coding|supercont1.322:325627-326800:-1|gene:AAEL008410	1783	AAEL008410-RA	8812	0	87	1113.96	891	783	Aedes	FALSE	29.6913	15.8999	16.9541	16.32	-0.826081	-0.549457	-0.681532
Locus1236v1rpkm107.24	conserved hypothetical protein|protein_coding|supercont1.155:649002-649703:1|gene:AAEL005414	633	AAEL005414-RA	5651	1.85674e-144	81	511.64	528	430	Aedes	FALSE	29.6206	31.3436	32.3742	21.5906		0.373248
Locus798v1rpkm172.08	apolipophorin-III, putative|protein_coding|supercont1.349:808417-809581:1|gene:AAEL008789	810	AAEL008789-RA	9203	0	85	942.645	817	700	Aedes	FALSE	29.6158	29.0883	66.7834	59.6046		1.39856	1.1674
Locus1448v1rpkm88.89	conserved hypothetical protein|protein_coding|supercont1.187:272718-386539:1|gene:AAEL006053	977	AAEL006053-RA	6326	0	81	720.83	758	618	Aedes	FALSE	29.592	12.8565	22.6442	32.0374	-1.10654
Locus1184v1rpkm113.06	leukotriene a-4 hydrolase|protein_coding|supercont1.94:1863443-1888488:-1|gene:AAEL003666	2903	AAEL003666-RA	3818	0	81	2105.82	2122	1740	Aedes	TRUE	29.5907	29.2332	29.3037	28.3796
Locus1442v1rpkm89.49	sulfotransferase (sult)|protein_coding|supercont1.355:665679-672493:-1|gene:AAEL008898	1205	AAEL008898-RA	9310	0	82	1104.95	1076	887	Aedes	FALSE	29.5628	10.7709	19.6422	18.9277	-1.35043		-0.465575
Locus111v54rpkm18.96_PRE	protein tyrosine phosphatase prl|protein_coding|supercont1.43:2370553-2408287:1|gene:AAEL001798	3653	AAEL001798-RB	1844	0	75	1718.09	2483	1887	Aedes	FALSE	29.5601	27.8041	13.6962	18.3201		-0.847354	-0.51073
Locus1258v1rpkm105.16	sorting nexin|protein_coding|supercont1.96:140356-173623:1|gene:AAEL003758	2563	AAEL003758-RA	3917	0	81	1957.94	2069	1683	Aedes	FALSE	29.5516	34.9139	31.9116	38.1782	0.299621	0.363147	0.538488
Locus1248v1rpkm106.09	dynamin|protein_coding|supercont1.247:1451712-1517888:1|gene:AAEL007288	3052	AAEL007288-RB	7626	0	90	3923.61	2863	2590	Aedes	FALSE	29.5455	31.9722	28.4948	29.2243	0.177323	0.206681	0.161851
Locus1110v1rpkm119.72	mannose binding lectin, putative|protein_coding|supercont1.517:171685-196645:1|gene:AAEL010901	2489	AAEL010901-RB	11437	0	76	1370.04	1827	1401	Aedes	FALSE	29.5392	34.46	41.7973	30.0544	0.290284	0.75852	0.206924
Locus598v11rpkm34.22	2-oxoglutarate dehydrogenase|protein_coding|supercont1.219:225647-263256:-1|gene:AAEL006721	5967	AAEL006721-RA	7038	0	85	924.611	862	733	Aedes	FALSE	29.5079	35.3335	11.432	16.7947		-1.08312	-0.62878
Locus1289v1rpkm101.81	glucosidase ii beta subunit|protein_coding|supercont1.688:227668-231816:-1|gene:AAEL012394	2408	AAEL012394-RA	12995	0	82	2291.56	2300	1899	Aedes	FALSE	29.5008	32.313	45.3349	35.9367	0.194067	0.873048	0.459549
Locus1230v1rpkm107.86	glutaredoxin, grx|protein_coding|supercont1.81:2432345-2433517:1|gene:AAEL003206	940	AAEL003206-RA	3344	0	81	810.999	867	704	Aedes	FALSE	29.5001	39.0338	38.8047	25.3829	0.467967	0.651007
Locus1131v3rpkm20.43	peroxisomal membrane protein 2, pxmp2|protein_coding|supercont1.210:427253-460410:1|gene:AAEL006538	2049	AAEL006538-RB	6834	0	85	1328.57	1187	1016	Aedes	FALSE	29.4152	20.3854	55.2366	28.9468	-0.448683	1.16041
Locus2118v1rpkm57.89	myelinprotein expression factor|protein_coding|supercont1.94:956884-962281:-1|gene:AAEL003670	2663	AAEL003670-RA	3823	0	87	3056.19	2515	2202	Aedes	FALSE	29.411	22.5984	29.3604	26.4373
Locus1286v1rpkm102.02	syntaxin, putative|protein_coding|supercont1.148:1836603-1837861:1|gene:AAEL005258	1037	AAEL005258-RA	5482	0	80	944.448	1036	836	Aedes	FALSE	29.323	29.0277	19.954	19.1203			-0.438729
Locus508v2rpkm18.69_PRE	GTPase_rho|protein_coding|supercont1.796:49937-101270:1|gene:AAEL013139	1341	AAEL013139-RB	13753	0	87	1252.82	1057	920	Aedes	FALSE	29.3026	28.2542	31.9174	32.6758		0.376047	0.32918
Locus1488v1rpkm85.19	conserved hypothetical protein|protein_coding|supercont1.537:199257-201141:1|gene:AAEL011048	970	AAEL011048-RA	11578	0	82	883.134	891	732	Aedes	FALSE	29.2346	17.9023	21.0138	15.4535	-0.640652		-0.73535
Locus1395v1rpkm93.12	cytochrome P450|protein_coding|supercont1.371:459039-460613:-1|gene:AAEL009132	1655	AAEL009132-RA	9552	0	88	1914.66	1513	1332	Aedes	FALSE	29.2004	18.8411	17.0286	35.8567	-0.557704	-0.510936	0.469438
Locus539v3rpkm130.88	polybromo-1|protein_coding|supercont1.3:733247-784385:1|gene:AAEL000181	5559	AAEL000181-RA	180	0	84	4704.47	4228	3580	Aedes	FALSE	29.1682	44.6977	150.903	114.867		2.3843	1.9785
Locus1408v1rpkm91.70	serine palmitoyltransferase|protein_coding|supercont1.14:1073926-1086472:-1|gene:AAEL000706	1981	AAEL000706-RA	713	0	87	2255.5	1790	1574	Aedes	FALSE	29.1272	33.6467	11.2775	13.5436		-1.09931	-0.918853
Locus1003v1rpkm135.73	hypothetical protein|protein_coding|supercont1.36:825962-826977:1|gene:AAEL017133	1002	AAEL017133-RA	17269	0	87	1104.95	910	793	Aedes	FALSE	29.1056	17.9457	99.4508	25.5165	-0.6027	1.98336
Locus2101v4rpkm23.85	serine-type enodpeptidase,|protein_coding|supercont1.383:120308-129486:1|gene:AAEL009244	2661	AAEL009244-RA	9676	0	82	791.162	785	649	Aedes	FALSE	29.0221	20.4507	8.78229	7.77978		-1.39913	-1.64017
Locus2362v3rpkm28.67	conserved hypothetical protein|protein_coding|supercont1.106:749872-760389:-1|gene:AAEL004042	1681	AAEL004042-RB	4221	0	85	1029.21	894	766	Aedes	FALSE	29.0199	17.1372	29.9095	18.5879	-0.679845	0.298175	-0.459977
Locus340v2rpkm83.88	hypothetical protein|protein_coding|supercont1.1153:2128-14673:1|gene:AAEL014530	2508	AAEL014530-RA	15151	0	79	960.679	1117	888	Aedes	FALSE	28.9891	8.49952	2.70525	9.75749	-1.66922	-3.03106	-1.37713
Locus1463v1rpkm87.43	conserved hypothetical protein|protein_coding|supercont1.349:1148968-1153364:1|gene:AAEL008801	954	AAEL008801-RA	9213	1.13013e-155	81	549.51	574	466	Aedes	FALSE	28.9865	21.5395	19.0881	20.8475	-0.369015	-0.340318
Locus1043v1rpkm128.50	conserved hypothetical protein|protein_coding|supercont1.349:829611-843453:-1|gene:AAEL008802	469	AAEL008802-RA	9214	1.35932e-125	81	448.522	466	382	Aedes	FALSE	28.9548	12.0645	47.8816	38.9042	-1.07341	0.946989
Locus1634v4rpkm13.38	sulfotransferase (sult)|protein_coding|supercont1.975:356641-357812:1|gene:AAEL013972	1466	AAEL013972-RA	14609	0	84	1095.93	1000	842	Aedes	FALSE	28.9521	11.8992	17.3239	32.205	-1.16124
Locus8v202rpkm6.27_PRE	ef-hand protein nucb1|protein_coding|supercont1.28:2580478-2591003:-1|gene:AAEL001275	4380	AAEL001275-RA	1305	0	81	2003.03	2055	1679	Aedes	FALSE	28.9367	21.4224	26.9295	26.9913	-0.369975
Locus1420v1rpkm90.77	conserved hypothetical protein|protein_coding|supercont1.608:556103-576859:1|gene:AAEL011748	1021	AAEL011748-RA	12311	0	80	895.757	982	790	Aedes	FALSE	28.9109	37.9928	17.6042	15.3247	0.445244	-0.44845	-0.725405
Locus1193v1rpkm112.41	ribophorin|protein_coding|supercont1.786:405521-418451:1|gene:AAEL013071	1907	AAEL013071-RA	13678	0	82	1941.71	1944	1601	Aedes	FALSE	28.9108	39.1829	47.5025	30.7603	0.498143	0.968263	0.268826
Locus3030v1rpkm37.22	conserved hypothetical protein|protein_coding|supercont1.162:45415-66485:-1|gene:AAEL005547	3879	AAEL005547-RA	5793	0	77	1768.59	2346	1819	Aedes	FALSE	28.8923	25.731	13.8161	11.4632		-0.804715	-1.14557
Locus1586v1rpkm79.76	mitochondrial ribosomal protein, S6, putative|protein_coding|supercont1.105:1310140-1311126:-1|gene:AAEL004034	559	AAEL004034-RA	4212	1.09732e-165	87	581.971	472	413	Aedes	FALSE	28.8796	22.3753	18.5524	15.15		-0.375391	-0.739752
Locus924v1rpkm148.24	conserved hypothetical protein|protein_coding|supercont1.257:862858-894761:1|gene:AAEL007465	15486	AAEL007465-RA	7825	0	83	4662.99	4491	3729	Aedes	FALSE	28.7878	15.4542	15.0474	26.0127	-0.815317	-0.672528
Locus1018v1rpkm132.69	proteasome regulatory subunits|protein_coding|supercont1.1071:199305-218800:1|gene:AAEL014325	1610	AAEL014325-RA	14967	0	85	1884	1615	1388	Aedes	FALSE	28.7595	53.7559	40.9051	33.2093	0.963088	0.761704	0.383032
Locus1734v1rpkm72.31	conserved hypothetical protein|protein_coding|supercont3.1517:32407-32806:-1|gene:CPIJ019135	362	CPIJ019135-RA	17927	1.21109e-28	71	125.719	259	185	Culex	FALSE	28.662	18.8845	12.7228	11.0701	-0.542907	-0.895797	-1.1646
Locus1391v1rpkm93.38	Carboxy/choline esterase Alpha Esterase|protein_coding|supercont1.142:469538-475844:-1|gene:AAEL005113	2434	AAEL005113-RA	5331	0	79	1656.78	1867	1486	Aedes	FALSE	28.6358	17.6638	21.1049	19.8513	-0.612202
Locus1252v1rpkm105.84	apyrase, putative|protein_coding|supercont1.570:743955-758727:1|gene:AAEL011341	1959	AAEL011341-RA	11890	0	86	2201.4	1871	1610	Aedes	FALSE	28.6276	12.192	35.6832	43.0072	-1.14673	0.568648	0.751047
Locus3241v9rpkm8.96	s-adenosylmethionine decarboxylase|protein_coding|supercont1.24:1148486-1184534:1|gene:AAEL001176	5145	AAEL001176-RA	1203	0	86	1687.44	1402	1215	Aedes	TRUE	28.5667	19.7096	10.1567	17.3152	-0.464781	-1.22558	-0.544509
Locus1504v1rpkm84.12	ribose-phosphate pyrophosphokinase 1,|protein_coding|supercont1.109:383850-413063:1|gene:AAEL004178	1928	AAEL004178-RB	4372	0	81	1617.1	1704	1391	Aedes	TRUE	28.5512	23.847	17.2821	13.9733		-0.456752	-0.841079
Locus2312v3rpkm28.65	allergen, putative|protein_coding|supercont1.184:174715-194106:-1|gene:AAEL005997	1081	AAEL005997-RA	6263	0	90	688.37	504	457	Aedes	FALSE	28.5495	38.6494	7.15131	13.8263		-1.50196
Locus1144v1rpkm116.46	conserved hypothetical protein|protein_coding|supercont1.279:1185234-1234212:-1|gene:AAEL007773	910	AAEL007773-RA	8143	0	85	693.78	608	520	Aedes	FALSE	28.532	36.2777	22.7138	33.4152	0.405814		0.39785
Locus1361v1rpkm96.18	proteasome subunit alpha type|protein_coding|supercont1.99:626032-627836:-1|gene:AAEL003871	1000	AAEL003871-RA	4032	0	85	1142.82	1008	864	Aedes	FALSE	28.5167	47.496	46.5203	30.6305	0.804539	0.962728	0.285564
Locus885v1rpkm156.42	conserved hypothetical protein|protein_coding|supercont1.208:1576849-1578017:1|gene:AAEL006480	1149	AAEL006480-RA	6774	0	78	866.903	1075	840	Aedes	FALSE	28.4995	42.8586	24.8596	78.62			1.53439
Locus1424v1rpkm90.31	conserved hypothetical protein|protein_coding|supercont1.87:2088051-2105076:1|gene:AAEL003452	1249	AAEL003452-RB	3597	0	87	1016.58	849	742	Aedes	FALSE	28.45	17.7491	10.7455	12.6795	-0.618998	-1.13665	-0.984978
Locus827v3rpkm63.82	alpha,alpha-trehalase|protein_coding|supercont1.416:219884-266392:-1|gene:AAEL009658	3714	AAEL009658-RB	10105	0	84	2729.78	2491	2105	Aedes	TRUE	28.4395	30.5277	12.8008	19.0338		-0.876093	-0.400123
Locus3926v1rpkm26.95	conserved hypothetical protein|protein_coding|supercont1.193:53132-58347:1|gene:AAEL006188	1438	AAEL006188-RA	6466	0	76	892.15	1227	944	Aedes	FALSE	28.4105	6.75537	3.70619	15.1195	-1.98707	-2.63605	-0.742223
Locus3342v3rpkm20.75	hypothetical protein|protein_coding|supercont1.248:349684-361841:1|gene:AAEL017545	1108	AAEL017545-RB	17698	1.01766e-55	69	217.691	582	405	Aedes	FALSE	28.3944	40.1936	25.1368	31.5466	0.56096
Locus1085v2rpkm49.11	hypothetical protein|protein_coding|supercont1.304:373296-417503:-1|gene:AAEL008154	3824	AAEL008154-RA	8548	0	84	1375.45	1226	1042	Aedes	FALSE	28.3881	27.0001	27.5399	28.9338
Locus2031v1rpkm60.73	integral membrane protein, Tmp21-I (p23), putative|protein_coding|supercont1.608:655813-668231:-1|gene:AAEL011755	1212	AAEL011755-RB	12321	0	81	1132	1229	1001	Aedes	FALSE	28.3844	36.8986	41.8035	28.1494	0.437801	0.813906
Locus1138v1rpkm116.68	glutathione transferase|protein_coding|supercont1.608:620347-621116:-1|gene:AAEL011752	980	AAEL011752-RA	12316	0	85	816.409	696	598	Aedes	FALSE	28.3589	24.3163	36.8865	34.5343		0.628737	0.455062
Locus1319v1rpkm99.30	conserved hypothetical protein|protein_coding|supercont1.160:137959-201963:1|gene:AAEL005500	1359	AAEL005500-RA	5738	0	84	1258.23	1140	959	Aedes	FALSE	28.3337	24.7821	32.2766	27.1501		0.445404
Locus3025v2rpkm22.04	glyoxylate/hydroxypyruvate reductase|protein_coding|supercont1.417:817375-820106:1|gene:AAEL009676	1162	AAEL009676-RA	10123	0	85	1314.14	1146	981	Aedes	FALSE	28.287	19.7152	22.2236	20.1091	-0.456469		-0.31885
Locus1601v1rpkm79.02	conserved hypothetical protein|protein_coding|supercont1.58:259434-286007:1|gene:AAEL002475	5691	AAEL002475-RA	2572	0	86	4607.09	3854	3346	Aedes	FALSE	28.2841	19.7194	16.9935	16.127	-0.454027	-0.476866	-0.630177
Locus1383v1rpkm94.01	Probable cytosolic iron-sulfur protein assembly protein Ciao1 |protein_coding|supercont1.71:1695035-1696668:1|gene:AAEL002912	1188	AAEL002912-RA	3035	0	84	1256.43	1165	982	Aedes	FALSE	28.2711	22.8373	23.3568	16.6762	-0.244046		-0.581963
Locus3183v18rpkm10.13	ubiquitin-activating enzyme E1|protein_coding|supercont1.16:1645938-1666096:1|gene:AAEL000758	6010	AAEL000758-RB	770	0	87	4747.75	3773	3320	Aedes	FALSE	28.2613	43.1684	19.8421	25.8387	0.680173	-0.245118
Locus1452v1rpkm88.67	prefoldin, subunit, putative|protein_coding|supercont1.805:353488-369122:-1|gene:AAEL013212	1035	AAEL013212-RA	13831	0	78	769.521	961	754	Aedes	FALSE	28.233	32.4523	25.5997	20.0685	0.262315		-0.306604
Locus2273v1rpkm53.24	phosphatidylinositol synthase|protein_coding|supercont1.1018:187649-230257:-1|gene:AAEL014142	1976	AAEL014142-RA	14784	0	89	911.988	691	616	Aedes	FALSE	28.2183	14.827	21.9273	24.2412	-0.856277
Locus868v1rpkm160.28	sodium/chloride dependent amino acid transporter|protein_coding|supercont1.93:144516-153100:-1|gene:AAEL003641	2153	AAEL003641-RA	3792	0	80	872.313	921	744	Aedes	FALSE	28.1938	79.4408	162.965	168.307	1.53042	2.71243	2.68432
Locus2500v1rpkm48.33	ribonucleoside-diphosphate reductase small chain|protein_coding|supercont1.497:72185-86305:1|gene:AAEL010691	1586	AAEL010691-RA	11215	0	83	1512.51	1447	1205	Aedes	FALSE	28.1924	30.5164	11.4676	14.9116		-0.968838
Locus1398v1rpkm93.02	short-chain dehydrogenase|protein_coding|supercont1.123:2269427-2286101:-1|gene:AAEL004579	2017	AAEL004579-RA	4782	0	77	735.257	925	719	Aedes	FALSE	28.1658	30.2133	21.0856	20.3692			-0.284609
Locus111v38rpkm31.51_PRE	juvenile hormone-inducible protein, putative|protein_coding|supercont1.213:510260-557853:1|gene:AAEL006600	2830	AAEL006600-RD	6907	0	83	1413.32	1399	1162	Aedes	FALSE	28.1586	29.5642	10.2619	19.6817		-1.14325
Locus1674v1rpkm74.90	conserved hypothetical protein|protein_coding|supercont1.652:11794-12282:1|gene:AAEL012074	795	AAEL012074-RA	12653	1.48759e-102	83	372.78	349	292	Aedes	FALSE	28.1502	22.4759	21.8919	13.9761			-0.813997
Locus1817v1rpkm68.99	hypothetical protein|protein_coding|supercont1.393:687958-690604:-1|gene:AAEL009386	4434	AAEL009386-RA	9822	0	78	1386.27	1832	1429	Aedes	FALSE	28.1489	39.6219	22.7213	29.2528	0.562991
Locus3409v1rpkm31.83	protein serine/threonine kinase, putative|protein_coding|supercont1.47:2132587-2146599:-1|gene:AAEL001969	823	AAEL001969-RA	2029	0	83	821.819	790	658	Aedes	FALSE	28.1345	16.1362	13.3536	57.5941
Locus3250v1rpkm34.01	partitioning defective 3, par-3|protein_coding|supercont1.271:1023843-1062112:-1|gene:AAEL007658	6480	AAEL007658-RA	8023	0	86	2028.27	1681	1455	Aedes	FALSE	28.1293	6.94834	8.55007	11.6843	-1.91858	-1.44743	-1.09048
Locus1529v1rpkm83.28	conserved hypothetical protein|protein_coding|supercont1.484:100599-116308:1|gene:AAEL010520	3887	AAEL010520-RA	11020	0	83	4021	3798	3169	Aedes	FALSE	28.1033	24.4363	21.5358	18.8259			-0.399687
Locus2191v1rpkm55.90	autophagy related gene|protein_coding|supercont1.19:632971-650694:1|gene:AAEL000955	1978	AAEL000955-RA	975	0	85	1361.03	1222	1040	Aedes	FALSE	28.0947	22.4732	19.3276	19.0744	-0.257781	-0.282446	-0.380908
Locus1886v1rpkm65.95	mitochondrial import receptor subunit tom40|protein_coding|supercont1.231:1064378-1075865:1|gene:AAEL007001	1600	AAEL007001-RA	7336	0	87	1930.89	1621	1415	Aedes	FALSE	28.0443	27.133	17.0452	14.9864		-0.45245	-0.717871
Locus1440v1rpkm89.61	conserved hypothetical protein|protein_coding|supercont1.51:3072158-3081331:-1|gene:AAEL002207	1433	AAEL002207-RA	2277	0	84	1058.06	1013	853	Aedes	FALSE	28.0361	21.6385	24.2596	22.9149
Locus1277v1rpkm102.75	caax prenyl protease ste24|protein_coding|supercont1.349:213796-239551:1|gene:AAEL008786	1746	AAEL008786-RA	9200	0	81	1517.92	1567	1280	Aedes	FALSE	27.9682	35.9215	36.8332	28.6817	0.423092	0.655502	0.214381
Locus2181v1rpkm56.16	Molybdopterin synthase catalytic subunit 2 (EC 2.-.-.-)(Molybdenum cofactor synthesis protein 2B 2)(MOCS2B 2)(Molybdenum cofactor synthesis protein 2 large subunit 2)|protein_coding|supercont1.3507:4248-4780:-1|gene:AAEL015584	1082	AAEL015584-RA	16043	2.48291e-158	86	558.527	464	402	Aedes	FALSE	27.9594	92.3908	19.166	20.2702	1.77805	-0.280714	-0.282793
Locus806v3rpkm38.41	solute carrier family 35 member C2, putative|protein_coding|supercont1.1004:32518-34933:1|gene:AAEL014094	2929	AAEL014094-RA	14743	0	85	2021.06	1770	1513	Aedes	FALSE	27.9387	20.2339	33.9393	25.9829	-0.398373	0.53009
Locus1466v1rpkm87.08	conserved hypothetical protein|protein_coding|supercont1.47:2716572-2722141:-1|gene:AAEL002014	2193	AAEL002014-RA	2073	0	80	1353.81	1486	1193	Aedes	FALSE	27.9265	30.5397	25.4821	15.6584			-0.652961
Locus1086v1rpkm122.48	26S proteasome regulatory subunit 7, psd7|protein_coding|supercont1.5:1757258-1761282:1|gene:AAEL000270	1238	AAEL000270-RA	266	0	87	1512.51	1208	1063	Aedes	FALSE	27.9236	62.5648	38.2574	35.1712	1.22451	0.710268	0.510094
Locus1346v1rpkm97.38	conserved hypothetical protein|protein_coding|supercont1.20:3000424-3001936:1|gene:AAEL001013	1262	AAEL001013-RA	1033	0	79	955.268	1079	859	Aedes	FALSE	27.8977	23.0128	20.8053	24.1011
Locus2889v2rpkm22.05	conserved hypothetical protein|protein_coding|supercont1.56:2299085-2326290:1|gene:AAEL002428	4185	AAEL002428-RA	2516	0	83	3056.19	2868	2405	Aedes	FALSE	27.8876	11.9403	8.58268	15.2239	-1.14923	-1.42728	-0.705031
Locus1570v2rpkm76.94	multiprotein bridging factor, putative|protein_coding|supercont1.348:828959-848599:-1|gene:AAEL008768	1082	AAEL008768-RB	9182	0	79	884.937	1064	848	Aedes	FALSE	27.8151	62.9838	31.9515	25.3276	1.23398	0.455686
Locus1211v1rpkm110.07	enoyl-CoA hydratase (enoyl hydrase) (unsaturated acyl-CoA hydratase), putative|protein_coding|supercont1.697:275548-296171:1|gene:AAEL012439	1105	AAEL012439-RA	13040	0	85	1236.59	1070	917	Aedes	FALSE	27.7679	17.914	24.3572	46.3337	-0.558032		0.899078
Locus760v1rpkm181.29	cytochrome P450|protein_coding|supercont1.43:1092354-1094003:-1|gene:AAEL001807	1745	AAEL001807-RA	1853	0	78	1319.55	1587	1244	Aedes	FALSE	27.7622	105.646	39.6752	47.0356	1.94093	0.77123	0.922312
Locus2260v2rpkm49.92	timeless circadian protein|protein_coding|supercont1.204:847333-883207:1|gene:AAEL006411	7798	AAEL006411-RB	6705	0	81	3990.34	4004	3282	Aedes	FALSE	27.7583	16.4595	15.3097	28.6875	-0.673136	-0.584816
Locus1692v1rpkm74.10	conserved hypothetical protein|protein_coding|supercont1.36:1715154-1737319:-1|gene:AAEL001561	1768	AAEL001561-RD	1600	2.11816e-174	76	612.628	836	643	Aedes	FALSE	27.7384	30.609	25.2232	38.4812			0.620835
Locus2415v1rpkm49.85	hypothetical protein|protein_coding|supercont1.472:522324-583892:1|gene:AAEL017368	4943	AAEL017368-RA	17511	0	86	3582.78	3029	2635	Aedes	FALSE	27.7328	38.9692	26.6958	24.0124	0.551425
Locus1460v1rpkm87.67	conserved hypothetical protein|protein_coding|supercont1.97:2453016-2454289:-1|gene:AAEL003774	791	AAEL003774-RA	3932	0	80	765.915	821	662	Aedes	FALSE	27.7258	32.3594	29.2335	21.919	0.285841	0.334774
Locus706v18rpkm27.21	multidrug resistance protein 2 (ATP-binding cassette protein c)|protein_coding|supercont1.129:974609-1032715:1|gene:AAEL004743	8057	AAEL004743-RA	4948	0	85	5323.03	4590	3937	Aedes	FALSE	27.6939	92.6553	22.1949	50.8255	1.79587		1.0475
Locus1850v1rpkm67.50	Ubiquitin-fold modifier 1 Precursor |protein_coding|supercont1.197:575837-577318:1|gene:AAEL006251	1611	AAEL006251-RA	6531	3.73322e-101	79	369.174	432	343	Aedes	FALSE	27.688	23.978	30.0652	22.9749		0.36829
Locus3688v5rpkm21.71	conserved hypothetical protein|protein_coding|supercont1.124:836120-931298:1|gene:AAEL004587	7265	AAEL004587-RA	4791	0	92	5939.78	4108	3782	Aedes	FALSE	27.6706	17.9782	16.4	17.5973	-0.541623	-0.488513	-0.468932
Locus2911v1rpkm39.55	protein-tyrosine phosphatase|protein_coding|supercont1.17:2781297-2812178:1|gene:AAEL000845	5288	AAEL000845-RA	858	0	77	3952.47	5103	3940	Aedes	FALSE	27.6075	20.4978	28.0664	30.1586	-0.357271
Locus1719v1rpkm72.89	nocturnin|protein_coding|supercont1.32:38309-67288:1|gene:AAEL001419	301	AAEL001419-RA	1455	1.86193e-83	83	307.859	306	255	Aedes	FALSE	27.6	7.70106	9.93482	11.7139	-1.70636	-1.19483	-1.05393
Locus4128v4rpkm8.97	dimethylaniline monooxygenase|protein_coding|supercont1.17:2398537-2400464:-1|gene:AAEL000829	1579	AAEL000829-RA	840	0	81	1299.71	1349	1096	Aedes	TRUE	27.5989	11.3176	42.6739	35.4709	-1.18075	0.87143	0.53122
Locus1405v1rpkm92.11	janus A, putative|protein_coding|supercont1.116:1066576-1067839:1|gene:AAEL004350	539	AAEL004350-RA	4541	8.15409e-123	85	439.505	381	326	Aedes	FALSE	27.5546	21.2938	36.8346	20.2994		0.660495
Locus1423v1rpkm90.41	proliferation-associated 2g4 (pa2g4/ebp1)|protein_coding|supercont1.677:246581-266840:-1|gene:AAEL012312	2325	AAEL012312-RA	12910	0	85	1826.3	1616	1379	Aedes	FALSE	27.5476	52.4321	24.4409	18.9587	0.978355
Locus3280v1rpkm33.47	glutaredoxin, putative|protein_coding|supercont1.976:247115-256978:1|gene:AAEL013980	622	AAEL013980-RB	14622	9.45191e-123	81	439.505	447	365	Aedes	FALSE	27.5396	28.6222	33.0376	25.16		0.513408
Locus36v1rpkm3589.78	conserved hypothetical protein|protein_coding|supercont1.121:1730702-1731369:1|gene:AAEL004503	424	AAEL004503-RB	4701	1.14683e-62	89	239.331	177	159	Aedes	FALSE	27.5358	24.5164	21.9945	14.4384			-0.741444
Locus1311v1rpkm99.69	xtp3-transactivated protein b|protein_coding|supercont1.288:1057333-1061088:-1|gene:AAEL007891	1616	AAEL007891-RB	8269	0	81	1443.98	1471	1200	Aedes	FALSE	27.5275	25.9462	34.9051	29.8274		0.600054	0.293695
Locus1149v1rpkm116.06	rab6|protein_coding|supercont1.189:76705-146447:-1|gene:AAEL006091	2035	AAEL006091-RC	6366	0	84	1649.57	1562	1315	Aedes	FALSE	27.5158	56.3601	30.8155	31.7871	1.0972	0.423018	0.387626
Locus1281v1rpkm102.38	fk506 binding protein|protein_coding|supercont1.674:305699-313724:1|gene:AAEL012272	1985	AAEL012272-RA	12868	0	80	1622.51	1810	1454	Aedes	FALSE	27.5111	35.8329	27.3653	30.399	0.441877	0.248188	0.31712
Locus1568v1rpkm81.25	5-formyltetrahydrofolate cyclo-ligase|protein_coding|supercont1.497:577692-611980:-1|gene:AAEL010694	784	AAEL010694-RA	11218	0	81	783.948	808	657	Aedes	TRUE	27.4878	21.3705	18.0843	21.6273	-0.301761	-0.345604
Locus1552v1rpkm82.04	trypsin|protein_coding|supercont1.226:1561923-1562752:1|gene:AAEL006903	850	AAEL006903-RA	7230	0	82	773.128	769	633	Aedes	FALSE	27.4591	18.2643	39.9827	56.9542		0.765565	1.1717
Locus1582v1rpkm80.04	hypothetical protein|protein_coding|supercont1.487:941710-1001151:-1|gene:AAEL010565	3741	AAEL010565-RB	11068	0	87	3501.63	2852	2493	Aedes	FALSE	27.4374	20.5258	11.514	17.8318	-0.36312	-0.99517	-0.449827
Locus4716v5rpkm3.32	beta chain spectrin|protein_coding|supercont1.177:1666604-1694081:-1|gene:AAEL005845	9834	AAEL005845-RA	6100	0	89	8496.96	6436	5746	Aedes	FALSE	27.4295	29.0357	18.2606	23.3719		-0.326147
Locus3878v1rpkm27.30	hydroxyacyl dehydrogenase|protein_coding|supercont1.389:1020484-1057153:-1|gene:AAEL009324	2440	AAEL009324-RA	9757	2.5939e-10	80	68.0109	75	60	Aedes	FALSE	27.4175	26.5546	20.7139	22.5507
Locus2408v5rpkm16.66	galectin|protein_coding|supercont1.98:1678639-1698160:-1|gene:AAEL003844	2606	AAEL003844-RA	4005	0	88	915.594	717	633	Aedes	FALSE	27.41	34.9026	21.5217	34.3793	0.398315		0.485921
Locus1123v1rpkm118.24	conserved hypothetical protein|protein_coding|supercont1.244:575227-578409:-1|gene:AAEL007229	1348	AAEL007229-RA	7566	0	80	1056.26	1167	941	Aedes	FALSE	27.4091	33.033	41.4638	33.6093	0.334694	0.851877	0.470973
Locus1215v1rpkm109.19	WD and tetratricopeptide repeat protein|protein_coding|supercont1.1462:49236-81560:-1|gene:AAEL015077	3088	AAEL015077-RA	15662	0	85	2634.2	2335	1987	Aedes	FALSE	27.405	18.9734	36.2809	35.2121	-0.455449	0.659801	0.536268
Locus1130v1rpkm117.54	cdk9|protein_coding|supercont1.774:346601-367673:-1|gene:AAEL013002	1540	AAEL013002-RA	13610	0	87	1130.2	909	794	Aedes	FALSE	27.3922	45.1597	30.1823	27.9066	0.760523
Locus780v1rpkm175.98	conserved hypothetical protein|protein_coding|supercont1.360:326008-339925:-1|gene:AAEL008953	2749	AAEL008953-RC	9374	0	83	2690.11	2552	2134	Aedes	FALSE	27.3841	33.0768	12.7591	20.6679		-0.811443
Locus1394v1rpkm93.15	3-2-trans-enoyl-CoA isomerase, putative|protein_coding|supercont1.129:433141-434826:-1|gene:AAEL004755	916	AAEL004755-RA	4960	0	85	1031.01	900	767	Aedes	FALSE	27.3828	17.8945	25.6644	38.7467	-0.539788		0.67479
Locus1433v1rpkm89.78	carboxylase:pyruvate/acetyl-coa/propionyl-coa|protein_coding|supercont1.418:631923-655851:-1|gene:AAEL009691	4218	AAEL009691-RA	10140	0	87	5254.5	4239	3712	Aedes	TRUE	27.3726	36.4679	126.987	43.3803	0.489018	2.44159	0.84773
Locus1935v5rpkm20.09	glycerol kinase|protein_coding|supercont1.196:126692-181606:1|gene:AAEL006239	3961	AAEL006239-RA	6520	0	80	2417.8	2693	2159	Aedes	TRUE	27.3487	7.61644	19.4225	26.2367	-1.76002
Locus860v1rpkm161.76	signal peptidase 12kDa subunit, putative|protein_coding|supercont1.125:2166902-2168376:-1|gene:AAEL004603	467	AAEL004603-RA	4809	7.48424e-129	82	459.342	453	373	Aedes	FALSE	27.3455	33.7433	72.7099	36.8236	0.368654	1.65831	0.607206
Locus1470v1rpkm86.86	mitochondrial 28S ribosomal protein S14 (s14mt)|protein_coding|supercont1.106:412117-412711:-1|gene:AAEL004069	471	AAEL004069-RA	4252	1.662e-143	85	508.033	438	376	Aedes	FALSE	27.3225	25.7994	22.9443	15.5685			-0.619331
Locus2736v1rpkm43.06	hypothetical protein|protein_coding|supercont1.155:1268921-1286028:-1|gene:AAEL005405	1796	AAEL005405-RA	5641	0	77	1359.22	1679	1302	Aedes	FALSE	27.3067	20.9933	22.4889	22.4723	-0.311635
Locus88v3rpkm132.89_PRE	conserved hypothetical protein|protein_coding|supercont1.638:113241-135577:1|gene:AAEL011962	1205	AAEL011962-RC	12537	0	80	958.875	1068	855	Aedes	FALSE	27.2991	26.476	81.9873	186.408		1.81809	2.88576
Locus1515v3rpkm58.71	conserved hypothetical protein|protein_coding|supercont1.420:95336-153735:-1|gene:AAEL009712	6150	AAEL009712-RA	10164	0	83	2668.47	2615	2178	Aedes	FALSE	27.2906	16.308	13.1525	13.5791	-0.657756	-0.785944	-0.817199
Locus2859v1rpkm40.46	hypothetical protein|protein_coding|supercont1.199:102469-103052:1|gene:AAEL017016	306	AAEL017016-RA	17151	4.77715e-15	67	80.6345	249	167	Aedes	FALSE	27.2666	25.0019	22.913	20.6416
Locus1348v1rpkm97.26	hypothetical protein|protein_coding|supercont1.991:46418-68324:1|gene:AAEL017435	2391	AAEL017435-RA	17578	0	85	2010.24	1769	1508	Aedes	FALSE	27.2262	18.8467	25.8825	28.3503	-0.464433		0.233299
Locus3138v1rpkm35.58	DEAD box ATP-dependent RNA helicase|protein_coding|supercont1.137:1066189-1093400:-1|gene:AAEL004978	1779	AAEL004978-RA	5189	0	81	1687.44	1790	1450	Aedes	FALSE	27.1544	11.1828	5.22347	9.55555
Locus1377v1rpkm94.40	hypothetical protein|protein_coding|supercont1.30:1306947-1507824:1|gene:AAEL018214	5472	AAEL018214-RA	18358	0	83	5506.97	5211	4363	Aedes	FALSE	27.134	22.4293	20.6969	23.3575
Locus3072v4rpkm8.25	hypothetical protein|protein_coding|supercont1.61:160825-165405:1|gene:AAEL018038	1290	AAEL900252-RB	18182	8.49688e-178	94	623.449	405	381	Aedes	FALSE	27.1264	24.9104	22.9973	23.282
Locus1259v1rpkm104.77	juvenile hormone-inducible protein, putative|protein_coding|supercont1.105:1382559-1392524:-1|gene:AAEL004023	1742	AAEL004023-RA	4201	0	85	1772.19	1533	1316	Aedes	FALSE	27.102	37.8734	39.0202	41.0907	0.553059	0.785245	0.778754
Locus1366v1rpkm95.87	conserved hypothetical protein|protein_coding|supercont1.213:1644211-1645918:1|gene:AAEL006611	1170	AAEL006611-RA	6919	0	84	1193.31	1086	916	Aedes	FALSE	27.0947	30.1531	32.6736	25.1047		0.525063
Locus1473v1rpkm86.48	conserved hypothetical protein|protein_coding|supercont1.349:5582-14966:-1|gene:AAEL008793	1805	AAEL008793-RA	9206	0	87	2141.89	1742	1526	Aedes	FALSE	27.0879	13.6258	13.6192	27.4545	-0.917331	-0.728077
Locus3994v10rpkm1.24_PRE	conserved hypothetical protein|protein_coding|supercont1.6:2221613-2252096:-1|gene:AAEL000328	3561	AAEL000328-RA	327	0	86	2830.77	2431	2098	Aedes	FALSE	27.0611	8.462	4.43568	8.05183	-1.5317	-2.20401	-1.50466
Locus1081v1rpkm123.34	glucosyl/glucuronosyl transferases|protein_coding|supercont1.43:774247-776077:1|gene:AAEL001816	1690	AAEL001816-RA	1862	0	81	1535.95	1567	1279	Aedes	FALSE	27.0502	24.8725	40.6126	79.1766		0.835682	1.63652
Locus4093v1rpkm25.49	Enolase-phosphatase E1 (EC 3.1.3.77)(2,3-diketo-5-methylthio-1-phosphopentane phosphatase)|protein_coding|supercont1.2:5121975-5164107:1|gene:AAEL000109	1963	AAEL000109-RA	114	0	87	1597.27	1306	1145	Aedes	TRUE	27.0243	14.4799	8.53483	11.8427
Locus1418v1rpkm90.91	tetraspanin, putative|protein_coding|supercont1.527:242551-281662:1|gene:AAEL010967	1964	AAEL010967-RA	11504	0	85	1608.09	1406	1205	Aedes	FALSE	27.0088	48.4263	17.2432	32.0185	0.809094
Locus2530v1rpkm47.65	jun activation domain binding protein|protein_coding|supercont1.128:159075-163326:-1|gene:AAEL004733	1226	AAEL004733-RA	4938	0	87	1297.91	1043	916	Aedes	FALSE	27.0005	77.7153	36.9288	33.601	1.58752	0.711632	0.495262
Locus2302v1rpkm52.49	alkaline phosphatase|protein_coding|supercont1.83:1258202-1260672:-1|gene:AAEL003286	1595	AAEL003286-RA	3429	0	76	820.016	1079	826	Aedes	TRUE	26.9036	11.4028	7.52911	5.07891	-1.12852	-1.47868	-1.99769
Locus14192v1rpkm5.34	cecropin anti-microbial peptide|protein_coding|supercont1.110:1115908-1116181:-1|gene:AAEL004223	267	AAEL004223-RA	4413	1.63317e-64	90	244.741	180	162	Aedes	FALSE	26.8817	2.88296	1.45159	0.632243
Locus1885v1rpkm65.96	hypothetical protein|protein_coding|2L:33926156-33929995:-1|gene:AGAP013364	623	AGAP013364-RA hypothetical protein|protein_coding|2L:33926156-33929995:-1|gene:AGAP013364	14621	8.72718e-34	76	143.752	194	148	Anopheles	FALSE	26.8733	22.9804	18.8495	10.5955			-1.14044
Locus1511v1rpkm83.99	acyl-coa dehydrogenase|protein_coding|supercont1.108:1977682-1980020:-1|gene:AAEL004137	1432	AAEL004137-RA	4329	0	85	1572.02	1357	1162	Aedes	FALSE	26.868	17.4037	22.0618	29.4912	-0.560516		0.305326
Locus3683v2rpkm22.59	ubiquitin-protein ligase|protein_coding|supercont1.185:8244-114561:-1|gene:AAEL006008	4502	AAEL006008-RA	6282	0	91	3681.96	2594	2372	Aedes	FALSE	26.816	12.9414	20.8601	23.8475	-0.971337
Locus1013v1rpkm133.56	fad oxidoreductase|protein_coding|supercont1.999:64667-75667:-1|gene:AAEL014077	1915	AAEL014077-RA	14727	0	82	861.493	841	697	Aedes	FALSE	26.7751	155.766	22.3621	63.7511	2.54491		1.41052
Locus1842v1rpkm67.83	importin beta-4|protein_coding|supercont1.497:10023-16475:1|gene:AAEL010698	4153	AAEL010698-RA	11223	0	84	4250.02	3921	3302	Aedes	FALSE	26.7588	40.5539	13.8714	15.7499	0.650462	-0.672534	-0.571546
Locus1443v1rpkm89.48	conserved hypothetical protein|protein_coding|supercont1.106:712252-729960:-1|gene:AAEL004052	1209	AAEL004052-RA	4233	0	87	1319.55	1069	939	Aedes	FALSE	26.7557	23.9089	25.6803	28.888		0.200679	0.288426
Locus1164v1rpkm115.02	xaa-pro aminopeptidase|protein_coding|supercont1.427:905450-907917:1|gene:AAEL009764	2083	AAEL009764-RA	10215	0	85	2315.01	2042	1740	Aedes	FALSE	26.7447	31.3436	59.5728	32.0511	0.300461	1.41209	0.443707
Locus3397v1rpkm31.97	ubiquitin-conjugating enzyme E2|protein_coding|supercont1.139:579508-586932:1|gene:AAEL005038	2450	AAEL005038-RA	5253	0	90	978.712	702	637	Aedes	FALSE	26.7194	23.1415	27.3317	26.4989		0.295391
Locus1437v1rpkm89.67	DEAD box ATP-dependent RNA helicase|protein_coding|supercont1.1104:29053-52617:1|gene:AAEL014414	1539	AAEL014414-RA	15059	0	86	1837.12	1526	1325	Aedes	FALSE	26.7086	28.6845	24.9866	22.0519
Locus1548v1rpkm82.35	conserved hypothetical protein|protein_coding|supercont1.179:1437988-1442169:-1|gene:AAEL005914	465	AAEL005914-RA	6173	5.35984e-137	85	486.393	420	360	Aedes	FALSE	26.7032	27.819	21.3332	17.4838			-0.42641
Locus1911v1rpkm64.84	conserved hypothetical protein|protein_coding|supercont1.13:1217426-1233572:1|gene:AAEL000663	1524	AAEL000663-RA	668	0	93	776.735	522	486	Aedes	FALSE	26.688	77.9034	7.6468	10.3462	1.54116	-1.47206	-1.13978
Locus2313v1rpkm52.22	myosin light chain 1,|protein_coding|supercont1.666:134448-137255:-1|gene:AAEL012207	926	AAEL012207-RD	12799	0	93	1424.14	930	872	Aedes	FALSE	26.6643	5.93588	6.45413	21.053	-1.50017	-1.32005
Locus3785v1rpkm28.09	26S proteasome subunit|protein_coding|supercont1.1335:11486-41647:-1|gene:AAEL014915	1323	AAEL014915-RA	15516	0	83	1458.41	1334	1117	Aedes	FALSE	26.6281	46.0745	41.2117	27.8937	0.857179	0.888951	0.24954
Locus2775v3rpkm18.00	high mobility group B1, putative|protein_coding|supercont1.574:657921-730725:-1|gene:AAEL011380	5751	AAEL011380-RA	11930	0	93	1223.97	799	751	Aedes	FALSE	26.6243	15.0148	13.4395	18.04	-0.754589	-0.719399	-0.377667
Locus8v215rpkm4.81_PRE	Peptidoglycan Recognition Protein (Long)|protein_coding|supercont1.594:569782-570858:-1|gene:AAEL011608	2784	AAEL011608-RB	12170	1.52439e-140	84	500.819	450	381	Aedes	FALSE	26.5725	23.3462	30.2187	25.7627		0.435034
Locus2742v4rpkm6.40	conserved hypothetical protein|protein_coding|supercont1.818:444161-445305:-1|gene:AAEL013290	1576	AAEL013290-RA	13918	0	80	899.364	1011	810	Aedes	FALSE	26.5658	20.3535	28.4705	35.3886			0.567149
Locus1521v1rpkm83.54	conserved hypothetical protein|protein_coding|supercont1.1207:57902-58827:-1|gene:AAEL014657	751	AAEL014657-RA	15278	2.70004e-162	81	571.151	600	489	Aedes	FALSE	26.5373	33.8237	26.1444	25.7305	0.410688
Locus2654v2rpkm29.34	conserved hypothetical protein|protein_coding|supercont1.676:619329-633603:-1|gene:AAEL012293	3848	AAEL012293-RA	12891	0	86	3669.34	3084	2666	Aedes	FALSE	26.5204	16.3231	31.8655	30.6859	-0.621158	0.51673	0.383937
Locus8717v1rpkm10.71	hydroxyacyl dehydrogenase|protein_coding|supercont1.389:1020484-1022683:-1|gene:AAEL009324	952	AAEL009324-RB	9758	0	90	1231.18	887	806	Aedes	FALSE	26.4748	22.7859	28.2247	21.8294		0.34747
Locus1332v1rpkm98.37	coatomer subunit gamma|protein_coding|supercont3.419:137415-146432:-1|gene:CPIJ012523	3409	CPIJ012523-RA	11917	0	80	2320.42	2508	2023	Culex	FALSE	26.4726	28.1099	39.2351	29.2166		0.822468	0.321736
Locus1540v1rpkm82.71	phosphatidylinositol transfer protein/retinal degeneration b protein|protein_coding|supercont1.108:1697032-1789085:-1|gene:AAEL004141	2949	AAEL004141-RA	4332	0	92	1781.21	1236	1143	Aedes	FALSE	26.4515	57.6524	22.9922	32.8626	1.1769		0.487674
Locus1054v1rpkm126.82	angiotensin-converting enzyme (dipeptidyl carboxypeptidase|protein_coding|supercont1.388:492724-494903:-1|gene:AAEL009310	4333	AAEL009310-RA	9742	0	84	1957.94	1798	1513	Aedes	FALSE	26.4503	18.8353	86.0193	51.1373	-0.408896	1.94223	1.12104
Locus1518v1rpkm83.57	coatomer, gamma-subunit, putative|protein_coding|supercont1.599:367235-407994:-1|gene:AAEL011650	3287	AAEL011650-RA	12211	0	88	3743.28	2860	2544	Aedes	FALSE	26.4114	26.7012	20.1194	19.8505			-0.232728
Locus1441v1rpkm89.50	arsenical pump-driving ATPase|protein_coding|supercont1.543:510996-512921:-1|gene:AAEL011136	1277	AAEL011136-RA	11676	0	85	1422.34	1274	1084	Aedes	TRUE	26.4028	27.5743	27.5208	19.7382		0.316697	-0.240392
Locus1516v1rpkm83.66	conserved hypothetical protein|protein_coding|supercont1.1159:96209-97201:-1|gene:AAEL014549	1088	AAEL014549-RA	15170	0	83	1067.08	997	835	Aedes	FALSE	26.3696	26.0787	24.9478	23.2032
Locus1290v1rpkm101.50	sideroflexin 1,2,3|protein_coding|supercont1.1152:174899-175920:1|gene:AAEL014526	2276	AAEL014526-RA	15147	0	77	697.387	919	714	Aedes	FALSE	26.3158	24.5496	49.3112	24.348		1.14885
Locus1634v1rpkm77.29	sulfotransferase (sult)|protein_coding|supercont1.255:358045-359216:-1|gene:AAEL007413	1128	AAEL007413-RA	7767	0	84	691.977	616	523	Aedes	FALSE	26.305	9.7394	17.8924	30.4279	-1.3106
Locus1409v1rpkm91.67	conserved hypothetical protein|protein_coding|supercont1.53:1872830-1873472:1|gene:AAEL002293	520	AAEL002293-RA	2368	3.34765e-64	83	244.741	237	197	Aedes	FALSE	26.2806	28.893	24.1832	15.8357			-0.542813
Locus1867v1rpkm66.83	hypothetical protein|protein_coding|supercont1.285:62563-71411:1|gene:AAEL017434	1059	AAEL017434-RA	17577	5.37816e-40	78	165.393	225	176	Aedes	FALSE	26.2673	29.0032	16.6301	28.7717
Locus1566v1rpkm81.34	rotamase|protein_coding|supercont1.437:962041-963110:-1|gene:AAEL009911	601	AAEL009911-RA	10376	0	86	710.01	591	514	Aedes	FALSE	26.2592	29.9049	31.1185	17.7689		0.502628	-0.368608
Locus2280v7rpkm19.84	heterogeneous nuclear ribonucleoprotein|protein_coding|supercont1.161:377043-391167:-1|gene:AAEL005515	3275	AAEL005515-RC	5756	0	78	1361.03	1688	1325	Aedes	FALSE	26.2313	33.1774	12.1625	13.1453	0.393687	-0.841099	-0.805672
Locus1551v1rpkm82.14	ornithine cyclodeaminase|protein_coding|supercont1.984:133512-139879:-1|gene:AAEL014014	1100	AAEL014014-RB	14658	0	80	935.431	1011	812	Aedes	FALSE	26.2265	13.1098	22.9061	17.428	-0.899939
Locus1340v1rpkm97.59	F-actin capping protein beta subunit|protein_coding|supercont1.51:645825-665551:1|gene:AAEL002184	1315	AAEL002184-RA	2253	0	87	1582.84	1339	1165	Aedes	FALSE	26.2205	35.7781	24.6246	26.3365	0.504905
Locus1133v1rpkm117.10	oligosaccharyl transferase|protein_coding|supercont1.68:1996936-2028292:1|gene:AAEL002804	4020	AAEL002804-RA	2925	0	89	3393.42	2577	2302	Aedes	FALSE	26.1961	43.767	50.0392	32.1119	0.80092	1.1856	0.471932
Locus2884v2rpkm27.04	hypothetical protein|protein_coding|supercont1.98:1487909-1490320:1|gene:AAEL003842	2502	AAEL003842-RA	4003	0	77	1453	1870	1445	Aedes	FALSE	26.1847	15.5426	26.683	39.8446	-0.660926		0.75798
Locus1217v1rpkm109.13	adhesion regulating molecule 1 (110 kda cell membrane glycoprotein)|protein_coding|supercont1.589:681679-703498:1|gene:AAEL011554	2187	AAEL011554-RA	12117	0	80	1853.35	2043	1650	Aedes	FALSE	26.1838	61.5389	27.0793	28.7046	1.29658	0.311199	0.314427
Locus1116v1rpkm118.92	copper chaperone Atox1, putative|protein_coding|supercont1.79:2744033-2749906:1|gene:AAEL003136	658	AAEL003136-RA	3274	1.30382e-127	76	455.735	654	500	Aedes	FALSE	26.165	27.2969	50.8737	41.9227		1.2104	0.855306
Locus4669v2rpkm16.63	hypothetical protein|protein_coding|supercont1.894:205000-207207:1|gene:AAEL017342	5265	AAEL017342-RA	17486	0	79	911.988	1095	866	Aedes	FALSE	26.1496	22.3079	12.0772	19.6976		-0.852632
Locus1528v1rpkm83.30	integrin beta subunit|protein_coding|supercont1.700:532901-575732:1|gene:AAEL012466	3964	AAEL012466-RA	13067	0	81	3804.59	4060	3306	Aedes	FALSE	26.1478	32.1084	22.5853	27.9529
Locus1673v1rpkm74.99	imaginal disc growth factor|protein_coding|supercont1.47:1697347-1721789:-1|gene:AAEL002023	1552	AAEL002023-RA	2081	0	87	1710.88	1400	1221	Aedes	TRUE	26.132	14.1489	16.2108	27.7986
Locus1956v1rpkm63.55	acyl-coa dehydrogenase|protein_coding|supercont1.129:2149770-2167500:1|gene:AAEL004739	4144	AAEL004739-RA	4944	0	88	2746.01	2174	1914	Aedes	FALSE	26.1013	22.955	16.8912	38.9899		-0.367171	0.740848
Locus2373v2rpkm23.49	Armadillo segment polarity protein |protein_coding|supercont1.71:1193063-1277897:-1|gene:AAEL002887	3894	AAEL002887-RA	3010	0	91	3642.29	2523	2321	Aedes	FALSE	26.0768	22.8524	26.8762	30.2075		0.299259	0.386689
Locus4297v3rpkm3.34	conserved hypothetical protein|protein_coding|supercont1.847:278549-279978:-1|gene:AAEL013455	2929	AAEL013455-RA	14097	0	81	975.105	1024	832	Aedes	FALSE	26.0618	21.3422	12.7005	13.5073		-0.764816	-0.757297
Locus1438v1rpkm89.64	hypothetical protein|protein_coding|supercont1.79:1225208-1234545:-1|gene:AAEL017319	387	AAEL017319-RB	17463	2.28719e-96	86	351.14	300	258	Aedes	FALSE	26.0394	22.3968	34.6544	24.5595		0.664875
Locus2237v4rpkm6.20	cytidine deaminase, putative|protein_coding|supercont1.209:732635-733922:1|gene:AAEL006518	1141	AAEL006518-RA	6811	0	79	733.454	883	701	Aedes	TRUE	26.017	22.9823	34.7015	29.7242		0.674254	0.370693
Locus1208v1rpkm110.37	conserved hypothetical protein|protein_coding|supercont1.247:577575-626987:-1|gene:AAEL007290	3651	AAEL007290-RA	7628	0	86	4179.69	3579	3081	Aedes	FALSE	25.9952	22.748	20.1873	18.832
Locus2358v1rpkm51.11	double-stranded RNA-binding protein zn72d|protein_coding|supercont1.304:1285909-1335218:1|gene:AAEL008171	4142	AAEL008171-RA	8566	0	86	4709.88	4053	3503	Aedes	FALSE	25.9594	23.317	21.5136	19.4034
Locus1392v1rpkm93.24	V-type proton ATPase V1 subunit G; vacuolar ATP synthase subunit g|protein_coding|supercont1.241:1348571-1360712:1|gene:AAEL007184	1257	AAEL007184-RA	7523	0	74	810.999	1302	970	Aedes	FALSE	25.9573	32.6016	20.3525	23.6473	0.392275
Locus3309v2rpkm31.64	gmp synthase|protein_coding|supercont1.44:3208796-3219381:-1|gene:AAEL001869	3577	AAEL001869-RA	1916	0	89	2722.57	2055	1836	Aedes	TRUE	25.9465	30.7705	22.2033	23.1564	0.316409
Locus1092v1rpkm121.48	NAD dependent epimerase/dehydratase|protein_coding|supercont1.479:700152-714993:-1|gene:AAEL010473	1670	AAEL010473-RA	10972	0	80	1573.82	1694	1372	Aedes	FALSE	25.939	33.237	39.2899	42.3584	0.423655	0.845103	0.871102
Locus713v22rpkm36.93	cysteine desulfurylase|protein_coding|supercont1.504:288991-292815:-1|gene:AAEL010743	2650	AAEL010743-RA	11266	0	86	1602.68	1343	1162	Aedes	TRUE	25.9069	35.0838	25.7383	38.3019	0.48594		0.722343
Locus3321v1rpkm32.86	conserved hypothetical protein|protein_coding|supercont1.65:928210-933646:-1|gene:AAEL002721	1770	AAEL002721-RA	2830	0	81	1070.68	1161	943	Aedes	FALSE	25.875	21.3053	16.9329	14.4299			-0.657358
Locus3831v1rpkm27.71	hypothetical protein|protein_coding|supercont1.1080:204019-218379:-1|gene:AAEL014335	3505	AAEL014335-RA	14977	0	86	2127.46	1789	1546	Aedes	FALSE	25.8609	22.5671	17.2449	23.8015
Locus1524v1rpkm83.53	ubiquitin ligase E3 alpha|protein_coding|supercont1.375:409045-483938:-1|gene:AAEL009172	5755	AAEL009172-RA	9592	0	85	6172.41	5355	4584	Aedes	FALSE	25.8464	20.1212	21.9276	22.4993	-0.295894
Locus2450v1rpkm49.23	coatomer|protein_coding|supercont1.186:1348655-1405850:-1|gene:AAEL006040	4230	AAEL006040-RA	6312	0	88	4006.57	3140	2771	Aedes	FALSE	25.8398	30.3208	35.2736	26.5107	0.294543	0.70409	0.215768
Locus534v9rpkm21.61_PRE	hypothetical protein|protein_coding|supercont1.70:1414984-1417987:1|gene:AAEL002865	9373	AAEL002865-RA	2986	0	80	2735.19	3120	2498	Aedes	FALSE	25.7543	18.3625	30.7216	33.4592	-0.409051	0.502316	0.545957
Locus1615v1rpkm78.35	5-aminolevulinic acid synthase|protein_coding|supercont1.280:160518-189293:-1|gene:AAEL007787	2554	AAEL007787-RA	8157	0	85	2922.74	2530	2170	Aedes	TRUE	25.7425	33.0376	11.9459	16.6508	0.427988	-0.806741
Locus1512v1rpkm83.98	5'-AMP-activated protein kinase, catalytic alpha-1 chain|protein_coding|supercont1.240:678556-687022:1|gene:AAEL007153	1943	AAEL007153-RA	7494	0	86	2266.32	1943	1672	Aedes	FALSE	25.7356	18.5159	21.7374	20.5012	-0.410376
Locus1491v1rpkm84.93	1-acylglycerol-3-phosphate acyltransferase|protein_coding|supercont1.986:153192-178653:1|gene:AAEL014026	3626	AAEL014026-RA	14671	0	82	2639.61	2662	2199	Aedes	FALSE	25.704	26.736	16.6169	23.471		-0.367262
Locus1696v1rpkm73.98	conserved hypothetical protein|protein_coding|supercont1.786:258729-266816:1|gene:AAEL013072	2617	AAEL013072-RA	13679	0	78	2141.89	2536	2001	Aedes	FALSE	25.6821	14.3168	15.1441	13.3138	-0.768176	-0.503819	-0.764349
Locus2280v3rpkm32.78	heterogeneous nuclear ribonucleoprotein|protein_coding|supercont1.161:379851-391167:-1|gene:AAEL005515	4879	AAEL005515-RE	5758	0	85	2814.54	2503	2146	Aedes	FALSE	25.6802	37.4494	17.2027	15.075	0.587946		-0.576671
Locus1450v1rpkm88.77	conserved hypothetical protein|protein_coding|supercont1.55:1609156-1623029:-1|gene:AAEL002386	2213	AAEL002386-RA	2467	0	84	2320.42	2088	1772	Aedes	FALSE	25.6443	19.3673	23.8253	20.9455	-0.335815
Locus1303v1rpkm100.43	proteasome subunit alpha type|protein_coding|supercont1.1393:15205-17097:-1|gene:AAEL015007	1202	AAEL015007-RA	15598	0	83	1272.66	1209	1015	Aedes	FALSE	25.64	49.9418	38.3174	24.435	1.02456	0.838349
Locus1376v1rpkm94.45	trypsin|protein_coding|supercont1.589:272770-274476:-1|gene:AAEL011553	1068	AAEL011553-RA	12116	0	82	809.196	780	646	Aedes	FALSE	25.6209	16.6855	34.055	31.9362	-0.533542	0.663088	0.492095
Locus1170v1rpkm114.64	glutaredoxin, putative|protein_coding|supercont1.670:126833-127636:1|gene:AAEL012238	1330	AAEL012238-RA	12831	2.51822e-121	77	435.898	578	447	Aedes	FALSE	25.6054	16.3294	21.096	15.422	-0.583388		-0.552043
Locus1770v1rpkm71.03	mitochondrial ribosomal protein, L17, putative|protein_coding|supercont1.3:2041695-2042493:1|gene:AAEL000180	663	AAEL000180-RA	179	4.88876e-171	81	600.005	640	519	Aedes	FALSE	25.5369	21.4796	20.6077	15.0964			-0.562231
Locus1761v1rpkm71.31	mitochondrial ribosomal protein, S18A, putative|protein_coding|supercont1.250:452794-453423:-1|gene:AAEL007355	566	AAEL007355-RA	7698	3.88042e-165	84	580.168	531	447	Aedes	FALSE	25.5309	19.0418	24.6442	15.036	-0.351741		-0.571194
Locus1657v1rpkm76.00	60S robosomal protein L11|protein_coding|supercont1.144:403246-404045:-1|gene:AAEL005162	848	AAEL005162-RA	5382	6.73807e-177	82	619.842	611	504	Aedes	FALSE	25.5106	17.1016	14.8281	8.63834	-0.511118	-0.522096	-1.3659
Locus1334v1rpkm98.30	conserved hypothetical protein|protein_coding|supercont1.189:2105050-2106518:-1|gene:AAEL006098	1287	AAEL006098-RA	6374	0	80	1124.79	1266	1020	Aedes	FALSE	25.5018	25.9867	28.2176	27.1315		0.394698
Locus8v55rpkm42.91_PRE	udp-glucose 6-dehydrogenase|protein_coding|supercont1.559:417339-457689:-1|gene:AAEL011242	9340	AAEL011242-RA	11786	0	84	2096.8	1923	1620	Aedes	TRUE	25.5001	20.699	17.4781	18.9161
Locus1663v1rpkm75.71	farnesyl-pyrophosphate synthetase|protein_coding|supercont1.88:915880-935876:1|gene:AAEL003497	2161	AAEL003497-RA	3645	0	88	2816.35	2183	1940	Aedes	FALSE	25.4972	9.89221	31.0093	29.622	-1.2036
Locus1422v1rpkm90.56	myosin i|protein_coding|supercont1.629:70804-104939:1|gene:AAEL011905	4107	AAEL011905-RA	12478	0	86	4623.32	3932	3388	Aedes	FALSE	25.4771	10.8081	21.8974	35.4346	-1.15066		0.649166
Locus2890v1rpkm39.97	skd/vacuolar sorting|protein_coding|supercont1.72:2564981-2580605:-1|gene:AAEL002938	2356	AAEL002938-RA	3064	0	77	1842.53	2445	1884	Aedes	TRUE	25.4751	28.3596	24.1968	28.2177			0.321263
Locus1028v5rpkm10.36_PRE	heterogeneous nuclear ribonucleoprotein|protein_coding|supercont1.479:299402-315153:-1|gene:AAEL010467	2332	AAEL010467-RA	10964	0	86	2226.64	1858	1613	Aedes	FALSE	25.461	28.8642	17.8356	25.215	0.24852	-0.24822
Locus1333v1rpkm98.32	hypothetical protein|protein_coding|supercont1.12:893013-893258:1|gene:AAEL000612	619	AAEL000612-RA	613	1.82187e-49	78	196.05	243	190	Aedes	FALSE	25.4513	26.4487	19.1936	19.4115
Locus1944v1rpkm63.83	sulfatase|protein_coding|supercont1.120:1184631-1198994:-1|gene:AAEL004460	1843	AAEL004460-RA	4654	0	79	1368.24	1519	1212	Aedes	TRUE	25.446	16.0871	21.9107	20.2376	-0.591427
Locus1229v1rpkm107.88	peroxisomal membrane protein 70 abcd3|protein_coding|supercont1.71:1638885-1676168:1|gene:AAEL002913	3571	AAEL002913-RA	3036	0	88	2706.34	2092	1856	Aedes	FALSE	25.4009	52.9352	23.147	28.0615	1.1248		0.322129
Locus1279v4rpkm39.63	neurogenic locus notch (notch)|protein_coding|supercont1.461:105185-209203:-1|gene:AAEL010210	2079	AAEL010210-RA	10690	6.31936e-11	93	69.8143	46	43	Aedes	FALSE	25.3555	23.0687	20.1609	21.8672
Locus1287v1rpkm101.95	glutathione transferase|protein_coding|supercont1.291:947166-947890:-1|gene:AAEL007947	1959	AAEL007947-RA	8333	0	86	807.392	669	580	Aedes	FALSE	25.3474	59.0979	43.8468	27.4368	1.28245	1.04111
Locus1173v1rpkm114.45	lysyl-tRNA synthetase|protein_coding|supercont1.1226:77993-92982:-1|gene:AAEL014702	2047	AAEL014702-RA	15318	0	85	2022.86	1793	1525	Aedes	TRUE	25.2816	84.9987	37.6579	17.8849	1.80377	0.831979	-0.306588
Locus1596v1rpkm79.17	protein-l-isoaspartate o-methyltransferase|protein_coding|supercont1.2897:2313-4301:-1|gene:AAEL015520	1250	AAEL015520-RA	15996	0	82	1000.35	1016	835	Aedes	FALSE	25.2352	18.3813	18.3788	18.022	-0.39744		-0.309088
Locus1868v1rpkm66.79	hypothetical protein|protein_coding|supercont1.1019:173316-210741:-1|gene:AAEL017447	3275	AAEL017447-RA	17591	0	90	2004.83	1488	1348	Aedes	FALSE	25.2162	25.3834	19.257	21.3226
Locus4179v3rpkm6.54	conserved hypothetical protein|protein_coding|supercont1.195:402727-455849:-1|gene:AAEL006216	4592	AAEL006216-RA	6497	0	82	4695.46	4661	3847	Aedes	FALSE	25.2097	15.3029	16.0652	18.9287	-0.63798
Locus1381v1rpkm94.09	dynein light chain, putative|protein_coding|supercont1.215:816725-837590:1|gene:AAEL006647	1397	AAEL006647-RA	6960	0	81	852.476	929	753	Aedes	FALSE	25.1725	25.3151	20.1619	22.6175
Locus1684v4rpkm23.08	conserved hypothetical protein|protein_coding|supercont1.360:710098-726584:1|gene:AAEL008950	6133	AAEL008950-RA	9369	0	87	2024.67	1622	1419	Aedes	TRUE	25.1699	25.9065	20.0096	22.0378
Locus1703v1rpkm73.62	conserved hypothetical protein|protein_coding|supercont1.255:943470-943876:1|gene:AAEL007431	357	AAEL007431-RA	7787	8.35911e-70	77	262.775	335	261	Aedes	FALSE	25.1512	39.726	16.9918	14.9887	0.700716		-0.547604
Locus1358v1rpkm96.28	conserved hypothetical protein|protein_coding|supercont1.134:1740314-1741849:1|gene:AAEL004914	629	AAEL004914-RA	5120	2.1027e-156	80	551.314	618	497	Aedes	FALSE	25.1224	30.5403	35.7866	20.6476	0.348111	0.763559
Locus780v2rpkm150.60	conserved hypothetical protein|protein_coding|supercont1.360:326008-330840:-1|gene:AAEL008953	3260	AAEL008953-RB	9373	0	84	2197.79	2045	1725	Aedes	FALSE	25.0983	31.3674	12.4561	17.3		-0.733602
Locus2081v2rpkm28.71	munc13-4|protein_coding|supercont1.127:2211162-2227740:-1|gene:AAEL004694	5598	AAEL004694-RA	4897	0	86	3921.81	3242	2815	Aedes	FALSE	25.0703	40.8403	50.5457	26.4996	0.758191	1.24073
Locus1618v1rpkm78.20	conserved hypothetical protein|protein_coding|supercont1.198:926472-928150:-1|gene:AAEL006270	1299	AAEL006270-RA	6549	0	81	1040.03	1068	873	Aedes	FALSE	25.0677	12.7535	10.2025	13.4812	-0.878674	-1.00321	-0.697872
Locus1732v1rpkm72.34	mitochondrial ribosomal protein, L36, putative|protein_coding|supercont1.412:831238-831833:1|gene:AAEL009613	491	AAEL009613-RB	10057	2.9461e-96	77	351.14	432	336	Aedes	FALSE	25.0518	20.2391	21.963	14.7996			-0.569051
Locus2838v1rpkm40.94	sugar transporter|protein_coding|supercont1.28:2155252-2174150:-1|gene:AAEL001257	2485	AAEL001257-RA	1286	0	79	1977.78	2324	1838	Aedes	FALSE	25.0454	29.0759	6.51112	69.7984		-1.61278	1.60734
Locus1931v1rpkm64.24	protein phosphatase type 2c|protein_coding|supercont1.128:331455-359618:-1|gene:AAEL004709	3266	AAEL004709-RA	4913	0	78	2594.53	3082	2432	Aedes	FALSE	25.0358	25.4498	10.9678	19.226	0.505852	-0.485239
Locus3298v4rpkm17.84	cation efflux protein/ zinc transporter|protein_coding|supercont1.1332:17553-34867:1|gene:AAEL014902	5407	AAEL014902-RA	15503	0	96	1927.28	1176	1133	Aedes	FALSE	25.0252	43.8553	12.009	9.19856	0.857431	-0.791747	-1.2487
Locus1244v1rpkm106.18	serine protease htra2|protein_coding|supercont1.202:1650054-1667156:-1|gene:AAEL006373	3260	AAEL006373-RB	6660	0	81	2122.05	2196	1794	Aedes	FALSE	25.0195	20.9954	32.3421	26.9144		0.612638
Locus1325v5rpkm37.37	Cdc42 homolog Precursor |protein_coding|supercont1.331:1212062-1267659:-1|gene:AAEL008543	6231	AAEL008543-RA	8947	9.21784e-97	86	356.55	307	267	Aedes	FALSE	24.9794	20.7842	18.8165	23.824
Locus1291v1rpkm101.40	eukaryotic translation initiation factor 4 gamma|protein_coding|supercont1.289:155572-169082:1|gene:AAEL007923	6646	AAEL007923-RA	8302	0	85	3158.99	2767	2373	Aedes	FALSE	24.9501	48.4077	18.4762	31.7576	1.01453		0.523587
Locus1908v1rpkm64.95	eukaryotic translation initiation factor 4E binding protein (4EBP)|protein_coding|supercont1.44:1469322-1481691:-1|gene:AAEL001864	1822	AAEL001864-RA	1911	0	84	2004.83	1857	1570	Aedes	FALSE	24.9185	14.3468	9.98086	21.7675	-0.716687	-1.02635
Locus2085v1rpkm58.83	3-2trans-enoyl-CoA isomerase, putative|protein_coding|supercont1.129:403899-406338:-1|gene:AAEL004784	1110	AAEL004784-RA	4987	0	76	681.156	898	691	Aedes	FALSE	24.9153	6.99905	44.8372	26.0987	-1.57673	0.992113
Locus3318v1rpkm32.89	glutamyl aminopeptidase|protein_coding|supercont1.243:1008299-1026396:1|gene:AAEL007201	3130	AAEL007201-RA	7540	0	83	2491.74	2352	1964	Aedes	FALSE	24.8951	14.6568	31.6591	30.8822	-0.675867	0.607196	0.490498
Locus3162v1rpkm35.12	platelet-activating factor acetylhydrolase isoform 1b alpha subunit|protein_coding|supercont1.16:3833932-3855084:-1|gene:AAEL000770	6593	AAEL000770-RA	781	0	89	2506.17	1925	1722	Aedes	FALSE	24.887	13.6384	15.0621	21.9323	-0.785575	-0.467027
Locus1971v1rpkm62.97	conserved hypothetical protein|protein_coding|supercont1.44:738670-763750:-1|gene:AAEL001847	4227	AAEL001847-RA	1892	0	82	3847.87	3813	3139	Aedes	TRUE	24.8805	14.4022	7.4103	9.74742	-0.728909	-1.48185	-1.1721
Locus1278v1rpkm102.59	conserved hypothetical protein|protein_coding|supercont1.119:1166368-1178260:-1|gene:AAEL004438	994	AAEL004438-RA	4630	0	81	888.544	888	728	Aedes	FALSE	24.8491	84.1637	21.8892	13.9236	1.8116		-0.63917
Locus1218v1rpkm109.12	hypothetical protein|protein_coding|supercont1.352:153603-156467:-1|gene:AAEL018075	1806	AAEL018075-RA	18222	0	82	1723.5	1676	1388	Aedes	FALSE	24.8386	69.1111	25.4997	32.7346	1.5097		0.571735
Locus1397v1rpkm93.05	conserved hypothetical protein|protein_coding|supercont1.210:1199067-1200238:-1|gene:AAEL006557	686	AAEL006557-RA	6853	2.99401e-161	78	567.544	724	567	Aedes	FALSE	24.8237	33.0884	25.6084	18.3993	0.472575	0.299359
Locus1371v1rpkm95.53	pantothenate kinase|protein_coding|supercont1.215:186910-195125:-1|gene:AAEL006648	2057	AAEL006648-RA	6961	0	84	1725.31	1551	1314	Aedes	FALSE	24.8083	23.4214	27.8123	27.033		0.416263	0.296396
Locus1506v1rpkm84.10	mitochondrial ribosomal protein, L27, putative|protein_coding|supercont1.56:3055710-3056347:1|gene:AAEL002418	510	AAEL002418-RA	2504	3.49268e-127	84	453.932	411	347	Aedes	FALSE	24.7945	22.1613	27.1212	14.3259		0.38002	-0.602724
Locus1920v1rpkm64.61	60S ribosomal protein L4|protein_coding|supercont1.14:1320720-1321559:-1|gene:AAEL000701	779	AAEL000701-RA	709	0	84	854.28	776	655	Aedes	FALSE	24.7343	23.8877	19.6649	12.7197			-0.766855
Locus3857v2rpkm25.12	Sec24B protein, putative|protein_coding|supercont1.28:3522298-3575029:-1|gene:AAEL001273	3924	AAEL001273-RA	1303	0	84	4387.08	3951	3352	Aedes	FALSE	24.6986	31.2447	19.4704	22.1766	0.402934
Locus864v1rpkm161.01	small calcium-binding mitochondrial carrier, putative|protein_coding|supercont1.124:1338253-1452205:1|gene:AAEL004589	5306	AAEL004589-RA	4793	0	87	1869.58	1520	1329	Aedes	FALSE	24.674	57.276	11.9295	19.3543	1.26336	-0.763541
Locus1142v2rpkm68.44	nucleolar protein c7b|protein_coding|supercont1.65:2177919-2442261:1|gene:AAEL002705	4964	AAEL002705-RA	2814	0	87	2533.22	1957	1721	Aedes	FALSE	24.6715	25.5997	37.9571	26.5316		0.854427
Locus2382v1rpkm50.41	mitochondrial ribosomal protein, L55, putative|protein_coding|supercont1.190:1420734-1421474:-1|gene:AAEL006118	484	AAEL006118-RA	6398	1.60491e-99	84	361.96	326	275	Aedes	FALSE	24.6468	16.16	19.9541	12.2041	-0.543025		-0.82441
Locus2486v4rpkm16.22	zinc finger protein|protein_coding|supercont1.74:1177851-1243363:1|gene:AAEL003009	5436	AAEL003009-RA	3138	0	77	2535.02	3310	2557	Aedes	FALSE	24.6426	16.8594	16.0948	27.3195	-0.478175	-0.356191	0.320493
Locus1590v1rpkm79.59	small nuclear ribonucleoprotein-associated protein|protein_coding|supercont1.55:1609017-1610797:1|gene:AAEL002377	779	AAEL002377-RA	2458	0	84	865.1	778	661	Aedes	FALSE	24.6423	36.9254	27.168	18.4706	0.645544
Locus2972v4rpkm16.85	hypothetical protein|protein_coding|supercont1.447:284060-323925:1|gene:AAEL010018	9839	AAEL010018-RA	10485	0	92	4738.74	3244	2997	Aedes	FALSE	24.6186	27.2873	12.6007	18.5372		-0.705776
Locus1753v1rpkm71.64	glucosyl/glucuronosyl transferases|protein_coding|supercont1.474:523611-530997:1|gene:AAEL010386	2181	AAEL010386-RA	10885	0	81	1618.91	1702	1380	Aedes	FALSE	24.607	175.35	10.1407	28.4807	2.75817	-0.933315
Locus771v3rpkm62.77	choline/ethanolamine kinase|protein_coding|supercont1.427:854370-901219:-1|gene:AAEL009765	2849	AAEL009765-RA	10217	0	77	1029.21	1372	1060	Aedes	FALSE	24.5987	33.9411	25.8988	33.629	0.528932		0.621214
Locus2260v6rpkm20.24	hypothetical protein|protein_coding|supercont1.1241:32338-45579:-1|gene:AAEL014734	4681	AAEL014734-RA	15350	0	87	3589.99	2909	2544	Aedes	FALSE	24.5979	46.0925	36.2357	13.8655	0.946511	0.797529	-0.631488
Locus1693v1rpkm74.04	conserved hypothetical protein|protein_coding|supercont1.297:893655-894056:1|gene:AAEL008044	372	AAEL008044-RA	8433	5.51423e-66	78	250.151	301	235	Aedes	FALSE	24.5967	17.0127	20.7534	11.7597	-0.456359		-0.862333
Locus2200v1rpkm55.61	lipoic acid synthetase|protein_coding|supercont1.392:399288-416379:1|gene:AAEL009368	1410	AAEL009368-RA	9802	0	84	1308.73	1166	990	Aedes	TRUE	24.5813	21.9557	16.333	14.8488		-0.330848	-0.546651
Locus2057v1rpkm59.87	hypothetical protein|protein_coding|supercont1.424:207521-245632:1|gene:AAEL009756	1704	AAEL009756-RA	10208	0	79	825.426	964	769	Aedes	FALSE	24.5246	8.78422	3.82262	6.1497	-1.41998	-2.37871	-1.80323
Locus1445v1rpkm89.15	conserved hypothetical protein|protein_coding|supercont1.331:649064-664658:1|gene:AAEL008521	3044	AAEL008521-RA	8926	0	79	2351.08	2767	2188	Aedes	FALSE	24.5149	21.449	29.7104	26.025		0.528685	0.259014
Locus1182v1rpkm113.14	multicopper oxidase|protein_coding|supercont1.283:261158-291977:1|gene:AAEL007802	3791	AAEL007802-RA	8172	0	83	3088.65	2853	2395	Aedes	FALSE	24.482	62.8233	21.5212	27.618	1.39458
Locus1796v1rpkm70.05	39S ribosomal protein L32, mitochondrial precursor|protein_coding|supercont3.500:194181-194975:1|gene:CPIJ014045	720	CPIJ014045-RA	13333	1.05663e-121	76	435.898	602	462	Culex	FALSE	24.4779	21.1158	19.4921	11.2952			-0.920834
Locus3205v1rpkm34.44	otopetrin|protein_coding|supercont1.127:337425-355664:-1|gene:AAEL004687	3105	AAEL004687-RA	4889	0	85	2544.04	2168	1864	Aedes	FALSE	24.4639	17.7386	15.693	14.0208	-0.401578		-0.619957
Locus3481v1rpkm31.11	conserved hypothetical protein|protein_coding|supercont1.353:278106-279892:-1|gene:AAEL008875	2295	AAEL008875-RA	9285	0	86	1651.37	1385	1197	Aedes	FALSE	24.4589	22.0246	24.0481	16.1908			-0.408983
Locus2691v1rpkm43.76	cgmp-dependent protein kinase|protein_coding|supercont1.806:136028-145659:-1|gene:AAEL013214	3344	AAEL013214-RA	13833	0	84	3232.92	2959	2492	Aedes	FALSE	24.4481	28.9209	31.9431	41.021		0.627077	0.897162
Locus1362v1rpkm96.01	metalloprotease m41 ftsh|protein_coding|supercont1.332:1025885-1048267:1|gene:AAEL008565	2724	AAEL008565-RA	8970	0	86	3166.2	2733	2351	Aedes	TRUE	24.4388	54.8543	20.9636	16.6995	1.2265		-0.366567
Locus1879v1rpkm66.24	wingless protein, putative|protein_coding|supercont1.12:1941561-1943006:-1|gene:AAEL000618	3031	AAEL000618-RA	619	0	88	1027.4	809	713	Aedes	FALSE	24.4269	16.2568	9.36331	7.96659	-0.524155	-1.10002	-1.40431
Locus3706v1rpkm28.85	coatomer delta subunit|protein_coding|supercont1.809:152890-162649:1|gene:AAEL013230	2071	AAEL013230-RA	13849	0	86	2116.64	1796	1548	Aedes	FALSE	24.4253	38.2574	38.7356	28.1863	0.708811	0.919759	0.384631
Locus934v13rpkm6.62_PRE	Single read from an extremity of a full-length cDNA clone made from Aedes aegypti total adult females. 5-prime end of clone KW0AAA2YG10AAM1 from strain Liverpool of Aedes aegypti (yellow fever mosquito)	3618	Single read from an extremity of a full-length cDNA clone made from Aedes aegypti total adult females. 5-prime end of clone KW0AAA2YG10AAM1 from strain Liverpool of Aedes aegypti (yellow fever mosquito)	CR938227	8.88223e-112	82	416.061	447	368	NCBI	FALSE	24.3371	25.8584	19.6525	23.9069
Locus1484v1rpkm85.52	conserved hypothetical protein|protein_coding|supercont1.485:99565-101559:1|gene:AAEL010535	1566	AAEL010535-RA	11036	0	87	994.943	829	722	Aedes	FALSE	24.2948	45.0439	24.5498	20.0268	0.946844	0.275324
Locus785v8rpkm6.33_PRE	sodium-dependent phosphate transporter|protein_coding|supercont1.258:799569-804319:-1|gene:AAEL007485	6174	AAEL007485-RA	7845	0	88	1514.31	1182	1045	Aedes	TRUE	24.2867	36.0825	15.3814	24.8472	0.626751
Locus1554v1rpkm81.94	cationic amino acid transporter|protein_coding|supercont1.392:594057-621768:-1|gene:AAEL009362	4628	AAEL009362-RA	9796	0	87	2190.58	1783	1555	Aedes	FALSE	24.2747	17.7493	17.2598	23.154	-0.387638
Locus773v9rpkm16.56_PRE	alanine-glyoxylate aminotransferase|protein_coding|supercont1.699:382496-427708:1|gene:AAEL012464	2883	AAEL012464-RA	13065	0	87	704.6	555	488	Aedes	FALSE	24.2564	19.2583	71.1495	68.3966		1.76121	1.62857
Locus1265v1rpkm103.74	conserved hypothetical protein|protein_coding|supercont1.233:1447281-1448166:1|gene:AAEL007059	749	AAEL007059-RA	7397	1.3075e-134	86	479.179	401	347	Aedes	FALSE	24.237	18.3963	29.8768	26.9968	-0.332676	0.554663	0.330107
Locus1389v3rpkm24.60	calcineurin b subunit|protein_coding|supercont1.479:730415-755364:-1|gene:AAEL010470	3406	AAEL010470-RA	10969	0	87	1627.92	1378	1199	Aedes	FALSE	24.2209	18.9405	9.4626	14.5501		-1.06255
Locus2126v1rpkm57.71	conserved hypothetical protein|protein_coding|supercont1.102:838307-853366:-1|gene:AAEL003976	3302	AAEL003976-RA	4144	0	82	3366.37	3364	2776	Aedes	FALSE	24.2103	16.7132	13.4937	14.5211	-0.472146	-0.583755	-0.559387
Locus1558v1rpkm81.82	conserved hypothetical protein|protein_coding|supercont1.986:103383-104027:1|gene:AAEL014024	424	AAEL014024-RA	14669	1.2234e-87	78	322.286	385	303	Aedes	FALSE	24.1973	15.5092	22.1355	14.5322	-0.563695		-0.546467
Locus2623v2rpkm39.21	prohibitin|protein_coding|supercont1.967:11182-19597:1|gene:AAEL013952	1399	AAEL013952-RA	14589	0	85	1418.73	1252	1070	Aedes	FALSE	24.167	52.9851	24.4868	16.1175	1.18565		-0.385691
Locus1546v1rpkm82.46	cornichon protein, putative|protein_coding|supercont1.249:630900-639731:1|gene:AAEL007332	1158	AAEL007332-RA	7676	0	77	886.74	1148	895	Aedes	FALSE	24.1567	24.1164	19.3593	19.8352
Locus1434v1rpkm89.75	acetyl-coa acetyltransferase 2,|protein_coding|supercont1.227:38497-46204:-1|gene:AAEL006912	1588	AAEL006912-RB	7240	0	84	1667.6	1535	1300	Aedes	FALSE	24.1503	37.2257	22.2764	17.5732	0.659079
Locus765v1rpkm179.94	dual-specificity protein phosphatase, putative|protein_coding|supercont1.484:895228-912877:1|gene:AAEL010530	1879	AAEL010530-RA	11031	0	81	1074.29	1150	942	Aedes	FALSE	24.1173	16.8245	24.5501	14.8428	-0.436554		-0.504568
[truncated: 6,472 more rows]
