# Supplementary material for: A de novo transcriptome of the Malpighian tubules in non-blood-fed and blood-fed Asian tiger mosquitoes Aedes albopictus: insights into diuresis, detoxification, and blood meal processing
Source: PeerJ. 2016 Mar 10;4:e1784. doi: 10.7717/peerj.1784 (PMC4793337; doi:10.7717/peerj.1784)
Supplement: Supplemental Information 4 [file peerj-04-1784-s024.xlsx]

## Sheet: Figure 8
Values are nl of urine excreted in 30 min per female mosquito	NBF	3 h BF	12 h BF	24 h BF
	400	500	350	420
	440	300	220	200
	540	400	240	320
	600	580	480	598
	550	300	100	250
	560	700	300	360
	480	500	260	210
	500	700	220	240
	600	480	280	360
	460
	650
	490
	790
	630
	670
	480
	160
	620
	380
	400
	370
	400
	300
	240
	400
	700
	700
	400
	700
	700
	450
	700
	480

## Sheet: Figure 12
Values are GST activity measurements in isolated tubules (nmol CDNB/min/mg tubule protein)	NBF	3h BF	12h BF	24h BF
	142.056	284.268	225.551	222.685
	161.562	179.609	143.671	308.144
	116.189	82.136	192.235	264.598
	154.623	130.429	171.374	86.483
	84.8867	190.358	166.649	158.239
	104.595	214.022	176.351	146.887
	102.666	167.915	114.786	149.874
	137.058	148.457	134.944	167.317
	128.912	156.523	145.579	138.46
	171.969
	86.8158
	77.4868
	68.2075
	58.4427
	53.3367
	88.5973
	111.083
	113.175
	184.506
	146.55
	91.6132
	123.808
	69.2506
	63.7048
	121.373
	112.025
	103.665

## Sheet: Figure 15
Values are uric acid content measurements in isolated tubules (mmol /mg tubule protein)	NBF	3h BF	12h BF	24h BF
	1.3024	1.19482	1.91121	2.16097
	1.24014	1.43042	2.09241	1.80399
	1.6805	1.2358	2.21918	1.66514
	1.36271	1.70759	2.52232	1.5082
	1.01385
	1.46016
	1.36847
	0.852663
	1.2715
	1.09776
	1.06005
	1.08082
